# Supplementary material for: Comparative transcriptomic analysis of dermal wound healing reveals de novo skeletal muscle regeneration in Acomys cahirinus
Source: PLoS One. 2019 May 29;14(5):e0216228. doi: 10.1371/journal.pone.0216228 (PMC6541261; doi:10.1371/journal.pone.0216228)
Supplement: S1 Data — Evidence is derived from published literature and significance is determined from a provided time-course differential expression days 7–0 contrast results. These data were specifically derived from regeneration-associated genes as identified by IPA. (TXT) [file pone.0216228.s015.txt]

© 2000-2017 QIAGEN. All rights reserved. , DataSet: time_course_Mus_Aco_days0-7
Symbol	Molecule Type	ID	Expr Fold Change	Expr False Discovery Rate (q-value)	Expr Other	Expr p-value	Molecule Activity	Effect on Disease or Function	Disease or Function	Mutation evidence	Biomarker Application Evidence	Species Evidence	Drug target evidence	Expression evidence	Causal or Correlated	Findings
A2M	transporter	A2m	-11.530	5.41E-02	1.783	1.92E-02	increased activity	increases	Regeneration of sensory axons	wild type	not applicable	Rat	not applicable	not applicable	causal	1
ABCA1	transporter	Abca1	1.482	2.54E-02	9.655	7.29E-03	increased activity	increases	Cardioprotection	wild type	not applicable	Uncategorized	not applicable	not applicable	causal	1
ABR	other	Abr	-1.365	6.63E-02	6.154	2.51E-02	decreased activity	decreases	Healing of wound	wild type	not applicable	Uncategorized	not applicable	not applicable	causal	1
Acan	other	Acan	4.935	1.83E-01	1.276	9.47E-02	unknown change in activity	increases	Repair of cartilage tissue	unclassified mutation	not applicable	Mouse	not applicable	not applicable	causal	1
ACE	peptidase	Ace	-5.685	6.36E-05	6.079	3.42E-06	increased activity	affects	Regeneration of organ	wild type	not applicable	Rat	not applicable	not applicable	causal	1
ACOX1	enzyme	Acox1	1.170	1.57E-01	7.154	7.74E-02	decreased activity	affects,increases	Regeneration of liver	homozygous,knockout	not applicable	Mouse	not applicable	not applicable	causal	2
							decreased activity	affects	Regeneration of liver	[homozygous, knockout]	not applicable	Mouse	not applicable	not applicable	causal	1
							decreased activity	increases	Regeneration of liver	[homozygous, knockout]	not applicable	Mouse	not applicable	not applicable	causal	1
ACVRL1	kinase	Acvrl1	-1.012	9.56E-01	5.478	9.26E-01	increased activity	affects	Healing of wound	wild type	not applicable	Human	not applicable	not applicable	causal	1
ADAM15	peptidase	Adam15	-1.086	7.20E-01	5.851	6.01E-01	increased activity	affects	Healing of wound	wild type	not applicable	Uncategorized	not applicable	not applicable	causal	1
ADAM17	peptidase	Adam17	-1.426	7.90E-03	6.806	1.62E-03	increased activity	affects	Regeneration of axons	wild type	not applicable	Mouse	not applicable	not applicable	causal	1
ADAM9	peptidase	Adam9	-1.234	8.14E-02	6.915	3.27E-02	decreased activity	affects	Healing of wound	homozygous,knockout	not applicable	Mouse	not applicable	not applicable	causal	1
ADAMTS12	peptidase	Adamts12	-1.501	3.57E-02	6.537	1.13E-02	decreased activity	affects	Vascularization of tumor	homozygous,knockout	not applicable	Mouse	not applicable	not applicable	causal	1
ADM	other	Adm	2.359	1.20E-01	2.926	5.40E-02	increased activity	affects,increases	Healing of wound,Regeneration of neurites	wild type	not applicable	Rat,Uncategorized	not applicable	not applicable	causal	2
							increased activity	affects	Regeneration of neurites	wild type	not applicable	Rat	not applicable	not applicable	causal	1
							increased activity	increases	Healing of wound	wild type	not applicable	Uncategorized	not applicable	not applicable	causal	1
ADORA1	G-protein coupled receptor	Adora1	-2.946	1.07E-01	2.362	4.70E-02	decreased activity,increased activity	decreases,increases	Cardioprotection of heart	knockout,wild type	not applicable	Mouse	not applicable	not applicable	causal	2
							increased activity	increases	Cardioprotection of heart	wild type	not applicable	Mouse	not applicable	not applicable	causal	1
							decreased activity	decreases	Cardioprotection of heart	knockout	not applicable	Mouse	not applicable	not applicable	causal	1
ADORA2A	G-protein coupled receptor	Adora2a	1.593	5.53E-01	0.289	4.17E-01	decreased activity,increased activity	decreases,increases	Closure of wound,Healing of tissue,Healing of wound,Regeneration of bone	homozygous,knockout,wild type	not applicable	Uncategorized,Mouse	not applicable	not applicable	causal	8
							decreased activity	decreases	Healing of wound	[homozygous, knockout]	not applicable	Mouse	not applicable	not applicable	causal	2
							increased activity	increases	Closure of wound	wild type	not applicable	Uncategorized	not applicable	not applicable	causal	1
							increased activity	increases	Healing of tissue	wild type	not applicable	Uncategorized	not applicable	not applicable	causal	2
							decreased activity	decreases	Regeneration of bone	knockout	not applicable	Mouse	not applicable	not applicable	causal	2
							increased activity	decreases	Healing of wound	wild type	not applicable	Uncategorized	not applicable	not applicable	causal	1
ADORA2B	G-protein coupled receptor	Adora2b	1.844	1.83E-02	3.564	4.83E-03	decreased activity	decreases	Cardioprotection,Cardioprotection of heart	homozygous,knockout,wild type	not applicable	Mouse	not applicable	not applicable	causal	5
							decreased activity	decreases	Cardioprotection	[homozygous, knockout]	not applicable	Mouse	not applicable	not applicable	causal	2
							decreased activity	decreases	Cardioprotection	wild type	not applicable	Mouse	not applicable	not applicable	causal	1
							decreased activity	decreases	Cardioprotection of heart	[homozygous, knockout]	not applicable	Mouse	not applicable	not applicable	causal	2
ADRB2	G-protein coupled receptor	Adrb2	-2.468	7.55E-04	3.370	8.09E-05	increased activity	affects	Healing of wound	wild type	not applicable	Rat	not applicable	not applicable	causal	1
AEBP1	peptidase	Aebp1	2.984	2.53E-04	9.224	2.03E-05	decreased activity	decreases	Healing of wound	homozygous,knockout	not applicable	Mouse	not applicable	not applicable	causal	1
AGGF1	other	Aggf1	1.223	1.11E-01	5.418	4.92E-02	decreased activity	affects	Vascularization of tumor	heterozygous,knockout	not applicable	Mouse	not applicable	not applicable	causal	1
AGT	growth factor	Agt	4.829	7.86E-04	3.226	8.46E-05	increased activity	increases	Regeneration of axons	wild type	not applicable	Uncategorized	not applicable	not applicable	causal	2
AHR	ligand-dependent nuclear receptor	Ahr	-1.859	1.04E-03	6.643	1.22E-04	increased activity	decreases	Regeneration of liver	wild type	not applicable	Uncategorized	not applicable	not applicable	causal	1
AIMP1	cytokine	Aimp1	1.214	2.91E-01	5.215	1.74E-01	decreased activity,increased activity	decreases,increases	Closure of wound,Healing of wound	homozygous,knockout,wild type	not applicable	Mouse,Human	not applicable	not applicable	causal	2
							increased activity	increases	Closure of wound	wild type	not applicable	Human	not applicable	not applicable	causal	1
							decreased activity	decreases	Healing of wound	[homozygous, knockout]	not applicable	Mouse	not applicable	not applicable	causal	1
AJUBA	transcription regulator	Ajuba	-1.090	6.52E-01	5.196	5.21E-01	increased activity	affects	Healing of wound	wild type	not applicable	Mouse	not applicable	not applicable	causal	1
AKT1	kinase	Akt1	1.321	1.63E-02	7.000	4.12E-03	increased activity	increases	Closure of wound	wild type	not applicable	Uncategorized	not applicable	not applicable	causal	1
ANGPT1	growth factor	Angpt1	-2.662	6.18E-03	4.296	1.19E-03	increased activity	increases	Closure of wound,Healing of wound	wild type	not applicable	Mouse	not applicable	not applicable	causal	2
ANKRD1	transcription regulator	Ankrd1	56.065	2.23E-04	3.121	1.75E-05	decreased activity	affects,decreases	Healing of wound	heterozygous,homozygous,knockout	not applicable	Mouse	not applicable	not applicable	causal	4
							decreased activity	decreases	Healing of wound	[heterozygous, knockout]	not applicable	Mouse	not applicable	not applicable	causal	1
							decreased activity	decreases	Healing of wound	[homozygous, knockout]	not applicable	Mouse	not applicable	not applicable	causal	1
							decreased activity	affects	Healing of wound	[homozygous, knockout]	not applicable	Mouse	not applicable	not applicable	causal	2
ANPEP	peptidase	Anpep	-2.076	1.81E-03	6.982	2.49E-04	increased activity	increases	Vascularization of tumor	wild type	not applicable	Mouse	not applicable	not applicable	causal	2
ANXA2	other	Anxa2	1.316	1.32E-01	8.809	6.17E-02	increased activity	increases	Closure of wound	wild type	not applicable	Uncategorized	not applicable	not applicable	causal	1
APOE	transporter	Apoe	-2.351	2.61E-02	10.391	7.57E-03	increased activity	affects	Regeneration of neurites	wild type	not applicable	Rat	not applicable	not applicable	causal	1
AQP1	transporter	Aqp1	-1.579	1.38E-01	7.106	6.53E-02	increased activity	affects	Healing of wound	wild type	not applicable	Mouse	not applicable	not applicable	causal	1
AR	ligand-dependent nuclear receptor	Ar	-1.430	3.20E-01	4.226	1.97E-01	increased activity	decreases,increases	Regeneration of lower motor neuron,Regeneration of prostate epithelium	wild type	not applicable	Uncategorized,Mouse	not applicable	not applicable	causal	2
							increased activity	increases	Regeneration of lower motor neuron	wild type	not applicable	Uncategorized	not applicable	not applicable	causal	1
							increased activity	decreases	Regeneration of prostate epithelium	wild type	not applicable	Mouse	not applicable	not applicable	causal	1
AREG	growth factor	Areg	1.231	7.39E-01	2.068	6.24E-01	increased activity	increases	Healing of skeletal muscle,Regeneration of liver	wild type	not applicable	Uncategorized,Mouse	not applicable	not applicable	causal	2
							increased activity	increases	Regeneration of liver	wild type	not applicable	Uncategorized	not applicable	not applicable	causal	1
							increased activity	increases	Healing of skeletal muscle	wild type	not applicable	Mouse	not applicable	not applicable	causal	1
ARG1	enzyme	Arg1	-147.530	4.67E-06	5.906	1.17E-07	increased activity	increases	Regeneration of neurons	wild type	not applicable	Uncategorized	not applicable	not applicable	causal	1
ARHGAP1	other	Arhgap1	1.026	8.56E-01	5.891	7.81E-01	decreased activity	decreases	Healing of wound	homozygous,knockout	not applicable	Mouse	not applicable	not applicable	causal	1
ARHGEF19	other	Arhgef19	1.767	4.45E-02	3.964	1.50E-02	increased activity	affects	Healing of wound	wild type	not applicable	Mouse	not applicable	not applicable	causal	1
ARHGEF25	other	Arhgef25	-1.283	6.31E-02	5.614	2.36E-02	increased activity	increases	Regeneration of skeletal muscle	wild type	not applicable	Mouse	not applicable	not applicable	causal	1
ARHGEF4	other	Arhgef4	-1.504	2.50E-02	3.591	7.14E-03	decreased activity	affects	Vascularization of tumor	homozygous,knockout	not applicable	Mouse	not applicable	not applicable	causal	1
ARNTL	transcription regulator	Arntl	1.373	8.51E-02	4.887	3.48E-02	decreased activity	decreases	Healing of wound	homozygous,knockout	not applicable	Mouse	not applicable	not applicable	causal	1
ATF2	transcription regulator	Atf2	-1.063	5.54E-01	5.934	4.18E-01	decreased activity	decreases	Regeneration of hepatocytes	wild type	not applicable	Mouse	not applicable	not applicable	causal	1
ATP2B1	transporter	Atp2b1	-1.584	1.19E-03	7.702	1.45E-04	decreased activity	decreases	Repair of gastric epithelium	heterozygous,knockout	not applicable	Mouse	not applicable	not applicable	causal	1
ATP2B4	transporter	Atp2b4	-1.300	2.13E-01	7.772	1.16E-01	decreased activity	decreases	Repair of gastric epithelium	homozygous,knockout	not applicable	Mouse	not applicable	not applicable	causal	1
AVPR1A	G-protein coupled receptor	Avpr1a	2.390	2.52E-04	3.673	2.02E-05	increased activity	increases	Regeneration of anterior tibial muscle	wild type	not applicable	Mouse	not applicable	not applicable	causal	1
AXL	kinase	Axl	1.226	3.42E-01	7.824	2.16E-01	increased activity	affects	Regeneration of tissue	wild type	not applicable	Rat	not applicable	not applicable	causal	1
B4GALNT1	enzyme	B4galnt1	1.457	5.22E-02	5.211	1.84E-02	increased activity	increases	Vascularization of tumor	wild type	not applicable	Mouse	not applicable	not applicable	causal	1
B4GALT1	enzyme	B4galt1	1.742	4.93E-03	7.653	8.92E-04	decreased activity,increased activity	affects,decreases	Healing of wound	homozygous,knockout,wild type	not applicable	Mouse	not applicable	not applicable	causal	3
							decreased activity	decreases	Healing of wound	[homozygous, knockout]	not applicable	Mouse	not applicable	not applicable	causal	1
							decreased activity	affects	Healing of wound	[homozygous, knockout]	not applicable	Mouse	not applicable	not applicable	causal	1
							increased activity	affects	Healing of wound	wild type	not applicable	Mouse	not applicable	not applicable	causal	1
BACE1	peptidase	Bace1	-1.162	4.44E-01	6.017	3.08E-01	decreased activity	increases	Regeneration of axons	knockout	not applicable	Mouse	not applicable	not applicable	causal	1
BCL2	transporter	Bcl2	-1.917	1.32E-02	4.408	3.15E-03	increased activity	affects,increases	Regeneration of axons,Regeneration of motor neurons	wild type	not applicable	Uncategorized,Mouse	not applicable	not applicable	causal	3
							increased activity	affects	Regeneration of axons	wild type	not applicable	Mouse	not applicable	not applicable	causal	1
							increased activity	increases	Regeneration of motor neurons	wild type	not applicable	Uncategorized	not applicable	not applicable	causal	2
BIN3	other	Bin3	-1.734	7.29E-03	3.985	1.47E-03	increased activity	affects	Regeneration of skeletal muscle	wild type	not applicable	Mouse	not applicable	not applicable	causal	1
BIRC5	other	Birc5	-3.594	7.69E-05	4.412	4.34E-06	increased activity	affects	Regeneration of liver	wild type	not applicable	Uncategorized	not applicable	not applicable	causal	1
BMP2	growth factor	Bmp2	1.449	1.47E-01	2.997	7.11E-02	increased activity	affects,increases	Healing of bone,Regeneration of bone,Regeneration of cartilage tissue,Regeneration of cranium	wild type	not applicable	Uncategorized,Mouse	not applicable	not applicable	causal	17
							increased activity	increases	Healing of bone	wild type	not applicable	Uncategorized	not applicable	not applicable	causal	7
							increased activity	increases	Regeneration of cranium	wild type	not applicable	Uncategorized	not applicable	not applicable	causal	1
							increased activity	increases	Regeneration of bone	wild type	not applicable	Mouse	not applicable	not applicable	causal	1
							increased activity	affects	Regeneration of bone	wild type	not applicable	Uncategorized	not applicable	not applicable	causal	1
							increased activity	affects	Regeneration of cartilage tissue	wild type	not applicable	Uncategorized	not applicable	not applicable	causal	1
							increased activity	increases	Regeneration of bone	wild type	not applicable	Uncategorized	not applicable	not applicable	causal	6
BNC1	transcription regulator	Bnc1	2.258	4.29E-03	3.730	7.46E-04	decreased activity,increased activity	affects	Healing of wound	homozygous,knockout,wild type	not applicable	Mouse	not applicable	not applicable	causal	2
							decreased activity	affects	Healing of wound	[homozygous, knockout]	not applicable	Mouse	not applicable	not applicable	causal	1
							increased activity	affects	Healing of wound	wild type	not applicable	Mouse	not applicable	not applicable	causal	1
BRAF	kinase	Braf	-1.440	5.08E-03	6.641	9.29E-04	increased activity	affects,increases	Regeneration of axons	wild type	not applicable	Mouse	not applicable	not applicable	causal	2
							increased activity	increases	Regeneration of axons	wild type	not applicable	Mouse	not applicable	not applicable	causal	1
							increased activity	affects	Regeneration of axons	wild type	not applicable	Mouse	not applicable	not applicable	causal	1
BRCA1	transcription regulator	Brca1	1.013	9.62E-01	3.808	9.37E-01	decreased activity	decreases	Healing of wound	homozygous,knockout,loss of function,null mutation	not applicable	Mouse	not applicable	not applicable	causal	2
							decreased activity	decreases	Healing of wound	[homozygous, knockout]	not applicable	Mouse	not applicable	not applicable	causal	1
							decreased activity	decreases	Healing of wound	[homozygous, loss of function, null mutation]	not applicable	Mouse	not applicable	not applicable	causal	1
BTC	growth factor	Btc	2.651	2.25E-02	4.331	6.26E-03	decreased activity	decreases	Regeneration of neuroblasts	loss of function,null mutation	not applicable	Mouse	not applicable	not applicable	causal	1
BVES	other	Bves	2.477	8.76E-02	2.172	3.61E-02	decreased activity	decreases	Regeneration of skeletal muscle satellite cells	homozygous,knockout	not applicable	Mouse	not applicable	not applicable	causal	1
C1QA	peptidase	C1qa	6.855	3.51E-06	6.864	7.95E-08	decreased activity	increases	Regeneration of gastrocnemius	knockout	not applicable	Mouse	not applicable	not applicable	causal	1
C1S	peptidase	C1s2	1.834	1.03E-01	4.665	4.46E-02	decreased activity	increases	Regeneration of gastrocnemius	wild type	not applicable	Mouse	not applicable	not applicable	causal	1
C3	peptidase	C3	3.894	4.19E-02	8.028	1.38E-02	decreased activity,increased activity	affects,decreases,increases	Abnormal regeneration by peripheral nervous system,Healing of wound,Regeneration of liver	homozygous,knockout,wild type	not applicable	Mouse	not applicable	not applicable	causal	9
							decreased activity	affects	Abnormal regeneration by peripheral nervous system	[homozygous, knockout]	not applicable	Mouse	not applicable	not applicable	causal	1
							increased activity	increases	Regeneration of liver	wild type	not applicable	Mouse	not applicable	not applicable	causal	1
							[decreased activity, increased activity]	[decreases, increases]	Healing of wound	[homozygous, knockout, wild type]	not applicable	Mouse	not applicable	not applicable	causal	1
							decreased activity	increases	Healing of wound	[homozygous, knockout]	not applicable	Mouse	not applicable	not applicable	causal	1
							decreased activity	decreases	Regeneration of liver	[homozygous, knockout]	not applicable	Mouse	not applicable	not applicable	causal	5
C3AR1	G-protein coupled receptor	C3ar1	1.820	1.51E-01	4.688	7.37E-02	decreased activity	decreases	Regeneration of liver	homozygous,knockout	not applicable	Mouse	not applicable	not applicable	causal	2
C5AR1	G-protein coupled receptor	C5ar1	1.135	7.67E-01	4.356	6.58E-01	decreased activity	increases	Healing of wound	homozygous,knockout	not applicable	Mouse	not applicable	not applicable	causal	1
C6orf89	other	BC004004	-1.110	3.40E-01	5.540	2.14E-01	increased activity	affects	Healing of wound	wild type	not applicable	Human	not applicable	not applicable	causal	1
CAMP	other	Camp	-1.607	5.74E-01	-0.319	4.38E-01	decreased activity	decreases	Neovascularization of wound	homozygous,knockout	not applicable	Mouse	not applicable	not applicable	causal	1
CAPN3	peptidase	Capn3	1.089	9.22E-01	3.434	8.76E-01	increased activity	affects	Healing of muscle	wild type	not applicable	Uncategorized	not applicable	not applicable	causal	1
CASP1	peptidase	Casp1	3.234	5.90E-04	5.067	5.96E-05	decreased activity	decreases,increases	Healing of lesion,Repair of intestinal mucosa	homozygous,knockout	not applicable	Mouse	not applicable	not applicable	causal	5
							decreased activity	decreases	Repair of intestinal mucosa	[homozygous, knockout]	not applicable	Mouse	not applicable	not applicable	causal	4
							decreased activity	increases	Healing of lesion	[homozygous, knockout]	not applicable	Mouse	not applicable	not applicable	causal	1
Casp12	peptidase	Casp12	2.602	3.18E-05	4.439	1.39E-06	decreased activity	increases	Repair of intestinal mucosa	homozygous,knockout	not applicable	Mouse	not applicable	not applicable	causal	2
CASP4	peptidase	Casp4	1.385	3.08E-01	4.679	1.87E-01	decreased activity	increases	Healing of lesion	homozygous,knockout	not applicable	Mouse	not applicable	not applicable	causal	1
CASP8	peptidase	Casp8	-1.170	3.97E-01	5.192	2.64E-01	decreased activity	increases	Regeneration of liver	wild type	not applicable	Uncategorized	not applicable	not applicable	causal	1
CAV1	transmembrane receptor	Cav1	-1.730	8.75E-03	7.151	1.86E-03	decreased activity,increased activity	affects,decreases,increases	Closure of wound,Healing of tissue,Healing of wound,Regeneration of liver	homozygous,knockout,wild type	not applicable	Rat,Uncategorized,Mouse	not applicable	not applicable,upregulation	causal	5
							increased activity	affects	Closure of wound	wild type	not applicable	Uncategorized	not applicable	upregulation	causal	1
							increased activity	affects	Healing of wound	wild type	not applicable	Rat	not applicable	not applicable	causal	1
							decreased activity	decreases	Healing of wound	[homozygous, knockout]	not applicable	Mouse	not applicable	not applicable	causal	1
							decreased activity	increases	Healing of tissue	wild type	not applicable	Uncategorized	not applicable	not applicable	causal	1
							decreased activity	decreases	Regeneration of liver	[homozygous, knockout]	not applicable	Mouse	not applicable	not applicable	causal	1
Ccl2	cytokine	Ccl2	1.115	8.83E-01	4.090	8.20E-01	decreased activity	affects	Healing of wound	homozygous,knockout	not applicable	Mouse	not applicable	not applicable	causal	1
CCL2	cytokine	Ccl12	1.711	4.61E-01	3.352	3.25E-01	increased activity	increases	Healing of endothelial tissue	wild type	not applicable	Human	not applicable	not applicable	causal	1
CCM2L	other	Ccm2l	-1.197	6.51E-01	1.737	5.20E-01	increased activity	affects	Healing of wound	wild type	not applicable	Mouse	not applicable	not applicable	causal	1
CCNA2	other	Ccna2	1.442	1.07E-01	4.923	4.66E-02	increased activity	increases	Regeneration of myocardium	wild type	not applicable	Mouse	not applicable	not applicable	causal	1
CCNDBP1	other	Ccndbp1	-1.081	7.08E-01	4.156	5.85E-01	decreased activity	decreases	Regeneration of liver	homozygous,knockout	not applicable	Mouse	not applicable	not applicable	causal	1
CCNE1	transcription regulator	Ccne1	-1.025	9.66E-01	2.388	9.44E-01	decreased activity	decreases	Regeneration of liver	wild type	not applicable	Uncategorized	not applicable	not applicable	causal	1
CCNG1	other	Ccng1	-1.050	8.49E-01	7.624	7.71E-01	decreased activity	affects	Regeneration of liver	homozygous,knockout	not applicable	Mouse	not applicable	not applicable	causal	1
CCR7	G-protein coupled receptor	Ccr7	-2.383	2.75E-01	1.574	1.61E-01	increased activity	affects	Healing of wound	wild type	not applicable	Uncategorized	not applicable	not applicable	causal	1
CD36	transmembrane receptor	Cd36	-2.969	6.08E-04	7.995	6.17E-05	decreased activity	affects	Abnormal regeneration by peripheral nervous system	homozygous,knockout	not applicable	Mouse	not applicable	not applicable	causal	1
CD44	other	Cd44	-2.877	1.71E-04	8.447	1.23E-05	decreased activity	affects	Healing of wound	homozygous,knockout	not applicable	Mouse	not applicable	not applicable	causal	1
Cd59a	other	Cd59a	-2.026	6.21E-02	4.086	2.31E-02	increased activity	increases	Regeneration of liver	wild type	not applicable	Mouse	not applicable	not applicable	causal	1
CD82	other	Cd82	1.078	8.19E-01	5.488	7.28E-01	decreased activity	affects	Vascularization of tumor	homozygous,knockout	not applicable	Mouse	not applicable	not applicable	causal	1
CDH1	other	Cdh1	-1.417	1.84E-01	7.093	9.51E-02	decreased activity	decreases	Healing of intestinal epithelium	heterozygous,knockout	not applicable	Mouse	not applicable	not applicable	causal	1
CDH2	other	Cdh2	-2.163	2.34E-02	3.379	6.56E-03	increased activity	decreases	Closure of wound	wild type	not applicable	Uncategorized	not applicable	not applicable	causal	1
CDK1	kinase	Cdk1	1.515	2.04E-01	4.716	1.09E-01	increased activity	affects	Regeneration of organ	wild type	not applicable	Rat	not applicable	not applicable	causal	1
CDK2	kinase	Cdk2	-1.077	6.66E-01	4.261	5.37E-01	decreased activity	decreases	Regeneration of liver	wild type	not applicable	Uncategorized	not applicable	not applicable	causal	1
CDK5	kinase	Cdk5	1.697	2.73E-03	4.330	4.17E-04	decreased activity	increases	Delay in healing of lesion	homozygous,knockout	not applicable	Mouse	not applicable	not applicable	causal	1
CDKN1A	kinase	Cdkn1a	1.249	8.06E-01	1.350	7.10E-01	increased activity	increases	Regeneration of axons	wild type	not applicable	Rat	not applicable	not applicable	causal	1
CEBPB	transcription regulator	Cebpb	-2.714	1.47E-04	6.699	1.00E-05	decreased activity	decreases	Regeneration of liver	homozygous,knockout	not applicable	Mouse	not applicable	not applicable	causal	1
CELSR1	G-protein coupled receptor	Celsr1	-1.087	8.27E-01	5.722	7.39E-01	increased activity	affects	Healing of wound	wild type	not applicable	Mouse	not applicable	not applicable	causal	1
CERS2	transcription regulator	Cers2	-1.314	4.95E-02	5.941	1.72E-02	increased activity	decreases	Regeneration of axons	wild type	not applicable	Rat	not applicable	not applicable	causal	1
CFLAR	other	Cflar	-1.776	5.23E-05	7.349	2.62E-06	increased activity	affects	Regeneration of skeletal muscle	wild type	not applicable	Mouse	not applicable	not applicable	causal	1
CHUK	kinase	Chuk	-1.223	1.24E-01	5.987	5.68E-02	increased activity	increases	Regeneration of prostate gland	wild type	not applicable	Mouse	not applicable	not applicable	causal	1
CLCF1	cytokine	Clcf1	1.724	4.99E-01	0.903	3.62E-01	increased activity	affects	Regeneration of liver cells,Regeneration of neurons	wild type	not applicable	Uncategorized	not applicable	not applicable	causal	2
							increased activity	affects	Regeneration of liver cells	wild type	not applicable	Uncategorized	not applicable	not applicable	causal	1
							increased activity	affects	Regeneration of neurons	wild type	not applicable	Uncategorized	not applicable	not applicable	causal	1
CLIC4	ion channel	Clic4	1.101	5.80E-01	7.300	4.44E-01	decreased activity	affects	Healing of wound	homozygous,knockout	not applicable	Mouse	not applicable	not applicable	causal	1
Cmah	enzyme	Cmah	-2.418	4.67E-03	4.880	8.32E-04	decreased activity	decreases	Healing of wound	homozygous,knockout	not applicable	Mouse	not applicable	not applicable	causal	1
CNN2	other	Cnn2	-1.266	7.89E-02	7.008	3.14E-02	decreased activity,increased activity	affects,increases	Healing of wound	homozygous,knockout,wild type	not applicable	Mouse,Human	not applicable	not applicable	causal	4
							decreased activity	affects	Healing of wound	[homozygous, knockout]	not applicable	Mouse	not applicable	not applicable	causal	1
							increased activity	increases	Healing of wound	wild type	not applicable	Human	not applicable	not applicable	causal	2
							increased activity	affects	Healing of wound	wild type	not applicable	Mouse	not applicable	not applicable	causal	1
CNR2	G-protein coupled receptor	Cnr2	-2.415	9.30E-03	1.862	2.01E-03	increased activity	increases	Regeneration of liver	wild type	not applicable	Uncategorized	not applicable	not applicable	causal	1
CNTF	cytokine	Cntf	-2.446	5.08E-02	1.044	1.78E-02	increased activity	affects,increases	Regeneration of axons,Regeneration of liver cells,Regeneration of motor neurons,Regeneration of neurons	wild type	not applicable	Rat,Uncategorized	not applicable	not applicable	causal	4
							increased activity	increases	Regeneration of axons	wild type	not applicable	Rat	not applicable	not applicable	causal	1
							increased activity	affects	Regeneration of liver cells	wild type	not applicable	Uncategorized	not applicable	not applicable	causal	1
							increased activity	increases	Regeneration of motor neurons	wild type	not applicable	Uncategorized	not applicable	not applicable	causal	1
							increased activity	affects	Regeneration of neurons	wild type	not applicable	Uncategorized	not applicable	not applicable	causal	1
COL1A1	other	Col1a1	2.464	3.61E-02	13.376	1.14E-02	increased activity	affects	Healing of wound	wild type	not applicable	Rat	not applicable	not applicable	causal	1
COL3A1	other	Col3a1	1.635	1.16E-01	14.692	5.19E-02	increased activity	affects	Healing of wound	wild type	not applicable	Human	not applicable	not applicable	causal	1
COL5A1	other	Col5a1	1.419	2.51E-01	10.927	1.43E-01	increased activity	affects	Healing of wound	wild type	not applicable	Human	not applicable	not applicable	causal	1
CORO1B	other	Coro1b	1.160	1.53E-01	6.554	7.51E-02	increased activity	affects	Healing of wound	wild type	not applicable	Human	not applicable	not applicable	causal	1
CR2	transmembrane receptor	Cr2	-1.651	4.81E-01	2.883	3.45E-01	increased activity	increases	Regeneration of liver	wild type	not applicable	Mouse	not applicable	not applicable	causal	1
CREM	transcription regulator	Crem	1.116	8.67E-01	4.342	7.96E-01	decreased activity	decreases	Regeneration of liver	homozygous,knockout	not applicable	Mouse	not applicable	not applicable	causal	1
CRP	other	Crp	-1.522	5.58E-01	-0.876	4.22E-01	increased activity	affects	Healing of wound	wild type	not applicable	Rat	not applicable	not applicable	causal	1
CSF1	cytokine	Csf1	-2.513	1.37E-04	5.944	9.05E-06	increased activity,unknown change in activity	decreases,increases	Neovascularization of wound,Vascularization of infarct	homozygous,wild type	not applicable	Mouse	not applicable	not applicable	causal	2
							increased activity	increases	Vascularization of infarct	wild type	not applicable	Mouse	not applicable	not applicable	causal	1
							unknown change in activity	decreases	Neovascularization of wound	homozygous	not applicable	Mouse	not applicable	not applicable	causal	1
CSF3	cytokine	Csf3	-3.547	4.68E-01	-0.215	3.31E-01	decreased activity,increased activity	decreases,increases	Closure of wound,Neovascularization of tumor,Regeneration of dopaminergic neurons,Regeneration of endometrial cells,Regeneration of liver,Regeneration of muscle rectus femoris,Regeneration of thymocytes,Vascularization of tumor	wild type	not applicable	Uncategorized,Mouse	not applicable	not applicable	causal	9
							increased activity	increases	Regeneration of dopaminergic neurons	wild type	not applicable	Uncategorized	not applicable	not applicable	causal	1
							increased activity	increases	Regeneration of endometrial cells	wild type	not applicable	Uncategorized	not applicable	not applicable	causal	1
							increased activity	increases	Regeneration of liver	wild type	not applicable	Uncategorized	not applicable	not applicable	causal	1
							increased activity	increases	Regeneration of thymocytes	wild type	not applicable	Uncategorized	not applicable	not applicable	causal	1
							increased activity	increases	Vascularization of tumor	wild type	not applicable	Mouse	not applicable	not applicable	causal	1
							increased activity	increases	Closure of wound	wild type	not applicable	Uncategorized	not applicable	not applicable	causal	1
							decreased activity	decreases	Regeneration of muscle rectus femoris	wild type	not applicable	Mouse	not applicable	not applicable	causal	1
							increased activity	increases	Regeneration of muscle rectus femoris	wild type	not applicable	Mouse	not applicable	not applicable	causal	1
							increased activity	increases	Neovascularization of tumor	wild type	not applicable	Uncategorized	not applicable	not applicable	causal	1
CSF3R	transmembrane receptor	Csf3r	-8.562	8.90E-04	4.268	9.93E-05	decreased activity	decreases	Regeneration of muscle rectus femoris	homozygous,knockout	not applicable	Mouse	not applicable	not applicable	causal	1
CTCF	transcription regulator	Ctcf	-1.278	3.99E-02	6.132	1.30E-02	increased activity	increases	Healing of corneal epithelial tissue	wild type	not applicable	Mouse	not applicable	not applicable	causal	1
CTF1	cytokine	Ctf1	-1.269	5.23E-01	1.012	3.86E-01	increased activity	affects,increases	Regeneration of liver,Regeneration of liver cells,Regeneration of neurons	wild type	not applicable	Uncategorized	not applicable	not applicable	causal	3
							increased activity	increases	Regeneration of liver	wild type	not applicable	Uncategorized	not applicable	not applicable	causal	1
							increased activity	affects	Regeneration of liver cells	wild type	not applicable	Uncategorized	not applicable	not applicable	causal	1
							increased activity	affects	Regeneration of neurons	wild type	not applicable	Uncategorized	not applicable	not applicable	causal	1
CTNNB1	transcription regulator	Ctnnb1	1.270	9.88E-03	9.601	2.18E-03	decreased activity,increased activity,unknown change in activity	affects,decreases,increases	Closure of wound,Regeneration of axons,Regeneration of liver	knockout,unclassified mutation,wild type	not applicable	Rat,Uncategorized,Mouse,Human	not applicable	not applicable	causal	7
							unknown change in activity	increases	Closure of wound	unclassified mutation	not applicable	Uncategorized	not applicable	not applicable	causal	1
							decreased activity	decreases	Regeneration of liver	knockout	not applicable	Mouse	not applicable	not applicable	causal	1
							increased activity	increases	Regeneration of liver	wild type	not applicable	Uncategorized	not applicable	not applicable	causal	1
							increased activity	affects	Regeneration of liver	wild type	not applicable	Mouse	not applicable	not applicable	causal	1
							increased activity	affects	Regeneration of liver	wild type	not applicable	Rat	not applicable	not applicable	causal	1
							decreased activity	increases	Regeneration of axons	knockout	not applicable	Mouse	not applicable	not applicable	causal	1
							increased activity	affects	Regeneration of liver	wild type	not applicable	Human	not applicable	not applicable	causal	1
CX3CL1	cytokine	Cx3cl1	-2.499	2.92E-02	2.468	8.71E-03	increased activity	affects	Healing of wound	wild type	not applicable	Mouse	not applicable	not applicable	causal	1
CX3CR1	G-protein coupled receptor	Cx3cr1	-7.536	2.23E-06	2.992	4.37E-08	decreased activity	increases	Delay in initiation of repair of skeletal muscle	homozygous,knockout	not applicable	Mouse	not applicable	not applicable	causal	1
CXCL12	cytokine	Cxcl12	-4.048	3.67E-05	6.949	1.66E-06	increased activity,unknown change in activity	affects,increases	Healing of bone,Healing of muscle,Healing of tissue,Regeneration of gastrocnemius,Regeneration of organ	unclassified mutation,wild type	not applicable	Rat,Uncategorized,Mouse	not applicable	not applicable,upregulation	causal	6
							increased activity	affects	Regeneration of organ	wild type	not applicable	Rat	not applicable	not applicable	causal	1
							increased activity	increases	Healing of bone	wild type	not applicable	Uncategorized	not applicable	not applicable	causal	1
							unknown change in activity	increases	Regeneration of gastrocnemius	unclassified mutation	not applicable	Mouse	not applicable	not applicable	causal	2
							increased activity	increases	Healing of tissue	wild type	not applicable	Uncategorized	not applicable	upregulation	causal	1
							increased activity	affects	Healing of muscle	wild type	not applicable	Uncategorized	not applicable	not applicable	causal	1
CXCL6	cytokine	Cxcl5	-62.120	5.73E-02	3.841	2.07E-02	increased activity	affects	Regeneration of organ	wild type	not applicable	Rat	not applicable	not applicable	causal	1
CXCR2	G-protein coupled receptor	Cxcr2	3.319	3.90E-02	3.454	1.27E-02	decreased activity	affects	Healing of wound	heterozygous,homozygous,knockout	not applicable	Mouse	not applicable	not applicable	causal	2
							decreased activity	affects	Healing of wound	[homozygous, knockout]	not applicable	Mouse	not applicable	not applicable	causal	1
							decreased activity	affects	Healing of wound	[heterozygous, knockout]	not applicable	Mouse	not applicable	not applicable	causal	1
CXCR3	G-protein coupled receptor	Cxcr3	11.780	5.43E-04	0.872	5.40E-05	decreased activity	increases	Vascularization of malignant tumor	homozygous,knockout,wild type	not applicable	Mouse	not applicable	not applicable	causal	2
							decreased activity	increases	Vascularization of malignant tumor	[homozygous, knockout]	not applicable	Mouse	not applicable	not applicable	causal	1
							decreased activity	increases	Vascularization of malignant tumor	wild type	not applicable	Mouse	not applicable	not applicable	causal	1
CYR61	other	Cyr61	-1.218	8.04E-01	5.469	7.07E-01	decreased activity,increased activity	affects,decreases	Healing of bone,Healing of tissue	wild type	not applicable	Uncategorized,Mouse	not applicable	not applicable	causal	2
							increased activity	affects	Healing of tissue	wild type	not applicable	Uncategorized	not applicable	not applicable	causal	1
							decreased activity	decreases	Healing of bone	wild type	not applicable	Mouse	not applicable	not applicable	causal	1
DAB2IP	other	Dab2ip	-1.408	3.80E-02	6.262	1.22E-02	decreased activity	increases	Neovascularization of tumor	homozygous,knockout	not applicable	Mouse	not applicable	not applicable	causal	1
DACT2	other	Dact2	1.977	4.29E-01	2.621	2.94E-01	decreased activity	affects	Healing of wound	homozygous,knockout	not applicable	Mouse	not applicable	not applicable	causal	1
DCBLD2	other	Dcbld2	-1.103	7.32E-01	5.807	6.14E-01	increased activity	affects	Healing of wound	wild type	not applicable	Human	not applicable	not applicable	causal	1
DCN	other	Dcn	2.383	4.40E-04	10.327	4.11E-05	increased activity	increases	Healing of tissue	wild type	not applicable	Uncategorized	not applicable	not applicable	causal	1
DDIT3	transcription regulator	Ddit3	-3.353	1.06E-04	3.486	6.59E-06	decreased activity	decreases	Regeneration of epithelial cells	homozygous,knockout	not applicable	Mouse	not applicable	not applicable	causal	1
DDR2	kinase	Ddr2	1.352	5.53E-02	8.305	1.98E-02	decreased activity	affects	Healing of wound	homozygous,knockout	not applicable	Mouse	not applicable	not applicable	causal	1
DHFR	enzyme	Dhfr	1.435	8.33E-02	3.451	3.37E-02	increased activity	affects	Regeneration of axons	wild type	not applicable	Rat	not applicable	not applicable	causal	1
DLL4	other	Dll4	-2.944	5.49E-03	3.127	1.03E-03	decreased activity	affects	Closure of wound	wild type	not applicable	Mouse	not applicable	not applicable	causal	1
Dst	other	Dst	-1.381	6.23E-02	10.329	2.33E-02	decreased activity	affects	Healing of wound	homozygous,knockout	not applicable	Mouse	not applicable	not applicable	causal	1
DUSP1	phosphatase	Dusp1	-2.620	4.58E-02	6.061	1.56E-02	decreased activity	decreases	Healing of tissue,Regeneration of anterior tibial muscle,Regeneration of skeletal muscle	homozygous,knockout,wild type	not applicable	Uncategorized,Mouse	not applicable	not applicable	causal	5
							decreased activity	decreases	Regeneration of skeletal muscle	wild type	not applicable	Uncategorized	not applicable	not applicable	causal	1
							decreased activity	decreases	Healing of tissue	[homozygous, knockout]	not applicable	Mouse	not applicable	not applicable	causal	3
							decreased activity	decreases	Regeneration of anterior tibial muscle	[homozygous, knockout]	not applicable	Mouse	not applicable	not applicable	causal	1
DYSF	other	Dysf	-1.207	4.83E-01	5.530	3.47E-01	decreased activity	decreases	Healing of sarcolemma	wild type	not applicable	Mouse	not applicable	not applicable	causal	1
E2F1	transcription regulator	E2f1	1.439	1.50E-01	3.081	7.28E-02	decreased activity	decreases	Regeneration of anterior tibial muscle	homozygous,knockout	not applicable	Mouse	not applicable	not applicable	causal	1
EFNA1	other	Efna1	1.307	1.55E-01	4.885	7.61E-02	increased activity	increases	Vascularization of melanoma	wild type	not applicable	Uncategorized	not applicable	not applicable	causal	1
EFNB2	kinase	Efnb2	1.116	6.22E-01	6.143	4.88E-01	increased activity	affects,increases	Healing of wound,Vascularization of tumor	wild type	not applicable	Uncategorized	not applicable	not applicable	causal	2
							increased activity	affects	Vascularization of tumor	wild type	not applicable	Uncategorized	not applicable	not applicable	causal	1
							increased activity	increases	Healing of wound	wild type	not applicable	Uncategorized	not applicable	not applicable	causal	1
EGF	growth factor	Egf	-2.003	2.10E-01	2.841	1.13E-01	increased activity	affects,increases	Closure of wound,Healing of corneal epithelial tissue,Healing of wound,Regeneration of nervous tissue,Regeneration of neural stem cells,Regeneration of pyramidal neurons,Regeneration of tubular cells	wild type	not applicable	Rat,Uncategorized,Human	not applicable	not applicable	causal	10
							increased activity	increases	Regeneration of nervous tissue	wild type	not applicable	Uncategorized	not applicable	not applicable	causal	1
							increased activity	increases	Regeneration of pyramidal neurons	wild type	not applicable	Uncategorized	not applicable	not applicable	causal	1
							increased activity	increases	Regeneration of neural stem cells,Regeneration of pyramidal neurons	wild type	not applicable	Uncategorized	not applicable	not applicable	causal	1
							increased activity	increases	Regeneration of tubular cells	wild type	not applicable	Rat	not applicable	not applicable	causal	3
							increased activity	increases	Closure of wound	wild type	not applicable	Uncategorized	not applicable	not applicable	causal	1
							increased activity	affects	Healing of corneal epithelial tissue	wild type	not applicable	Human	not applicable	not applicable	causal	1
							increased activity	increases	Healing of wound	wild type	not applicable	Uncategorized	not applicable	not applicable	causal	1
							increased activity	affects	Healing of corneal epithelial tissue	wild type	not applicable	Uncategorized	not applicable	not applicable	causal	1
EGFR	kinase	Egfr	-1.822	2.66E-03	7.428	4.03E-04	decreased activity,increased activity	affects,increases	Closure of wound,Delay in regeneration of liver,Healing of wound	homozygous,knockout,wild type	not applicable	Rat,Uncategorized,Mouse	not applicable	not applicable	causal	6
							increased activity	affects	Healing of wound	wild type	not applicable	Rat	not applicable	not applicable	causal	1
							decreased activity	increases	Delay in regeneration of liver	[homozygous, knockout]	not applicable	Mouse	not applicable	not applicable	causal	4
							increased activity	increases	Closure of wound	wild type	not applicable	Uncategorized	not applicable	not applicable	causal	1
EGLN2	enzyme	Egln2	1.573	9.24E-04	5.531	1.05E-04	decreased activity	increases	Regeneration of liver	wild type	not applicable	Uncategorized	not applicable	not applicable	causal	1
EGR1	transcription regulator	Egr1	-6.324	2.38E-02	5.064	6.68E-03	decreased activity	affects,decreases	Healing of wound,Regeneration of liver	homozygous,knockout	not applicable	Mouse	not applicable	not applicable	causal	3
							decreased activity	affects	Healing of wound	[homozygous, knockout]	not applicable	Mouse	not applicable	not applicable	causal	1
							decreased activity	decreases	Regeneration of liver	[homozygous, knockout]	not applicable	Mouse	not applicable	not applicable	causal	2
ELK1	transcription regulator	Elk1	-1.260	1.36E-01	4.050	6.40E-02	decreased activity	decreases	Regeneration of hepatocytes	wild type	not applicable	Mouse	not applicable	not applicable	causal	1
ELK3	transcription regulator	Elk3	-1.119	5.09E-01	5.141	3.72E-01	increased activity	affects	Healing of wound	wild type	not applicable	Mouse	not applicable	not applicable	causal	1
ELP3	enzyme	Elp3	1.361	2.40E-02	5.845	6.76E-03	decreased activity	decreases	Regeneration of intestine	knockout	not applicable	Mouse	not applicable	not applicable	causal	1
EMILIN1	other	Emilin1	2.742	4.55E-05	6.079	2.19E-06	decreased activity	increases	Closure of wound	homozygous,knockout,wild type	not applicable	Uncategorized,Mouse	not applicable	not applicable	causal	2
							decreased activity	increases	Closure of wound	wild type	not applicable	Uncategorized	not applicable	not applicable	causal	1
							decreased activity	increases	Closure of wound	[homozygous, knockout]	not applicable	Mouse	not applicable	not applicable	causal	1
ENG	transmembrane receptor	Eng	-1.071	8.22E-01	5.820	7.32E-01	decreased activity	decreases	Vascularization of tumor	heterozygous,knockout	not applicable	Mouse	not applicable	not applicable	causal	1
EPHA4	kinase	Epha4	-1.998	3.48E-03	5.728	5.73E-04	increased activity	decreases	Regeneration of axons	wild type	not applicable	Rat,Mouse	not applicable	not applicable	causal	2
							increased activity	decreases	Regeneration of axons	wild type	not applicable	Rat	not applicable	not applicable	causal	1
							increased activity	decreases	Regeneration of axons	wild type	not applicable	Mouse	not applicable	not applicable	causal	1
EPPK1	other	Eppk1	-1.231	7.14E-01	8.192	5.93E-01	increased activity	affects	Healing of wound	wild type	not applicable	Human	not applicable	not applicable	causal	1
ERBB2	kinase	Erbb2	1.010	9.79E-01	6.216	9.64E-01	increased activity,unknown change in activity	affects	Healing of wound,Vascularization of mammary tumor	unclassified mutation,wild type	not applicable	Mouse,Human	not applicable	not applicable	causal	3
							increased activity	affects	Healing of wound	wild type	not applicable	Human	not applicable	not applicable	causal	1
							unknown change in activity	affects	Vascularization of mammary tumor	unclassified mutation	not applicable	Mouse	not applicable	not applicable	causal	1
							increased activity	affects	Vascularization of mammary tumor	wild type	not applicable	Mouse	not applicable	not applicable	causal	1
EREG	growth factor	Ereg	-1.861	1.30E-01	5.158	6.01E-02	increased activity	affects	Healing of wound	wild type	not applicable	Human	not applicable	not applicable	causal	1
ESR1	ligand-dependent nuclear receptor	Esr1	2.022	3.16E-02	4.552	9.67E-03	decreased activity	affects	Regeneration of endothelial tissue	homozygous,knockout	not applicable	Mouse	not applicable	not applicable	causal	1
Esrra	transcription regulator	Esrra	-1.199	2.49E-01	4.673	1.41E-01	decreased activity	decreases	Regeneration of anterior tibial muscle	homozygous,knockout	not applicable	Mouse	not applicable	not applicable	causal	1
ETS1	transcription regulator	Ets1	-1.945	3.77E-04	6.418	3.39E-05	decreased activity	decreases	Closure of wound	homozygous,knockout	not applicable	Mouse	not applicable	not applicable	causal	1
FAAH	enzyme	Faah	1.221	7.17E-01	3.591	5.97E-01	decreased activity	increases	Healing of wound	homozygous,knockout,wild type	not applicable	Mouse	not applicable	not applicable	causal	2
							decreased activity	increases	Healing of wound	wild type	not applicable	Mouse	not applicable	not applicable	causal	1
							decreased activity	increases	Healing of wound	[homozygous, knockout]	not applicable	Mouse	not applicable	not applicable	causal	1
FAH	enzyme	Fah	1.162	5.02E-01	3.703	3.65E-01	decreased activity,increased activity	affects,decreases	Regeneration of liver	homozygous,knockout,wild type	not applicable	Mouse	not applicable	not applicable	causal	3
							decreased activity	affects	Regeneration of liver	[homozygous, knockout]	not applicable	Mouse	not applicable	not applicable	causal	1
							increased activity	affects	Regeneration of liver	wild type	not applicable	Mouse	not applicable	not applicable	causal	1
							decreased activity	decreases	Regeneration of liver	[homozygous, knockout]	not applicable	Mouse	not applicable	not applicable	causal	1
FGF1	growth factor	Fgf1	-2.067	6.54E-02	3.925	2.47E-02	decreased activity,increased activity	affects,increases	Healing of tissue,Healing of wound,Regeneration of endothelial tissue	homozygous,knockout,wild type	not applicable	Rat,Uncategorized,Mouse	not applicable	not applicable	causal	3
							increased activity	increases	Regeneration of endothelial tissue	wild type	not applicable	Rat	not applicable	not applicable	causal	1
							decreased activity	affects	Healing of wound	[homozygous, knockout]	not applicable	Mouse	not applicable	not applicable	causal	1
							increased activity	affects	Healing of tissue	wild type	not applicable	Uncategorized	not applicable	not applicable	causal	1
FGF10	growth factor	Fgf10	-2.520	1.16E-02	2.808	2.68E-03	increased activity	affects	Healing of wound	wild type	not applicable	Human	not applicable	not applicable	causal	2
FGF2	growth factor	Fgf2	6.109	1.83E-03	1.121	2.52E-04	decreased activity,increased activity	affects,increases	Closure of wound,Healing of tissue,Healing of ulcer,Healing of wound,Neovascularization of tumor,Regeneration of axons,Regeneration of bone,Regeneration of nervous tissue,Regeneration of neural stem cells,Regeneration of periodontal ligament,Regeneration of pyramidal neurons,Regeneration of skeletal muscle,Regeneration of spinal cord,Regeneration of tissue	homozygous,knockout,wild type	not applicable	Rat,Uncategorized,Mouse,Human	not applicable	not applicable	causal	25
							increased activity	increases	Regeneration of nervous tissue	wild type	not applicable	Uncategorized	not applicable	not applicable	causal	1
							increased activity	increases	Regeneration of spinal cord	wild type	not applicable	Uncategorized	not applicable	not applicable	causal	1
							increased activity	increases	Regeneration of tissue	wild type	not applicable	Uncategorized	not applicable	not applicable	causal	1
							increased activity	affects	Healing of wound	wild type	not applicable	Human	not applicable	not applicable	causal	2
							increased activity	affects	Healing of tissue	wild type	not applicable	Uncategorized	not applicable	not applicable	causal	1
							increased activity	increases	Healing of ulcer	wild type	not applicable	Uncategorized	not applicable	not applicable	causal	1
							increased activity	increases	Closure of wound	wild type	not applicable	Uncategorized	not applicable	not applicable	causal	2
							increased activity	increases	Healing of wound	wild type	not applicable	Uncategorized	not applicable	not applicable	causal	2
							increased activity	increases	Neovascularization of tumor	wild type	not applicable	Uncategorized	not applicable	not applicable	causal	1
							increased activity	increases	Closure of wound	wild type	not applicable	Rat	not applicable	not applicable	causal	1
							increased activity	affects	Healing of wound	wild type	not applicable	Uncategorized	not applicable	not applicable	causal	2
							increased activity	increases	Regeneration of pyramidal neurons	wild type	not applicable	Uncategorized	not applicable	not applicable	causal	1
							increased activity	increases	Regeneration of neural stem cells,Regeneration of pyramidal neurons	wild type	not applicable	Uncategorized	not applicable	not applicable	causal	1
							increased activity	increases	Regeneration of axons	wild type	not applicable	Uncategorized	not applicable	not applicable	causal	1
							increased activity	increases	Regeneration of skeletal muscle	wild type	not applicable	Uncategorized	not applicable	not applicable	causal	1
							increased activity	increases	Regeneration of periodontal ligament	wild type	not applicable	Uncategorized	not applicable	not applicable	causal	2
							decreased activity	affects	Healing of wound	[homozygous, knockout]	not applicable	Mouse	not applicable	not applicable	causal	2
							increased activity	increases	Healing of wound	wild type	not applicable	Mouse	not applicable	not applicable	causal	1
							increased activity	increases	Regeneration of bone	wild type	not applicable	Uncategorized	not applicable	not applicable	causal	1
FGF7	growth factor	Fgf7	1.161	6.98E-01	4.788	5.73E-01	decreased activity,increased activity	affects,increases	Delay in repair of intestinal mucosa,Healing of corneal epithelial tissue,Healing of wound,Regeneration of liver	homozygous,knockout,wild type	not applicable	Rat,Uncategorized,Mouse,Human	not applicable	not applicable	causal	5
							decreased activity	increases	Delay in repair of intestinal mucosa	[homozygous, knockout]	not applicable	Mouse	not applicable	not applicable	causal	1
							increased activity	affects	Healing of wound	wild type	not applicable	Rat	not applicable	not applicable	causal	1
							increased activity	affects	Regeneration of liver	wild type	not applicable	Uncategorized	not applicable	not applicable	causal	1
							increased activity	affects	Healing of corneal epithelial tissue	wild type	not applicable	Human	not applicable	not applicable	causal	1
							increased activity	affects	Healing of corneal epithelial tissue	wild type	not applicable	Uncategorized	not applicable	not applicable	causal	1
FGF9	growth factor	Fgf9	-1.591	3.11E-01	0.817	1.89E-01	decreased activity,increased activity	decreases,increases	Healing of tibia,Regeneration of tibia	heterozygous,knockout,wild type	not applicable	Mouse	not applicable	not applicable	causal	2
							decreased activity	decreases	Regeneration of tibia	[heterozygous, knockout]	not applicable	Mouse	not applicable	not applicable	causal	1
							[decreased activity, increased activity]	[decreases, increases]	Healing of tibia	[heterozygous, knockout, wild type]	not applicable	Mouse	not applicable	not applicable	causal	1
FGFR1	kinase	Fgfr1	1.226	3.11E-01	7.352	1.89E-01	decreased activity	increases	Delay in initiation of repair of wound	knockout	not applicable	Mouse	not applicable	not applicable	causal	1
FGFR1OP2	kinase	Fgfr1op2	1.007	9.61E-01	5.943	9.34E-01	increased activity	affects	Healing of wound	wild type	not applicable	Mouse	not applicable	not applicable	causal	1
FGFR2	kinase	Fgfr2	1.217	4.40E-01	6.152	3.05E-01	decreased activity	increases	Delay in initiation of repair of wound	knockout	not applicable	Mouse	not applicable	not applicable	causal	1
FKBP1B	enzyme	Fkbp1b	-1.056	8.71E-01	2.209	8.04E-01	increased activity	increases	Regeneration of axons	wild type	not applicable	Rat	not applicable	not applicable	causal	1
FLII	other	Flii	-1.148	2.92E-01	6.648	1.75E-01	decreased activity,increased activity	affects	Healing of wound	heterozygous,knockout,wild type	not applicable	Uncategorized,Mouse	not applicable	not applicable	causal	2
							decreased activity	affects	Healing of wound	[heterozygous, knockout]	not applicable	Mouse	not applicable	not applicable	causal	1
							increased activity	affects	Healing of wound	wild type	not applicable	Uncategorized	not applicable	not applicable	causal	1
FLT1	kinase	Flt1	-1.391	2.06E-01	4.670	1.10E-01	decreased activity,increased activity	decreases,increases	Healing of endothelial tissue,Healing of wound,Vascularization of tumor	homozygous,knockout,wild type	not applicable	Mouse,Human	not applicable	not applicable	causal	4
							decreased activity	increases	Healing of wound	[homozygous, knockout]	not applicable	Mouse	not applicable	not applicable	causal	1
							decreased activity	increases	Vascularization of tumor	wild type	not applicable	Mouse	not applicable	not applicable	causal	1
							decreased activity	decreases	Healing of endothelial tissue	wild type	not applicable	Mouse	not applicable	not applicable	causal	1
							increased activity	decreases	Vascularization of tumor	wild type	not applicable	Human	not applicable	not applicable	causal	1
FN1	enzyme	Fn1	4.303	2.68E-04	11.204	2.19E-05	decreased activity,increased activity	affects,increases	Healing of cornea,Healing of wound	wild type	not applicable	Uncategorized,Mouse	not applicable	not applicable	causal	2
							increased activity	affects	Healing of wound	wild type	not applicable	Mouse	not applicable	not applicable	causal	1
							decreased activity	increases	Healing of cornea	wild type	not applicable	Uncategorized	not applicable	not applicable	causal	1
FNTB	enzyme	Fntb	-1.114	5.58E-01	3.984	4.22E-01	increased activity	affects	Healing of wound	wild type	not applicable	Mouse	not applicable	not applicable	causal	1
Folh1	peptidase	Folh1	-3.220	1.39E-01	0.652	6.58E-02	decreased activity	affects	Abnormal regeneration by peripheral nervous system	homozygous,knockout	not applicable	Mouse	not applicable	not applicable	causal	1
FOLR1	transporter	Folr1	4.193	1.43E-01	-0.747	6.85E-02	increased activity	affects	Regeneration of axons	wild type	not applicable	Mouse	not applicable	not applicable	causal	1
FOXN1	transcription regulator	Foxn1	-1.934	3.40E-01	2.004	2.14E-01	increased activity	affects	Regeneration of thymus gland	wild type	not applicable	Uncategorized	not applicable	upregulation	causal	1
FST	other	Fst	1.250	1.45E-01	5.483	6.94E-02	decreased activity,increased activity	increases	Healing of skeletal muscle,Healing of wound	wild type	not applicable	Uncategorized,Mouse	not applicable	not applicable,upregulation	causal	2
							decreased activity	increases	Healing of wound	wild type	not applicable	Mouse	not applicable	not applicable	causal	1
							increased activity	increases	Healing of skeletal muscle	wild type	not applicable	Uncategorized	not applicable	upregulation	causal	1
GADD45A	other	Gadd45a	-8.610	1.51E-06	3.660	2.57E-08	decreased activity	increases	Closure of wound	homozygous,knockout	not applicable	Mouse	not applicable	not applicable	causal	1
GAS6	growth factor	Gas6	2.780	8.84E-04	8.165	9.84E-05	increased activity	affects	Regeneration of tissue	wild type	not applicable	Rat	not applicable	not applicable	causal	1
GDNF	growth factor	Gdnf	2.252	5.26E-02	0.738	1.86E-02	increased activity	increases	Regeneration of motor neurons	wild type	not applicable	Uncategorized	not applicable	not applicable	causal	2
GFAP	other	Gfap	-1.591	6.36E-01	1.285	5.04E-01	decreased activity,increased activity	affects,increases	Regeneration of neurites,Regeneration of neurons	homozygous,knockout,wild type	not applicable	Mouse	not applicable	not applicable	causal	3
							decreased activity	increases	Regeneration of neurons	[homozygous, knockout]	not applicable	Mouse	not applicable	not applicable	causal	2
							increased activity	affects	Regeneration of neurites	wild type	not applicable	Mouse	not applicable	not applicable	causal	1
GFER	enzyme	Gfer	1.304	1.87E-01	3.314	9.74E-02	increased activity	increases	Regeneration of liver	wild type	not applicable	Uncategorized	not applicable	not applicable	causal	2
GJA1	transporter	Gja1	1.021	9.32E-01	8.654	8.90E-01	decreased activity,increased activity	affects,decreases,increases	Closure of wound,Healing of bone,Healing of wound,Regeneration of skeletal muscle	wild type	not applicable	Uncategorized,Mouse	not applicable	not applicable	causal	5
							increased activity	affects	Regeneration of skeletal muscle	wild type	not applicable	Mouse	not applicable	not applicable	causal	1
							decreased activity	decreases	Healing of bone	wild type	not applicable	Uncategorized	not applicable	not applicable	causal	1
							decreased activity	increases	Healing of wound	wild type	not applicable	Mouse	not applicable	not applicable	causal	1
							decreased activity	decreases	Closure of wound	wild type	not applicable	Mouse	not applicable	not applicable	causal	1
							increased activity	affects	Healing of wound	wild type	not applicable	Uncategorized	not applicable	not applicable	causal	1
GNA11	enzyme	Gna11	-1.227	1.52E-01	5.900	7.42E-02	increased activity	increases	Regeneration of axons	wild type	not applicable	Mouse	not applicable	not applicable	causal	1
GNAQ	enzyme	Gnaq	1.130	3.84E-01	6.332	2.53E-01	increased activity	increases	Regeneration of axons	wild type	not applicable	Mouse	not applicable	not applicable	causal	1
GPC3	other	Gpc3	2.599	5.85E-03	6.206	1.11E-03	increased activity	decreases	Regeneration of liver	wild type	not applicable	Uncategorized	not applicable	upregulation	causal	2
GPR4	G-protein coupled receptor	Gpr4	1.041	9.47E-01	0.785	9.13E-01	decreased activity	affects	Vascularization of tumor	homozygous,knockout	not applicable	Mouse	not applicable	not applicable	causal	1
GPX1	enzyme	Gpx1	-1.515	9.58E-03	6.774	2.09E-03	increased activity	affects	Regeneration of skeletal muscle	wild type	not applicable	Mouse	not applicable	not applicable	causal	1
GRHL3	transcription regulator	Grhl3	1.032	9.41E-01	4.962	9.04E-01	increased activity	affects	Healing of wound	wild type	not applicable	Mouse	not applicable	not applicable	causal	2
GRK6	kinase	Grk6	1.023	8.85E-01	5.530	8.25E-01	decreased activity	increases	Closure of wound	homozygous,knockout	not applicable	Mouse	not applicable	not applicable	causal	1
GRN	growth factor	Grn	1.873	1.61E-03	6.993	2.15E-04	decreased activity,increased activity	affects,decreases,increases	Closure of wound,Healing of bone,Healing of epithelial tissue,Healing of wound,Regeneration of bone,Regeneration of tissue	wild type	not applicable	Uncategorized,Mouse	not applicable	not applicable	causal	6
							increased activity	affects	Regeneration of tissue	wild type	not applicable	Uncategorized	not applicable	not applicable	causal	1
							decreased activity	decreases	Healing of bone	wild type	not applicable	Uncategorized	not applicable	not applicable	causal	1
							increased activity	increases	Closure of wound	wild type	not applicable	Uncategorized	not applicable	not applicable	causal	1
							increased activity	increases	Healing of wound	wild type	not applicable	Mouse	not applicable	not applicable	causal	1
							increased activity	increases	Healing of epithelial tissue	wild type	not applicable	Uncategorized	not applicable	not applicable	causal	1
							increased activity	increases	Regeneration of bone	wild type	not applicable	Uncategorized	not applicable	not applicable	causal	1
GSK3B	kinase	Gsk3b	-1.511	6.66E-03	7.129	1.31E-03	decreased activity	affects	Healing of bone	heterozygous,knockout	not applicable	Mouse	not applicable	not applicable	causal	1
GSN	other	Gsn	1.435	2.32E-01	10.129	1.29E-01	decreased activity	affects	Healing of wound	homozygous,knockout	not applicable	Mouse	not applicable	not applicable	causal	1
H2AFX	transcription regulator	H2afx	1.246	2.12E-01	5.895	1.15E-01	decreased activity	affects	Vascularization of tumor	homozygous,knockout	not applicable	Mouse	not applicable	not applicable	causal	1
H60b/H60c	other	H60c	-44.993	3.84E-05	3.505	1.75E-06	decreased activity	increases	Delay in initiation of repair of wound	wild type	not applicable	Mouse	not applicable	not applicable	causal	1
HBEGF	growth factor	Hbegf	1.272	6.93E-01	3.953	5.67E-01	increased activity	affects	Healing of wound	wild type	not applicable	Mouse	not applicable	not applicable	causal	1
HDAC6	transcription regulator	Hdac6	-1.377	2.61E-02	4.593	7.58E-03	decreased activity	increases	Regeneration of neurons	wild type	not applicable	Uncategorized	not applicable	not applicable	causal	1
HEXIM1	transcription regulator	Hexim1	-2.734	4.78E-04	5.266	4.60E-05	unknown change in activity	increases	Vascularization of mammary tumor	homozygous	not applicable	Mouse	not applicable	not applicable	causal	1
HGF	growth factor	Hgf	-4.451	1.17E-03	3.622	1.42E-04	increased activity	affects,increases	Healing of corneal epithelial tissue,Healing of mucosa,Healing of tissue,Healing of wound,Regeneration of beta islet cells,Regeneration of kidney,Regeneration of liver,Regeneration of lung,Regeneration of tissue	wild type	not applicable	Uncategorized,Mouse,Human	not applicable	not applicable,upregulation	causal	15
							increased activity	increases	Healing of tissue	wild type	not applicable	Uncategorized	not applicable	upregulation	causal	1
							increased activity	increases	Regeneration of tissue	wild type	not applicable	Uncategorized	not applicable	not applicable	causal	3
							increased activity	affects	Healing of tissue	wild type	not applicable	Uncategorized	not applicable	not applicable	causal	1
							increased activity	affects	Healing of mucosa	wild type	not applicable	Uncategorized	not applicable	not applicable	causal	1
							increased activity	increases	Regeneration of beta islet cells	wild type	not applicable	Mouse	not applicable	not applicable	causal	1
							increased activity	affects	Regeneration of liver	wild type	not applicable	Uncategorized	not applicable	not applicable	causal	1
							increased activity	affects	Regeneration of lung	wild type	not applicable	Uncategorized	not applicable	not applicable	causal	1
							increased activity	affects	Healing of wound	wild type	not applicable	Uncategorized	not applicable	not applicable	causal	1
							increased activity	increases	Regeneration of kidney	wild type	not applicable	Mouse	not applicable	not applicable	causal	1
							increased activity	increases	Regeneration of liver	wild type	not applicable	Mouse	not applicable	not applicable	causal	1
							increased activity	increases	Healing of tissue	wild type	not applicable	Uncategorized	not applicable	not applicable	causal	1
							increased activity	affects	Healing of corneal epithelial tissue	wild type	not applicable	Human	not applicable	not applicable	causal	1
							increased activity	affects	Healing of corneal epithelial tissue	wild type	not applicable	Uncategorized	not applicable	not applicable	causal	1
HIF1A	transcription regulator	Hif1a	-1.628	1.13E-03	8.452	1.36E-04	decreased activity,increased activity	decreases,increases	Cardioprotection of heart,Regeneration of endothelial cells	homozygous,knockout,wild type	not applicable	Mouse	not applicable	not applicable	causal	5
							decreased activity	decreases	Regeneration of endothelial cells	[homozygous, knockout]	not applicable	Mouse	not applicable	not applicable	causal	1
							decreased activity	decreases	Cardioprotection of heart	wild type	not applicable	Mouse	not applicable	not applicable	causal	2
							increased activity	increases	Cardioprotection of heart	wild type	not applicable	Mouse	not applicable	not applicable	causal	2
HMOX1	enzyme	Hmox1	-1.887	1.05E-01	6.247	4.57E-02	decreased activity	decreases	Healing of gastric mucosa	wild type	not applicable	Rat	not applicable	not applicable	causal	1
HOPX	transcription regulator	Hopx	1.264	5.28E-01	5.907	3.91E-01	decreased activity,increased activity	increases	Delay in initiation of healing of hamstring muscle,Regeneration of skeletal muscle tissue	homozygous,knockout,wild type	not applicable	Mouse	not applicable	not applicable	causal	2
							increased activity	increases	Regeneration of skeletal muscle tissue	wild type	not applicable	Mouse	not applicable	not applicable	causal	1
							decreased activity	increases	Delay in initiation of healing of hamstring muscle	[homozygous, knockout]	not applicable	Mouse	not applicable	not applicable	causal	1
HOXA3	transcription regulator	Hoxa3	-1.015	9.72E-01	1.476	9.54E-01	increased activity	increases	Healing of wound	wild type	not applicable	Mouse	not applicable	not applicable	causal	1
HPSE	enzyme	Hpse	-2.069	4.40E-03	6.052	7.69E-04	increased activity	affects,increases	Healing of wound,Regeneration of liver	wild type	not applicable	Uncategorized,Mouse	not applicable	not applicable	causal	2
							increased activity	increases	Regeneration of liver	wild type	not applicable	Uncategorized	not applicable	not applicable	causal	1
							increased activity	affects	Healing of wound	wild type	not applicable	Mouse	not applicable	not applicable	causal	1
HSPB1	other	Hspb1	-1.379	2.20E-01	6.437	1.20E-01	decreased activity	affects,decreases	Healing of wound	homozygous,knockout	not applicable	Mouse	not applicable	not applicable	causal	3
							decreased activity	affects	Healing of wound	[homozygous, knockout]	not applicable	Mouse	not applicable	not applicable	causal	2
							decreased activity	decreases	Healing of wound	[homozygous, knockout]	not applicable	Mouse	not applicable	not applicable	causal	1
HTATIP2	transcription regulator	Htatip2	-3.105	5.17E-05	4.187	2.58E-06	decreased activity	increases	Vascularization of tumor	wild type	not applicable	Mouse	not applicable	not applicable	causal	1
HTT	transcription regulator	Htt	-1.031	8.78E-01	6.977	8.14E-01	unknown change in activity	decreases	Regeneration of motor neurons	unclassified mutation	not applicable	Mouse	not applicable	not applicable	causal	1
HYOU1	other	Hyou1	-1.244	2.75E-01	6.733	1.61E-01	increased activity	increases	Healing of wound,Vascularization of wound	wild type	not applicable	Mouse	not applicable	not applicable	causal	2
							increased activity	increases	Vascularization of wound	wild type	not applicable	Mouse	not applicable	not applicable	causal	1
							increased activity	increases	Healing of wound	wild type	not applicable	Mouse	not applicable	not applicable	causal	1
ICAM1	transmembrane receptor	Icam1	1.854	3.63E-02	5.547	1.15E-02	decreased activity	affects,decreases	Healing of wound,Regeneration of myofiber	homozygous,knockout	not applicable	Mouse	not applicable	not applicable	causal	3
							decreased activity	affects	Healing of wound	[homozygous, knockout]	not applicable	Mouse	not applicable	not applicable	causal	1
							decreased activity	decreases	Healing of wound	[homozygous, knockout]	not applicable	Mouse	not applicable	not applicable	causal	1
							decreased activity	decreases	Regeneration of myofiber	[homozygous, knockout]	not applicable	Mouse	not applicable	not applicable	causal	1
ID1	transcription regulator	Id1	-1.386	7.44E-02	4.530	2.91E-02	decreased activity	affects	Vascularization of tumor	heterozygous,knockout	not applicable	Mouse	not applicable	not applicable	causal	1
ID3	transcription regulator	Id3	2.315	3.30E-03	5.438	5.33E-04	decreased activity	affects	Vascularization of tumor	homozygous,knockout	not applicable	Mouse	not applicable	not applicable	causal	1
IDH2	enzyme	Idh2	1.605	2.84E-03	6.850	4.41E-04	decreased activity	affects	Vascularization of tumor	homozygous,knockout	not applicable	Mouse	not applicable	not applicable	causal	1
IFNGR1	transmembrane receptor	Ifngr1	1.765	5.12E-04	6.916	5.02E-05	decreased activity	affects	Vascularization of tumor	homozygous,knockout	not applicable	Mouse	not applicable	not applicable	causal	1
IFRD1	other	Ifrd1	-3.983	1.27E-06	6.226	2.05E-08	increased activity	affects	Regeneration of skeletal muscle	wild type	not applicable	Mouse	not applicable	not applicable	causal	1
IFT88	other	Ift88	-1.134	3.77E-01	3.906	2.46E-01	decreased activity	decreases	Regeneration of olfactory receptor neurons	homozygous,knockout	not applicable	Mouse	not applicable	not applicable	causal	1
IGF1	growth factor	Igf1	-2.006	1.27E-02	7.774	2.99E-03	increased activity	affects,increases	Healing of tendon,Healing of wound,Regeneration of beta islet cells,Regeneration of motor neurons,Regeneration of skeletal muscle,Repair of cartilage tissue	wild type	not applicable	Uncategorized,Mouse	not applicable	not applicable	causal	11
							increased activity	increases	Regeneration of skeletal muscle	wild type	not applicable	Mouse	not applicable	not applicable	causal	3
							increased activity	affects	Repair of cartilage tissue	wild type	not applicable	Uncategorized	not applicable	not applicable	causal	1
							increased activity	increases	Regeneration of beta islet cells	wild type	not applicable	Mouse	not applicable	not applicable	causal	1
							increased activity	increases	Healing of tendon	wild type	not applicable	Uncategorized	not applicable	not applicable	causal	1
							increased activity	affects	Regeneration of skeletal muscle	wild type	not applicable	Uncategorized	not applicable	not applicable	causal	1
							increased activity	increases	Repair of cartilage tissue	wild type	not applicable	Uncategorized	not applicable	not applicable	causal	1
							increased activity	increases	Healing of wound	wild type	not applicable	Uncategorized	not applicable	not applicable	causal	1
							increased activity	increases	Regeneration of motor neurons	wild type	not applicable	Uncategorized	not applicable	not applicable	causal	1
							increased activity	affects	Healing of wound	wild type	not applicable	Uncategorized	not applicable	not applicable	causal	1
IGF1R	transmembrane receptor	Igf1r	-2.477	5.74E-04	6.685	5.77E-05	decreased activity,increased activity	decreases,increases	Regeneration of axons,Regeneration of endothelial tissue	wild type	not applicable	Rat,Uncategorized	not applicable	not applicable	causal	4
							increased activity	decreases	Regeneration of axons	wild type	not applicable	Rat	not applicable	not applicable	causal	1
							increased activity	increases	Regeneration of axons	wild type	not applicable	Rat	not applicable	not applicable	causal	1
							increased activity	increases	Regeneration of endothelial tissue	wild type	not applicable	Uncategorized	not applicable	not applicable	causal	1
							decreased activity	decreases	Regeneration of axons	wild type	not applicable	Rat	not applicable	not applicable	causal	1
IGF2	growth factor	Igf2	-1.499	6.74E-01	4.504	5.46E-01	increased activity	increases	Regeneration of motor neurons	wild type	not applicable	Uncategorized	not applicable	not applicable	causal	1
IGFBP5	other	Igfbp5	10.940	3.23E-07	9.233	2.74E-09	increased activity	increases	Closure of wound	wild type	not applicable	Uncategorized	not applicable	not applicable	causal	1
IGSF10	other	Igsf10	-1.469	1.35E-01	8.699	6.34E-02	increased activity	affects	Regeneration of tissue	wild type	not applicable	Rat	not applicable	not applicable	causal	1
IKBKB	kinase	Ikbkb	1.348	4.55E-03	5.490	8.06E-04	decreased activity,increased activity	decreases,increases	Regeneration of hepatocytes,Regeneration of skeletal muscle,Repair of cartilage tissue	homozygous,knockout,wild type	not applicable	Uncategorized,Mouse	not applicable	not applicable	causal	4
							decreased activity	increases	Regeneration of skeletal muscle	[homozygous, knockout]	not applicable	Mouse	not applicable	not applicable	causal	2
							decreased activity	decreases	Regeneration of hepatocytes	[homozygous, knockout]	not applicable	Mouse	not applicable	not applicable	causal	1
							increased activity	decreases	Repair of cartilage tissue	wild type	not applicable	Uncategorized	not applicable	not applicable	causal	1
IKBKG	kinase	Ikbkg	1.147	1.99E-01	5.762	1.06E-01	decreased activity	affects,increases	Regeneration of liver	hemizygous,knockout	not applicable	Uncategorized,Mouse	not applicable	not applicable	causal	2
							decreased activity	increases	Regeneration of liver	knockout	not applicable	Uncategorized	not applicable	not applicable	causal	1
							decreased activity	affects	Regeneration of liver	[hemizygous, knockout]	not applicable	Mouse	not applicable	not applicable	causal	1
IL10	cytokine	Il10	2.210	3.28E-01	-0.894	2.04E-01	decreased activity,increased activity	affects,decreases,increases	Closure of wound,Healing of wound,Regeneration of liver,Regeneration of myofiber	homozygous,knockout,wild type	not applicable	Uncategorized,Mouse	not applicable	not applicable	causal	6
							decreased activity	affects	Healing of wound	[homozygous, knockout]	not applicable	Mouse	not applicable	not applicable	causal	1
							increased activity	increases	Regeneration of liver	wild type	not applicable	Uncategorized	not applicable	not applicable	causal	1
							decreased activity	increases	Regeneration of liver	knockout	not applicable	Mouse	not applicable	not applicable	causal	1
							decreased activity	increases	Closure of wound	[homozygous, knockout]	not applicable	Mouse	not applicable	not applicable	causal	1
							increased activity	decreases	Regeneration of liver	wild type	not applicable	Uncategorized	not applicable	not applicable	causal	1
							decreased activity	decreases	Regeneration of myofiber	[homozygous, knockout]	not applicable	Mouse	not applicable	not applicable	causal	1
IL11	cytokine	Il11	-1.538	6.91E-01	-0.229	5.64E-01	increased activity	affects	Regeneration of liver cells,Regeneration of neurons	wild type	not applicable	Uncategorized	not applicable	not applicable	causal	2
							increased activity	affects	Regeneration of liver cells	wild type	not applicable	Uncategorized	not applicable	not applicable	causal	1
							increased activity	affects	Regeneration of neurons	wild type	not applicable	Uncategorized	not applicable	not applicable	causal	1
IL12RB2	transmembrane receptor	Il12rb2	-1.143	7.81E-01	2.079	6.77E-01	decreased activity	affects	Vascularization of tumor	homozygous,knockout	not applicable	Mouse	not applicable	not applicable	causal	1
IL18	cytokine	Il18	-8.461	1.54E-07	5.389	8.80E-10	increased activity	affects,decreases,increases	Healing of wound,Hypovascularization of malignant tumor,Regeneration of epithelial cells,Repair of intestinal mucosa,Vascularization of tumor	wild type	not applicable	Uncategorized,Mouse	not applicable	not applicable	causal	5
							increased activity	increases	Hypovascularization of malignant tumor	wild type	not applicable	Uncategorized	not applicable	not applicable	causal	1
							increased activity	increases	Repair of intestinal mucosa	wild type	not applicable	Mouse	not applicable	not applicable	causal	1
							increased activity	increases	Regeneration of epithelial cells	wild type	not applicable	Uncategorized	not applicable	not applicable	causal	1
							increased activity	decreases	Vascularization of tumor	wild type	not applicable	Mouse	not applicable	not applicable	causal	1
							increased activity	affects	Healing of wound	wild type	not applicable	Uncategorized	not applicable	not applicable	causal	1
IL1B	cytokine	Il1b	-3.006	5.41E-01	4.963	4.05E-01	decreased activity	affects,increases	Healing of lesion,Vascularization of tumor	homozygous,knockout	not applicable	Mouse	not applicable	not applicable	causal	2
							decreased activity	increases	Healing of lesion	[homozygous, knockout]	not applicable	Mouse	not applicable	not applicable	causal	1
							decreased activity	affects	Vascularization of tumor	[homozygous, knockout]	not applicable	Mouse	not applicable	not applicable	causal	1
IL1R1	transmembrane receptor	Il1r1	-1.451	4.06E-02	6.317	1.33E-02	decreased activity	affects	Healing of wound	homozygous,knockout	not applicable	Mouse	not applicable	not applicable	causal	1
IL1RL2	transmembrane receptor	Il1rl2	-1.771	4.29E-03	5.170	7.46E-04	decreased activity	decreases	Closure of wound,Healing of colonic mucosa	homozygous,knockout	not applicable	Mouse	not applicable	not applicable	causal	1
IL1RN	cytokine	Il1rn	-2.082	1.48E-01	5.368	7.18E-02	increased activity	affects,decreases	Healing of gastric ulcer,Regeneration of liver	wild type	not applicable	Rat,Uncategorized	not applicable	not applicable	causal	2
							increased activity	affects	Regeneration of liver	wild type	not applicable	Uncategorized	not applicable	not applicable	causal	1
							increased activity	decreases	Healing of gastric ulcer	wild type	not applicable	Rat	not applicable	not applicable	causal	1
IL33	cytokine	Il33	-5.331	5.13E-05	7.007	2.55E-06	increased activity	increases	Healing of tissue	wild type	not applicable	Uncategorized	not applicable	not applicable	causal	1
IL4R	transmembrane receptor	Il4ra	-1.626	2.48E-02	6.533	7.06E-03	decreased activity	decreases	Regeneration of liver	homozygous,knockout	not applicable	Mouse	not applicable	not applicable	causal	1
IL6	cytokine	Il6	1.380	8.22E-01	1.578	7.33E-01	decreased activity,increased activity	affects,decreases,increases	Delay in initiation of healing of skin,Healing of bone,Healing of wound,Initiation of regeneration of liver,Regeneration of liver,Regeneration of liver cells,Regeneration of neurons,Wound closure of skin	homozygous,knockout,wild type	not applicable	Uncategorized,Mouse,Human	not applicable	not applicable,upregulation	causal	19
							increased activity	affects	Regeneration of liver	wild type	not applicable	Uncategorized	not applicable	not applicable	causal	1
							decreased activity	increases	Delay in initiation of healing of skin	[homozygous, knockout]	not applicable	Mouse	not applicable	not applicable	causal	1
							increased activity	increases	Initiation of regeneration of liver	wild type	not applicable	Uncategorized	not applicable	not applicable	causal	1
							decreased activity	decreases	Regeneration of liver	[homozygous, knockout]	not applicable	Mouse	not applicable	not applicable	causal	1
							increased activity	increases	Regeneration of neurons	wild type	not applicable	Uncategorized	not applicable	not applicable	causal	1
							increased activity	affects	Regeneration of liver	wild type	not applicable	Uncategorized	not applicable	upregulation	causal	1
							increased activity	affects	Healing of wound	wild type	not applicable	Uncategorized	not applicable	not applicable	causal	1
							increased activity	affects	Regeneration of neurons	wild type	not applicable	Uncategorized	not applicable	not applicable	causal	1
							increased activity	increases	Regeneration of liver cells	wild type	not applicable	Human	not applicable	not applicable	causal	1
							decreased activity	decreases	Regeneration of liver	knockout	not applicable	Mouse	not applicable	not applicable	causal	1
							decreased activity	decreases	Healing of wound	[homozygous, knockout]	not applicable	Mouse	not applicable	not applicable	causal	2
							decreased activity	affects	Healing of wound	[homozygous, knockout]	not applicable	Mouse	not applicable	not applicable	causal	2
							decreased activity	affects	Healing of bone	[homozygous, knockout]	not applicable	Mouse	not applicable	not applicable	causal	1
							decreased activity	decreases	Wound closure of skin	[homozygous, knockout]	not applicable	Mouse	not applicable	not applicable	causal	3
							increased activity	affects	Regeneration of liver cells	wild type	not applicable	Uncategorized	not applicable	not applicable	causal	1
IL6R	transmembrane receptor	Il6ra	1.921	1.68E-02	5.131	4.30E-03	decreased activity,increased activity	affects,increases	Healing of wound,Regeneration of liver cells,Wound closure of skin	homozygous,knockout,wild type	not applicable	Mouse,Human	not applicable	not applicable	causal	4
							increased activity	increases	Regeneration of liver cells	wild type	not applicable	Human	not applicable	not applicable	causal	1
							decreased activity	increases	Wound closure of skin	[homozygous, knockout]	not applicable	Mouse	not applicable	not applicable	causal	1
							decreased activity	affects	Healing of wound	[homozygous, knockout]	not applicable	Mouse	not applicable	not applicable	causal	2
IL6ST	transmembrane receptor	Il6st	1.025	9.31E-01	9.024	8.89E-01	decreased activity,unknown change in activity	decreases	Healing of colonic mucosa,Healing of wound,Regeneration of blood platelets,Regeneration of red blood cells	knockout,unclassified mutation,wild type	not applicable	Mouse	not applicable	not applicable	causal	4
							unknown change in activity	decreases	Healing of wound	unclassified mutation	not applicable	Mouse	not applicable	not applicable	causal	1
							decreased activity	decreases	Healing of colonic mucosa	knockout	not applicable	Mouse	not applicable	not applicable	causal	1
							decreased activity	decreases	Regeneration of red blood cells	wild type	not applicable	Mouse	not applicable	not applicable	causal	1
							decreased activity	decreases	Regeneration of blood platelets	wild type	not applicable	Mouse	not applicable	not applicable	causal	1
IL7	cytokine	Il7	2.187	1.35E-01	2.408	6.37E-02	increased activity	increases	Regeneration of megakaryocytes	wild type	not applicable	Mouse	not applicable	not applicable	causal	1
IL9R	transmembrane receptor	Il9r	-1.679	4.50E-01	-0.160	3.14E-01	decreased activity	decreases	Healing of tissue	homozygous,knockout	not applicable	Mouse	not applicable	not applicable	causal	1
ILK	kinase	Ilk	1.228	1.40E-01	6.436	6.66E-02	decreased activity,increased activity	affects,decreases	Closure of wound,Healing of wound	homozygous,knockout,wild type	not applicable	Uncategorized,Mouse	not applicable	not applicable,upregulation	causal	3
							decreased activity	decreases	Closure of wound	[homozygous, knockout]	not applicable	Mouse	not applicable	not applicable	causal	1
							decreased activity	decreases	Healing of wound	[homozygous, knockout]	not applicable	Mouse	not applicable	not applicable	causal	1
							increased activity	affects	Healing of wound	wild type	not applicable	Uncategorized	not applicable	upregulation	causal	1
INPP5F	phosphatase	Inpp5f	-1.403	1.43E-03	5.850	1.84E-04	decreased activity,increased activity	decreases,increases	Regeneration of axons	homozygous,knockout,wild type	not applicable	Mouse	not applicable	not applicable	causal	4
							decreased activity	increases	Regeneration of axons	[homozygous, knockout]	not applicable	Mouse	not applicable	not applicable	causal	2
							increased activity	decreases	Regeneration of axons	wild type	not applicable	Mouse	not applicable	not applicable	causal	1
							decreased activity	increases	Regeneration of axons	wild type	not applicable	Mouse	not applicable	not applicable	causal	1
IRS1	enzyme	Irs1	1.216	4.07E-01	7.381	2.74E-01	decreased activity	affects,decreases	Healing of bone,Healing of tibia	homozygous,knockout	not applicable	Mouse	not applicable	not applicable	causal	2
							decreased activity	affects	Healing of bone	[homozygous, knockout]	not applicable	Mouse	not applicable	not applicable	causal	1
							decreased activity	decreases	Healing of tibia	[homozygous, knockout]	not applicable	Mouse	not applicable	not applicable	causal	1
ITGA1	other	Itga1	-1.498	5.29E-02	5.773	1.87E-02	decreased activity	decreases	Vascularization of tumor	homozygous,knockout	not applicable	Mouse	not applicable	not applicable	causal	1
ITGA5	transmembrane receptor	Itga5	1.604	1.02E-01	6.046	4.38E-02	increased activity	decreases	Closure of wound	wild type	not applicable	Human	not applicable	not applicable	causal	1
ITGA9	other	Itga9	1.111	6.06E-01	5.642	4.71E-01	increased activity	increases	Regeneration of axons	wild type	not applicable	Rat	not applicable	not applicable	causal	1
ITGB2	transmembrane receptor	Itgb2	1.008	9.86E-01	6.386	9.77E-01	decreased activity	decreases,increases	Closure of wound,Delay in initiation of repair of wound,Healing of wound	homozygous,knockout,loss of function,null mutation	not applicable	Mouse,Human	not applicable	not applicable	causal	3
							decreased activity	decreases	Closure of wound	[homozygous, knockout]	not applicable	Mouse	not applicable	not applicable	causal	1
							decreased activity	increases	Delay in initiation of repair of wound	[homozygous, knockout]	not applicable	Mouse	not applicable	not applicable	causal	1
							decreased activity	decreases	Healing of wound	[homozygous, loss of function, null mutation]	not applicable	Human	not applicable	not applicable	causal	1
ITGB3	transmembrane receptor	Itgb3	1.631	3.91E-02	5.428	1.27E-02	decreased activity	affects,increases	Healing of wound,Vascularization of tumor	homozygous,knockout	not applicable	Mouse	not applicable	not applicable	causal	4
							decreased activity	affects	Healing of wound	[homozygous, knockout]	not applicable	Mouse	not applicable	not applicable	causal	1
							decreased activity	increases	Healing of wound	[homozygous, knockout]	not applicable	Mouse	not applicable	not applicable	causal	1
							decreased activity	affects	Vascularization of tumor	[homozygous, knockout]	not applicable	Mouse	not applicable	not applicable	causal	2
ITGB5	other	Itgb5	-1.174	2.21E-01	7.845	1.21E-01	decreased activity	affects	Vascularization of tumor	homozygous,knockout	not applicable	Mouse	not applicable	not applicable	causal	1
JAK2	kinase	Jak2	1.760	1.52E-03	7.546	1.98E-04	increased activity	affects	Regeneration of axons	wild type	not applicable	Rat	not applicable	not applicable	causal	1
JDP2	transcription regulator	Jdp2	-2.433	1.76E-04	4.715	1.28E-05	decreased activity	affects	Healing of wound	homozygous,knockout	not applicable	Mouse	not applicable	not applicable	causal	1
JUN	transcription regulator	Jun	-2.679	8.36E-04	6.556	9.13E-05	decreased activity,increased activity	affects,decreases	Regeneration of axons	knockout,wild type	not applicable	Mouse	not applicable	not applicable	causal	2
							increased activity	affects	Regeneration of axons	wild type	not applicable	Mouse	not applicable	not applicable	causal	1
							decreased activity	decreases	Regeneration of axons	knockout	not applicable	Mouse	not applicable	not applicable	causal	1
JUNB	transcription regulator	Junb	-2.955	4.82E-03	7.024	8.67E-04	decreased activity	decreases	Closure of wound	homozygous,knockout	not applicable	Mouse	not applicable	not applicable	causal	1
KCNJ2	ion channel	Kcnj2	-1.230	3.42E-01	5.194	2.17E-01	increased activity	decreases	Regeneration of axons	wild type	not applicable	Mouse	not applicable	not applicable	causal	1
KCNMA1	ion channel	Kcnma1	-4.185	1.98E-03	4.285	2.79E-04	decreased activity	decreases	Cardioprotection	homozygous,knockout	not applicable	Mouse	not applicable	not applicable	causal	1
KDR	kinase	Kdr	-3.033	8.54E-05	6.155	4.96E-06	increased activity,unknown change in activity	decreases	Vascularization of tumor	unclassified mutation,wild type	not applicable	Mouse,Human	not applicable	not applicable	causal	2
							unknown change in activity	decreases	Vascularization of tumor	unclassified mutation	not applicable	Mouse	not applicable	not applicable	causal	1
							increased activity	decreases	Vascularization of tumor	wild type	not applicable	Human	not applicable	not applicable	causal	1
KIF3C	other	Kif3c	3.448	2.01E-06	3.597	3.81E-08	decreased activity	decreases	Regeneration of axons	homozygous,knockout	not applicable	Mouse	not applicable	not applicable	causal	3
KIT	transmembrane receptor	Kit	-4.319	7.61E-06	4.581	2.22E-07	decreased activity	decreases	Repair of myocardium	loss of function,null mutation	not applicable	Mouse	not applicable	not applicable	causal	2
KL	enzyme	Kl	-2.130	2.48E-01	-0.791	1.41E-01	decreased activity	decreases	Regeneration of kidney	wild type	not applicable	Uncategorized	not applicable	not applicable	causal	1
KLF4	transcription regulator	Klf4	-1.057	8.51E-01	6.673	7.72E-01	increased activity	affects	Regeneration of axons	wild type	not applicable	Mouse	not applicable	not applicable	causal	1
KLF6	transcription regulator	Klf6	-1.281	1.58E-01	7.996	7.80E-02	increased activity	affects	Healing of wound	wild type	not applicable	Uncategorized	not applicable	not applicable	causal	1
KLK8	peptidase	Klk8	-3.944	1.24E-02	5.078	2.92E-03	increased activity	decreases	Regeneration of axons	wild type	not applicable	Mouse	not applicable	not applicable	causal	1
Klrk1	transmembrane receptor	Klrk1	-3.814	6.42E-02	2.060	2.41E-02	decreased activity	increases	Delay in initiation of repair of wound	wild type	not applicable	Mouse	not applicable	not applicable	causal	1
KRAS	enzyme	Kras	-1.308	3.57E-02	5.813	1.13E-02	unknown change in activity	increases	Vascularization of tumor	unclassified mutation	not applicable	Mouse	not applicable	not applicable	causal	1
KRT6B	other	Krt6b	-1.481	4.81E-01	8.386	3.45E-01	decreased activity,increased activity	affects	Healing of wound	homozygous,knockout,wild type	not applicable	Mouse	not applicable	not applicable	causal	2
							decreased activity	affects	Healing of wound	[homozygous, knockout]	not applicable	Mouse	not applicable	not applicable	causal	1
							increased activity	affects	Healing of wound	wild type	not applicable	Mouse	not applicable	not applicable	causal	1
LAMC1	other	Lamc1	1.402	1.76E-01	8.645	8.98E-02	decreased activity	decreases	Regeneration of axons	homozygous,knockout	not applicable	Mouse	not applicable	not applicable	causal	1
LAMC2	other	Lamc2	1.188	7.24E-01	6.747	6.05E-01	decreased activity	decreases	Healing of lesion	wild type	not applicable	Uncategorized	not applicable	not applicable	causal	1
LEP	growth factor	Lep	-19.143	5.08E-03	2.517	9.29E-04	increased activity	increases	Cardioprotection,Healing of wound,Regeneration of liver	wild type	not applicable	Uncategorized,Mouse	not applicable	not applicable	causal	6
							increased activity	increases	Regeneration of liver	wild type	not applicable	Uncategorized	not applicable	not applicable	causal	1
							increased activity	increases	Healing of wound	wild type	not applicable	Mouse	not applicable	not applicable	causal	3
							increased activity	increases	Cardioprotection	wild type	not applicable	Mouse	not applicable	not applicable	causal	2
LGALS1	other	Lgals1	-1.065	8.99E-01	3.740	8.46E-01	decreased activity	decreases	Vascularization of tumor	wild type	not applicable	Uncategorized,Mouse	not applicable	not applicable	causal	3
							decreased activity	decreases	Vascularization of tumor	wild type	not applicable	Uncategorized	not applicable	not applicable	causal	1
							decreased activity	decreases	Vascularization of tumor	wild type	not applicable	Mouse	not applicable	not applicable	causal	2
LGALS3	other	Lgals3	2.531	2.86E-05	5.292	1.21E-06	decreased activity	increases	Healing of liver	homozygous,knockout	not applicable	Mouse	not applicable	not applicable	causal	1
LGR6	G-protein coupled receptor	Lgr6	-1.304	7.72E-01	1.951	6.64E-01	increased activity	affects	Regeneration of tissue	wild type	not applicable	Mouse	not applicable	not applicable	causal	1
LIF	cytokine	Lif	6.254	6.84E-02	2.292	2.62E-02	increased activity	affects,increases	Regeneration of liver cells,Regeneration of neurons,Regeneration of organ,Regeneration of sensory neurons	wild type	not applicable	Rat,Uncategorized,Mouse	not applicable	not applicable	causal	4
							increased activity	affects	Regeneration of organ	wild type	not applicable	Rat	not applicable	not applicable	causal	1
							increased activity	increases	Regeneration of sensory neurons	wild type	not applicable	Mouse	not applicable	not applicable	causal	1
							increased activity	affects	Regeneration of liver cells	wild type	not applicable	Uncategorized	not applicable	not applicable	causal	1
							increased activity	affects	Regeneration of neurons	wild type	not applicable	Uncategorized	not applicable	not applicable	causal	1
LIFR	transmembrane receptor	Lifr	-1.494	1.72E-02	7.355	4.43E-03	increased activity	affects	Regeneration of organ	wild type	not applicable	Rat	not applicable	not applicable	causal	1
LIMA1	other	Lima1	-1.264	7.53E-02	7.274	2.95E-02	unknown change in activity	decreases	Healing of wound	unclassified mutation	not applicable	Mouse	not applicable	not applicable	causal	1
LOX	enzyme	Lox	5.432	3.47E-07	8.272	3.29E-09	increased activity	affects	Healing of wound	wild type	not applicable	Rat	not applicable	not applicable	causal	1
LRAT	enzyme	Lrat	3.168	2.08E-02	2.708	5.67E-03	decreased activity	increases	Delay in regeneration of liver	homozygous,knockout	not applicable	Mouse	not applicable	not applicable	causal	1
LRIG2	other	Lrig2	1.247	8.73E-02	5.742	3.60E-02	increased activity	affects,decreases	Regeneration of axons	wild type	not applicable	Mouse	not applicable	not applicable	causal	2
							increased activity	affects	Regeneration of axons	wild type	not applicable	Mouse	not applicable	not applicable	causal	1
							increased activity	decreases	Regeneration of axons	wild type	not applicable	Mouse	not applicable	not applicable	causal	1
LTB	cytokine	Ltb	-4.143	2.56E-02	2.006	7.37E-03	decreased activity	affects	Regeneration of Peyer's patches	homozygous,knockout	not applicable	Mouse	not applicable	not applicable	causal	1
LTB4R	G-protein coupled receptor	Ltb4r1	-1.551	3.37E-01	2.678	2.11E-01	decreased activity	increases	Delay in healing of liver	homozygous,knockout	not applicable	Mouse	not applicable	not applicable	causal	1
LTBR	transmembrane receptor	Ltbr	1.115	3.13E-01	6.144	1.92E-01	decreased activity	affects,decreases	Neovascularization of tumor,Regeneration of Peyer's patches	homozygous,knockout,wild type	not applicable	Uncategorized,Mouse	not applicable	not applicable	causal	2
							decreased activity	affects	Regeneration of Peyer's patches	[homozygous, knockout]	not applicable	Mouse	not applicable	not applicable	causal	1
							decreased activity	decreases	Neovascularization of tumor	wild type	not applicable	Uncategorized	not applicable	not applicable	causal	1
LTF	peptidase	Ltf	-3.811	1.84E-01	1.274	9.56E-02	increased activity	increases	Healing of wound,Regeneration of bone	wild type	not applicable	Uncategorized	not applicable	not applicable	causal	3
							increased activity	increases	Healing of wound	wild type	not applicable	Uncategorized	not applicable	not applicable	causal	1
							increased activity	increases	Regeneration of bone	wild type	not applicable	Uncategorized	not applicable	not applicable	causal	2
LUM	other	Lum	1.568	5.87E-02	8.242	2.14E-02	decreased activity	affects,decreases	Healing of wound	homozygous,knockout	not applicable	Mouse	not applicable	not applicable	causal	2
							decreased activity	affects	Healing of wound	[homozygous, knockout]	not applicable	Mouse	not applicable	not applicable	causal	1
							decreased activity	decreases	Healing of wound	[homozygous, knockout]	not applicable	Mouse	not applicable	not applicable	causal	1
Macf1	enzyme	Macf1	-1.112	4.99E-01	9.983	3.62E-01	increased activity	affects	Healing of wound	wild type	not applicable	Mouse	not applicable	not applicable	causal	2
MAP2K1	kinase	Map2k1	1.180	6.52E-02	6.450	2.46E-02	increased activity	affects	Regeneration of axons	wild type	not applicable	Mouse	not applicable	not applicable	causal	1
MAP2K2	kinase	Map2k2	-1.005	9.79E-01	6.290	9.64E-01	increased activity	affects	Regeneration of axons	wild type	not applicable	Mouse	not applicable	not applicable	causal	1
MAP2K4	kinase	Map2k4	-1.256	9.50E-02	6.968	4.00E-02	decreased activity	increases	Regeneration of hepatocytes	wild type	not applicable	Mouse	not applicable	not applicable	causal	5
MAP2K7	kinase	Map2k7	-1.275	4.45E-02	5.113	1.50E-02	decreased activity	decreases	Regeneration of hepatocytes	wild type	not applicable	Mouse	not applicable	not applicable	causal	1
MAP3K1	kinase	Map3k1	-1.031	8.95E-01	6.698	8.38E-01	decreased activity,increased activity	affects,increases	Delay in closure of wound,Healing of wound	wild type	not applicable	Mouse	not applicable	not applicable	causal	3
							increased activity	affects	Healing of wound	wild type	not applicable	Mouse	not applicable	not applicable	causal	1
							decreased activity	increases	Delay in closure of wound	wild type	not applicable	Mouse	not applicable	not applicable	causal	2
MAP3K12	kinase	Map3k12	-1.154	4.00E-01	4.765	2.67E-01	increased activity	increases	Regeneration of motor axons,Regeneration of sensory axons	wild type	not applicable	Mouse	not applicable	not applicable	causal	2
							increased activity	increases	Regeneration of sensory axons	wild type	not applicable	Mouse	not applicable	not applicable	causal	1
							increased activity	increases	Regeneration of motor axons	wild type	not applicable	Mouse	not applicable	not applicable	causal	1
MAPK7	kinase	Mapk7	-1.088	7.83E-01	3.474	6.80E-01	decreased activity	decreases	Vascularization of tumor	homozygous,knockout	not applicable	Mouse	not applicable	not applicable	causal	1
MAPK8	kinase	Mapk8	1.092	4.77E-01	5.567	3.41E-01	decreased activity,increased activity	affects,decreases	Neovascularization of tumor,Regeneration of hepatocytes,Regeneration of neurites	homozygous,knockout,wild type	not applicable	Uncategorized,Mouse	not applicable	not applicable	causal	3
							decreased activity	decreases	Neovascularization of tumor	[homozygous, knockout]	not applicable	Mouse	not applicable	not applicable	causal	1
							decreased activity	decreases	Regeneration of hepatocytes	wild type	not applicable	Mouse	not applicable	not applicable	causal	1
							increased activity	affects	Regeneration of neurites	wild type	not applicable	Uncategorized	not applicable	not applicable	causal	1
MAPK8IP1	other	Mapk8ip1	1.260	2.07E-01	4.488	1.11E-01	decreased activity	decreases,increases	Delay in initiation of regeneration of neurites,Regeneration of neurites	homozygous,knockout	not applicable	Mouse	not applicable	not applicable	causal	3
							decreased activity	decreases	Regeneration of neurites	[homozygous, knockout]	not applicable	Mouse	not applicable	not applicable	causal	2
							decreased activity	increases	Delay in initiation of regeneration of neurites	[homozygous, knockout]	not applicable	Mouse	not applicable	not applicable	causal	1
MAPK9	kinase	Mapk9	1.072	5.53E-01	5.530	4.17E-01	decreased activity	decreases	Healing of liver,Vascularization of papilloma	homozygous,knockout	not applicable	Mouse	not applicable	not applicable	causal	2
							decreased activity	decreases	Healing of liver	[homozygous, knockout]	not applicable	Mouse	not applicable	not applicable	causal	1
							decreased activity	decreases	Vascularization of papilloma	[homozygous, knockout]	not applicable	Mouse	not applicable	not applicable	causal	1
MDK	growth factor	Mdk	1.645	5.24E-01	3.417	3.88E-01	decreased activity	affects	Healing of wound	homozygous,knockout	not applicable	Mouse	not applicable	not applicable	causal	1
MED1	transcription regulator	Med1	-1.307	3.20E-02	6.429	9.82E-03	decreased activity,increased activity	affects,decreases	Regeneration of liver,Regeneration of organ	homozygous,knockout,wild type	not applicable	Mouse	not applicable	not applicable	causal	2
							increased activity	affects	Regeneration of organ	wild type	not applicable	Mouse	not applicable	not applicable	causal	1
							decreased activity	decreases	Regeneration of liver	[homozygous, knockout]	not applicable	Mouse	not applicable	not applicable	causal	1
MET	kinase	Met	-2.325	7.21E-05	5.380	4.02E-06	decreased activity,increased activity,unknown change in activity	affects,decreases,increases	Delay in healing of liver,Healing of liver,Healing of wound,Recovery of liver,Regeneration of anterior tibial muscle,Regeneration of liver,Regeneration of tissue	homozygous,knockout,unclassified mutation,wild type	not applicable	Uncategorized,Mouse	not applicable	not applicable,upregulation	causal	7
							decreased activity	decreases	Recovery of liver	wild type	not applicable	Uncategorized	not applicable	not applicable	causal	1
							unknown change in activity	decreases	Regeneration of liver	unclassified mutation	not applicable	Mouse	not applicable	not applicable	causal	1
							decreased activity	increases	Delay in healing of liver	[homozygous, knockout]	not applicable	Mouse	not applicable	not applicable	causal	1
							increased activity	increases	Regeneration of anterior tibial muscle	wild type	not applicable	Mouse	not applicable	not applicable	causal	1
							increased activity	affects	Regeneration of tissue	wild type	not applicable	Uncategorized	not applicable	not applicable	causal	1
							unknown change in activity	increases	Healing of liver	unclassified mutation	not applicable	Mouse	not applicable	not applicable	causal	1
							increased activity	increases	Healing of wound	wild type	not applicable	Uncategorized	not applicable	upregulation	causal	1
MFAP2	other	Mfap2	3.844	1.70E-04	5.769	1.22E-05	decreased activity	increases	Delay in initiation of healing of skin	homozygous,knockout	not applicable	Mouse	not applicable	not applicable	causal	1
MGAT3	enzyme	Mgat3	-1.781	2.34E-01	1.550	1.30E-01	decreased activity	decreases	Regeneration of liver	homozygous,knockout	not applicable	Mouse	not applicable	not applicable	causal	2
MIA3	transporter	Mia3	1.274	1.06E-02	7.699	2.38E-03	increased activity	affects	Healing of wound	wild type	not applicable	Human	not applicable	not applicable	causal	1
MIF	cytokine	Mif	1.691	4.96E-03	5.665	9.00E-04	increased activity	increases	Regeneration of axons	wild type	not applicable	Rat	not applicable	not applicable	causal	1
MLX	transcription regulator	Mlx	1.027	8.80E-01	4.913	8.16E-01	decreased activity	decreases	Regeneration of anterior tibial muscle	homozygous,knockout	not applicable	Mouse	not applicable	not applicable	causal	1
MMP10	peptidase	Mmp10	-44.437	1.59E-02	1.377	3.99E-03	decreased activity,increased activity	decreases,increases	Delay in initiation of regeneration of myotube	homozygous,knockout,wild type	not applicable	Mouse	not applicable	not applicable	causal	2
							decreased activity	increases	Delay in initiation of regeneration of myotube	[homozygous, knockout]	not applicable	Mouse	not applicable	not applicable	causal	1
							increased activity	decreases	Delay in initiation of regeneration of myotube	wild type	not applicable	Mouse	not applicable	not applicable	causal	1
MMP14	peptidase	Mmp14	2.649	5.06E-04	8.758	4.92E-05	decreased activity	increases	Regeneration of sensory axons	wild type	not applicable	Rat	not applicable	not applicable	causal	1
MMP2	peptidase	Mmp2	3.231	6.16E-05	9.813	3.25E-06	increased activity	increases	Neovascularization of tumor	wild type	not applicable	Uncategorized	not applicable	not applicable	causal	1
MMP3	peptidase	Mmp3	32.630	2.13E-07	6.134	1.39E-09	decreased activity,increased activity	affects,increases	Healing of wound	homozygous,knockout,wild type	not applicable	Uncategorized,Mouse	not applicable	not applicable	causal	2
							decreased activity	affects	Healing of wound	[homozygous, knockout]	not applicable	Mouse	not applicable	not applicable	causal	1
							increased activity	increases	Healing of wound	wild type	not applicable	Uncategorized	not applicable	not applicable	causal	1
MMP9	peptidase	Mmp9	8.562	1.30E-02	4.991	3.09E-03	decreased activity,increased activity	affects,decreases,increases	Closure of wound,Healing of wound,Regeneration of hepatocytes,Regeneration of myofiber	homozygous,knockout,wild type	not applicable	Uncategorized,Mouse	not applicable	not applicable	causal	5
							decreased activity	affects	Healing of wound	[homozygous, knockout]	not applicable	Mouse	not applicable	not applicable	causal	1
							decreased activity	decreases	Healing of wound	[homozygous, knockout]	not applicable	Mouse	not applicable	not applicable	causal	1
							decreased activity	increases	Regeneration of myofiber	wild type	not applicable	Uncategorized	not applicable	not applicable	causal	1
							increased activity	affects	Regeneration of hepatocytes	wild type	not applicable	Uncategorized	not applicable	not applicable	causal	1
							increased activity	decreases	Closure of wound	wild type	not applicable	Mouse	not applicable	not applicable	causal	1
MST1R	kinase	Mst1r	1.579	4.74E-02	4.058	1.63E-02	decreased activity	decreases	Vascularization of tumor	homozygous,knockout	not applicable	Mouse	not applicable	not applicable	causal	1
MSTN	growth factor	Mstn	1.571	7.71E-01	1.635	6.64E-01	decreased activity	increases	Regeneration of skeletal muscle	homozygous,knockout	not applicable	Mouse	not applicable	not applicable	causal	2
MSX2	transcription regulator	Msx2	-1.529	6.20E-01	1.240	4.86E-01	increased activity	affects	Healing of wound	wild type	not applicable	Mouse	not applicable	not applicable	causal	1
Mt1	other	Mt1	4.022	1.50E-04	5.025	1.03E-05	decreased activity	decreases	Healing of wound,Regeneration of axons,Regeneration of liver	homozygous,knockout	not applicable	Mouse	not applicable	not applicable	causal	3
							decreased activity	decreases	Healing of wound	[homozygous, knockout]	not applicable	Mouse	not applicable	not applicable	causal	1
							decreased activity	decreases	Regeneration of liver	[homozygous, knockout]	not applicable	Mouse	not applicable	not applicable	causal	1
							decreased activity	decreases	Regeneration of axons	knockout	not applicable	Mouse	not applicable	not applicable	causal	1
Mt2	other	Mt2	7.493	2.53E-02	2.286	7.25E-03	decreased activity,increased activity	decreases,increases	Healing of wound,Regeneration of axons,Regeneration of liver	homozygous,knockout,wild type	not applicable	Rat,Mouse	not applicable	not applicable	causal	4
							decreased activity	decreases	Healing of wound	[homozygous, knockout]	not applicable	Mouse	not applicable	not applicable	causal	1
							increased activity	increases	Regeneration of axons	wild type	not applicable	Rat	not applicable	not applicable	causal	1
							decreased activity	decreases	Regeneration of liver	[homozygous, knockout]	not applicable	Mouse	not applicable	not applicable	causal	1
							decreased activity	decreases	Regeneration of axons	knockout	not applicable	Mouse	not applicable	not applicable	causal	1
MTPN	transcription regulator	Mtpn	-1.291	2.70E-03	7.797	4.11E-04	increased activity	increases	Regeneration of cardiomyocytes	wild type	not applicable	Mouse	not applicable	not applicable	causal	1
MTR	enzyme	Mtr	-1.880	2.92E-03	4.611	4.58E-04	increased activity	affects	Regeneration of axons	wild type	not applicable	Rat	not applicable	not applicable	causal	1
MUSTN1	other	Mustn1	1.319	6.66E-01	4.829	5.36E-01	increased activity	affects	Healing of wound,Regeneration of tissue	wild type	not applicable	Rat	not applicable	not applicable	causal	2
							increased activity	affects	Healing of wound	wild type	not applicable	Rat	not applicable	not applicable	causal	1
							increased activity	affects	Regeneration of tissue	wild type	not applicable	Rat	not applicable	not applicable	causal	1
MYB	transcription regulator	Myb	3.089	2.59E-02	1.248	7.51E-03	decreased activity	decreases	Healing of wound	heterozygous,knockout	not applicable	Mouse	not applicable	not applicable	causal	1
MYBPC3	other	Mybpc3	-1.528	2.78E-01	0.531	1.63E-01	decreased activity	decreases	Regeneration of myocardium	homozygous,knockout	not applicable	Mouse	not applicable	not applicable	causal	1
MYC	transcription regulator	Myc	-1.511	1.69E-01	4.080	8.53E-02	increased activity	affects,decreases,increases	Healing of wound,Neovascularization of tumor,Vascularization of papilloma,Vascularization of tumor	wild type	not applicable	Rat,Uncategorized,Mouse,Human	not applicable	not applicable	causal	4
							increased activity	decreases	Healing of wound	wild type	not applicable	Human	not applicable	not applicable	causal	1
							increased activity	increases	Vascularization of tumor	wild type	not applicable	Mouse	not applicable	not applicable	causal	1
							increased activity	increases	Neovascularization of tumor	wild type	not applicable	Rat	not applicable	not applicable	causal	1
							increased activity	affects	Vascularization of papilloma	wild type	not applicable	Uncategorized	not applicable	not applicable	causal	1
MYD88	other	Myd88	-1.196	3.33E-01	4.740	2.08E-01	decreased activity	decreases	Regeneration of axons	homozygous,knockout	not applicable	Mouse	not applicable	not applicable	causal	1
MYF6	transcription regulator	Myf6	6.475	3.65E-02	1.817	1.16E-02	increased activity	affects	Regeneration of skeletal muscle	wild type	not applicable	Rat	not applicable	not applicable	causal	1
MYOD1	transcription regulator	Myod1	1.716	5.75E-01	-0.016	4.39E-01	increased activity	affects,increases	Regeneration of skeletal muscle,Regeneration of skeletal muscle tissue	wild type	not applicable	Rat,Mouse	not applicable	not applicable	causal	3
							increased activity	increases	Regeneration of skeletal muscle tissue	wild type	not applicable	Mouse	not applicable	not applicable	causal	1
							increased activity	affects	Regeneration of skeletal muscle	wild type	not applicable	Rat	not applicable	not applicable	causal	1
							increased activity	increases	Regeneration of skeletal muscle tissue	wild type	not applicable	Rat	not applicable	not applicable	causal	1
NACA	transcription regulator	Naca	-1.852	4.42E-02	4.312	1.48E-02	increased activity	affects	Regeneration of skeletal muscle	wild type	not applicable	Uncategorized,Mouse	not applicable	not applicable	causal	2
							increased activity	affects	Regeneration of skeletal muscle	wild type	not applicable	Mouse	not applicable	not applicable	causal	1
							increased activity	affects	Regeneration of skeletal muscle	wild type	not applicable	Uncategorized	not applicable	not applicable	causal	1
NBEAL2	other	Nbeal2	-2.869	1.02E-04	5.554	6.23E-06	decreased activity,increased activity	affects,decreases	Healing of wound	homozygous,knockout,wild type	not applicable	Mouse	not applicable	not applicable	causal	2
							decreased activity	decreases	Healing of wound	[homozygous, knockout]	not applicable	Mouse	not applicable	not applicable	causal	1
							increased activity	affects	Healing of wound	wild type	not applicable	Mouse	not applicable	not applicable	causal	1
Ncoa6	transcription regulator	Ncoa6	-1.081	7.67E-01	5.719	6.58E-01	decreased activity	affects,decreases	Healing of wound	heterozygous,knockout	not applicable	Mouse	not applicable	not applicable	causal	5
							decreased activity	decreases	Healing of wound	[heterozygous, knockout]	not applicable	Mouse	not applicable	not applicable	causal	3
							decreased activity	affects	Healing of wound	[heterozygous, knockout]	not applicable	Mouse	not applicable	not applicable	causal	2
NDEL1	peptidase	Ndel1	1.143	4.21E-01	6.834	2.86E-01	increased activity	increases	Regeneration of axons	wild type	not applicable	Rat	not applicable	not applicable	causal	1
NDN	transcription regulator	Ndn	2.089	4.66E-03	3.797	8.29E-04	decreased activity,increased activity	decreases,increases	Healing of muscle,Regeneration of myofiber	homozygous,knockout,wild type	not applicable	Mouse	not applicable	not applicable	causal	2
							decreased activity	decreases	Healing of muscle	[homozygous, knockout]	not applicable	Mouse	not applicable	not applicable	causal	1
							increased activity	increases	Regeneration of myofiber	wild type	not applicable	Mouse	not applicable	not applicable	causal	1
NEO1	transcription regulator	Neo1	-1.361	4.54E-02	7.244	1.54E-02	increased activity	affects,decreases	Regeneration of axons	wild type	not applicable	Mouse	not applicable	not applicable	causal	2
							increased activity	affects	Regeneration of axons	wild type	not applicable	Mouse	not applicable	not applicable	causal	1
							increased activity	decreases	Regeneration of axons	wild type	not applicable	Mouse	not applicable	not applicable	causal	1
NEU3	enzyme	Neu3	-2.196	6.70E-05	4.372	3.65E-06	decreased activity	decreases	Regeneration of axons	wild type	not applicable	Rat	not applicable	not applicable	causal	1
NF1	other	Nf1	-1.033	8.79E-01	7.404	8.15E-01	increased activity	affects	Healing of wound	wild type	not applicable	Mouse	not applicable	not applicable	causal	1
NFATC3	transcription regulator	Nfatc3	-1.448	3.43E-03	6.660	5.59E-04	decreased activity	decreases	Regeneration of liver	homozygous,knockout	not applicable	Mouse	not applicable	not applicable	causal	3
NFE2L2	transcription regulator	Nfe2l2	-2.712	1.87E-08	6.454	4.14E-11	decreased activity	decreases,increases	Delay in healing of liver,Regeneration of liver	homozygous,knockout	not applicable	Mouse	not applicable	not applicable	causal	4
							decreased activity	increases	Delay in healing of liver	[homozygous, knockout]	not applicable	Mouse	not applicable	not applicable	causal	3
							decreased activity	decreases	Regeneration of liver	[homozygous, knockout]	not applicable	Mouse	not applicable	not applicable	causal	1
NFIC	transcription regulator	Nfic	-1.071	8.46E-01	5.969	7.66E-01	decreased activity	increases	Closure of wound	homozygous,knockout	not applicable	Mouse	not applicable	not applicable	causal	2
NFKB1	transcription regulator	Nfkb1	-1.303	5.78E-02	6.484	2.10E-02	decreased activity	decreases	Healing of corneal epithelial tissue	homozygous,knockout	not applicable	Mouse	not applicable	not applicable	causal	1
NGF	growth factor	Ngf	-1.176	7.37E-01	1.183	6.20E-01	increased activity	affects,increases	Regeneration of axons	wild type	not applicable	Rat,Uncategorized	not applicable	not applicable	causal	3
							increased activity	affects	Regeneration of axons	wild type	not applicable	Rat	not applicable	not applicable	causal	2
							increased activity	increases	Regeneration of axons	wild type	not applicable	Uncategorized	not applicable	not applicable	causal	1
NGFR	transmembrane receptor	Ngfr	-1.486	3.75E-01	1.675	2.44E-01	decreased activity	affects	Abnormal regeneration by peripheral nervous system	homozygous,knockout	not applicable	Mouse	not applicable	not applicable	causal	1
NLRP3	other	Nlrp3	-11.526	2.05E-01	3.535	1.10E-01	decreased activity	increases	Healing of lesion	homozygous,knockout	not applicable	Mouse	not applicable	not applicable	causal	1
NLRP6	G-protein coupled receptor	Nlrp6	-21.126	1.30E-05	0.702	4.28E-07	decreased activity,increased activity	affects,decreases	Healing of wound,Regeneration of colonic mucosa	homozygous,knockout,wild type	not applicable	Mouse	not applicable	not applicable	causal	3
							decreased activity	decreases	Healing of wound	[homozygous, knockout]	not applicable	Mouse	not applicable	not applicable	causal	1
							decreased activity	decreases	Regeneration of colonic mucosa	[homozygous, knockout]	not applicable	Mouse	not applicable	not applicable	causal	1
							increased activity	affects	Healing of wound	wild type	not applicable	Mouse	not applicable	not applicable	causal	1
NOS1	enzyme	Nos1	1.779	6.85E-01	0.730	5.58E-01	decreased activity	affects	Abnormal regeneration by peripheral nervous system	homozygous,knockout	not applicable	Mouse	not applicable	not applicable	causal	1
NOS2	enzyme	Nos2	-15.465	2.06E-03	1.866	2.93E-04	decreased activity	affects	Abnormal regeneration by peripheral nervous system,Healing of bone,Healing of wound	homozygous,knockout	not applicable	Mouse	not applicable	not applicable	causal	4
							decreased activity	affects	Abnormal regeneration by peripheral nervous system	[homozygous, knockout]	not applicable	Mouse	not applicable	not applicable	causal	1
							decreased activity	affects	Healing of wound	[homozygous, knockout]	not applicable	Mouse	not applicable	not applicable	causal	2
							decreased activity	affects	Healing of bone	[homozygous, knockout]	not applicable	Mouse	not applicable	not applicable	causal	1
NOTCH1	transcription regulator	Notch1	-1.654	1.40E-02	7.253	3.38E-03	decreased activity,increased activity	increases	Healing of femur,Regeneration of neuroblasts,Vascularization of wound	heterozygous,knockout,wild type	not applicable	Mouse	not applicable	not applicable	causal	3
							increased activity	increases	Regeneration of neuroblasts	wild type	not applicable	Mouse	not applicable	not applicable	causal	1
							increased activity	increases	Healing of femur	wild type	not applicable	Mouse	not applicable	not applicable	causal	1
							decreased activity	increases	Vascularization of wound	[heterozygous, knockout]	not applicable	Mouse	not applicable	not applicable	causal	1
NOTCH2	transcription regulator	Notch2	-1.808	4.70E-03	8.519	8.38E-04	increased activity	affects	Healing of wound	wild type	not applicable	Mouse	not applicable	not applicable	causal	1
NOX4	enzyme	Nox4	1.018	9.61E-01	4.830	9.35E-01	increased activity	increases	Cardioprotection	wild type	not applicable	Uncategorized	not applicable	not applicable	causal	1
NR1H2	ligand-dependent nuclear receptor	Nr1h2	-1.070	7.40E-01	3.333	6.25E-01	increased activity	decreases	Regeneration of prostate gland	wild type	not applicable	Mouse	not applicable	not applicable	causal	3
NR3C2	ligand-dependent nuclear receptor	Nr3c2	-1.906	4.61E-02	2.885	1.57E-02	decreased activity	increases	Healing of infarct	wild type	not applicable	Uncategorized	not applicable	not applicable	causal	1
NR4A1	ligand-dependent nuclear receptor	Nr4a1	-5.919	1.33E-01	3.220	6.18E-02	decreased activity	increases	Delay in initiation of healing of skin	dominant,loss of function	not applicable	Mouse	not applicable	not applicable	causal	1
NTF3	growth factor	Ntf3	7.212	3.47E-03	0.255	5.70E-04	increased activity	increases	Regeneration of sensory axons	wild type	not applicable	Rat	not applicable	not applicable	causal	1
NTF4	growth factor	Ntf5	1.394	4.51E-01	0.673	3.15E-01	increased activity	increases	Regeneration of neurites	wild type	not applicable	Uncategorized	not applicable	not applicable	causal	1
NTN1	other	Ntn1	1.455	2.69E-01	5.457	1.57E-01	increased activity	decreases,increases	Cardioprotection of heart,Regeneration of axons	wild type	not applicable	Rat,Mouse	not applicable	not applicable	causal	3
							increased activity	decreases	Regeneration of axons	wild type	not applicable	Rat	not applicable	not applicable	causal	2
							increased activity	increases	Cardioprotection of heart	wild type	not applicable	Mouse	not applicable	not applicable	causal	1
NTRK2	kinase	Ntrk2	-1.746	1.22E-01	5.148	5.53E-02	decreased activity	decreases	Regeneration of axons	homozygous,knockout	not applicable	Mouse	not applicable	not applicable	causal	2
ODC1	enzyme	Odc1	1.983	9.29E-03	6.882	2.01E-03	decreased activity	decreases	Regeneration of liver	wild type	not applicable	Uncategorized	not applicable	not applicable	causal	1
OGT	enzyme	Ogt	-1.083	4.67E-01	8.047	3.30E-01	decreased activity	increases	Closure of wound	wild type	not applicable	Human	not applicable	not applicable	causal	2
OMG	G-protein coupled receptor	Omg	-1.657	2.68E-01	1.044	1.56E-01	increased activity	affects	Regeneration of neurites	wild type	not applicable	Mouse	not applicable	not applicable	causal	1
OSM	cytokine	Osm	-13.708	1.17E-01	1.216	5.28E-02	increased activity	affects,increases	Closure of wound,Regeneration of liver,Regeneration of liver cells,Regeneration of neurons	wild type	not applicable	Uncategorized,Mouse	not applicable	not applicable	causal	5
							increased activity	increases	Regeneration of liver	wild type	not applicable	Uncategorized	not applicable	not applicable	causal	1
							increased activity	increases	Closure of wound	wild type	not applicable	Mouse	not applicable	not applicable	causal	1
							increased activity	increases	Closure of wound	wild type	not applicable	Uncategorized	not applicable	not applicable	causal	1
							increased activity	affects	Regeneration of liver cells	wild type	not applicable	Uncategorized	not applicable	not applicable	causal	1
							increased activity	affects	Regeneration of neurons	wild type	not applicable	Uncategorized	not applicable	not applicable	causal	1
P2RX5	ion channel	P2rx5	-7.825	2.61E-05	1.798	1.08E-06	increased activity	affects	Regeneration of skeletal muscle	wild type	not applicable	Rat	not applicable	not applicable	causal	1
PAFAH2	enzyme	Pafah2	-1.167	4.81E-01	4.191	3.45E-01	decreased activity	increases	Delay in recovery of liver	homozygous,knockout	not applicable	Mouse	not applicable	not applicable	causal	1
PAK1	kinase	Pak1	1.303	1.21E-01	4.654	5.51E-02	increased activity	affects	Healing of wound	wild type	not applicable	Human	not applicable	not applicable	causal	1
PARP1	enzyme	Parp1	-1.161	2.47E-01	5.350	1.40E-01	decreased activity	affects	Healing of wound	homozygous,knockout	not applicable	Mouse	not applicable	not applicable	causal	2
PCSK9	peptidase	Pcsk9	1.190	7.82E-01	1.185	6.78E-01	decreased activity	affects,decreases	Regeneration of liver	homozygous,knockout	not applicable	Mouse	not applicable	not applicable	causal	2
							decreased activity	affects	Regeneration of liver	[homozygous, knockout]	not applicable	Mouse	not applicable	not applicable	causal	1
							decreased activity	decreases	Regeneration of liver	[homozygous, knockout]	not applicable	Mouse	not applicable	not applicable	causal	1
PDGFA	growth factor	Pdgfa	-1.270	2.72E-01	3.433	1.59E-01	increased activity	affects	Healing of wound	wild type	not applicable	Human	not applicable	not applicable	causal	1
PDGFRA	kinase	Pdgfra	1.666	5.55E-02	8.266	1.99E-02	decreased activity,increased activity	affects,decreases	Healing of wound,Regeneration of beta islet cells	homozygous,knockout,wild type	not applicable	Mouse	not applicable	not applicable	causal	2
							decreased activity	decreases	Regeneration of beta islet cells	[homozygous, knockout]	not applicable	Mouse	not applicable	not applicable	causal	1
							increased activity	affects	Healing of wound	wild type	not applicable	Mouse	not applicable	not applicable	causal	1
PECAM1	other	Pecam1	-2.229	9.64E-06	7.421	2.97E-07	increased activity	affects	Healing of wound	wild type	not applicable	Mouse	not applicable	not applicable	causal	1
PENK	other	Penk	923.135	1.69E-07	1.177	1.05E-09	decreased activity	affects	Healing of wound	homozygous,knockout	not applicable	Mouse	not applicable	not applicable	causal	1
PER1	other	Per1	-3.730	1.01E-02	5.025	2.24E-03	decreased activity	decreases	Healing of wound	homozygous,knockout	not applicable	Mouse	not applicable	not applicable	causal	1
PER2	transcription regulator	Per2	-2.124	6.45E-02	3.955	2.43E-02	decreased activity	decreases	Healing of wound	homozygous,knockout	not applicable	Mouse	not applicable	not applicable	causal	1
PGF	growth factor	Pgf	1.037	9.62E-01	1.874	9.37E-01	decreased activity	affects,decreases	Healing of bone,Healing of wound	homozygous,knockout	not applicable	Mouse	not applicable	not applicable	causal	3
							decreased activity	decreases	Healing of bone	[homozygous, knockout]	not applicable	Mouse	not applicable	not applicable	causal	1
							decreased activity	affects	Healing of wound	[homozygous, knockout]	not applicable	Mouse	not applicable	not applicable	causal	2
PIK3CG	kinase	Pik3cg	-1.511	7.07E-02	5.246	2.73E-02	increased activity	increases	Delay in healing	homozygous	not applicable	Mouse	not applicable	not applicable	causal	1
PIK3R1	kinase	Pik3r1	1.029	8.78E-01	7.721	8.13E-01	decreased activity	increases	Delay in initiation of healing of ulcer	homozygous,knockout	not applicable	Mouse	not applicable	not applicable	causal	1
PITX2	transcription regulator	Pitx2	1.744	3.87E-01	0.544	2.56E-01	decreased activity,increased activity	decreases,increases	Regeneration of heart	homozygous,knockout,wild type	not applicable	Mouse	not applicable	not applicable	causal	3
							decreased activity	decreases	Regeneration of heart	[homozygous, knockout]	not applicable	Mouse	not applicable	not applicable	causal	2
							increased activity	increases	Regeneration of heart	wild type	not applicable	Mouse	not applicable	not applicable	causal	1
PKM	kinase	Pkm	-1.030	8.82E-01	8.978	8.20E-01	increased activity	affects	Regeneration of organ,Regeneration of skeletal muscle	wild type	not applicable	Rat	not applicable	not applicable	causal	2
							increased activity	affects	Regeneration of organ	wild type	not applicable	Rat	not applicable	not applicable	causal	1
							increased activity	affects	Regeneration of skeletal muscle	wild type	not applicable	Rat	not applicable	not applicable	causal	1
PLA2G4A	enzyme	Pla2g4a	1.057	8.38E-01	5.154	7.54E-01	decreased activity	decreases	Vascularization of tumor	homozygous,knockout	not applicable	Mouse	not applicable	not applicable	causal	1
PLAT	peptidase	Plat	3.093	8.38E-06	7.266	2.50E-07	decreased activity,increased activity	decreases	Healing of liver,Healing of wound	homozygous,knockout,wild type	not applicable	Mouse	not applicable	not applicable	causal	3
							increased activity	decreases	Healing of liver	wild type	not applicable	Mouse	not applicable	not applicable	causal	1
							decreased activity	decreases	Healing of liver	[homozygous, knockout]	not applicable	Mouse	not applicable	not applicable	causal	1
							decreased activity	decreases	Healing of wound	[homozygous, knockout]	not applicable	Mouse	not applicable	not applicable	causal	1
PLAU	peptidase	Plau	-1.245	4.00E-01	6.228	2.67E-01	decreased activity,increased activity	affects,decreases,increases	Healing of liver,Healing of wound,Neovascularization of tumor,Regeneration of hepatocytes,Regeneration of skeletal muscle	homozygous,knockout,unclassified mutation,wild type	not applicable	Rat,Uncategorized,Mouse	not applicable	not applicable	causal	9
							increased activity	decreases	Neovascularization of tumor	wild type	not applicable	Uncategorized	not applicable	not applicable	causal	1
							increased activity	affects	Healing of wound	wild type	not applicable	Rat	not applicable	not applicable	causal	1
							increased activity	increases	Regeneration of hepatocytes	unclassified mutation	not applicable	Rat	not applicable	not applicable	causal	1
							decreased activity	decreases	Healing of liver	[homozygous, knockout]	not applicable	Mouse	not applicable	not applicable	causal	2
							decreased activity	decreases	Healing of wound	[homozygous, knockout]	not applicable	Mouse	not applicable	not applicable	causal	1
							increased activity	affects	Regeneration of skeletal muscle	wild type	not applicable	Rat	not applicable	not applicable	causal	1
							decreased activity	decreases	Regeneration of skeletal muscle	[homozygous, knockout]	not applicable	Mouse	not applicable	not applicable	causal	2
PLD1	enzyme	Pld1	1.011	9.63E-01	5.927	9.40E-01	decreased activity	affects	Vascularization of tumor	homozygous,knockout	not applicable	Mouse	not applicable	not applicable	causal	1
PLEC	other	Plec	-1.179	5.17E-01	9.944	3.80E-01	decreased activity	affects,decreases	Healing of wound	homozygous,knockout	not applicable	Mouse	not applicable	not applicable	causal	2
							decreased activity	decreases	Healing of wound	[homozygous, knockout]	not applicable	Mouse	not applicable	not applicable	causal	1
							decreased activity	affects	Healing of wound	[homozygous, knockout]	not applicable	Mouse	not applicable	not applicable	causal	1
PLG	peptidase	Plg	-23.236	5.12E-04	-2.073	5.03E-05	decreased activity,increased activity	affects,decreases,increases	Healing of infarct,Healing of liver,Healing of tissue,Healing of wound,Regeneration of skeletal muscle,Regeneration of tissue,Vascularization of tumor	homozygous,knockout,loss of function,null mutation,wild type	not applicable	Uncategorized,Mouse	not applicable	not applicable	causal	14
							decreased activity	decreases	Healing of infarct	[homozygous, knockout]	not applicable	Mouse	not applicable	not applicable	causal	1
							decreased activity	decreases	Healing of liver	[homozygous, knockout]	not applicable	Mouse	not applicable	not applicable	causal	1
							decreased activity	decreases	Healing of wound	[homozygous, knockout]	not applicable	Mouse	not applicable	not applicable	causal	2
							decreased activity	affects	Healing of wound	[homozygous, knockout]	not applicable	Mouse	not applicable	not applicable	causal	1
							increased activity	affects	Healing of tissue	wild type	not applicable	Uncategorized	not applicable	not applicable	causal	1
							increased activity	increases	Healing of tissue	wild type	not applicable	Uncategorized	not applicable	not applicable	causal	1
							increased activity	affects	Regeneration of tissue	wild type	not applicable	Mouse	not applicable	not applicable	causal	1
							decreased activity	decreases	Regeneration of skeletal muscle	[homozygous, knockout]	not applicable	Mouse	not applicable	not applicable	causal	1
							decreased activity	decreases	Regeneration of skeletal muscle	[homozygous, loss of function, null mutation]	not applicable	Mouse	not applicable	not applicable	causal	2
							increased activity	decreases	Vascularization of tumor	wild type	not applicable	Mouse	not applicable	not applicable	causal	1
							increased activity	increases	Healing of wound	wild type	not applicable	Uncategorized	not applicable	not applicable	causal	2
POSTN	other	Postn	-1.135	6.56E-01	12.061	5.26E-01	increased activity	increases	Closure of wound,Healing of wound	wild type	not applicable	Uncategorized	not applicable	not applicable	causal	3
							increased activity	increases	Closure of wound	wild type	not applicable	Uncategorized	not applicable	not applicable	causal	1
							increased activity	increases	Healing of wound	wild type	not applicable	Uncategorized	not applicable	not applicable	causal	2
POU2F3	transcription regulator	Pou2f3	2.468	8.01E-03	3.560	1.65E-03	increased activity	affects	Healing of wound	wild type	not applicable	Mouse	not applicable	not applicable	causal	1
PPARA	ligand-dependent nuclear receptor	Ppara	1.649	2.53E-01	3.019	1.44E-01	decreased activity,increased activity	affects	Healing of wound	homozygous,knockout,wild type	not applicable	Mouse	not applicable	not applicable	causal	2
							decreased activity	affects	Healing of wound	[homozygous, knockout]	not applicable	Mouse	not applicable	not applicable	causal	1
							increased activity	affects	Healing of wound	wild type	not applicable	Mouse	not applicable	not applicable	causal	1
PPARD	ligand-dependent nuclear receptor	Ppard	-1.042	8.93E-01	4.483	8.36E-01	decreased activity,increased activity	affects,increases	Healing of wound,Regeneration of skeletal muscle tissue	heterozygous,knockout,wild type	not applicable	Mouse	not applicable	not applicable	causal	3
							increased activity	increases	Regeneration of skeletal muscle tissue	wild type	not applicable	Mouse	not applicable	not applicable	causal	1
							increased activity	affects	Healing of wound	wild type	not applicable	Mouse	not applicable	not applicable	causal	1
							decreased activity	affects	Healing of wound	[heterozygous, knockout]	not applicable	Mouse	not applicable	not applicable	causal	1
PPM1A	phosphatase	Ppm1a	-1.194	1.61E-01	7.132	8.00E-02	decreased activity	affects,decreases	Healing of wound	homozygous,knockout	not applicable	Mouse	not applicable	not applicable	causal	3
							decreased activity	affects	Healing of wound	[homozygous, knockout]	not applicable	Mouse	not applicable	not applicable	causal	2
							decreased activity	decreases	Healing of wound	[homozygous, knockout]	not applicable	Mouse	not applicable	not applicable	causal	1
PPP3CB	phosphatase	Ppp3cb	-1.383	9.59E-02	6.083	4.06E-02	increased activity	increases	Regeneration of anterior tibial muscle	wild type	not applicable	Mouse	not applicable	not applicable	causal	1
PPP3R1	phosphatase	Ppp3r1	-1.550	2.38E-03	6.796	3.52E-04	decreased activity	increases	Healing of wound	heterozygous,knockout	not applicable	Mouse	not applicable	not applicable	causal	1
PRCP	peptidase	Prcp	-4.405	1.54E-06	6.035	2.64E-08	decreased activity	increases	Delay in closure of wound	homozygous,knockout	not applicable	Mouse	not applicable	not applicable	causal	1
PRDM1	transcription regulator	Prdm1	-1.270	2.27E-01	5.702	1.26E-01	increased activity	decreases	Regeneration of bipolar cells	wild type	not applicable	Mouse	not applicable	not applicable	causal	1
PRKAA1	kinase	Prkaa1	1.010	9.49E-01	6.148	9.15E-01	decreased activity	increases	Regeneration of myofiber	knockout	not applicable	Mouse	not applicable	not applicable	causal	2
PRKAA2	kinase	Prkaa2	1.370	5.69E-01	4.547	4.33E-01	decreased activity	increases	Regeneration of myofiber	knockout	not applicable	Mouse	not applicable	not applicable	causal	2
PRKAR1A	kinase	Prkar1a	-1.069	6.33E-01	7.428	5.00E-01	decreased activity	affects	Healing of wound	homozygous,knockout	not applicable	Mouse	not applicable	not applicable	causal	1
PRKCB	kinase	Prkcb	2.511	4.78E-05	5.979	2.33E-06	decreased activity	decreases	Closure of wound	wild type	not applicable	Human	not applicable	not applicable	causal	1
PRKCE	kinase	Prkce	1.122	5.94E-01	4.205	4.59E-01	decreased activity	decreases	Cardioprotection	homozygous,knockout	not applicable	Mouse	not applicable	not applicable	causal	2
PRKCH	kinase	Prkch	-1.227	1.58E-01	5.964	7.77E-02	decreased activity	affects,decreases	Healing of wound	homozygous,knockout	not applicable	Mouse	not applicable	not applicable	causal	3
							decreased activity	affects	Healing of wound	[homozygous, knockout]	not applicable	Mouse	not applicable	not applicable	causal	1
							decreased activity	decreases	Healing of wound	[homozygous, knockout]	not applicable	Mouse	not applicable	not applicable	causal	2
PRKD2	kinase	Prkd2	-2.575	6.57E-05	4.076	3.56E-06	decreased activity	increases	Regeneration of tissue	wild type	not applicable	Human	not applicable	not applicable	causal	1
PRKD3	kinase	Prkd3	-1.005	9.71E-01	6.841	9.52E-01	decreased activity	decreases	Regeneration of tissue	wild type	not applicable	Human	not applicable	not applicable	causal	1
PRKG2	kinase	Prkg2	182.872	5.96E-07	-0.560	7.02E-09	decreased activity	decreases	Healing of bone	homozygous,loss of function,null mutation,recessive	not applicable	Rat	not applicable	not applicable	causal	1
PRNP	other	Prnp	-1.211	9.23E-02	8.475	3.85E-02	decreased activity,increased activity	decreases,increases	Regeneration of anterior tibial muscle	knockout,wild type	not applicable	Mouse	not applicable	not applicable	causal	2
							[decreased activity, increased activity]	[decreases, increases]	Regeneration of anterior tibial muscle	[knockout, wild type]	not applicable	Mouse	not applicable	not applicable	causal	1
							decreased activity	decreases	Regeneration of anterior tibial muscle	knockout	not applicable	Mouse	not applicable	not applicable	causal	1
PSMB10	peptidase	Psmb10	1.423	2.45E-01	4.803	1.38E-01	decreased activity	increases	Delay in healing	homozygous,knockout	not applicable	Mouse	not applicable	not applicable	causal	1
PSMB8	peptidase	Psmb8	2.018	1.28E-01	5.690	5.90E-02	decreased activity	increases	Delay in healing	homozygous,knockout	not applicable	Mouse	not applicable	not applicable	causal	1
PTEN	phosphatase	Pten	-1.022	8.40E-01	8.421	7.58E-01	decreased activity,increased activity	affects,decreases,increases	Regeneration of axons	wild type	not applicable	Mouse	not applicable	not applicable	causal	3
							increased activity	affects	Regeneration of axons	wild type	not applicable	Mouse	not applicable	not applicable	causal	1
							increased activity	decreases	Regeneration of axons	wild type	not applicable	Mouse	not applicable	not applicable	causal	1
							decreased activity	increases	Regeneration of axons	wild type	not applicable	Mouse	not applicable	not applicable	causal	1
PTGS1	enzyme	Ptgs1	3.290	1.41E-05	5.746	4.79E-07	decreased activity	affects,decreases	Delay in regeneration of liver,Healing of gastric ulcer,Healing of wound	homozygous,knockout,wild type	not applicable	Mouse	not applicable	not applicable	causal	4
							decreased activity	decreases	Delay in regeneration of liver	wild type	not applicable	Mouse	not applicable	not applicable	causal	1
							decreased activity	affects	Healing of wound	[homozygous, knockout]	not applicable	Mouse	not applicable	not applicable	causal	1
							decreased activity	decreases	Healing of gastric ulcer	wild type	not applicable	Mouse	not applicable	not applicable	causal	2
PTGS2	enzyme	Ptgs2	-5.285	2.01E-01	4.812	1.07E-01	decreased activity	affects,decreases,increases	Delay in healing of tibia,Healing of bone,Healing of gastric ulcer,Healing of wound,Regeneration of liver	homozygous,knockout,wild type	not applicable	Uncategorized,Mouse	not applicable	not applicable	causal	9
							decreased activity	decreases	Regeneration of liver	wild type	not applicable	Uncategorized	not applicable	not applicable	causal	1
							decreased activity	affects	Healing of wound	[homozygous, knockout]	not applicable	Mouse	not applicable	not applicable	causal	1
							decreased activity	affects	Healing of bone	[homozygous, knockout]	not applicable	Mouse	not applicable	not applicable	causal	1
							decreased activity	decreases	Healing of gastric ulcer	[homozygous, knockout]	not applicable	Mouse	not applicable	not applicable	causal	2
							decreased activity	increases	Delay in healing of tibia	[homozygous, knockout]	not applicable	Mouse	not applicable	not applicable	causal	1
							decreased activity	decreases	Healing of gastric ulcer	wild type	not applicable	Mouse	not applicable	not applicable	causal	3
PTK7	kinase	Ptk7	1.017	9.63E-01	7.110	9.38E-01	increased activity	affects	Healing of wound	wild type	not applicable	Mouse	not applicable	not applicable	causal	1
PTN	growth factor	Ptn	16.826	1.04E-05	5.272	3.26E-07	increased activity	increases	Regeneration of axons	wild type	not applicable	Rat	not applicable	not applicable	causal	1
PTPN11	phosphatase	Ptpn11	-1.220	8.55E-02	7.359	3.50E-02	decreased activity	increases	Regeneration of axons	wild type	not applicable	Mouse	not applicable	not applicable	causal	1
PTPN6	phosphatase	Ptpn6	-1.114	7.30E-01	5.509	6.12E-01	decreased activity	increases	Regeneration of axons	wild type	not applicable	Mouse	not applicable	not applicable	causal	1
PTPRF	phosphatase	Ptprf	1.404	2.41E-01	7.861	1.36E-01	decreased activity,increased activity	affects	Abnormal regeneration by peripheral nervous system,Regeneration of axons,Regeneration of neurites	homozygous,knockout,wild type	not applicable	Mouse	not applicable	not applicable	causal	3
							decreased activity	affects	Abnormal regeneration by peripheral nervous system	[homozygous, knockout]	not applicable	Mouse	not applicable	not applicable	causal	1
							increased activity	affects	Regeneration of axons	wild type	not applicable	Mouse	not applicable	not applicable	causal	1
							increased activity	affects	Regeneration of neurites	wild type	not applicable	Mouse	not applicable	not applicable	causal	1
PTPRS	phosphatase	Ptprs	-1.961	1.03E-02	7.296	2.28E-03	increased activity	decreases	Regeneration of axons	wild type	not applicable	Mouse	not applicable	not applicable	causal	2
PYCARD	transcription regulator	Pycard	1.138	5.49E-01	5.536	4.13E-01	decreased activity	decreases	Repair of intestinal mucosa	homozygous,knockout	not applicable	Mouse	not applicable	not applicable	causal	3
RAC1	enzyme	Rac1	-1.486	2.75E-02	6.826	8.07E-03	decreased activity	decreases	Closure of wound,Healing of wound	homozygous,knockout,wild type	not applicable	Uncategorized,Mouse	not applicable	not applicable	causal	2
							decreased activity	decreases	Closure of wound	[homozygous, knockout]	not applicable	Mouse	not applicable	not applicable	causal	1
							decreased activity	decreases	Healing of wound	wild type	not applicable	Uncategorized	not applicable	not applicable	causal	1
RAC2	enzyme	Rac2	-2.368	3.76E-02	4.434	1.21E-02	decreased activity	affects	Healing of wound	homozygous,knockout	not applicable	Mouse	not applicable	not applicable	causal	2
RAF1	kinase	Raf1	-1.071	5.48E-01	6.735	4.12E-01	decreased activity,increased activity	affects,decreases	Healing of wound,Vascularization of melanoma	homozygous,knockout,unclassified mutation,wild type	not applicable	Mouse,Human	not applicable	not applicable	causal	3
							decreased activity	decreases	Vascularization of melanoma	unclassified mutation	not applicable	Mouse	not applicable	not applicable	causal	1
							decreased activity	decreases	Healing of wound	[homozygous, knockout]	not applicable	Mouse	not applicable	not applicable	causal	1
							increased activity	affects	Healing of wound	wild type	not applicable	Human	not applicable	not applicable	causal	1
RAMP1	transporter	Ramp1	10.366	6.42E-08	3.889	2.38E-10	decreased activity	decreases,increases	Delay in initiation of repair of wound,Healing of wound	homozygous,knockout	not applicable	Mouse	not applicable	not applicable	causal	2
							decreased activity	decreases	Healing of wound	[homozygous, knockout]	not applicable	Mouse	not applicable	not applicable	causal	1
							decreased activity	increases	Delay in initiation of repair of wound	[homozygous, knockout]	not applicable	Mouse	not applicable	not applicable	causal	1
RASSF5	other	Rassf5	-3.116	2.50E-06	5.346	5.20E-08	unknown change in activity	decreases	Healing of wound	unclassified mutation	not applicable	Human	not applicable	not applicable	causal	1
RB1	transcription regulator	Rb1	-2.600	6.21E-07	6.045	7.59E-09	decreased activity	increases	Delay in initiation of regeneration of myofiber	homozygous,knockout	not applicable	Mouse	not applicable	not applicable	causal	1
RELA	transcription regulator	Rela	-1.533	9.97E-03	5.149	2.20E-03	decreased activity	decreases	Regeneration of myofiber	wild type	not applicable	Uncategorized	not applicable	not applicable	causal	1
RET	kinase	Ret	-1.414	4.43E-01	3.259	3.07E-01	decreased activity	decreases	Regeneration of axons	knockout	not applicable	Mouse	not applicable	not applicable	causal	1
RGMA	other	Rgma	-1.179	5.89E-01	4.997	4.54E-01	increased activity	decreases	Regeneration of axons	wild type	not applicable	Rat	not applicable	not applicable	causal	1
RGMB	other	Rgmb	1.455	4.12E-02	4.769	1.36E-02	decreased activity	decreases	Regeneration of axons	homozygous,knockout	not applicable	Mouse	not applicable	not applicable	causal	1
RHOA	enzyme	Rhoa	-1.190	8.72E-02	6.850	3.59E-02	increased activity	decreases	Regeneration of axons	wild type	not applicable	Uncategorized	not applicable	not applicable	causal	1
RNF13	enzyme	Rnf13	1.066	7.13E-01	6.867	5.91E-01	decreased activity	increases	Regeneration of skeletal muscle	wild type	not applicable	Uncategorized	not applicable	not applicable	causal	1
ROCK2	kinase	Rock2	-1.360	3.28E-02	7.591	1.01E-02	decreased activity	increases	Regeneration of sensory axons	homozygous,knockout	not applicable	Mouse	not applicable	not applicable	causal	1
RRM2	enzyme	Rrm2	1.328	2.65E-01	4.427	1.53E-01	increased activity	increases	Vascularization of tumor	wild type	not applicable	Mouse	not applicable	not applicable	causal	1
RTN4	other	Rtn4	-1.293	4.99E-02	7.792	1.74E-02	decreased activity,increased activity	decreases,increases	Regeneration of axons,Regeneration of nervous tissue	wild type	not applicable	Uncategorized,Mouse	not applicable	not applicable	causal	3
							decreased activity	increases	Regeneration of nervous tissue	wild type	not applicable	Uncategorized	not applicable	not applicable	causal	1
							increased activity	decreases	Regeneration of axons	wild type	not applicable	Mouse	not applicable	not applicable	causal	1
							increased activity	decreases	Regeneration of axons	wild type	not applicable	Uncategorized	not applicable	not applicable	causal	1
RTN4R	transmembrane receptor	Rtn4r	1.443	4.97E-01	1.255	3.61E-01	decreased activity,increased activity	decreases,increases	Regeneration of axons,Regeneration of sensory axons	homozygous,knockout,wild type	not applicable	Rat,Mouse	not applicable	not applicable	causal	4
							decreased activity	decreases	Regeneration of axons	[homozygous, knockout]	not applicable	Mouse	not applicable	not applicable	causal	1
							increased activity	increases	Regeneration of sensory axons	wild type	not applicable	Rat	not applicable	not applicable	causal	2
							increased activity	decreases	Regeneration of axons	wild type	not applicable	Mouse	not applicable	not applicable	causal	1
RTN4RL1	other	Rtn4rl1	-1.766	1.64E-02	2.897	4.14E-03	increased activity	affects,decreases	Regeneration of axons	wild type	not applicable	Mouse,Human	not applicable	not applicable	causal	2
							increased activity	decreases	Regeneration of axons	wild type	not applicable	Mouse	not applicable	not applicable	causal	1
							increased activity	affects	Regeneration of axons	wild type	not applicable	Human	not applicable	not applicable	causal	1
S100B	other	S100b	-5.201	1.22E-03	3.170	1.50E-04	decreased activity	decreases	Vascularization of tumor	wild type	not applicable	Mouse	not applicable	not applicable	causal	1
S1PR2	G-protein coupled receptor	S1pr2	1.038	8.56E-01	5.294	7.81E-01	decreased activity	affects	Vascularization of tumor	homozygous,knockout	not applicable	Mouse	not applicable	not applicable	causal	1
SAT1	enzyme	Sat1	-1.417	1.34E-01	5.640	6.29E-02	increased activity	decreases	Regeneration of liver	wild type	not applicable	Rat	not applicable	not applicable	causal	1
SCARB1	transporter	Scarb1	-7.164	3.45E-07	5.818	3.20E-09	increased activity	affects	Healing of wound	wild type	not applicable	Human	not applicable	not applicable	causal	1
SCARF1	transmembrane receptor	Scarf1	-2.518	1.39E-03	3.420	1.78E-04	increased activity	increases	Regeneration of axons	wild type	not applicable	Mouse	not applicable	not applicable	causal	1
SCNN1B	ion channel	Scnn1b	1.070	8.69E-01	2.272	8.00E-01	increased activity	affects	Healing of wound	wild type	not applicable	Rat	not applicable	not applicable	causal	1
SCNN1G	ion channel	Scnn1g	-4.787	1.01E-03	2.263	1.17E-04	increased activity	affects	Healing of wound	wild type	not applicable	Rat	not applicable	not applicable	causal	1
SCRIB	other	Scrib	1.170	3.92E-01	5.763	2.60E-01	increased activity	affects	Healing of wound	wild type	not applicable	Mouse	not applicable	not applicable	causal	1
SDC1	enzyme	Sdc1	1.053	8.49E-01	8.623	7.70E-01	decreased activity	affects	Healing of wound	homozygous,knockout	not applicable	Mouse	not applicable	not applicable	causal	1
SDC4	other	Sdc4	1.593	2.09E-02	6.974	5.69E-03	decreased activity,increased activity	affects,decreases	Healing of wound	heterozygous,homozygous,knockout,wild type	not applicable	Mouse	not applicable	not applicable	causal	5
							decreased activity	decreases	Healing of wound	[heterozygous, knockout]	not applicable	Mouse	not applicable	not applicable	causal	1
							decreased activity	affects	Healing of wound	[homozygous, knockout]	not applicable	Mouse	not applicable	not applicable	causal	1
							decreased activity	decreases	Healing of wound	[homozygous, knockout]	not applicable	Mouse	not applicable	not applicable	causal	1
							increased activity	affects	Healing of wound	wild type	not applicable	Mouse	not applicable	not applicable	causal	1
							decreased activity	affects	Healing of wound	[heterozygous, knockout]	not applicable	Mouse	not applicable	not applicable	causal	1
SELL	transmembrane receptor	Sell	1.299	7.69E-01	4.140	6.61E-01	decreased activity	affects,decreases	Healing of wound	homozygous,knockout	not applicable	Mouse	not applicable	not applicable	causal	2
							decreased activity	affects	Healing of wound	[homozygous, knockout]	not applicable	Mouse	not applicable	not applicable	causal	1
							decreased activity	decreases	Healing of wound	[homozygous, knockout]	not applicable	Mouse	not applicable	not applicable	causal	1
SEMA3A	other	Sema3a	-3.062	2.01E-03	4.893	2.85E-04	increased activity	affects,increases	Regeneration of axons,Regeneration of cortical bone	wild type	not applicable	Rat,Mouse	not applicable	not applicable	causal	3
							increased activity	affects	Regeneration of axons	wild type	not applicable	Rat	not applicable	not applicable	causal	2
							increased activity	increases	Regeneration of cortical bone	wild type	not applicable	Mouse	not applicable	not applicable	causal	1
SEMA4D	transmembrane receptor	Sema4d	-10.001	6.21E-07	4.889	7.63E-09	decreased activity	increases	Delay in closure of wound	homozygous,knockout	not applicable	Mouse	not applicable	not applicable	causal	1
SERPINB2	other	Serpinb2	-2.197	4.87E-02	6.258	1.69E-02	increased activity	affects	Healing of wound	wild type	not applicable	Rat	not applicable	not applicable	causal	1
SERPINE1	other	Serpine1	-1.399	6.46E-01	5.656	5.15E-01	decreased activity,increased activity	affects,decreases,increases	Closure of wound,Healing of tissue,Healing of wound,Regeneration of endothelial tissue,Vascularization of tumor	homozygous,knockout,wild type	not applicable	Rat,Uncategorized,Mouse	not applicable	not applicable	causal	7
							increased activity	increases	Regeneration of endothelial tissue	wild type	not applicable	Rat	not applicable	not applicable	causal	1
							increased activity	affects	Healing of wound	wild type	not applicable	Rat	not applicable	not applicable	causal	1
							decreased activity	affects	Healing of wound	[homozygous, knockout]	not applicable	Mouse	not applicable	not applicable	causal	1
							increased activity	affects	Healing of tissue	wild type	not applicable	Uncategorized	not applicable	not applicable	causal	1
							decreased activity	decreases	Vascularization of tumor	[homozygous, knockout]	not applicable	Mouse	not applicable	not applicable	causal	1
							decreased activity	increases	Closure of wound	[homozygous, knockout]	not applicable	Mouse	not applicable	not applicable	causal	1
							decreased activity	decreases	Closure of wound	wild type	not applicable	Uncategorized	not applicable	not applicable	causal	1
SERPINE2	other	Serpine2	-2.614	2.05E-05	5.966	7.86E-07	decreased activity	affects,decreases	Abnormal regeneration by peripheral nervous system,Regeneration of axons	homozygous,knockout	not applicable	Mouse	not applicable	not applicable	causal	3
							decreased activity	affects	Abnormal regeneration by peripheral nervous system	[homozygous, knockout]	not applicable	Mouse	not applicable	not applicable	causal	1
							decreased activity	decreases	Regeneration of axons	[homozygous, knockout]	not applicable	Mouse	not applicable	not applicable	causal	2
SET	phosphatase	Set	-1.156	1.20E-01	7.451	5.43E-02	increased activity	increases	Regeneration of axons	wild type	not applicable	Rat	not applicable	not applicable	causal	1
SFRP2	transmembrane receptor	Sfrp2	-2.851	4.66E-02	6.006	1.59E-02	increased activity	increases	Regeneration of axons	wild type	not applicable	Rat	not applicable	not applicable	causal	1
SGCD	other	Sgcd	1.323	3.41E-01	3.836	2.15E-01	decreased activity	increases	Regeneration of skeletal muscle	homozygous,knockout	not applicable	Mouse	not applicable	not applicable	causal	2
SGK1	kinase	Sgk1	-1.187	3.79E-01	6.923	2.49E-01	unknown change in activity	increases	Regeneration of axons	gain-of-function	not applicable	Mouse	not applicable	not applicable	causal	1
SHC1	other	Shc1	1.214	1.28E-01	6.325	5.91E-02	decreased activity	increases	Regeneration of adductor muscle	homozygous,knockout	not applicable	Mouse	not applicable	not applicable	causal	2
SHH	peptidase	Shh	-7.167	3.78E-02	-0.933	1.22E-02	increased activity	affects	Healing of gastric mucosa	wild type	not applicable	Uncategorized	not applicable	not applicable	causal	1
SIAH2	transcription regulator	Siah2	1.255	4.22E-01	3.517	2.88E-01	decreased activity	increases	Cardioprotection of heart	wild type	not applicable	Mouse	not applicable	not applicable	causal	1
SKI	transcription regulator	Ski	-1.350	7.70E-02	7.084	3.04E-02	increased activity	increases	Healing of wound	wild type	not applicable	Uncategorized	not applicable	not applicable	causal	1
SKP2	enzyme	Skp2	-1.273	2.34E-01	3.144	1.30E-01	decreased activity	affects	Healing of wound	homozygous,knockout	not applicable	Mouse	not applicable	not applicable	causal	1
SLC11A1	transporter	Slc11a1	-2.386	3.39E-02	4.555	1.05E-02	increased activity	affects	Healing of wound	wild type	not applicable	Mouse	not applicable	not applicable	causal	1
SLC12A2	transporter	Slc12a2	-1.594	1.78E-02	6.949	4.66E-03	decreased activity	decreases	Regeneration of axons	wild type	not applicable	Rat	not applicable	not applicable	causal	1
SLC25A4	transporter	Slc25a4	2.253	5.65E-02	3.618	2.03E-02	decreased activity	decreases	Cardioprotection of heart cell lines,Cardioprotection of muscle cell lines	wild type	not applicable	Rat	not applicable	not applicable	causal	1
SLC39A14	transporter	Slc39a14	1.097	7.80E-01	6.237	6.76E-01	decreased activity	decreases	Regeneration of liver	homozygous,knockout	not applicable	Mouse	not applicable	not applicable	causal	1
SLC3A2	transporter	Slc3a2	1.068	5.53E-01	6.482	4.18E-01	decreased activity	affects	Healing of wound	wild type	not applicable	Uncategorized	not applicable	not applicable	causal	1
SLC40A1	transporter	Slc40a1	-1.664	1.59E-01	6.304	7.85E-02	decreased activity	decreases	Regeneration of anterior tibial muscle	wild type	not applicable	Mouse	not applicable	not applicable	causal	1
SLIT2	other	Slit2	1.491	1.34E-01	6.082	6.25E-02	increased activity	decreases	Vascularization of tumor	wild type	not applicable	Mouse	not applicable	not applicable	causal	1
SLPI	other	Slpi	-4.042	2.78E-01	4.910	1.63E-01	decreased activity,increased activity	affects,decreases,increases	Closure of wound,Healing of wound	homozygous,knockout,wild type	not applicable	Uncategorized,Mouse	not applicable	not applicable	causal	5
							decreased activity	decreases	Healing of wound	[homozygous, knockout]	not applicable	Mouse	not applicable	not applicable	causal	2
							decreased activity	affects	Healing of wound	[homozygous, knockout]	not applicable	Mouse	not applicable	not applicable	causal	2
							increased activity	increases	Closure of wound	wild type	not applicable	Uncategorized	not applicable	not applicable	causal	1
SMAD3	transcription regulator	Smad3	-1.515	3.96E-02	5.717	1.29E-02	decreased activity,increased activity	affects,decreases,increases	Healing of ulcer,Healing of wound	homozygous,knockout,wild type	not applicable	Mouse,Human	not applicable	not applicable	causal	5
							decreased activity	affects	Healing of wound	[homozygous, knockout]	not applicable	Mouse	not applicable	not applicable	causal	1
							increased activity	affects	Healing of wound	wild type	not applicable	Human	not applicable	not applicable	causal	1
							decreased activity	increases	Healing of wound	knockout	not applicable	Mouse	not applicable	not applicable	causal	1
							decreased activity	decreases	Healing of ulcer	[homozygous, knockout]	not applicable	Mouse	not applicable	not applicable	causal	2
SMAD4	transcription regulator	Smad4	-1.005	9.72E-01	6.875	9.53E-01	increased activity	affects	Healing of wound	wild type	not applicable	Rat	not applicable	not applicable	causal	1
SMN1/SMN2	other	Smn1	1.037	8.56E-01	3.379	7.80E-01	unknown change in activity	decreases	Regeneration of liver	unclassified mutation	not applicable	Mouse	not applicable	not applicable	causal	1
SOCS1	other	Socs1	1.545	3.05E-01	1.911	1.84E-01	decreased activity	increases	Regeneration of islets of Langerhans	homozygous,knockout	not applicable	Mouse	not applicable	not applicable	causal	1
SOCS3	phosphatase	Socs3	2.253	3.60E-02	5.572	1.14E-02	increased activity	decreases	Regeneration of liver	wild type	not applicable	Uncategorized	not applicable	not applicable	causal	1
SOD2	enzyme	Sod2	1.836	1.08E-02	6.731	2.43E-03	decreased activity	decreases,increases	Cardioprotection of heart cells,Wound closure of skin	knockout,wild type	not applicable	Rat,Mouse	not applicable	not applicable	causal	3
							decreased activity	decreases	Wound closure of skin	knockout	not applicable	Mouse	not applicable	not applicable	causal	1
							decreased activity	decreases	Cardioprotection of heart cells	wild type	not applicable	Rat	not applicable	not applicable	causal	1
							decreased activity	increases	Wound closure of skin	knockout	not applicable	Mouse	not applicable	not applicable	causal	1
SORBS3	other	Sorbs3	1.392	2.19E-01	4.572	1.20E-01	decreased activity	affects	Healing of wound	homozygous,knockout	not applicable	Mouse	not applicable	not applicable	causal	1
SOX11	transcription regulator	Sox11	3.174	1.54E-01	2.687	7.53E-02	increased activity	increases	Healing of femur	wild type	not applicable	Rat	not applicable	not applicable	causal	1
SPARC	other	Sparc	3.097	1.46E-05	11.990	5.07E-07	decreased activity	affects	Healing of wound	homozygous,knockout	not applicable	Mouse	not applicable	not applicable	causal	2
SPARCL1	other	Sparcl1	-1.951	1.61E-03	7.526	2.15E-04	increased activity	affects	Healing of tissue	wild type	not applicable	Uncategorized	not applicable	not applicable	causal	1
SPP1	cytokine	Spp1	-12.615	4.41E-02	6.048	1.48E-02	decreased activity,increased activity	affects,decreases	Closure of wound,Healing of endothelial tissue,Healing of wound	homozygous,knockout,wild type	not applicable	Uncategorized,Mouse	not applicable	not applicable	causal	4
							increased activity	decreases	Healing of endothelial tissue	wild type	not applicable	Mouse	not applicable	not applicable	causal	1
							decreased activity	affects	Healing of wound	[homozygous, knockout]	not applicable	Mouse	not applicable	not applicable	causal	2
							decreased activity	decreases	Closure of wound	wild type	not applicable	Uncategorized	not applicable	not applicable	causal	1
SPRR3	other	Sprr3	9.205	2.62E-02	-1.440	7.62E-03	increased activity	affects	Healing of wound	wild type	not applicable	Human	not applicable	not applicable	causal	1
SRF	transcription regulator	Srf	-1.316	8.15E-02	4.906	3.28E-02	decreased activity,unknown change in activity	decreases,increases	Regeneration of anterior tibial muscle,Regeneration of axons	homozygous,knockout,unclassified mutation	not applicable	Mouse	not applicable	not applicable	causal	3
							unknown change in activity	increases	Regeneration of axons	unclassified mutation	not applicable	Mouse	not applicable	not applicable	causal	1
							decreased activity	decreases	Regeneration of anterior tibial muscle	[homozygous, knockout]	not applicable	Mouse	not applicable	not applicable	causal	1
							decreased activity	decreases	Regeneration of axons	knockout	not applicable	Mouse	not applicable	not applicable	causal	1
SSPN	other	Sspn	-2.175	2.56E-02	3.912	7.38E-03	decreased activity	decreases	Repair of quadriceps muscle	homozygous,knockout	not applicable	Mouse	not applicable	not applicable	causal	1
STAT3	transcription regulator	Stat3	-1.312	6.91E-02	7.691	2.65E-02	decreased activity,increased activity	affects,decreases,increases	Regeneration of axons,Regeneration of liver	homozygous,knockout,wild type	not applicable	Uncategorized,Mouse	not applicable	not applicable	causal	5
							decreased activity	decreases	Regeneration of axons	[homozygous, knockout]	not applicable	Mouse	not applicable	not applicable	causal	1
							decreased activity	increases	Regeneration of liver	knockout	not applicable	Uncategorized	not applicable	not applicable	causal	1
							decreased activity	decreases	Regeneration of liver	knockout	not applicable	Mouse	not applicable	not applicable	causal	1
							decreased activity	decreases	Regeneration of liver	knockout	not applicable	Uncategorized	not applicable	not applicable	causal	1
							increased activity	affects	Regeneration of liver	wild type	not applicable	Uncategorized	not applicable	not applicable	causal	1
STAT5A	transcription regulator	Stat5a	3.519	1.53E-05	3.787	5.40E-07	increased activity	increases	Vascularization of lesion	wild type	not applicable	Uncategorized	not applicable	not applicable	causal	1
STK24	kinase	Stk24	-1.023	8.26E-01	6.181	7.37E-01	increased activity	affects,increases	Regeneration of axons	wild type	not applicable	Rat,Human	not applicable	not applicable	causal	2
							increased activity	increases	Regeneration of axons	wild type	not applicable	Rat	not applicable	not applicable	causal	1
							increased activity	affects	Regeneration of axons	wild type	not applicable	Human	not applicable	not applicable	causal	1
SULF2	enzyme	Sulf2	3.028	3.70E-05	7.535	1.67E-06	decreased activity	increases	Delay in regeneration of liver	knockout	not applicable	Mouse	not applicable	not applicable	causal	1
SYNPO	other	Synpo	-1.179	5.89E-01	4.509	4.53E-01	decreased activity,increased activity	decreases,increases	Closure of wound	wild type	not applicable	Uncategorized	not applicable	not applicable,upregulation	causal	2
							decreased activity	decreases	Closure of wound	wild type	not applicable	Uncategorized	not applicable	not applicable	causal	1
							increased activity	increases	Closure of wound	wild type	not applicable	Uncategorized	not applicable	upregulation	causal	1
TARDBP	transcription regulator	Tardbp	-1.120	3.60E-01	6.679	2.32E-01	unknown change in activity	decreases	Regeneration of axons	unclassified mutation	not applicable	Mouse	not applicable	not applicable	causal	1
TGFA	growth factor	Tgfa	-2.175	3.09E-02	4.450	9.39E-03	increased activity	affects	Healing of wound	wild type	not applicable	Uncategorized	not applicable	not applicable	causal	1
TGFB1	growth factor	Tgfb1	-2.412	7.74E-03	4.436	1.58E-03	increased activity	affects,increases	Closure of wound,Healing of tissue,Healing of wound,Regeneration of organ	wild type	not applicable	Rat,Uncategorized,Mouse	not applicable	not applicable	causal	6
							increased activity	affects	Regeneration of organ	wild type	not applicable	Rat	not applicable	not applicable	causal	1
							increased activity	affects	Healing of wound	wild type	not applicable	Rat	not applicable	not applicable	causal	1
							increased activity	increases	Closure of wound	wild type	not applicable	Mouse	not applicable	not applicable	causal	1
							increased activity	increases	Healing of tissue	wild type	not applicable	Uncategorized	not applicable	not applicable	causal	1
							increased activity	increases	Closure of wound	wild type	not applicable	Rat	not applicable	not applicable	causal	1
							increased activity	affects	Healing of wound	wild type	not applicable	Uncategorized	not applicable	not applicable	causal	1
TGFB2	growth factor	Tgfb2	2.257	3.12E-04	4.852	2.67E-05	increased activity	affects	Healing of wound	wild type	not applicable	Rat	not applicable	not applicable	causal	1
TGFBR1	kinase	Tgfbr1	1.323	1.51E-02	6.468	3.72E-03	increased activity,unknown change in activity	affects,increases	Healing of wound	unclassified mutation,wild type	not applicable	Mouse,Human	not applicable	not applicable	causal	2
							increased activity	affects	Healing of wound	wild type	not applicable	Human	not applicable	not applicable	causal	1
							unknown change in activity	increases	Healing of wound	unclassified mutation	not applicable	Mouse	not applicable	not applicable	causal	1
TGFBR2	kinase	Tgfbr2	1.696	4.67E-03	8.776	8.32E-04	decreased activity	decreases,increases	Delay in initiation of regeneration of goblet cells,Neovascularization of tumor,Regeneration of intestinal mucosa,Vascularization of malignant tumor,Vascularization of papilloma	dominant,homozygous,knockout,loss of function,nonsense	not applicable	Mouse	not applicable	not applicable	causal	5
							decreased activity	increases	Delay in initiation of regeneration of goblet cells	[dominant, loss of function, nonsense]	not applicable	Mouse	not applicable	not applicable	causal	1
							decreased activity	increases	Neovascularization of tumor,Vascularization of malignant tumor	[dominant, loss of function]	not applicable	Mouse	not applicable	not applicable	causal	1
							decreased activity	increases	Neovascularization of tumor,Vascularization of papilloma	[dominant, loss of function]	not applicable	Mouse	not applicable	not applicable	causal	1
							decreased activity	decreases	Regeneration of intestinal mucosa	[homozygous, knockout]	not applicable	Mouse	not applicable	not applicable	causal	2
THBS1	other	Thbs1	-5.186	2.63E-04	8.687	2.14E-05	decreased activity	affects	Healing of wound	homozygous,knockout	not applicable	Mouse	not applicable	not applicable	causal	1
THBS2	other	Thbs2	-2.113	6.01E-03	10.072	1.15E-03	decreased activity,increased activity	affects,increases	Healing of wound,Neovascularization of wound	homozygous,knockout,wild type	not applicable	Uncategorized,Mouse	not applicable	not applicable	causal	4
							decreased activity	affects	Healing of wound	[homozygous, knockout]	not applicable	Mouse	not applicable	not applicable	causal	2
							decreased activity	increases	Neovascularization of wound	[homozygous, knockout]	not applicable	Mouse	not applicable	not applicable	causal	1
							increased activity	affects	Healing of wound	wild type	not applicable	Uncategorized	not applicable	not applicable	causal	1
THY1	other	Thy1	1.278	5.63E-01	5.963	4.27E-01	decreased activity	decreases	Regeneration of glomerular capillary	wild type	not applicable	Rat	not applicable	not applicable	causal	1
TIA1	other	Tia1	1.094	5.73E-01	5.819	4.37E-01	increased activity	decreases	Vascularization of tumor	wild type	not applicable	Mouse	not applicable	not applicable	causal	1
TIAM1	other	Tiam1	1.678	1.02E-02	7.199	2.26E-03	decreased activity	decreases	Closure of wound	wild type	not applicable	Uncategorized	not applicable	not applicable	causal	1
TIMP1	cytokine	Timp1	-3.127	2.14E-03	5.794	3.08E-04	increased activity	decreases	Vascularization of infarct	wild type	not applicable	Mouse	not applicable	not applicable	causal	1
TIMP3	other	Timp3	-1.797	7.67E-03	7.450	1.57E-03	decreased activity	decreases	Regeneration of liver	homozygous,knockout	not applicable	Mouse	not applicable	not applicable	causal	1
TLR2	transmembrane receptor	Tlr2	-1.412	5.60E-01	3.729	4.24E-01	decreased activity,increased activity	decreases,increases	Closure of wound,Vascularization of malignant tumor	wild type	not applicable	Mouse	not applicable	not applicable	causal	2
							decreased activity	decreases	Vascularization of malignant tumor	wild type	not applicable	Mouse	not applicable	not applicable	causal	1
							increased activity	increases	Closure of wound	wild type	not applicable	Mouse	not applicable	not applicable	causal	1
TLR3	transmembrane receptor	Tlr3	1.916	8.44E-02	2.950	3.44E-02	decreased activity	affects	Healing of wound	homozygous,knockout	not applicable	Mouse	not applicable	not applicable	causal	1
TLR4	transmembrane receptor	Tlr4	1.139	6.28E-01	6.506	4.95E-01	decreased activity,increased activity	affects,decreases,increases	Healing of epithelial tissue,Healing of ulcer,Regeneration of liver,Regeneration of tissue	wild type	not applicable	Uncategorized	not applicable	not applicable	causal	4
							increased activity	decreases	Healing of epithelial tissue	wild type	not applicable	Uncategorized	not applicable	not applicable	causal	1
							increased activity	affects	Regeneration of tissue	wild type	not applicable	Uncategorized	not applicable	not applicable	causal	1
							increased activity	affects	Regeneration of liver	wild type	not applicable	Uncategorized	not applicable	not applicable	causal	1
							decreased activity	increases	Healing of ulcer	wild type	not applicable	Uncategorized	not applicable	not applicable	causal	1
TMEM8C	other	Tmem8c	-5.780	2.18E-02	-0.436	6.00E-03	increased activity	affects	Regeneration of skeletal muscle	wild type	not applicable	Mouse	not applicable	not applicable	causal	1
TNF	cytokine	Tnf	-18.866	4.30E-05	2.545	2.04E-06	decreased activity,increased activity	affects,decreases,increases	Initiation of regeneration of liver,Regeneration of bone,Regeneration of liver,Repair of lung tissue	wild type	not applicable	Uncategorized,Mouse	not applicable	not applicable	causal	7
							increased activity	increases	Repair of lung tissue	wild type	not applicable	Mouse	not applicable	not applicable	causal	1
							increased activity	affects	Regeneration of liver	wild type	not applicable	Uncategorized	not applicable	not applicable	causal	2
							increased activity	decreases	Regeneration of bone	wild type	not applicable	Mouse	not applicable	not applicable	causal	1
							increased activity	increases	Initiation of regeneration of liver	wild type	not applicable	Uncategorized	not applicable	not applicable	causal	1
							increased activity	increases	Regeneration of bone	wild type	not applicable	Uncategorized	not applicable	not applicable	causal	1
							decreased activity	increases	Regeneration of bone	wild type	not applicable	Mouse	not applicable	not applicable	causal	1
TNFRSF1A	transmembrane receptor	Tnfrsf1a	-1.367	9.89E-03	6.701	2.18E-03	decreased activity	affects,decreases,increases	Healing of bone,Healing of wound,Regeneration of liver	homozygous,knockout	not applicable	Mouse	not applicable	not applicable	causal	5
							decreased activity	affects	Regeneration of liver	[homozygous, knockout]	not applicable	Mouse	not applicable	not applicable	causal	1
							decreased activity	affects	Healing of bone	[homozygous, knockout]	not applicable	Mouse	not applicable	not applicable	causal	1
							decreased activity	increases	Healing of wound	[homozygous, knockout]	not applicable	Mouse	not applicable	not applicable	causal	1
							decreased activity	decreases	Regeneration of liver	[homozygous, knockout]	not applicable	Mouse	not applicable	not applicable	causal	2
TNFRSF1B	transmembrane receptor	Tnfrsf1b	-2.532	1.37E-03	6.109	1.74E-04	decreased activity,increased activity	affects	Healing of bone,Regeneration of tissue	homozygous,knockout,wild type	not applicable	Uncategorized,Mouse	not applicable	not applicable	causal	2
							increased activity	affects	Regeneration of tissue	wild type	not applicable	Uncategorized	not applicable	not applicable	causal	1
							decreased activity	affects	Healing of bone	[homozygous, knockout]	not applicable	Mouse	not applicable	not applicable	causal	1
TOB1	transcription regulator	Tob1	-1.813	6.83E-03	5.181	1.35E-03	decreased activity	increases	Regeneration of liver	homozygous,knockout	not applicable	Mouse	not applicable	not applicable	causal	1
TOP1MT	enzyme	Top1mt	1.966	5.42E-05	3.462	2.75E-06	decreased activity	decreases	Regeneration of liver	homozygous,knockout	not applicable	Mouse	not applicable	not applicable	causal	1
TP53	transcription regulator	Trp53	1.041	8.01E-01	5.235	7.03E-01	decreased activity,increased activity	affects,decreases	Healing of wound,Vascularization of tumor	heterozygous,knockout,wild type	not applicable	Uncategorized,Mouse	not applicable	not applicable	causal	2
							decreased activity	decreases	Healing of wound	[heterozygous, knockout]	not applicable	Mouse	not applicable	not applicable	causal	1
							increased activity	affects	Vascularization of tumor	wild type	not applicable	Uncategorized	not applicable	not applicable	causal	1
TP63	transcription regulator	Trp63	-1.143	6.38E-01	7.065	5.06E-01	decreased activity	decreases	Healing of wound	homozygous,knockout	not applicable	Mouse	not applicable	not applicable	causal	2
TP73	transcription regulator	Trp73	-1.275	6.32E-01	1.869	4.99E-01	decreased activity,increased activity	increases	Neovascularization of tumor,Vascularization of tumor	homozygous,knockout,wild type	not applicable	Mouse,Human	not applicable	not applicable	causal	3
							increased activity	increases	Neovascularization of tumor	wild type	not applicable	Human	not applicable	not applicable	causal	1
							decreased activity	increases	Vascularization of tumor	[homozygous, knockout]	not applicable	Mouse	not applicable	not applicable	causal	2
Tpm1	other	Tpm1	-1.381	4.28E-01	8.865	2.93E-01	increased activity	affects	Healing of wound	wild type	not applicable	Rat	not applicable	not applicable	causal	1
TRAF6	enzyme	Traf6	-1.462	1.54E-02	5.794	3.83E-03	decreased activity	increases	Regeneration of myofiber	wild type	not applicable	Uncategorized	not applicable	not applicable	causal	2
TRIM72	enzyme	Trim72	1.333	4.85E-01	3.453	3.49E-01	decreased activity	increases	Delay in initiation of healing of skin	homozygous,knockout	not applicable	Mouse	not applicable	not applicable	causal	1
TRPC1	ion channel	Trpc1	1.095	7.64E-01	2.051	6.54E-01	decreased activity	increases	Delay in initiation of regeneration of extensor digitorum longus muscle	homozygous,knockout	not applicable	Mouse	not applicable	not applicable	causal	1
TSLP	cytokine	Tslp	-1.041	9.61E-01	1.773	9.34E-01	increased activity	increases	Healing of tissue	wild type	not applicable	Uncategorized	not applicable	not applicable	causal	1
UCN2	other	Ucn2	-1.464	6.22E-01	-0.319	4.88E-01	increased activity	affects	Regeneration of tissue	wild type	not applicable	Rat	not applicable	not applicable	causal	1
ULK1	kinase	Ulk1	-1.085	6.53E-01	5.908	5.22E-01	increased activity	affects	Regeneration of neurites	wild type	not applicable	Rat	not applicable	not applicable	causal	1
UPF2	other	Upf2	-1.211	7.91E-02	5.900	3.15E-02	increased activity	affects	Regeneration of organ	wild type	not applicable	Mouse	not applicable	not applicable	causal	1
USP19	peptidase	Usp19	1.093	5.41E-01	6.443	4.05E-01	decreased activity	increases	Regeneration of anterior tibial muscle	homozygous,knockout	not applicable	Mouse	not applicable	not applicable	causal	1
VANGL2	other	Vangl2	-2.537	2.82E-03	3.099	4.37E-04	increased activity	affects	Healing of wound	wild type	not applicable	Mouse	not applicable	not applicable	causal	2
VEGFA	growth factor	Vegfa	-1.086	7.45E-01	6.038	6.32E-01	decreased activity,increased activity	affects,increases	Delay in healing,Healing of ulcer,Healing of wound,Neovascularization of wound,Regeneration of glomerular capillary,Vascularization of mammary tumor,Vascularization of melanoma,Vascularization of tumor	unclassified mutation,wild type	not applicable	Rat,Mouse	not applicable	not applicable	causal	9
							increased activity	increases	Healing of ulcer	wild type	not applicable	Rat	not applicable	not applicable	causal	1
							decreased activity	increases	Delay in healing	unclassified mutation	not applicable	Mouse	not applicable	not applicable	causal	1
							increased activity	increases	Vascularization of mammary tumor	wild type	not applicable	Mouse	not applicable	not applicable	causal	1
							increased activity	increases	Vascularization of melanoma	wild type	not applicable	Mouse	not applicable	not applicable	causal	1
							increased activity	affects	Neovascularization of wound	wild type	not applicable	Mouse	not applicable	not applicable	causal	1
							increased activity	increases	Vascularization of tumor	wild type	not applicable	Mouse	not applicable	not applicable	causal	1
							increased activity	increases	Regeneration of glomerular capillary	wild type	not applicable	Rat	not applicable	not applicable	causal	1
							increased activity	increases	Healing of wound	wild type	not applicable	Mouse	not applicable	not applicable	causal	2
VEGFC	growth factor	Vegfc	1.920	3.46E-02	3.471	1.08E-02	increased activity	increases	Regeneration of lymph vessel	wild type	not applicable	Mouse	not applicable	not applicable	causal	1
VIM	other	Vim	1.837	2.14E-03	9.435	3.10E-04	decreased activity,increased activity	decreases,increases	Closure of wound,Healing of cornea,Healing of wound,Regeneration of neurons	homozygous,knockout,wild type	not applicable	Uncategorized,Mouse	not applicable	not applicable	causal	5
							decreased activity	increases	Healing of cornea	[homozygous, knockout]	not applicable	Mouse	not applicable	not applicable	causal	1
							decreased activity	increases	Regeneration of neurons	[homozygous, knockout]	not applicable	Mouse	not applicable	not applicable	causal	2
							increased activity	decreases	Closure of wound	wild type	not applicable	Uncategorized	not applicable	not applicable	causal	1
							increased activity	increases	Healing of wound	wild type	not applicable	Uncategorized	not applicable	not applicable	causal	1
WIF1	other	Wif1	1.193	8.08E-01	2.296	7.13E-01	increased activity	increases	Regeneration of axons	wild type	not applicable	Rat	not applicable	not applicable	causal	1
WLS	other	Wls	-1.620	3.86E-03	7.426	6.51E-04	decreased activity	increases	Healing of wound	homozygous,knockout	not applicable	Mouse	not applicable	not applicable	causal	1
WNT10B	other	Wnt10b	4.246	9.58E-03	2.170	2.09E-03	increased activity	affects	Regeneration of skeletal muscle	wild type	not applicable	Mouse	not applicable	not applicable	causal	1
WNT3A	cytokine	Wnt3a	-1.366	4.16E-01	1.248	2.83E-01	increased activity	affects	Healing of wound	wild type	not applicable	Uncategorized	not applicable	not applicable	causal	1
WNT5A	cytokine	Wnt5a	-2.104	8.90E-03	5.332	1.90E-03	increased activity	affects,increases	Closure of wound,Healing of wound	wild type	not applicable	Uncategorized,Human	not applicable	not applicable	causal	2
							increased activity	affects	Healing of wound	wild type	not applicable	Human	not applicable	not applicable	causal	1
							increased activity	increases	Closure of wound	wild type	not applicable	Uncategorized	not applicable	not applicable	causal	1
XYLT1	enzyme	Xylt1	-2.297	2.24E-03	4.247	3.27E-04	increased activity	decreases	Regeneration of axons	wild type	not applicable	Rat	not applicable	not applicable	causal	1
YAP1	transcription regulator	Yap1	-1.041	8.38E-01	6.552	7.54E-01	decreased activity,unknown change in activity	decreases,increases	Regeneration of anterior tibial muscle,Regeneration of heart	gain-of-function,homozygous,knockout,unclassified mutation	not applicable	Mouse	not applicable	not applicable	causal	3
							unknown change in activity	increases	Regeneration of anterior tibial muscle	unclassified mutation	not applicable	Mouse	not applicable	not applicable	causal	1
							decreased activity	decreases	Regeneration of heart	[homozygous, knockout]	not applicable	Mouse	not applicable	not applicable	causal	1
							unknown change in activity	increases	Regeneration of heart	gain-of-function	not applicable	Mouse	not applicable	not applicable	causal	1
