# Supplementary material for: Comparative transcriptomic analysis of dermal wound healing reveals de novo skeletal muscle regeneration in Acomys cahirinus
Source: PLoS One. 2019 May 29;14(5):e0216228. doi: 10.1371/journal.pone.0216228 (PMC6541261; doi:10.1371/journal.pone.0216228)
Supplement: S2 Data — Evidence is derived from published literature and significance is determined from a provided time-course differential expression days 14–0 contrast results. These data were specifically derived from regeneration-associated genes as identified by IPA. (TXT) [file pone.0216228.s016.txt]

#© 2000-2017 QIAGEN. All rights reserved. , DataSet: time_course_Mus_Aco_days0-14
#
Symbol	Molecule Type	ID	Expr Fold Change	Expr False Discovery Rate (q-value)	Expr Other	Expr p-value	Molecule Activity	Effect on Disease or Function	Disease or Function	Mutation evidence	Biomarker Application Evidence	Species Evidence	Drug target evidence	Expression evidence	Causal or Correlated	Findings
ANPEP	peptidase	Anpep	-1.879	8.13E-03	6.982	1.03E-03	increased activity	increases	Vascularization of tumor	wild type	not applicable	Mouse	not applicable	not applicable	causal	2
KDR	kinase	Kdr	-2.130	4.98E-03	6.155	5.34E-04	increased activity,unknown change in activity	decreases	Vascularization of tumor	unclassified mutation,wild type	not applicable	Mouse,Human	not applicable	not applicable	causal	2
							unknown change in activity	decreases	Vascularization of tumor	unclassified mutation	not applicable	Mouse	not applicable	not applicable	causal	1
							increased activity	decreases	Vascularization of tumor	wild type	not applicable	Human	not applicable	not applicable	causal	1
IDH2	enzyme	Idh2	1.810	6.90E-04	6.850	3.60E-05	decreased activity	affects	Vascularization of tumor	homozygous,knockout	not applicable	Mouse	not applicable	not applicable	causal	1
HTATIP2	transcription regulator	Htatip2	-2.804	2.86E-04	4.187	1.08E-05	decreased activity	increases	Vascularization of tumor	wild type	not applicable	Mouse	not applicable	not applicable	causal	1
CD82	other	Cd82	2.378	6.47E-03	5.488	7.58E-04	decreased activity	affects	Vascularization of tumor	homozygous,knockout	not applicable	Mouse	not applicable	not applicable	causal	1
ID1	transcription regulator	Id1	1.823	7.90E-03	4.530	9.91E-04	decreased activity	affects	Vascularization of tumor	heterozygous,knockout	not applicable	Mouse	not applicable	not applicable	causal	1
ADAMTS12	peptidase	Adamts12	-2.158	6.65E-04	6.537	3.37E-05	decreased activity	affects	Vascularization of tumor	homozygous,knockout	not applicable	Mouse	not applicable	not applicable	causal	1
IFNGR1	transmembrane receptor	Ifngr1	1.497	1.20E-02	6.916	1.75E-03	decreased activity	affects	Vascularization of tumor	homozygous,knockout	not applicable	Mouse	not applicable	not applicable	causal	1
PLA2G4A	enzyme	Pla2g4a	-1.645	4.36E-02	5.154	1.02E-02	decreased activity	decreases	Vascularization of tumor	homozygous,knockout	not applicable	Mouse	not applicable	not applicable	causal	1
H2AFX	transcription regulator	H2afx	1.469	4.26E-02	5.895	9.88E-03	decreased activity	affects	Vascularization of tumor	homozygous,knockout	not applicable	Mouse	not applicable	not applicable	causal	1
ITGA1	other	Itga1	-1.591	3.87E-02	5.773	8.62E-03	decreased activity	decreases	Vascularization of tumor	homozygous,knockout	not applicable	Mouse	not applicable	not applicable	causal	1
KRAS	enzyme	Kras	-1.398	1.56E-02	5.813	2.52E-03	unknown change in activity	increases	Vascularization of tumor	unclassified mutation	not applicable	Mouse	not applicable	not applicable	causal	1
ID3	transcription regulator	Id3	2.340	4.04E-03	5.438	4.02E-04	decreased activity	affects	Vascularization of tumor	homozygous,knockout	not applicable	Mouse	not applicable	not applicable	causal	1
CXCR3	G-protein coupled receptor	Cxcr3	5.554	2.07E-02	0.872	3.62E-03	decreased activity	increases	Vascularization of malignant tumor	homozygous,knockout,wild type	not applicable	Mouse	not applicable	not applicable	causal	2
							decreased activity	increases	Vascularization of malignant tumor	[homozygous, knockout]	not applicable	Mouse	not applicable	not applicable	causal	1
							decreased activity	increases	Vascularization of malignant tumor	wild type	not applicable	Mouse	not applicable	not applicable	causal	1
TIMP1	cytokine	Timp1	-4.764	2.58E-04	5.794	9.26E-06	increased activity	decreases	Vascularization of infarct	wild type	not applicable	Mouse	not applicable	not applicable	causal	1
Casp12	peptidase	Casp12	2.206	4.44E-04	4.439	1.91E-05	decreased activity	increases	Repair of intestinal mucosa	homozygous,knockout	not applicable	Mouse	not applicable	not applicable	causal	2
ATP2B1	transporter	Atp2b1	-1.334	3.81E-02	7.702	8.43E-03	decreased activity	decreases	Repair of gastric epithelium	heterozygous,knockout	not applicable	Mouse	not applicable	not applicable	causal	1
GAS6	growth factor	Gas6	2.850	1.15E-03	8.165	7.43E-05	increased activity	affects	Regeneration of tissue	wild type	not applicable	Rat	not applicable	not applicable	causal	1
UCN2	other	Ucn2	-5.724	2.72E-02	-0.319	5.26E-03	increased activity	affects	Regeneration of tissue	wild type	not applicable	Rat	not applicable	not applicable	causal	1
LGR6	G-protein coupled receptor	Lgr6	2.995	2.93E-02	1.951	5.86E-03	increased activity	affects	Regeneration of tissue	wild type	not applicable	Mouse	not applicable	not applicable	causal	1
AXL	kinase	Axl	-2.565	2.28E-04	7.824	7.63E-06	increased activity	affects	Regeneration of tissue	wild type	not applicable	Rat	not applicable	not applicable	causal	1
MYOD1	transcription regulator	Myod1	34.514	1.39E-03	-0.016	9.58E-05	increased activity	affects,increases	Regeneration of skeletal muscle,Regeneration of skeletal muscle tissue	wild type	not applicable	Rat,Mouse	not applicable	not applicable	causal	3
							increased activity	increases	Regeneration of skeletal muscle tissue	wild type	not applicable	Mouse	not applicable	not applicable	causal	1
							increased activity	affects	Regeneration of skeletal muscle	wild type	not applicable	Rat	not applicable	not applicable	causal	1
							increased activity	increases	Regeneration of skeletal muscle tissue	wild type	not applicable	Rat	not applicable	not applicable	causal	1
BVES	other	Bves	5.836	2.85E-03	2.172	2.54E-04	decreased activity	decreases	Regeneration of skeletal muscle satellite cells	homozygous,knockout	not applicable	Mouse	not applicable	not applicable	causal	1
BIN3	other	Bin3	-1.573	3.74E-02	3.985	8.19E-03	increased activity	affects	Regeneration of skeletal muscle	wild type	not applicable	Mouse	not applicable	not applicable	causal	1
CFLAR	other	Cflar	-1.519	1.85E-03	7.349	1.43E-04	increased activity	affects	Regeneration of skeletal muscle	wild type	not applicable	Mouse	not applicable	not applicable	causal	1
SGCD	other	Sgcd	3.285	3.51E-04	3.836	1.41E-05	decreased activity	increases	Regeneration of skeletal muscle	homozygous,knockout	not applicable	Mouse	not applicable	not applicable	causal	2
GPX1	enzyme	Gpx1	-1.453	2.60E-02	6.774	4.92E-03	increased activity	affects	Regeneration of skeletal muscle	wild type	not applicable	Mouse	not applicable	not applicable	causal	1
MSTN	growth factor	Mstn	44.491	7.60E-04	1.635	4.03E-05	decreased activity	increases	Regeneration of skeletal muscle	homozygous,knockout	not applicable	Mouse	not applicable	not applicable	causal	2
MYF6	transcription regulator	Myf6	35.971	2.58E-04	1.817	9.30E-06	increased activity	affects	Regeneration of skeletal muscle	wild type	not applicable	Rat	not applicable	not applicable	causal	1
NTF3	growth factor	Ntf3	4.404	1.42E-02	0.255	2.22E-03	increased activity	increases	Regeneration of sensory axons	wild type	not applicable	Rat	not applicable	not applicable	causal	1
MMP14	peptidase	Mmp14	2.194	4.98E-03	8.758	5.33E-04	decreased activity	increases	Regeneration of sensory axons	wild type	not applicable	Rat	not applicable	not applicable	causal	1
PKM	kinase	Pkm	1.422	4.40E-02	8.978	1.03E-02	increased activity	affects	Regeneration of organ,Regeneration of skeletal muscle	wild type	not applicable	Rat	not applicable	not applicable	causal	2
							increased activity	affects	Regeneration of organ	wild type	not applicable	Rat	not applicable	not applicable	causal	1
							increased activity	affects	Regeneration of skeletal muscle	wild type	not applicable	Rat	not applicable	not applicable	causal	1
ACE	peptidase	Ace	-2.278	8.25E-03	6.079	1.05E-03	increased activity	affects	Regeneration of organ	wild type	not applicable	Rat	not applicable	not applicable	causal	1
ARG1	enzyme	Arg1	-7.718	1.64E-02	5.906	2.68E-03	increased activity	increases	Regeneration of neurons	wild type	not applicable	Uncategorized	not applicable	not applicable	causal	1
BTC	growth factor	Btc	3.815	2.06E-03	4.331	1.66E-04	decreased activity	decreases	Regeneration of neuroblasts	loss of function,null mutation	not applicable	Mouse	not applicable	not applicable	causal	1
ULK1	kinase	Ulk1	-1.615	7.95E-03	5.908	1.00E-03	increased activity	affects	Regeneration of neurites	wild type	not applicable	Rat	not applicable	not applicable	causal	1
TRAF6	enzyme	Traf6	-1.620	4.74E-03	5.794	4.97E-04	decreased activity	increases	Regeneration of myofiber	wild type	not applicable	Uncategorized	not applicable	not applicable	causal	2
RELA	transcription regulator	Rela	-1.421	4.29E-02	5.149	9.99E-03	decreased activity	decreases	Regeneration of myofiber	wild type	not applicable	Uncategorized	not applicable	not applicable	causal	1
PRKAA2	kinase	Prkaa2	5.541	8.65E-04	4.547	4.84E-05	decreased activity	increases	Regeneration of myofiber	knockout	not applicable	Mouse	not applicable	not applicable	causal	2
CCNG1	other	Ccng1	2.060	2.87E-03	7.624	2.56E-04	decreased activity	affects	Regeneration of liver	homozygous,knockout	not applicable	Mouse	not applicable	not applicable	causal	1
TOP1MT	enzyme	Top1mt	1.761	5.97E-04	3.462	2.92E-05	decreased activity	decreases	Regeneration of liver	homozygous,knockout	not applicable	Mouse	not applicable	not applicable	causal	1
BIRC5	other	Birc5	-2.394	7.12E-03	4.412	8.64E-04	increased activity	affects	Regeneration of liver	wild type	not applicable	Uncategorized	not applicable	not applicable	causal	1
PCSK9	peptidase	Pcsk9	4.399	1.73E-02	1.185	2.86E-03	decreased activity	affects,decreases	Regeneration of liver	homozygous,knockout	not applicable	Mouse	not applicable	not applicable	causal	2
							decreased activity	affects	Regeneration of liver	[homozygous, knockout]	not applicable	Mouse	not applicable	not applicable	causal	1
							decreased activity	decreases	Regeneration of liver	[homozygous, knockout]	not applicable	Mouse	not applicable	not applicable	causal	1
IL4R	transmembrane receptor	Il4ra	-2.518	4.23E-04	6.533	1.81E-05	decreased activity	decreases	Regeneration of liver	homozygous,knockout	not applicable	Mouse	not applicable	not applicable	causal	1
GPC3	other	Gpc3	2.888	3.41E-03	6.206	3.20E-04	increased activity	decreases	Regeneration of liver	wild type	not applicable	Uncategorized	not applicable	upregulation	causal	2
ODC1	enzyme	Odc1	1.842	2.64E-02	6.882	5.06E-03	decreased activity	decreases	Regeneration of liver	wild type	not applicable	Uncategorized	not applicable	not applicable	causal	1
EGLN2	enzyme	Egln2	1.402	1.34E-02	5.531	2.05E-03	decreased activity	increases	Regeneration of liver	wild type	not applicable	Uncategorized	not applicable	not applicable	causal	1
TIMP3	other	Timp3	-1.907	5.07E-03	7.450	5.48E-04	decreased activity	decreases	Regeneration of liver	homozygous,knockout	not applicable	Mouse	not applicable	not applicable	causal	1
CASP8	peptidase	Casp8	-1.521	3.53E-02	5.192	7.56E-03	decreased activity	increases	Regeneration of liver	wild type	not applicable	Uncategorized	not applicable	not applicable	causal	1
ELP3	enzyme	Elp3	1.387	2.43E-02	5.845	4.51E-03	decreased activity	decreases	Regeneration of intestine	knockout	not applicable	Mouse	not applicable	not applicable	causal	1
PITX2	transcription regulator	Pitx2	4.134	7.93E-03	0.544	9.97E-04	decreased activity,increased activity	decreases,increases	Regeneration of heart	homozygous,knockout,wild type	not applicable	Mouse	not applicable	not applicable	causal	3
							decreased activity	decreases	Regeneration of heart	[homozygous, knockout]	not applicable	Mouse	not applicable	not applicable	causal	2
							increased activity	increases	Regeneration of heart	wild type	not applicable	Mouse	not applicable	not applicable	causal	1
C1QA	peptidase	C1qa	2.004	3.85E-02	6.864	8.55E-03	decreased activity	increases	Regeneration of gastrocnemius	knockout	not applicable	Mouse	not applicable	not applicable	causal	1
MTPN	transcription regulator	Mtpn	-1.187	4.40E-02	7.797	1.03E-02	increased activity	increases	Regeneration of cardiomyocytes	wild type	not applicable	Mouse	not applicable	not applicable	causal	1
PRDM1	transcription regulator	Prdm1	-1.862	4.76E-03	5.702	5.01E-04	increased activity	decreases	Regeneration of bipolar cells	wild type	not applicable	Mouse	not applicable	not applicable	causal	1
RTN4R	transmembrane receptor	Rtn4r	3.031	1.21E-02	1.255	1.77E-03	decreased activity,increased activity	decreases,increases	Regeneration of axons,Regeneration of sensory axons	homozygous,knockout,wild type	not applicable	Rat,Mouse	not applicable	not applicable	causal	4
							decreased activity	decreases	Regeneration of axons	[homozygous, knockout]	not applicable	Mouse	not applicable	not applicable	causal	1
							increased activity	increases	Regeneration of sensory axons	wild type	not applicable	Rat	not applicable	not applicable	causal	2
							increased activity	decreases	Regeneration of axons	wild type	not applicable	Mouse	not applicable	not applicable	causal	1
KCNJ2	ion channel	Kcnj2	2.103	2.11E-03	5.194	1.71E-04	increased activity	decreases	Regeneration of axons	wild type	not applicable	Mouse	not applicable	not applicable	causal	1
WIF1	other	Wif1	8.883	5.39E-05	2.296	9.82E-07	increased activity	increases	Regeneration of axons	wild type	not applicable	Rat	not applicable	not applicable	causal	1
KLK8	peptidase	Klk8	-5.025	7.31E-03	5.078	8.93E-04	increased activity	decreases	Regeneration of axons	wild type	not applicable	Mouse	not applicable	not applicable	causal	1
SCARF1	transmembrane receptor	Scarf1	-2.398	4.09E-03	3.420	4.09E-04	increased activity	increases	Regeneration of axons	wild type	not applicable	Mouse	not applicable	not applicable	causal	1
KIF3C	other	Kif3c	2.475	1.52E-04	3.597	4.25E-06	decreased activity	decreases	Regeneration of axons	homozygous,knockout	not applicable	Mouse	not applicable	not applicable	causal	3
KLF4	transcription regulator	Klf4	-1.943	1.24E-02	6.673	1.84E-03	increased activity	affects	Regeneration of axons	wild type	not applicable	Mouse	not applicable	not applicable	causal	1
ADAM17	peptidase	Adam17	-1.510	4.12E-03	6.806	4.15E-04	increased activity	affects	Regeneration of axons	wild type	not applicable	Mouse	not applicable	not applicable	causal	1
INPP5F	phosphatase	Inpp5f	-1.267	2.51E-02	5.850	4.69E-03	decreased activity,increased activity	decreases,increases	Regeneration of axons	homozygous,knockout,wild type	not applicable	Mouse	not applicable	not applicable	causal	4
							decreased activity	increases	Regeneration of axons	[homozygous, knockout]	not applicable	Mouse	not applicable	not applicable	causal	2
							increased activity	decreases	Regeneration of axons	wild type	not applicable	Mouse	not applicable	not applicable	causal	1
							decreased activity	increases	Regeneration of axons	wild type	not applicable	Mouse	not applicable	not applicable	causal	1
NEU3	enzyme	Neu3	-2.110	2.28E-04	4.372	7.59E-06	decreased activity	decreases	Regeneration of axons	wild type	not applicable	Rat	not applicable	not applicable	causal	1
MAP2K1	kinase	Map2k1	-1.260	1.88E-02	6.450	3.19E-03	increased activity	affects	Regeneration of axons	wild type	not applicable	Mouse	not applicable	not applicable	causal	1
PTN	growth factor	Ptn	11.718	8.84E-05	5.272	2.01E-06	increased activity	increases	Regeneration of axons	wild type	not applicable	Rat	not applicable	not applicable	causal	1
RGMB	other	Rgmb	1.775	2.30E-03	4.769	1.91E-04	decreased activity	decreases	Regeneration of axons	homozygous,knockout	not applicable	Mouse	not applicable	not applicable	causal	1
SFRP2	transmembrane receptor	Sfrp2	-4.855	6.21E-03	6.006	7.21E-04	increased activity	increases	Regeneration of axons	wild type	not applicable	Rat	not applicable	not applicable	causal	1
CERS2	transcription regulator	Cers2	-1.353	4.39E-02	5.941	1.03E-02	increased activity	decreases	Regeneration of axons	wild type	not applicable	Rat	not applicable	not applicable	causal	1
AGT	growth factor	Agt	8.961	5.57E-05	3.226	1.05E-06	increased activity	increases	Regeneration of axons	wild type	not applicable	Uncategorized	not applicable	not applicable	causal	2
RTN4RL1	other	Rtn4rl1	-2.090	3.86E-03	2.897	3.80E-04	increased activity	affects,decreases	Regeneration of axons	wild type	not applicable	Mouse,Human	not applicable	not applicable	causal	2
							increased activity	decreases	Regeneration of axons	wild type	not applicable	Mouse	not applicable	not applicable	causal	1
							increased activity	affects	Regeneration of axons	wild type	not applicable	Human	not applicable	not applicable	causal	1
AVPR1A	G-protein coupled receptor	Avpr1a	2.785	3.41E-04	3.673	1.36E-05	increased activity	increases	Regeneration of anterior tibial muscle	wild type	not applicable	Mouse	not applicable	not applicable	causal	1
SLC40A1	transporter	Slc40a1	-3.528	1.81E-03	6.304	1.37E-04	decreased activity	decreases	Regeneration of anterior tibial muscle	wild type	not applicable	Mouse	not applicable	not applicable	causal	1
PRNP	other	Prnp	-1.414	5.90E-03	8.475	6.71E-04	decreased activity,increased activity	decreases,increases	Regeneration of anterior tibial muscle	knockout,wild type	not applicable	Mouse	not applicable	not applicable	causal	2
							[decreased activity, increased activity]	[decreases, increases]	Regeneration of anterior tibial muscle	[knockout, wild type]	not applicable	Mouse	not applicable	not applicable	causal	1
							decreased activity	decreases	Regeneration of anterior tibial muscle	knockout	not applicable	Mouse	not applicable	not applicable	causal	1
MMP2	peptidase	Mmp2	1.703	4.18E-02	9.813	9.60E-03	increased activity	increases	Neovascularization of tumor	wild type	not applicable	Uncategorized	not applicable	not applicable	causal	1
ICAM1	transmembrane receptor	Icam1	2.516	6.38E-03	5.547	7.46E-04	decreased activity	affects,decreases	Healing of wound,Regeneration of myofiber	homozygous,knockout	not applicable	Mouse	not applicable	not applicable	causal	3
							decreased activity	affects	Healing of wound	[homozygous, knockout]	not applicable	Mouse	not applicable	not applicable	causal	1
							decreased activity	decreases	Healing of wound	[homozygous, knockout]	not applicable	Mouse	not applicable	not applicable	causal	1
							decreased activity	decreases	Regeneration of myofiber	[homozygous, knockout]	not applicable	Mouse	not applicable	not applicable	causal	1
HPSE	enzyme	Hpse	-3.792	3.14E-05	6.052	4.45E-07	increased activity	affects,increases	Healing of wound,Regeneration of liver	wild type	not applicable	Uncategorized,Mouse	not applicable	not applicable	causal	2
							increased activity	increases	Regeneration of liver	wild type	not applicable	Uncategorized	not applicable	not applicable	causal	1
							increased activity	affects	Healing of wound	wild type	not applicable	Mouse	not applicable	not applicable	causal	1
THBS2	other	Thbs2	-2.272	5.85E-03	10.072	6.63E-04	decreased activity,increased activity	affects,increases	Healing of wound,Neovascularization of wound	homozygous,knockout,wild type	not applicable	Uncategorized,Mouse	not applicable	not applicable	causal	4
							decreased activity	affects	Healing of wound	[homozygous, knockout]	not applicable	Mouse	not applicable	not applicable	causal	2
							decreased activity	increases	Neovascularization of wound	[homozygous, knockout]	not applicable	Mouse	not applicable	not applicable	causal	1
							increased activity	affects	Healing of wound	wild type	not applicable	Uncategorized	not applicable	not applicable	causal	1
IL18	cytokine	Il18	-3.144	1.87E-04	5.389	5.74E-06	increased activity	affects,decreases,increases	Healing of wound,Hypovascularization of malignant tumor,Regeneration of epithelial cells,Repair of intestinal mucosa,Vascularization of tumor	wild type	not applicable	Uncategorized,Mouse	not applicable	not applicable	causal	5
							increased activity	increases	Hypovascularization of malignant tumor	wild type	not applicable	Uncategorized	not applicable	not applicable	causal	1
							increased activity	increases	Repair of intestinal mucosa	wild type	not applicable	Mouse	not applicable	not applicable	causal	1
							increased activity	increases	Regeneration of epithelial cells	wild type	not applicable	Uncategorized	not applicable	not applicable	causal	1
							increased activity	decreases	Vascularization of tumor	wild type	not applicable	Mouse	not applicable	not applicable	causal	1
							increased activity	affects	Healing of wound	wild type	not applicable	Uncategorized	not applicable	not applicable	causal	1
LOX	enzyme	Lox	4.876	2.28E-06	8.272	8.23E-09	increased activity	affects	Healing of wound	wild type	not applicable	Rat	not applicable	not applicable	causal	1
PPARA	ligand-dependent nuclear receptor	Ppara	3.059	1.63E-03	3.019	1.19E-04	decreased activity,increased activity	affects	Healing of wound	homozygous,knockout,wild type	not applicable	Mouse	not applicable	not applicable	causal	2
							decreased activity	affects	Healing of wound	[homozygous, knockout]	not applicable	Mouse	not applicable	not applicable	causal	1
							increased activity	affects	Healing of wound	wild type	not applicable	Mouse	not applicable	not applicable	causal	1
HBEGF	growth factor	Hbegf	-3.866	3.19E-02	3.953	6.56E-03	increased activity	affects	Healing of wound	wild type	not applicable	Mouse	not applicable	not applicable	causal	1
DCBLD2	other	Dcbld2	-2.362	2.61E-03	5.807	2.26E-04	increased activity	affects	Healing of wound	wild type	not applicable	Human	not applicable	not applicable	causal	1
GSN	other	Gsn	2.044	3.10E-02	10.129	6.31E-03	decreased activity	affects	Healing of wound	homozygous,knockout	not applicable	Mouse	not applicable	not applicable	causal	1
SPRR3	other	Sprr3	-12.411	4.34E-02	-1.440	1.01E-02	increased activity	affects	Healing of wound	wild type	not applicable	Human	not applicable	not applicable	causal	1
PECAM1	other	Pecam1	-2.145	3.74E-05	7.421	5.89E-07	increased activity	affects	Healing of wound	wild type	not applicable	Mouse	not applicable	not applicable	causal	1
PENK	other	Penk	13.834	7.05E-03	1.177	8.50E-04	decreased activity	affects	Healing of wound	homozygous,knockout	not applicable	Mouse	not applicable	not applicable	causal	1
NBEAL2	other	Nbeal2	-2.356	1.54E-03	5.554	1.09E-04	decreased activity,increased activity	affects,decreases	Healing of wound	homozygous,knockout,wild type	not applicable	Mouse	not applicable	not applicable	causal	2
							decreased activity	decreases	Healing of wound	[homozygous, knockout]	not applicable	Mouse	not applicable	not applicable	causal	1
							increased activity	affects	Healing of wound	wild type	not applicable	Mouse	not applicable	not applicable	causal	1
CNN2	other	Cnn2	-1.737	5.03E-04	7.008	2.32E-05	decreased activity,increased activity	affects,increases	Healing of wound	homozygous,knockout,wild type	not applicable	Mouse,Human	not applicable	not applicable	causal	4
							decreased activity	affects	Healing of wound	[homozygous, knockout]	not applicable	Mouse	not applicable	not applicable	causal	1
							increased activity	increases	Healing of wound	wild type	not applicable	Human	not applicable	not applicable	causal	2
							increased activity	affects	Healing of wound	wild type	not applicable	Mouse	not applicable	not applicable	causal	1
ANKRD1	transcription regulator	Ankrd1	469.105	1.11E-04	3.121	2.65E-06	decreased activity	affects,decreases	Healing of wound	heterozygous,homozygous,knockout	not applicable	Mouse	not applicable	not applicable	causal	4
							decreased activity	decreases	Healing of wound	[heterozygous, knockout]	not applicable	Mouse	not applicable	not applicable	causal	1
							decreased activity	decreases	Healing of wound	[homozygous, knockout]	not applicable	Mouse	not applicable	not applicable	causal	1
							decreased activity	affects	Healing of wound	[homozygous, knockout]	not applicable	Mouse	not applicable	not applicable	causal	2
DACT2	other	Dact2	-10.581	1.85E-03	2.621	1.43E-04	decreased activity	affects	Healing of wound	homozygous,knockout	not applicable	Mouse	not applicable	not applicable	causal	1
PER1	other	Per1	-3.073	4.59E-02	5.025	1.09E-02	decreased activity	decreases	Healing of wound	homozygous,knockout	not applicable	Mouse	not applicable	not applicable	causal	1
LIMA1	other	Lima1	-2.226	1.05E-05	7.274	8.46E-08	unknown change in activity	decreases	Healing of wound	unclassified mutation	not applicable	Mouse	not applicable	not applicable	causal	1
WLS	other	Wls	-1.789	1.36E-03	7.426	9.26E-05	decreased activity	increases	Healing of wound	homozygous,knockout	not applicable	Mouse	not applicable	not applicable	causal	1
KLF6	transcription regulator	Klf6	-1.485	3.37E-02	7.996	7.10E-03	increased activity	affects	Healing of wound	wild type	not applicable	Uncategorized	not applicable	not applicable	causal	1
RASSF5	other	Rassf5	-2.849	1.83E-05	5.346	1.99E-07	unknown change in activity	decreases	Healing of wound	unclassified mutation	not applicable	Human	not applicable	not applicable	causal	1
KRT6B	other	Krt6b	-98.354	1.42E-07	8.386	1.21E-10	decreased activity,increased activity	affects	Healing of wound	homozygous,knockout,wild type	not applicable	Mouse	not applicable	not applicable	causal	2
							decreased activity	affects	Healing of wound	[homozygous, knockout]	not applicable	Mouse	not applicable	not applicable	causal	1
							increased activity	affects	Healing of wound	wild type	not applicable	Mouse	not applicable	not applicable	causal	1
SDC4	other	Sdc4	1.704	1.40E-02	6.974	2.19E-03	decreased activity,increased activity	affects,decreases	Healing of wound	heterozygous,homozygous,knockout,wild type	not applicable	Mouse	not applicable	not applicable	causal	5
							decreased activity	decreases	Healing of wound	[heterozygous, knockout]	not applicable	Mouse	not applicable	not applicable	causal	1
							decreased activity	affects	Healing of wound	[homozygous, knockout]	not applicable	Mouse	not applicable	not applicable	causal	1
							decreased activity	decreases	Healing of wound	[homozygous, knockout]	not applicable	Mouse	not applicable	not applicable	causal	1
							increased activity	affects	Healing of wound	wild type	not applicable	Mouse	not applicable	not applicable	causal	1
							decreased activity	affects	Healing of wound	[heterozygous, knockout]	not applicable	Mouse	not applicable	not applicable	causal	1
SCARB1	transporter	Scarb1	-1.972	1.41E-02	5.818	2.20E-03	increased activity	affects	Healing of wound	wild type	not applicable	Human	not applicable	not applicable	causal	1
THBS1	other	Thbs1	-3.401	3.54E-03	8.687	3.38E-04	decreased activity	affects	Healing of wound	homozygous,knockout	not applicable	Mouse	not applicable	not applicable	causal	1
GRHL3	transcription regulator	Grhl3	-2.361	2.23E-02	4.962	4.00E-03	increased activity	affects	Healing of wound	wild type	not applicable	Mouse	not applicable	not applicable	causal	2
ADAM9	peptidase	Adam9	-1.376	1.45E-02	6.915	2.29E-03	decreased activity	affects	Healing of wound	homozygous,knockout	not applicable	Mouse	not applicable	not applicable	causal	1
AEBP1	peptidase	Aebp1	2.253	5.41E-03	9.224	5.96E-04	decreased activity	decreases	Healing of wound	homozygous,knockout	not applicable	Mouse	not applicable	not applicable	causal	1
TGFB2	growth factor	Tgfb2	1.863	4.38E-03	4.852	4.47E-04	increased activity	affects	Healing of wound	wild type	not applicable	Rat	not applicable	not applicable	causal	1
MYB	transcription regulator	Myb	3.286	2.74E-02	1.248	5.34E-03	decreased activity	decreases	Healing of wound	heterozygous,knockout	not applicable	Mouse	not applicable	not applicable	causal	1
EREG	growth factor	Ereg	-5.634	5.34E-04	5.158	2.52E-05	increased activity	affects	Healing of wound	wild type	not applicable	Human	not applicable	not applicable	causal	1
MMP3	peptidase	Mmp3	2.919	3.67E-02	6.134	7.94E-03	decreased activity,increased activity	affects,increases	Healing of wound	homozygous,knockout,wild type	not applicable	Uncategorized,Mouse	not applicable	not applicable	causal	2
							decreased activity	affects	Healing of wound	[homozygous, knockout]	not applicable	Mouse	not applicable	not applicable	causal	1
							increased activity	increases	Healing of wound	wild type	not applicable	Uncategorized	not applicable	not applicable	causal	1
MSX2	transcription regulator	Msx2	4.643	1.57E-02	1.240	2.53E-03	increased activity	affects	Healing of wound	wild type	not applicable	Mouse	not applicable	not applicable	causal	1
Tpm1	other	Tpm1	3.194	7.70E-03	8.865	9.57E-04	increased activity	affects	Healing of wound	wild type	not applicable	Rat	not applicable	not applicable	causal	1
Cmah	enzyme	Cmah	-2.977	6.90E-04	4.880	3.60E-05	decreased activity	decreases	Healing of wound	homozygous,knockout	not applicable	Mouse	not applicable	not applicable	causal	1
CD44	other	Cd44	-2.620	6.50E-04	8.447	3.28E-05	decreased activity	affects	Healing of wound	homozygous,knockout	not applicable	Mouse	not applicable	not applicable	causal	1
SPARC	other	Sparc	2.493	2.95E-04	11.990	1.12E-05	decreased activity	affects	Healing of wound	homozygous,knockout	not applicable	Mouse	not applicable	not applicable	causal	2
ELK3	transcription regulator	Elk3	-1.676	5.17E-03	5.141	5.61E-04	increased activity	affects	Healing of wound	wild type	not applicable	Mouse	not applicable	not applicable	causal	1
LUM	other	Lum	3.614	4.11E-05	8.242	6.72E-07	decreased activity	affects,decreases	Healing of wound	homozygous,knockout	not applicable	Mouse	not applicable	not applicable	causal	2
							decreased activity	affects	Healing of wound	[homozygous, knockout]	not applicable	Mouse	not applicable	not applicable	causal	1
							decreased activity	decreases	Healing of wound	[homozygous, knockout]	not applicable	Mouse	not applicable	not applicable	causal	1
DCN	other	Dcn	1.933	7.01E-03	10.327	8.43E-04	increased activity	increases	Healing of tissue	wild type	not applicable	Uncategorized	not applicable	not applicable	causal	1
SPARCL1	other	Sparcl1	3.026	2.75E-05	7.526	3.51E-07	increased activity	affects	Healing of tissue	wild type	not applicable	Uncategorized	not applicable	not applicable	causal	1
IL33	cytokine	Il33	-5.942	5.62E-05	7.007	1.07E-06	increased activity	increases	Healing of tissue	wild type	not applicable	Uncategorized	not applicable	not applicable	causal	1
IGF1	growth factor	Igf1	-2.244	7.27E-03	7.774	8.87E-04	increased activity	affects,increases	Healing of tendon,Healing of wound,Regeneration of beta islet cells,Regeneration of motor neurons,Regeneration of skeletal muscle,Repair of cartilage tissue	wild type	not applicable	Uncategorized,Mouse	not applicable	not applicable	causal	11
							increased activity	increases	Regeneration of skeletal muscle	wild type	not applicable	Mouse	not applicable	not applicable	causal	3
							increased activity	affects	Repair of cartilage tissue	wild type	not applicable	Uncategorized	not applicable	not applicable	causal	1
							increased activity	increases	Regeneration of beta islet cells	wild type	not applicable	Mouse	not applicable	not applicable	causal	1
							increased activity	increases	Healing of tendon	wild type	not applicable	Uncategorized	not applicable	not applicable	causal	1
							increased activity	affects	Regeneration of skeletal muscle	wild type	not applicable	Uncategorized	not applicable	not applicable	causal	1
							increased activity	increases	Repair of cartilage tissue	wild type	not applicable	Uncategorized	not applicable	not applicable	causal	1
							increased activity	increases	Healing of wound	wild type	not applicable	Uncategorized	not applicable	not applicable	causal	1
							increased activity	increases	Regeneration of motor neurons	wild type	not applicable	Uncategorized	not applicable	not applicable	causal	1
							increased activity	affects	Healing of wound	wild type	not applicable	Uncategorized	not applicable	not applicable	causal	1
FST	other	Fst	2.006	2.07E-04	5.483	6.61E-06	decreased activity,increased activity	increases	Healing of skeletal muscle,Healing of wound	wild type	not applicable	Uncategorized,Mouse	not applicable	not applicable,upregulation	causal	2
							decreased activity	increases	Healing of wound	wild type	not applicable	Mouse	not applicable	not applicable	causal	1
							increased activity	increases	Healing of skeletal muscle	wild type	not applicable	Uncategorized	not applicable	upregulation	causal	1
NDN	transcription regulator	Ndn	1.764	2.89E-02	3.797	5.75E-03	decreased activity,increased activity	decreases,increases	Healing of muscle,Regeneration of myofiber	homozygous,knockout,wild type	not applicable	Mouse	not applicable	not applicable	causal	2
							decreased activity	decreases	Healing of muscle	[homozygous, knockout]	not applicable	Mouse	not applicable	not applicable	causal	1
							increased activity	increases	Regeneration of myofiber	wild type	not applicable	Mouse	not applicable	not applicable	causal	1
CAPN3	peptidase	Capn3	15.213	5.58E-04	3.434	2.68E-05	increased activity	affects	Healing of muscle	wild type	not applicable	Uncategorized	not applicable	not applicable	causal	1
LGALS3	other	Lgals3	2.430	1.10E-04	5.292	2.62E-06	decreased activity	increases	Healing of liver	homozygous,knockout	not applicable	Mouse	not applicable	not applicable	causal	1
LAMC2	other	Lamc2	-3.015	1.93E-02	6.747	3.32E-03	decreased activity	decreases	Healing of lesion	wild type	not applicable	Uncategorized	not applicable	not applicable	causal	1
HMOX1	enzyme	Hmox1	-3.931	2.24E-03	6.247	1.84E-04	decreased activity	decreases	Healing of gastric mucosa	wild type	not applicable	Rat	not applicable	not applicable	causal	1
HGF	growth factor	Hgf	-2.624	3.67E-02	3.622	7.93E-03	increased activity	affects,increases	Healing of corneal epithelial tissue,Healing of mucosa,Healing of tissue,Healing of wound,Regeneration of beta islet cells,Regeneration of kidney,Regeneration of liver,Regeneration of lung,Regeneration of tissue	wild type	not applicable	Uncategorized,Mouse,Human	not applicable	not applicable,upregulation	causal	15
							increased activity	increases	Healing of tissue	wild type	not applicable	Uncategorized	not applicable	upregulation	causal	1
							increased activity	increases	Regeneration of tissue	wild type	not applicable	Uncategorized	not applicable	not applicable	causal	3
							increased activity	affects	Healing of tissue	wild type	not applicable	Uncategorized	not applicable	not applicable	causal	1
							increased activity	affects	Healing of mucosa	wild type	not applicable	Uncategorized	not applicable	not applicable	causal	1
							increased activity	increases	Regeneration of beta islet cells	wild type	not applicable	Mouse	not applicable	not applicable	causal	1
							increased activity	affects	Regeneration of liver	wild type	not applicable	Uncategorized	not applicable	not applicable	causal	1
							increased activity	affects	Regeneration of lung	wild type	not applicable	Uncategorized	not applicable	not applicable	causal	1
							increased activity	affects	Healing of wound	wild type	not applicable	Uncategorized	not applicable	not applicable	causal	1
							increased activity	increases	Regeneration of kidney	wild type	not applicable	Mouse	not applicable	not applicable	causal	1
							increased activity	increases	Regeneration of liver	wild type	not applicable	Mouse	not applicable	not applicable	causal	1
							increased activity	increases	Healing of tissue	wild type	not applicable	Uncategorized	not applicable	not applicable	causal	1
							increased activity	affects	Healing of corneal epithelial tissue	wild type	not applicable	Human	not applicable	not applicable	causal	1
							increased activity	affects	Healing of corneal epithelial tissue	wild type	not applicable	Uncategorized	not applicable	not applicable	causal	1
TNFRSF1B	transmembrane receptor	Tnfrsf1b	-2.494	2.84E-03	6.109	2.53E-04	decreased activity,increased activity	affects	Healing of bone,Regeneration of tissue	homozygous,knockout,wild type	not applicable	Uncategorized,Mouse	not applicable	not applicable	causal	2
							increased activity	affects	Regeneration of tissue	wild type	not applicable	Uncategorized	not applicable	not applicable	causal	1
							decreased activity	affects	Healing of bone	[homozygous, knockout]	not applicable	Mouse	not applicable	not applicable	causal	1
BMP2	growth factor	Bmp2	1.840	2.07E-02	2.997	3.63E-03	increased activity	affects,increases	Healing of bone,Regeneration of bone,Regeneration of cartilage tissue,Regeneration of cranium	wild type	not applicable	Uncategorized,Mouse	not applicable	not applicable	causal	17
							increased activity	increases	Healing of bone	wild type	not applicable	Uncategorized	not applicable	not applicable	causal	7
							increased activity	increases	Regeneration of cranium	wild type	not applicable	Uncategorized	not applicable	not applicable	causal	1
							increased activity	increases	Regeneration of bone	wild type	not applicable	Mouse	not applicable	not applicable	causal	1
							increased activity	affects	Regeneration of bone	wild type	not applicable	Uncategorized	not applicable	not applicable	causal	1
							increased activity	affects	Regeneration of cartilage tissue	wild type	not applicable	Uncategorized	not applicable	not applicable	causal	1
							increased activity	increases	Regeneration of bone	wild type	not applicable	Uncategorized	not applicable	not applicable	causal	6
CXCL12	cytokine	Cxcl12	2.000	2.31E-02	6.949	4.18E-03	increased activity,unknown change in activity	affects,increases	Healing of bone,Healing of muscle,Healing of tissue,Regeneration of gastrocnemius,Regeneration of organ	unclassified mutation,wild type	not applicable	Rat,Uncategorized,Mouse	not applicable	not applicable,upregulation	causal	6
							increased activity	affects	Regeneration of organ	wild type	not applicable	Rat	not applicable	not applicable	causal	1
							increased activity	increases	Healing of bone	wild type	not applicable	Uncategorized	not applicable	not applicable	causal	1
							unknown change in activity	increases	Regeneration of gastrocnemius	unclassified mutation	not applicable	Mouse	not applicable	not applicable	causal	2
							increased activity	increases	Healing of tissue	wild type	not applicable	Uncategorized	not applicable	upregulation	causal	1
							increased activity	affects	Healing of muscle	wild type	not applicable	Uncategorized	not applicable	not applicable	causal	1
PRKG2	kinase	Prkg2	18.056	9.88E-04	-0.560	5.89E-05	decreased activity	decreases	Healing of bone	homozygous,loss of function,null mutation,recessive	not applicable	Rat	not applicable	not applicable	causal	1
PTGS1	enzyme	Ptgs1	1.578	4.79E-02	5.746	1.16E-02	decreased activity	affects,decreases	Delay in regeneration of liver,Healing of gastric ulcer,Healing of wound	homozygous,knockout,wild type	not applicable	Mouse	not applicable	not applicable	causal	4
							decreased activity	decreases	Delay in regeneration of liver	wild type	not applicable	Mouse	not applicable	not applicable	causal	1
							decreased activity	affects	Healing of wound	[homozygous, knockout]	not applicable	Mouse	not applicable	not applicable	causal	1
							decreased activity	decreases	Healing of gastric ulcer	wild type	not applicable	Mouse	not applicable	not applicable	causal	2
SULF2	enzyme	Sulf2	2.661	2.65E-04	7.535	9.73E-06	decreased activity	increases	Delay in regeneration of liver	knockout	not applicable	Mouse	not applicable	not applicable	causal	1
RAMP1	transporter	Ramp1	5.774	1.34E-06	3.889	3.77E-09	decreased activity	decreases,increases	Delay in initiation of repair of wound,Healing of wound	homozygous,knockout	not applicable	Mouse	not applicable	not applicable	causal	2
							decreased activity	decreases	Healing of wound	[homozygous, knockout]	not applicable	Mouse	not applicable	not applicable	causal	1
							decreased activity	increases	Delay in initiation of repair of wound	[homozygous, knockout]	not applicable	Mouse	not applicable	not applicable	causal	1
FGFR2	kinase	Fgfr2	2.826	1.69E-04	6.152	5.01E-06	decreased activity	increases	Delay in initiation of repair of wound	knockout	not applicable	Mouse	not applicable	not applicable	causal	1
H60b/H60c	other	H60c	-4.175	1.19E-02	3.505	1.74E-03	decreased activity	increases	Delay in initiation of repair of wound	wild type	not applicable	Mouse	not applicable	not applicable	causal	1
CX3CR1	G-protein coupled receptor	Cx3cr1	-7.199	6.53E-06	2.992	4.18E-08	decreased activity	increases	Delay in initiation of repair of skeletal muscle	homozygous,knockout	not applicable	Mouse	not applicable	not applicable	causal	1
MMP10	peptidase	Mmp10	-148.270	6.26E-03	1.377	7.29E-04	decreased activity,increased activity	decreases,increases	Delay in initiation of regeneration of myotube	homozygous,knockout,wild type	not applicable	Mouse	not applicable	not applicable	causal	2
							decreased activity	increases	Delay in initiation of regeneration of myotube	[homozygous, knockout]	not applicable	Mouse	not applicable	not applicable	causal	1
							increased activity	decreases	Delay in initiation of regeneration of myotube	wild type	not applicable	Mouse	not applicable	not applicable	causal	1
RB1	transcription regulator	Rb1	-1.329	4.72E-02	6.045	1.13E-02	decreased activity	increases	Delay in initiation of regeneration of myofiber	homozygous,knockout	not applicable	Mouse	not applicable	not applicable	causal	1
PIK3R1	kinase	Pik3r1	1.512	1.38E-02	7.721	2.14E-03	decreased activity	increases	Delay in initiation of healing of ulcer	homozygous,knockout	not applicable	Mouse	not applicable	not applicable	causal	1
MFAP2	other	Mfap2	2.398	8.30E-03	5.769	1.06E-03	decreased activity	increases	Delay in initiation of healing of skin	homozygous,knockout	not applicable	Mouse	not applicable	not applicable	causal	1
TRIM72	enzyme	Trim72	16.515	3.16E-05	3.453	4.54E-07	decreased activity	increases	Delay in initiation of healing of skin	homozygous,knockout	not applicable	Mouse	not applicable	not applicable	causal	1
VEGFA	growth factor	Vegfa	-1.776	2.28E-02	6.038	4.11E-03	decreased activity,increased activity	affects,increases	Delay in healing,Healing of ulcer,Healing of wound,Neovascularization of wound,Regeneration of glomerular capillary,Vascularization of mammary tumor,Vascularization of melanoma,Vascularization of tumor	unclassified mutation,wild type	not applicable	Rat,Mouse	not applicable	not applicable	causal	9
							increased activity	increases	Healing of ulcer	wild type	not applicable	Rat	not applicable	not applicable	causal	1
							decreased activity	increases	Delay in healing	unclassified mutation	not applicable	Mouse	not applicable	not applicable	causal	1
							increased activity	increases	Vascularization of mammary tumor	wild type	not applicable	Mouse	not applicable	not applicable	causal	1
							increased activity	increases	Vascularization of melanoma	wild type	not applicable	Mouse	not applicable	not applicable	causal	1
							increased activity	affects	Neovascularization of wound	wild type	not applicable	Mouse	not applicable	not applicable	causal	1
							increased activity	increases	Vascularization of tumor	wild type	not applicable	Mouse	not applicable	not applicable	causal	1
							increased activity	increases	Regeneration of glomerular capillary	wild type	not applicable	Rat	not applicable	not applicable	causal	1
							increased activity	increases	Healing of wound	wild type	not applicable	Mouse	not applicable	not applicable	causal	2
NFE2L2	transcription regulator	Nfe2l2	-2.052	3.54E-06	6.454	1.68E-08	decreased activity	decreases,increases	Delay in healing of liver,Regeneration of liver	homozygous,knockout	not applicable	Mouse	not applicable	not applicable	causal	4
							decreased activity	increases	Delay in healing of liver	[homozygous, knockout]	not applicable	Mouse	not applicable	not applicable	causal	3
							decreased activity	decreases	Regeneration of liver	[homozygous, knockout]	not applicable	Mouse	not applicable	not applicable	causal	1
MET	kinase	Met	-1.702	6.76E-03	5.380	8.03E-04	decreased activity,increased activity,unknown change in activity	affects,decreases,increases	Delay in healing of liver,Healing of liver,Healing of wound,Recovery of liver,Regeneration of anterior tibial muscle,Regeneration of liver,Regeneration of tissue	homozygous,knockout,unclassified mutation,wild type	not applicable	Uncategorized,Mouse	not applicable	not applicable,upregulation	causal	7
							decreased activity	decreases	Recovery of liver	wild type	not applicable	Uncategorized	not applicable	not applicable	causal	1
							unknown change in activity	decreases	Regeneration of liver	unclassified mutation	not applicable	Mouse	not applicable	not applicable	causal	1
							decreased activity	increases	Delay in healing of liver	[homozygous, knockout]	not applicable	Mouse	not applicable	not applicable	causal	1
							increased activity	increases	Regeneration of anterior tibial muscle	wild type	not applicable	Mouse	not applicable	not applicable	causal	1
							increased activity	affects	Regeneration of tissue	wild type	not applicable	Uncategorized	not applicable	not applicable	causal	1
							unknown change in activity	increases	Healing of liver	unclassified mutation	not applicable	Mouse	not applicable	not applicable	causal	1
							increased activity	increases	Healing of wound	wild type	not applicable	Uncategorized	not applicable	upregulation	causal	1
PRCP	peptidase	Prcp	-2.878	1.53E-04	6.035	4.34E-06	decreased activity	increases	Delay in closure of wound	homozygous,knockout	not applicable	Mouse	not applicable	not applicable	causal	1
SEMA4D	transmembrane receptor	Sema4d	-3.108	2.47E-03	4.889	2.08E-04	decreased activity	increases	Delay in closure of wound	homozygous,knockout	not applicable	Mouse	not applicable	not applicable	causal	1
WNT5A	cytokine	Wnt5a	-1.954	2.42E-02	5.332	4.46E-03	increased activity	affects,increases	Closure of wound,Healing of wound	wild type	not applicable	Uncategorized,Human	not applicable	not applicable	causal	2
							increased activity	affects	Healing of wound	wild type	not applicable	Human	not applicable	not applicable	causal	1
							increased activity	increases	Closure of wound	wild type	not applicable	Uncategorized	not applicable	not applicable	causal	1
SLPI	other	Slpi	-16.130	4.31E-02	4.910	1.00E-02	decreased activity,increased activity	affects,decreases,increases	Closure of wound,Healing of wound	homozygous,knockout,wild type	not applicable	Uncategorized,Mouse	not applicable	not applicable	causal	5
							decreased activity	decreases	Healing of wound	[homozygous, knockout]	not applicable	Mouse	not applicable	not applicable	causal	2
							decreased activity	affects	Healing of wound	[homozygous, knockout]	not applicable	Mouse	not applicable	not applicable	causal	2
							increased activity	increases	Closure of wound	wild type	not applicable	Uncategorized	not applicable	not applicable	causal	1
CAV1	transmembrane receptor	Cav1	-1.829	6.71E-03	7.151	7.96E-04	decreased activity,increased activity	affects,decreases,increases	Closure of wound,Healing of tissue,Healing of wound,Regeneration of liver	homozygous,knockout,wild type	not applicable	Rat,Uncategorized,Mouse	not applicable	not applicable,upregulation	causal	5
							increased activity	affects	Closure of wound	wild type	not applicable	Uncategorized	not applicable	upregulation	causal	1
							increased activity	affects	Healing of wound	wild type	not applicable	Rat	not applicable	not applicable	causal	1
							decreased activity	decreases	Healing of wound	[homozygous, knockout]	not applicable	Mouse	not applicable	not applicable	causal	1
							decreased activity	increases	Healing of tissue	wild type	not applicable	Uncategorized	not applicable	not applicable	causal	1
							decreased activity	decreases	Regeneration of liver	[homozygous, knockout]	not applicable	Mouse	not applicable	not applicable	causal	1
SERPINE1	other	Serpine1	-9.648	3.09E-03	5.656	2.81E-04	decreased activity,increased activity	affects,decreases,increases	Closure of wound,Healing of tissue,Healing of wound,Regeneration of endothelial tissue,Vascularization of tumor	homozygous,knockout,wild type	not applicable	Rat,Uncategorized,Mouse	not applicable	not applicable	causal	7
							increased activity	increases	Regeneration of endothelial tissue	wild type	not applicable	Rat	not applicable	not applicable	causal	1
							increased activity	affects	Healing of wound	wild type	not applicable	Rat	not applicable	not applicable	causal	1
							decreased activity	affects	Healing of wound	[homozygous, knockout]	not applicable	Mouse	not applicable	not applicable	causal	1
							increased activity	affects	Healing of tissue	wild type	not applicable	Uncategorized	not applicable	not applicable	causal	1
							decreased activity	decreases	Vascularization of tumor	[homozygous, knockout]	not applicable	Mouse	not applicable	not applicable	causal	1
							decreased activity	increases	Closure of wound	[homozygous, knockout]	not applicable	Mouse	not applicable	not applicable	causal	1
							decreased activity	decreases	Closure of wound	wild type	not applicable	Uncategorized	not applicable	not applicable	causal	1
EGF	growth factor	Egf	5.003	8.82E-03	2.841	1.15E-03	increased activity	affects,increases	Closure of wound,Healing of corneal epithelial tissue,Healing of wound,Regeneration of nervous tissue,Regeneration of neural stem cells,Regeneration of pyramidal neurons,Regeneration of tubular cells	wild type	not applicable	Rat,Uncategorized,Human	not applicable	not applicable	causal	10
							increased activity	increases	Regeneration of nervous tissue	wild type	not applicable	Uncategorized	not applicable	not applicable	causal	1
							increased activity	increases	Regeneration of pyramidal neurons	wild type	not applicable	Uncategorized	not applicable	not applicable	causal	1
							increased activity	increases	Regeneration of neural stem cells,Regeneration of pyramidal neurons	wild type	not applicable	Uncategorized	not applicable	not applicable	causal	1
							increased activity	increases	Regeneration of tubular cells	wild type	not applicable	Rat	not applicable	not applicable	causal	3
							increased activity	increases	Closure of wound	wild type	not applicable	Uncategorized	not applicable	not applicable	causal	1
							increased activity	affects	Healing of corneal epithelial tissue	wild type	not applicable	Human	not applicable	not applicable	causal	1
							increased activity	increases	Healing of wound	wild type	not applicable	Uncategorized	not applicable	not applicable	causal	1
							increased activity	affects	Healing of corneal epithelial tissue	wild type	not applicable	Uncategorized	not applicable	not applicable	causal	1
IL1RL2	transmembrane receptor	Il1rl2	-2.512	8.51E-05	5.170	1.90E-06	decreased activity	decreases	Closure of wound,Healing of colonic mucosa	homozygous,knockout	not applicable	Mouse	not applicable	not applicable	causal	1
GJA1	transporter	Gja1	-1.993	1.87E-03	8.654	1.46E-04	decreased activity,increased activity	affects,decreases,increases	Closure of wound,Healing of bone,Healing of wound,Regeneration of skeletal muscle	wild type	not applicable	Uncategorized,Mouse	not applicable	not applicable	causal	5
							increased activity	affects	Regeneration of skeletal muscle	wild type	not applicable	Mouse	not applicable	not applicable	causal	1
							decreased activity	decreases	Healing of bone	wild type	not applicable	Uncategorized	not applicable	not applicable	causal	1
							decreased activity	increases	Healing of wound	wild type	not applicable	Mouse	not applicable	not applicable	causal	1
							decreased activity	decreases	Closure of wound	wild type	not applicable	Mouse	not applicable	not applicable	causal	1
							increased activity	affects	Healing of wound	wild type	not applicable	Uncategorized	not applicable	not applicable	causal	1
CDH2	other	Cdh2	-3.031	3.83E-03	3.379	3.77E-04	increased activity	decreases	Closure of wound	wild type	not applicable	Uncategorized	not applicable	not applicable	causal	1
PRKCB	kinase	Prkcb	2.395	1.72E-04	5.979	5.13E-06	decreased activity	decreases	Closure of wound	wild type	not applicable	Human	not applicable	not applicable	causal	1
ETS1	transcription regulator	Ets1	-1.500	2.54E-02	6.418	4.77E-03	decreased activity	decreases	Closure of wound	homozygous,knockout	not applicable	Mouse	not applicable	not applicable	causal	1
DLL4	other	Dll4	-2.792	1.21E-02	3.127	1.77E-03	decreased activity	affects	Closure of wound	wild type	not applicable	Mouse	not applicable	not applicable	causal	1
EMILIN1	other	Emilin1	1.844	6.95E-03	6.079	8.33E-04	decreased activity	increases	Closure of wound	homozygous,knockout,wild type	not applicable	Uncategorized,Mouse	not applicable	not applicable	causal	2
							decreased activity	increases	Closure of wound	wild type	not applicable	Uncategorized	not applicable	not applicable	causal	1
							decreased activity	increases	Closure of wound	[homozygous, knockout]	not applicable	Mouse	not applicable	not applicable	causal	1
HIF1A	transcription regulator	Hif1a	-2.453	3.68E-06	8.452	1.77E-08	decreased activity,increased activity	decreases,increases	Cardioprotection of heart,Regeneration of endothelial cells	homozygous,knockout,wild type	not applicable	Mouse	not applicable	not applicable	causal	5
							decreased activity	decreases	Regeneration of endothelial cells	[homozygous, knockout]	not applicable	Mouse	not applicable	not applicable	causal	1
							decreased activity	decreases	Cardioprotection of heart	wild type	not applicable	Mouse	not applicable	not applicable	causal	2
							increased activity	increases	Cardioprotection of heart	wild type	not applicable	Mouse	not applicable	not applicable	causal	2
NTN1	other	Ntn1	3.824	2.83E-04	5.457	1.06E-05	increased activity	decreases,increases	Cardioprotection of heart,Regeneration of axons	wild type	not applicable	Rat,Mouse	not applicable	not applicable	causal	3
							increased activity	decreases	Regeneration of axons	wild type	not applicable	Rat	not applicable	not applicable	causal	2
							increased activity	increases	Cardioprotection of heart	wild type	not applicable	Mouse	not applicable	not applicable	causal	1
SLC25A4	transporter	Slc25a4	3.747	3.14E-03	3.618	2.87E-04	decreased activity	decreases	Cardioprotection of heart cell lines,Cardioprotection of muscle cell lines	wild type	not applicable	Rat	not applicable	not applicable	causal	1
SERPINE2	other	Serpine2	-1.757	5.99E-03	5.966	6.83E-04	decreased activity	affects,decreases	Abnormal regeneration by peripheral nervous system,Regeneration of axons	homozygous,knockout	not applicable	Mouse	not applicable	not applicable	causal	3
							decreased activity	affects	Abnormal regeneration by peripheral nervous system	[homozygous, knockout]	not applicable	Mouse	not applicable	not applicable	causal	1
							decreased activity	decreases	Regeneration of axons	[homozygous, knockout]	not applicable	Mouse	not applicable	not applicable	causal	2
NOS1	enzyme	Nos1	52.714	2.06E-03	0.730	1.65E-04	decreased activity	affects	Abnormal regeneration by peripheral nervous system	homozygous,knockout	not applicable	Mouse	not applicable	not applicable	causal	1
