# Supplementary material for: Comparative transcriptomic analysis of dermal wound healing reveals de novo skeletal muscle regeneration in Acomys cahirinus
Source: PLoS One. 2019 May 29;14(5):e0216228. doi: 10.1371/journal.pone.0216228 (PMC6541261; doi:10.1371/journal.pone.0216228)
Supplement: S3 Data — The consistency score is calculated by IPA for each regulator effect network. The consistency score is higher for networks that are directionally consistent, that is where most of the expression states for regulators and targets match expected states for given diseases or functions based upon existing literature. Identified regulators and targets are provided along with their predicted function. (TXT) [file pone.0216228.s017.txt]

© 2000-2017 QIAGEN. All rights reserved.
ID	Consistency Score	Node Total	Regulator Total	Regulators	Target Total	Target Molecules in Dataset	Disease & Function Total	Diseases & Functions	Known Regulator-Disease/Function Relationship
1	11.667	28	19	Akt,ATF2,C5,CASP1,CD3,EGF,FGF3,IFNG,IGF1,IL1,IL2,IL3,INS,MYD88,PDGF BB,Pkc(s),TGM2,TNF,Vegf	9	AGT,HGF,JUN,LTB,MET,Mt1,Mt2,NOS2,RARA	1	Development of hepatocellular carcinoma	5% (1/19)
2	9.347	18	3	DGAT2,LOC102724428/SIK1,NPPC	11	ACACA,CDH2,FASN,GPAM,GUCY1A3,HAPLN1,NOS2,NOS3,SREBF1,STAR,UCP2	4	Failure of heart,Fatty acid metabolism,Organismal death,Synthesis of lipid	25% (3/12)
3	8.983	73	9	ATP7B,IRS1,LMNB1,MBTPS1,MEDAG,PARP2,SCAP,SELENOS,SREBF2	59	AACS,ABCA1,ACAA2,ACACA,ACLY,ACSL1,ACSL4,ACSS2,ACTN4,ADIPOQ,AEBP1,CAV1,CD36,CEBPB,COL4A1,CXCL12,CYP4F2,CYP51A1,DBNL,EGR1,EHHADH,ELOVL6,FABP5,FASN,FDFT1,FDPS,G6PD,GPAM,HMGCR,IGF1,INSIG1,LDLR,LEP,LIPA,LIPE,LPIN1,LPL,MMP14,MVK,PAPPA,PCYT1A,PDPK1,PPARG,PTCH1,SC5D,SIGLEC1,SP1,SPARCL1,SPP1,SQLE,SREBF1,STAR,STARD4,THBS2,TNF,TNNT2,TRIB3,UCP2,WNT5A	5	Cell-cell contact,Failure of heart,Fatty acid metabolism,Metabolism of membrane lipid derivative,Recruitment of leukocytes	11% (5/45)
4	8.132	15	1	JINK1/2	8	CDH2,FOXO1,MMP2,PLG,RHOB,SREBF1,TNF,TNFRSF1A	6	Cell movement of leukocytes,Cellular homeostasis,Expression of RNA,Lymphopoiesis,Synthesis of reactive oxygen species,Transcription	33% (2/6)
5	7.559	14	1	miR-182-5p (and other miRNAs w/seed UUGGCAA)	7	CARD11,COL11A2,FOXO1,IGF1R,RAC1,RPS6KB1,SOS1	6	Cell movement of lymphatic system cells,Cell movement of mononuclear leukocytes,Cell transformation,Growth Failure,Proliferation of blood cells,Proliferation of lymphatic system cells	33% (2/6)
6	7.155	55	7	ACACB,ATP7B,IRS1,MBTPS1,MEDAG,PARP2,SREBF2	45	AACS,ABCA1,ACAA2,ACACA,ACLY,ACSL1,ACSS2,ADIPOQ,CD36,CEBPB,COL4A1,CYP4F2,CYP51A1,DBNL,EGR1,ELOVL6,FABP5,FASN,FDFT1,FDPS,G6PD,HMGCR,IGF1,INSIG1,LDLR,LEP,LIPA,LIPE,LPIN1,LPL,MMP14,MVK,PCYT1A,PPARG,PTCH1,SC5D,SIGLEC1,SPARCL1,SQLE,SREBF1,STAR,STARD4,TRIB3,UCP2,WNT5A	3	Cell-cell contact,Fatty acid metabolism,Metabolism of membrane lipid derivative	19% (4/21)
7	7.036	30	7	ACACB,CCDC3,CCR1,IRS1,MEDAG,PARP2,UCP1	22	ACACA,ACLY,ADIPOQ,CD36,CEBPB,EGR1,FASN,GPX4,IGF1,ITGAV,ITGB3,LDLR,LEP,LIPE,LPL,PPARG,SREBF1,TGFB1,TNF,TRIB3,VIM,WNT5A	1	Fatty acid metabolism	29% (2/7)
8	6.940	11	1	SELENOS	6	ADIPOQ,CAV1,CEBPB,FASN,PPARG,TNF	4	Fatty acid metabolism,Recruitment of leukocytes,Recruitment of myeloid cells,Size of body	0% (0/4)
9	6.825	37	5	INSIG1,INSIG2,N-cor,SCAP,SREBF1	31	ABCA1,ABCG1,ACLY,ADIPOQ,APOE,BCL2,CYP51A1,DHCR24,FABP5,FADS1,FASN,FDFT1,FDPS,G6PD,GPAM,HMGCR,IGF1,LDLR,LEP,LIPA,LPIN1,LPL,MVK,PCYT1A,PLA2G7,PLTP,SCARB1,SQLE,SREBF2,STAR,TNF	1	Metabolism of membrane lipid derivative	80% (4/5)
10	6.400	33	7	CCDC3,CCR1,GFI1,GPAT3,IDH1,TREM1,UCP1	25	ACACA,ACSL3,CASP1,CEBPB,CSF1,DGAT1,EGR1,FASN,FN1,IL1A,LEP,LPL,MAPK10,NFKBIA,PPARG,RELA,S1PR3,SIGIRR,SMAD3,SREBF1,TGFB1,TNF,TNFRSF1A,TRIB3,VIM	1	Synthesis of fatty acid	14% (1/7)
11	5.814	11	1	DDB2	5	CFLAR,EIF2AK2,MMP9,NFKBIA,SOD2	5	Expression of RNA,Non-Hodgkin disease,Proliferation of lymphatic system cells,Proliferation of mononuclear leukocytes,Transcription	60% (3/5)
12	5.547	19	1	PGF	13	BCL2,BIRC5,CASP1,CXCR4,DCN,EGR1,ETS2,HIF1A,JAK2,KIT,MMP9,NRP2,TNF	5	Adhesion of blood cells,Binding of DNA,Binding of leukocytes,Cellular homeostasis,Glioma	60% (3/5)
13	4.536	11	1	CDH11	7	CD9,IGF1,NOS2,PRKCD,PTK2B,RAC1,TJP1	3	Cell-cell contact,Lymphopoiesis,T cell homeostasis	33% (1/3)
14	4.366	22	2	IDH1,miR-30c-5p (and other miRNAs w/seed GUAAACA)	17	ATP2A2,DDIT3,EGR1,FASN,FN1,JUN,LEP,LPL,MAPK10,MET,PPARG,PPP3CA,RETN,TGFB2,TNF,VIM,WNT5A	3	Activation of cells,Proliferation of hepatocytes,Synthesis of fatty acid	0% (0/6)
15	4.359	24	3	INSIG2,NPC1L1,SREBF2	19	ABCA1,ACLY,CYP51A1,FABP5,FASN,FDFT1,FDPS,G6PD,GPAM,HMGCR,INSIG1,LDLR,LIPA,MVK,PCYT1A,SC5D,SQLE,SREBF1,STAR	2	Amyloidosis,Metabolism of membrane lipid derivative	67% (4/6)
16	4.041	8	4	CEBPA,IGF1,PPARG,SP3	3	BCL2,CD2AP,HGF	1	Survival of podocytes	25% (1/4)
17	3.922	40	13	Creb,CREM,DKK1,GCG,Growth hormone,MAP3K14,MEF2C,NFkB (complex),PLG,PRKCD,RORA,SPI1,TET2	26	ACE,ADIPOQ,ADRA2A,ADRA2C,ADRB2,ADRB3,ATP2A2,CAV1,EPHA3,EPOR,HMGCR,HPGD,NOS2,NOS3,PDE3B,Pln,PPARG,SCN5A,SLC6A4,SOX9,STAB2,THRB,TNF,TNNT2,XDH,XIAP	1	Congestive heart failure	8% (1/13)
18	3.883	18	1	MAP3K14	13	CD44,CFLAR,EGFR,ICAM1,IKBKB,IL15,IL1A,NFKBIA,NFKBIE,NOS2,TNF,TRAF3,VCAM1	4	Failure of heart,Phosphorylation of protein,Recruitment of leukocytes,Transport of molecule	25% (1/4)
19	3.801	24	3	CD40LG,EGR2,NFYA	20	BCL2,CASP1,CCR5,DLG3,EGR1,EIF2AK2,HIF1A,HMGCR,HOMER1,IGF1,JUN,JUNB,MME,NOS2,NOTCH1,REL,RELA,SOD2,TGFBR2,TNF	1	Cognition	0% (0/3)
20	3.536	12	3	mir-182,miR-182-5p (and other miRNAs w/seed UUGGCAA),SMURF2	8	FOXO1,IGF1R,JUN,RAC1,RPS6KB1,SKIL,SMAD7,SOS1	1	Cell transformation	0% (0/3)
21	3.413	37	3	NFYA,SRF,TLR7/8	31	AVPR1A,BCL2,CAT,CDC25B,CFLAR,COL1A2,CTNNB1,CXCR4,EGR1,ETS1,IGF1,JUN,JUNB,LDLR,LEPR,MAP3K14,MAPK10,MMP9,MYB,MYL2,NFKBIA,NOTCH1,NPM1,PAFAH1B1,RHOB,SCAP,SHH,SLC6A4,TGFBR2,TNF,VDR	3	Cell transformation,Cognition,Proliferation of hepatocytes	11% (1/9)
22	3.000	8	1	NPC1L1	4	ABCA1,FOXO1,HMGCR,SREBF2	3	Amyloidosis,Cellular homeostasis,Metabolism of membrane lipid derivative	33% (1/3)
23	2.774	17	2	mir-223,TBX5	13	ANKRD1,CARD11,CYB5A,EGR2,EGR3,FGF10,IGF1,IL1A,LEF1,MYL2,NFATC2,S100A4,SGPL1	2	Differentiation of muscle,Transactivation	50% (2/4)
24	2.582	20	3	miR-124-3p (and other miRNAs w/seed AAGGCAC),SP1,TAF4	15	AGTR1,AHR,BCL6,BMP4,CAV1,DCN,EGFR,MMP2,Mt1,NOS3,RELA,TGFB1,THBS2,TNF,VDR	2	Atrophy of kidney,Inflammation of heart	0% (0/6)
25	2.236	8	1	NEDD4	5	FN1,LATS1,MCL1,MMP9,SNCA	2	Morbidity or mortality,Non-Hodgkin disease	0% (0/2)
26	2.183	21	3	48s,ABCA1,TCF3	17	ANXA1,BCL2,COL1A1,FOXO1,IFNAR1,IL7R,JUN,KCNN4,LDLR,LEP,NFIL3,NOS2,NOTCH1,RIPOR2,RORC,SOCS3,TNF	1	Cell movement of lymphocytes	0% (0/3)
27	2.121	11	1	CASP1	8	FASN,IL18,IL1A,KDR,NOS2,PPARG,SREBF1,TNF	2	Cell-cell contact,Hepatocellular carcinoma	50% (1/2)
28	2.121	10	1	MAP2K4	8	BCL2,CD44,EGFR,JUN,PPARG,ROCK1,TGFB1,TNF	1	Homing of cells	0% (0/1)
29	1.976	36	3	Creb,DKK1,PLG	31	ADIPOQ,AKT1,ATP2A2,BCL2,BECN1,BIRC5,CAV1,CD44,COMT,CRK,CSF1R,EGR1,EPHA3,FGF2,GABBR1,HPGD,IGF1,MCL1,MMP2,MMP9,NDN,NOS3,PDE3B,PPARG,PRKCA,RAC1,SOD1,SOX9,STAB2,TF,TNF	2	Congestive heart failure,Plasma cell dyscrasia	17% (1/6)
30	1.976	37	3	ITGB1,PGF,PLG	31	ADIPOQ,BCL2,BECN1,BIRC5,CAV1,COL1A1,COL1A2,CRK,CSF1,CXCR4,EGR1,ELMO1,HIF1A,ITGAV,ITGB3,KIT,LAMB1,MERTK,MMP2,MMP9,NOS2,NRP2,PIK3CB,RAC1,SHH,STAB2,TIMP2,TNF,TNFAIP3,VIM,WNT5A	3	Congestive heart failure,Glioma,Plasma cell dyscrasia	22% (2/9)
31	1.890	10	1	TERC	7	CLU,EGR1,H1F0,HMGCR,TERT,TGFB1,TUBB2A	2	Binding of DNA,Cancer of cells	0% (0/2)
32	1.789	8	1	48s	5	BCL2,IGF1R,MYCN,PPP1R15A,SREBF1	2	Cell movement of leukocytes,Cell-cell contact	0% (0/2)
33	1.789	7	1	CEBPD	5	CEBPB,CXCR4,HGF,IGF1,TNF	1	Perinatal death	100% (1/1)
34	1.633	8	1	Gsk3	6	BCL2,CFLAR,ESR1,HIF1A,IGF1R,PPARG	1	Growth Failure	0% (0/1)
35	1.143	55	5	ERG,IL10RA,ITGB1,PGF,Pka	49	ABAT,ALDH2,AXIN2,BCL2,BIRC5,CAV1,CD44,CLIP1,COL14A1,COL1A1,COL1A2,CSF3R,CTNNB1,CXCR4,EFEMP1,ELMO1,FAM174B,FLNC,FN1,GSTM5,HDAC6,HGF,HIF1A,HLA-A,HMCN1,IGF1,IGF1R,ITGAV,ITGB3,KIT,LAMB1,LDLR,MECOM,MET,MMP9,MYCN,NLRC5,NOS2,NRP2,RAC1,SLC1A2,SLCO2B1,SNCA,SOX9,SPARC,SPP1,TGFBR2,TNF,WNT5A	1	Glioma	20% (1/5)
36	1.134	10	2	48s,ZNF217	7	ANK3,IGF1R,MYCBP2,MYCN,PAK3,PKP2,PPP1R15A	1	Cell-cell contact	0% (0/2)
37	1.046	83	7	A2M,ERG,NPC1L1,POR,SFRP1,SPP1,XBP1	74	ABCA1,ABCG2,ACLY,ADIPOQ,ADRB2,AKT1,ARG1,BCL2,BCL2L11,BECN1,CA2,CASP3,CAT,CD163,CD36,CD44,CDC20,CRK,CXCL12,CXCR4,DDIT3,DHCR24,EGFR,EIF2AK3,ESR1,ETS2,FASN,FDFT1,FDPS,FN1,GAP43,GSK3B,HDAC3,HDAC6,HIF1A,HLA-A,HMGCR,HSP90B1,ICAM1,IGF1,IL1A,ITGAV,ITGB3,KDR,KRT20,LDLR,LPL,MMP2,MMP9,MVK,NOS2,NOS3,NOTCH1,PDIA6,PLAT,PPARG,RB1,RELA,ROCK2,SC5D,SERPINA1,SERPINA3,SNCA,SOD1,SPARC,SREBF1,SREBF2,TGFB1,TGFBR2,TIMP1…	2	Amyloidosis,Plasma cell dyscrasia	36% (5/14)
38	0.707	35	2	BDNF,MTOR	32	Ank2,ATG7,ATP2A2,AVIL,BCL2,BNIP3,CAV2,CAV3,CTCF,ERCC1,FN1,HSP90AB1,LAMB2,LIMK1,MAN2A1,MAPT,MYO5A,P4HA1,PAFAH1B1,PPIB,RGS4,SERPINH1,SFRP2,SHH,SMPD1,SNCG,SOD1,SOD2,TMED2,TPP1,TSC2,VIM	1	Organization of organelle	50% (1/2)
39	0.688	80	2	FGF21,SP3	76	ABCD2,ADD3,ADIPOQ,AEBP1,AFAP1L1,APBA1,ASNS,ATF3,BIRC5,CD2AP,CDH2,CEACAM1,CHI3L1,CNPY2,COL1A1,COL1A2,CYP51A1,DGAT2,EGFR,EGR1,EIF2AK2,ESR1,F10,F3,FASN,FGF10,GABRA4,GHR,HAS2,HGF,HMGCL,HMGCS2,HPSE,HSD11B2,IGF1,IGF1R,IGFBP3,IL1A,JUN,KDR,KLB,KRT16,LAMA1,LDLR,LEP,LPL,ME1,MET,MMP2,MYCN,MYH11,MYLK,NOS3,PADI1,PCK1,PCYT1A,PRKCD,PRLR,PTGS1,PTPN1,RASGRP2,RECK,RELA,SCARB1,SOD2,SP1,SPARC,TERT,TGFB1,TGFBR2,TIMP1…	2	Melanoma,Plasma cell dyscrasia	50% (2/4)
40	0.518	107	13	A2M,CDKN1A,CDKN2A,CREB1,EIF2AK2,FGF21,Insulin,NEUROG1,PML,PRL,SMARCB1,TWIST1,VEGFA	93	ACE,ADIPOQ,ADRB3,AKT1,ANXA4,ATP1B1,BCL2,BCL2L11,BIRC5,CASP3,CAT,CAV1,CAVIN2,CBX2,CCL24,Ccl8,Ccl9,CCNB1,CCND2,CD44,CDC20,COL6A1,CTSK,CXCL12,CXCR4,DCK,DIABLO,EGFR,EGR1,EIF2AK3,EPSTI1,F10,FASN,FGF2,FN1,GABBR1,GHR,HLA-A,HSP90B1,HTR2A,IGF1,IGFBP3,IL15,ITGAV,ITGB3,KDR,KIF11,KIF2C,KIT,KRAS,LAMP1,LCP1,MAGED1,MCL1,MME,MMP2,MMP9,NFATC1,NOS2,NPAT,NPM1,POLE4,PRIM1,PRKCA,PTGS1,PTK2B,PTPRZ1,RAC1,RB1,RBL2,RRM1,…	1	Plasma cell dyscrasia	23% (3/13)
41	0.000	62	4	A2M,ERG,miR-196a-5p (and other miRNAs w/seed AGGUAGU),XBP1	55	ACLY,ADRB2,ANXA1,ARHGAP17,BCL2,BECN1,CAT,COL1A1,CRK,CTNNB1,CXCR4,DDIT3,EIF2AK3,ESR1,ETS1,FASN,FN1,FOXO1,FYN,GADD45B,GAP43,GSK3B,HDAC3,HDAC6,HOXA7,HSP90B1,ICAM1,IKBKB,IRF4,KRT5,LEF1,MET,MMP9,NOS2,NOS3,PDIA6,PECAM1,PLAT,RELA,ROCK2,SERPINA1,SNCA,SOD1,SPARC,SPP1,SREBF1,SREBF2,STARD5,TGFBR2,TNF,TNFRSF10A,TXN,VCAM1,WIPF1,XIAP	3	Amyloidosis,Non-Hodgkin disease,Plasma cell dyscrasia	25% (3/12)
42	0.000	31	1	ERG	27	ADRB2,ARHGAP17,AXIN2,CLIP1,CTNNB1,CXCR4,ELMO1,ETS1,FAM174B,FLNC,FYN,HDAC6,ICAM1,LEF1,MET,MMP9,MYCN,NOS3,PECAM1,PLAT,ROCK2,SNCA,SPARC,SPP1,SREBF2,TGFBR2,WIPF1	3	Amyloidosis,Glioma,Non-Hodgkin disease	0% (0/3)
43	-1.677	45	1	HIF1A	43	AKT1,BCL2,BIRC5,CAV1,CD274,CD44,CXCL12,CXCR4,EGFR,EPAS1,ETS1,FN1,FYN,GADD45B,GHR,HDAC2,HDAC3,HIST1H1C,IGF1,IGFBP3,IL15,ITGB3,ITPR1,JUN,LIFR,MCL1,MET,MMP2,MMP9,MST1R,NBN,NOS2,NOTCH1,PDGFB,PRKCA,RELA,RORC,SHH,TERT,TGFB1,TNF,VCAM1,VEGFC	1	Non-Hodgkin disease	0% (0/1)
44	-7.000	6	1	HNRNPAB	4	HBB,S100A4,SPP1,TWIST1	1	Hepatocellular carcinoma	100% (1/1)
45	-7.506	5	1	FTH1	3	Abcb1b,ABCB4,CD86	1	Cell movement of leukocytes	0% (0/1)
46	-7.751	16	1	RICTOR	14	ATP6V1B2,BCL2L11,CD69,CFLAR,EGR1,MCL1,PRKCA,PRKCB,RORC,RPS15,RPS2,RPSA,UQCRC1,VCAM1	1	Non-Hodgkin disease	100% (1/1)
47	-8.083	5	1	HOXC8	3	FZD2,PLAGL1,SPP1	1	Transactivation	0% (0/1)
48	-8.660	29	1	NUPR1	27	ATF3,BTG1,CD63,CD68,CEBPB,COL1A2,CXCR4,DNMT3B,DUSP5,ETS1,ETV6,GADD45A,GPSM2,HIST1H3B,IL6R,ING2,KIF11,RANBP6,SHROOM3,STK38,TFAP2A,TNIP1,TOB1,TP53BP1,TRAFD1,TRERF1,ZMYM3	1	Non-Hodgkin disease	0% (0/1)
49	-14.000	7	1	HNRNPAB	4	HBB,SPP1,TWIST1,VIM	2	Expression of RNA,Transcription	100% (2/2)
50	-16.743	5	1	PLA2R1	3	ALDH2,SOD2,UQCRFS1	1	Synthesis of reactive oxygen species	0% (0/1)
51	-16.743	5	1	RAB1B	3	COPG1,CYTH1,JUN	1	Cell transformation	0% (0/1)
