# Supplementary material for: Comparative transcriptomic analysis of dermal wound healing reveals de novo skeletal muscle regeneration in Acomys cahirinus
Source: PLoS One. 2019 May 29;14(5):e0216228. doi: 10.1371/journal.pone.0216228 (PMC6541261; doi:10.1371/journal.pone.0216228)
Supplement: S4 Data — The consistency score is calculated by IPA for each regulator effect network. The consistency score is higher for networks that are directionally consistent, that is where most of the expression states for regulators and targets match expected states for given diseases or functions based upon existing literature. Identified regulators and targets are provided along with their predicted function. (TXT) [file pone.0216228.s018.txt]

© 2000-2017 QIAGEN. All rights reserved.
ID	Consistency Score	Node Total	Regulator Total	Regulators	Target Total	Target Molecules in Dataset	Disease & Function Total	Diseases & Functions	Known Regulator-Disease/Function Relationship
1	4.536	14	6	EP300,MED1,MYOD1,NR4A3,PPARGC1A,RB1	7	CKM,CKMT2,MYH1,PDK2,RYR1,SLC2A4,TRIM72	1	Contractility of skeletal muscle	0% (0/6)
2	4.427	16	3	COL6A1,MAP4K4,SURF1	10	AK1,ALDOA,CKM,MPI,NDUFS1,NDUFS4,PPARGC1A,PVALB,SLC2A4,VDAC1	3	Concentration of ATP,Contractility of muscle,Metabolism of nucleotide	22% (2/9)
3	3.773	57	22	ARRB1,EGR1,ERG,F2,FOXA1,GLI2,IL3,INS,MESP2,mir-365,MYF6,MYZAP,NFKBIA,PI3K (family),PPIF,SMAD5,SMTNL1,STAT5B,STAU1,TGFB2,Tnf (family),WNT4	34	ACTC1,ANKRD1,BMP2,BMP4,CASP8,CAV1,CFLAR,CXCL12,DAAM1,FLNB,FOXC1,GJA1,HGF,ISL1,LEF1,LY6E,MEF2C,MEOX1,MET,MSTN,MYF5,MYH9,MYOD1,MYOG,PDGFB,PITX2,PPARGC1A,RB1,TCAP,TERT,TNNT2,Tpm1,TWIST1,VEGFA	1	Development of striated muscle	5% (1/22)
4	3.130	8	1	NR4A3	5	CAV3,HIF1A,MEF2C,MYH1,PPARGC1A	2	Contractility of muscle,Necrosis of muscle	50% (1/2)
5	2.496	17	3	DMD,INSR,PPARGC1A	13	ADIPOQ,CAV3,CFL2,DES,FHL1,HADHA,IGF1,LDB3,MYOZ1,PFKM,PPARA,SERPINE1,SGCG	1	Damage of muscle	67% (2/3)
6	2.268	11	1	SMAD5	7	BMP2,COCH,ID3,PDGFB,RUNX2,SERPINE1,VEGFA	3	Cell movement of fibroblast cell lines,Development of striated muscle,Neuroepithelial tumor	33% (1/3)
7	2.214	14	3	mir-1,NOS2,PDX1	10	CD44,FH,GAP43,GNG12,HIF1A,IGF1,LPAR1,MET,RELA,VEGFA	1	Cell movement of fibroblast cell lines	0% (0/3)
8	1.591	39	6	BMP4,DMD,FOXO1,MALAT1,miR-1-3p (and other miRNAs w/seed GGAAUGU),mir-223	32	ABCG2,ACHE,ACTA2,ADAR,ADIPOQ,AQP4,ATM,BTG2,CA2,CA3,CACNA2D1,CASP8,CHRNE,DNAJB1,GABRP,GJA1,HTR2B,IGF1,KDR,KLF4,LPL,MMP3,NOS1,NOS3,NOTCH3,PIK3IP1,SERPINE1,SNTA1,SOAT1,THBS1,VCAM1,VEGFA	1	Peripheral vascular disease	17% (1/6)
9	1.400	30	4	APC,KDM5A,Pkc(s),RABL6	25	APLN,ATP1B1,ATP5A1,Atp5k,ATXN1,CCNB1,CXCL12,CYP1A1,CYP2A6 (includes others),DUT,HIF1A,HMOX1,IDH3B,IDH3G,IGF1,MLYCD,MYH8,NOS1,PGD,PRKCB,PTGS1,RGS2,RYR1,VDAC1,VEGFA	1	Metabolism of nucleic acid component or derivative	25% (1/4)
10	0.730	36	5	MITF,MXI1,Notch,SMAD5,XDH	30	BIRC5,CAPN3,CD44,CDKN2B,CENPF,COCH,ECT2,EME1,GLI1,GPNMB,HIF1A,ID2,ID3,IMPDH2,ITPKB,JAG1,LYST,MET,MMP14,MYCN,NOTCH3,ODC1,PDGFB,RUNX2,RUNX3,SERPINE1,TAGLN,TDG,TERT,VEGFA	1	Glioma	60% (3/5)
11	0.583	57	9	APC,FOXA1,IGF1R,Insulin,MYOD1,MYOG,RICTOR,STAT5B,TNFSF12	47	ACTA1,ACTA2,ACTC1,ANKRD1,ATP7A,BIN1,CAV3,COL4A1,COL4A2,CYCS,DES,DMD,FLNC,GYS1,HIF1A,HK1,HSPB8,IGF1,ITGA7,JAG1,LDB3,LPL,MYL1,MYL4,NCF1,NDUFA10,NDUFA9,NDUFS1,NDUFS3,NDUFS4,NDUFS7,NDUFS8,NDUFV1,PDK4,PLCB1,RORC,RYR1,SCN4A,SDHA,SGCA,TCAP,TIMP3,TNNT2,TNNT3,TRIM63,UCP3,VEGFA	1	Hereditary myopathy	11% (1/9)
12	0.557	36	6	DUSP1,EGF,LEP,let-7a-5p (and other miRNAs w/seed GAGGUAG),PTCH1,XDH	29	ABCG2,ACTA2,CAV1,CIDEC,COL1A2,COL4A1,FGF23,FGFR2,GAS1,GJA1,KRAS,MMP2,MYCN,NPR2,PIK3R1,PLIN1,PRDM1,PRIM1,PTGS1,RRM1,RUNX2,SPARC,TAGLN,TGFB2,TNNI2,TNNT3,TWIST1,VCL,VDR	1	Hereditary connective tissue disorder	33% (2/6)
13	0.397	63	3	Insulin,miR-124-3p (and other miRNAs w/seed AAGGCAC),MYCN	57	ACTA1,ACTC1,AGT,AGTR1,ALDOA,ANXA8/ANXA8L1,ATL3,ATP7A,CAV1,CCND1,CDKN1B,CHP1,CHST14,COL18A1,COL4A1,EPAS1,FA2H,GAPDH,GSN,HES1,HIF1A,HMOX1,HSP90AB1,IGF1,JAG1,LPIN1,LPL,MAN2A1,MET,MMP2,MSRB3,MYH9,NCF1,NOS3,P3H1,PAPSS2,PCK1,PCSK9,PDK4,PGM1,PIK3R1,PLCB1,PPARGC1A,PRKCD,PRKN,RBBP4,RBP4,SIRT1,SLC2A1,SLC30A7,SPARC,TERT,TJP2,TRIM63,TWIST2,UQCRC2,VEGFA	3	Autosomal recessive disease,Hereditary myopathy,Organization of organelle	0% (0/9)
14	0.175	137	4	EGF,EP300,ESR1,IFNG	131	AASS,ABLIM1,ACE,ACTA1,ACTA2,ACTC1,ADA,ADAM17,ADCY1,ADCY5,AGT,AGTR1,AHI1,ALPL,AMPD1,ANO10,ARG1,ARNT2,ASNS,ASPM,ATM,ATP6V1A,BIN1,BLNK,C1QA,CA12,CA2,CACNA1D,CAPN3,CASQ2,CAV1,CAV2,CAV3,CCNB1,CCND1,CD1D,CD55,CENPF,CHRND,CHRNE,CHRNG,CLIC5,COL1A2,CXCL14,CYB561,CYP7B1,DAB2,DPP4,DSG2,EDARADD,ERCC1,FCGR1A,FHL1,FHL2,GBA2,GJA1,GJA5,GJB2,GNB4,HGF,HIF1A,HMOX1,HPS1,IDH3B,IFNGR1,IGF1,IL17RC,IL18,JAG1,KRAS,KRT14,…	2	Autosomal recessive disease,Hereditary myopathy	38% (3/8)
15	0.000	13	1	APC	10	CXCL12,HIF1A,IDH3G,IGF1,JAG1,LPL,PDK4,PRKCB,PTGS1,VEGFA	2	Hereditary myopathy,Metabolism of nucleotide	0% (0/2)
16	0.000	19	2	FOXA1,STAT5B	15	ACTA2,ACTC1,ANKRD1,BMP2,CASP8,CFLAR,FOXC1,HK1,IGF1,ISL1,JAG1,MYL1,MYL4,RORC,TCAP	2	Development of striated muscle,Hereditary myopathy	0% (0/4)
17	0.000	126	12	INS,INSR,Insulin,KDM5A,KLF11,MAP4K4,MED13,NR4A3,PPARA,RABL6,SCAP,TNF	113	AASS,ABAT,ACE,ACO2,ADAM17,AGT,AGTR1,ALDH6A1,ALG9,AMPD3,ARG1,ASNS,ATP5A1,ATP6V0A2,ATXN1,C1QA,CA12,CA2,CASP14,CAV1,CAV3,CBS/CBSL,CCNB1,CCND1,CD47,CD55,CENPF,CFD,CHRNA1,CHRND,CHRNE,CHRNG,CIB2,CIDEC,COL1A2,COL27A1,COL4A3,CYC1,CYP51A1,CYP7B1,DCHS1,DES,DPP4,EDAR,EMP2,ENTPD1,ERCC1,GBA2,GJA1,GPD1,GPX4,HADHA,HEXA,HGF,HMGCL,HMOX1,IDH3B,IFNGR1,IGF1,IL18,IL21R,ITGB6,LAMA3,LPIN1,LSS,LTBP2,MEOX1,MET,MFSD2A,MGL…	1	Autosomal recessive disease	33% (4/12)
18	0.000	9	1	XDH	6	ACTA2,HIF1A,ID3,MMP14,MMP2,SERPINE1	2	Glioma,Hereditary connective tissue disorder	50% (1/2)
19	-4.523	13	1	GLI1	11	ABCG2,ASPM,CAV1,GLI2,MMP2,MYCN,PAPSS2,PLOD1,PTCH1,PTH1R,RUNX2	1	Hereditary connective tissue disorder	0% (0/1)
20	-4.536	9	1	KLF5	7	BIRC5,CCND1,CDKN1B,GPSM1,HIF1A,PDGFB,TAGLN	1	Glioma	0% (0/1)
21	-4.667	11	1	SHH	9	BMP2,BMP4,CAV1,DAAM1,MEF2C,MYF5,MYOD1,NR2F2,PITX2	1	Development of striated muscle	0% (0/1)
22	-4.899	8	1	Akt	6	ADIPOQ,CAV3,IGF1,PPARGC1A,RB1,SERPINE1	1	Damage of muscle	0% (0/1)
23	-4.950	10	1	CDKN2A	8	AK1,CASP3,CCNB1,KRAS,PML,PTK2B,RRM1,VEGFA	1	Metabolism of nucleotide	0% (0/1)
24	-7.500	6	1	RB1CC1	4	CCND1,CDKN2B,RB1,SERPINE1	1	Glioma	100% (1/1)
25	-7.506	5	1	PLIN5	3	HMOX1,PPARGC1A,UCP3	1	Metabolism of nucleotide	0% (0/1)
26	-8.083	5	1	EGLN3	3	HIF1A,LDHA,NOS3	1	Concentration of ATP	0% (0/1)
27	-8.083	5	1	HIF3A	3	APLN,HIF1A,VEGFA	1	Metabolism of nucleotide	0% (0/1)
28	-8.083	5	1	KLF15	3	PPARGC1A,SLC2A4,TRIM63	1	Contractility of muscle	0% (0/1)
29	-8.660	5	1	ELAVL1	3	MYOD1,MYOG,VEGFA	1	Development of striated muscle	0% (0/1)
30	-8.660	5	1	PLG	3	ADIPOQ,CAV1,SERPINE1	1	Damage of muscle	0% (0/1)
31	-14.849	10	1	IL10RA	8	BMP4,CBS/CBSL,EGF,ENTPD5,HGF,PDE2A,PPARGC1A,SPARC	1	Metabolism of nucleotide	0% (0/1)
32	-15.000	6	1	SULF2	4	ADAMTS5,AXIN2,CCND1,GLI1	1	Glioma	0% (0/1)
