# Supplementary material for: Comparative transcriptomic analysis of dermal wound healing reveals de novo skeletal muscle regeneration in Acomys cahirinus
Source: PLoS One. 2019 May 29;14(5):e0216228. doi: 10.1371/journal.pone.0216228 (PMC6541261; doi:10.1371/journal.pone.0216228)
Supplement: S5 Data — Column A–fold change in expression. Column B–official gene symbol. Column C–official gene name. Column D—Benjamini and Hochberg false discover rate adjustment. Column E–log fold change in expression. Column F–average expression of gene across samples. Column G–t statistic. Column H–p-value. Column I–B statistic (log odds). Column J–log counts per million of expression across samples. (XLSX) [file pone.0216228.s019.xlsx]

## Sheet: UNFILTERED_DATA
Fold_Change	Gene_Symbol	Gene_Name	Adjusted_p-value	logFC	AveExpr	t	P.Value	B	logCPM
3544.52	Trem1	triggering receptor expressed on myeloid cells 1	0.0163947	11.7914	2.41409	3.22212	0.00832105	-2.33608	6.39137
3433.6	Ccl3	chemokine (C-C motif) ligand 3	0.00683104	11.7455	2.06147	3.8108	0.00298894	-1.42896	5.83384
3273.9	Cxcl2	chemokine (C-X-C motif) ligand 2	0.0486838	11.6768	4.08152	2.51285	0.0292109	-3.52527	8.20419
2053.45	Cxcl5	chemokine (C-X-C motif) ligand 5	0.0366656	11.0038	2.18636	2.69712	0.0210828	-3.15998	5.93342
1561.25	Irg1	immunoresponsive gene 1	0.0635824	10.6085	2.73784	2.33666	0.0398239	-3.71965	6.69604
1268.33	Ccl4	chemokine (C-C motif) ligand 4	0.0152517	10.3087	2.46961	3.26921	0.00765898	-2.26245	5.89085
1145.47	Cxcl3	chemokine (C-X-C motif) ligand 3	0.00200088	10.1617	2.11801	4.70522	0.000679163	-0.137259	5.77177
1005.85	Gm5483	predicted gene 5483	0.00344378	9.97421	1.02726	4.29713	0.00131838	-0.711177	4.56776
845.836	Krt6b	keratin 6B	1.01691e-05	9.72423	9.36209	10.1948	7.15407e-07	6.34617	11.5982
842.033	Stfa2l1	stefin A2 like 1	0.00100535	9.71773	0.887499	5.23949	0.00029517	0.569809	4.29758
666.818	Clec4d	C-type lectin domain family 4, member d	0.000562745	9.38115	3.673	5.72603	0.000143158	1.30658	6.15263
633.26	Treml4	triggering receptor expressed on myeloid cells-like 4	0.00327571	9.30665	1.30162	4.3337	0.00124117	-0.658819	4.01465
590.135	Clec4e	C-type lectin domain family 4, member e	0.0030898	9.2049	3.3092	4.37689	0.00115604	-0.584233	6.26753
481.871	S100a8	S100 calcium binding protein A8 (calgranulin A)	0.000216551	8.9125	5.41274	6.58582	4.31771e-05	2.48485	7.87109
427.09	Prokr2	prokineticin receptor 2	0.00609871	8.7384	1.85371	3.88927	0.00261421	-1.31097	3.85035
409.23	Sprr2i	small proline-rich protein 2I	0.0472118	8.67677	2.56369	2.53271	0.0282041	-3.41586	4.77945
386.391	Sprr2d	small proline-rich protein 2D	0.0140703	8.59392	3.45453	3.32129	0.00698912	-2.20949	5.46003
386.211	Sprr2b	small proline-rich protein 2B	0.0569036	8.59325	0.497705	2.40969	0.035033	-3.604	3.10053
384.969	Nlrp3	NLR family, pyrin domain containing 3	0.0015325	8.5886	4.20948	4.90499	0.000494997	0.0814011	7.19942
378.526	Csf3	colony stimulating factor 3 (granulocyte)	0.00364268	8.56425	0.208045	4.25448	0.00141486	-0.773155	3.21684
369.984	Osm	oncostatin M	0.00314129	8.53132	2.84312	4.36493	0.00117898	-0.604252	5.56722
365.287	Il1b	interleukin 1 beta	0.000165426	8.51289	5.88339	6.85111	3.04225e-05	2.65991	8.6069
345.184	S100a9	S100 calcium binding protein A9 (calgranulin B)	2.96514e-05	8.43122	6.46245	8.76251	3.11367e-06	4.95263	8.91339
331.351	Uox	urate oxidase	0.0801641	8.37222	1.96788	2.18491	0.0518833	-3.94594	4.23739
322.8	BC117090	cDNA sequence BC1179090	0.000849659	8.3345	4.71863	5.37446	0.000240677	0.874524	6.61197
317.895	Gm10872	NA	0.00054484	8.31241	-0.0351871	5.75413	0.000137439	1.20061	2.88699
286.079	Trem3	triggering receptor expressed on myeloid cells 3	0.0081715	8.16027	0.781884	3.6891	0.00368402	-1.61356	3.59309
276.944	Saa3	serum amyloid A 3	0.138626	8.11345	2.87254	1.81587	0.0972473	-4.77009	6.17133
265.676	Lce3b	late cornified envelope 3B	0.0240857	8.05352	0.98723	2.97098	0.0129714	-2.7289	3.16678
255.942	Sprr1b	small proline-rich protein 1B	0.00539474	7.99968	4.67339	3.97413	0.00226339	-1.30169	6.48651
250.351	Fam71a	family with sequence similarity 71, member A	0.000495135	7.96781	-0.67998	5.83824	0.000121728	1.29616	2.04938
248.505	Stfa2	stefin A2	0.00106638	7.95713	2.05999	5.19335	0.000316689	0.509967	3.81271
225.038	Cyp4f18	cytochrome P450, family 4, subfamily f, polypeptide 18	0.00562622	7.81402	3.22982	3.94461	0.0023795	-1.37244	5.86898
213.237	BC100530	cDNA sequence BC100530	8.60191e-05	7.73631	7.73816	7.52464	1.30039e-05	3.40009	9.47538
212.718	Olfr222	olfactory receptor 222	0.000285104	7.7328	-0.726362	6.33243	6.08396e-05	1.84937	1.78092
201.027	Spp1	secreted phosphoprotein 1	0.00116385	7.65125	5.72488	5.12151	0.000353573	0.0802984	7.98882
193.327	2610528A11Rik	RIKEN cDNA 2610528A11 gene	0.00423526	7.5949	1.59288	4.1454	0.00169667	-0.931899	3.25293
191.563	Lrrc15	leucine rich repeat containing 15	6.48173e-05	7.58168	6.84398	7.83062	8.99483e-06	3.95833	8.69232
180.185	Mmp10	matrix metallopeptidase 10	0.0377693	7.49334	1.01115	2.67742	0.0218319	-3.18817	2.85807
173.456	Sprr2e	small proline-rich protein 2E	0.0386866	7.43843	1.32934	2.66163	0.0224512	-3.21406	3.26506
168.374	Lce3e	late cornified envelope 3E	0.0753967	7.39552	0.81806	2.22514	0.0483821	-3.88287	2.83072
165.223	Sprr2f	small proline-rich protein 2F	0.120521	7.36827	1.277	1.91183	0.0828028	-4.34323	3.70177
164.891	Ptgs2	prostaglandin-endoperoxide synthase 2	0.000136076	7.36537	5.32256	7.04184	2.3782e-05	2.88579	7.63036
163.603	Akr1d1	aldo-keto reductase family 1, member D1	0.032075	7.35406	1.64686	2.78325	0.0180962	-3.02329	3.37275
155.065	Sprr2h	small proline-rich protein 2H	0.0160021	7.27673	1.82924	3.23812	0.00808983	-2.3104	3.47826
148.774	Fpr1	formyl peptide receptor 1	0.0107376	7.21698	1.19769	3.50507	0.00506803	-1.89615	3.2854
147.786	Gm5416	predicted gene 5416	0.00838094	7.20737	0.829976	3.67134	0.00379865	-1.64044	2.52745
146.926	Pla2g4d	phospholipase A2, group IVD	0.054434	7.19894	1.85304	2.43913	0.033265	-3.5612	3.62748
143.89	Lce3a	late cornified envelope 3A	0.00920775	7.16882	0.247521	3.60734	0.00424319	-1.73809	2.21093
140.375	Plekhg4	pleckstrin homology domain containing, family G (with RhoGef domain) member 4	5.65079e-05	7.13314	1.76937	7.98619	7.4874e-06	3.42497	3.32683
137.873	Slpi	secretory leukocyte peptidase inhibitor	0.00546272	7.1072	3.29946	3.96461	0.00230019	-1.29042	5.02244
134.495	Mrgpra2b	MAS-related GPR, member A2B	0.000470959	7.07141	-0.377791	5.88398	0.000114	1.34867	1.91123
130.31	Tmprss11b	transmembrane protease, serine 11B	0.00135511	7.0258	2.36795	5.00071	0.000426231	0.300655	3.82865
129.096	Slfn4	schlafen 4	0.000488073	7.0123	5.34734	5.85059	0.000119588	1.21806	7.40078
126.8	Mrgpra2a	MAS-related GPR, member A2A	5.08585e-05	6.98641	-1.49364	8.10528	6.51807e-06	3.50265	1.0024
126.427	Brinp3	bone morphogenetic protein/retinoic acid inducible neural specific 3	0.000921543	6.98216	2.92658	5.30843	0.000265865	0.751049	4.38747
122.088	Hdc	histidine decarboxylase	6.65968e-05	6.93178	4.87061	7.80368	9.28766e-06	3.84059	7.19043
120.23	A730036I17Rik	RIKEN cDNA A730036I17 gene	0.00066719	6.90965	-1.34787	5.57419	0.000178785	0.97419	1.06567
118.622	Astl	astacin-like metalloendopeptidase (M12 family)	0.0011302	6.89023	-1.17131	5.14489	0.000341093	0.438343	1.05716
117.945	P4ha3	procollagen-proline, 2-oxoglutarate 4-dioxygenase (proline 4-hydroxylase), alpha polypeptide III	0.000416437	6.88198	2.33961	5.99283	9.76377e-05	1.52663	3.75556
112.612	Cxcl1	chemokine (C-X-C motif) ligand 1	0.0015325	6.81522	2.71872	4.90495	0.000495029	0.177447	4.64539
108.829	Krt25	keratin 25	0.367431	6.76592	2.30902	1.08844	0.300112	-5.35088	5.47499
105.544	Olfm4	olfactomedin 4	7.69417e-05	6.72171	-1.53768	7.65289	1.1128e-05	3.11539	0.746934
105.462	Tubb3	tubulin, beta 3 class III	0.0208695	6.72059	1.6455	3.06419	0.0109977	-2.58356	3.15275
103.828	Ccr1l1	chemokine (C-C motif) receptor 1-like 1	0.000365938	6.69805	-0.333694	6.10769	8.30565e-05	1.60263	1.81368
103.789	Lce3d	late cornified envelope 3D	0.0890074	6.6975	1.09204	2.1157	0.0584776	-4.04597	2.90709
102.627	Ccr1	chemokine (C-C motif) receptor 1	8.20123e-06	6.68126	5.08599	10.5033	5.32936e-07	6.77023	6.92786
101.609	Sprr2k	small proline-rich protein 2K	0.0128213	6.66688	0.202592	3.38428	0.00625826	-2.08118	1.86774
98.2711	Mmp13	matrix metallopeptidase 13	0.0492411	6.6187	4.18367	2.50523	0.0296064	-3.813	5.82612
97.2797	Rnu1b1	U1b1 small nuclear RNA	4.07099e-05	6.60407	2.79775	8.37961	4.763e-06	4.278	4.10188
97.2797	Rnu1b2	U1b2 small nuclear RNA	4.07099e-05	6.60407	2.79775	8.37961	4.763e-06	4.278	4.10188
96.986	Cd300lf	CD300 antigen like family member F	0.00310551	6.59971	2.16717	4.37347	0.00116256	-0.596174	3.9155
93.5275	Defb3	defensin beta 3	0.0482698	6.54732	0.412462	2.5184	0.0289259	-3.43496	2.32983
89.8152	Krt16	keratin 16	2.26088e-06	6.48889	8.92643	12.7607	7.53989e-08	8.50339	10.275
89.1161	Prl2c3	prolactin family 2, subfamily c, member 3	0.0359521	6.47761	1.35773	2.71023	0.0205982	-3.13728	2.8727
88.6464	Tnc	tenascin C	2.24151e-07	6.46999	9.3805	19.4353	9.62915e-10	13.0149	10.6927
86.7527	Lce3c	late cornified envelope 3C	0.130749	6.43884	2.26051	1.85694	0.0908025	-4.55845	3.9864
79.1122	Tnn	tenascin N	9.56666e-07	6.30583	7.50931	14.7234	1.74023e-08	10.1259	8.81274
79.0456	Eldr	Egfr long non-coding downstream RNA	0.00349101	6.30461	0.91358	4.2864	0.00134199	-0.714617	2.734
77.0486	Lce3f	late cornified envelope 3F	0.100043	6.2677	0.390221	2.0376	0.066872	-4.15722	2.23832
77.0364	Cemip	cell migration inducing protein, hyaluronan binding	3.62379e-05	6.26747	4.23005	8.51479	4.09247e-06	4.76864	5.47
74.8918	Treml2	triggering receptor expressed on myeloid cells-like 2	0.0036351	6.22674	1.18676	4.25627	0.00141066	-0.759008	3.05694
73.1037	Tmprss11d	transmembrane protease, serine 11d	0.000724877	6.19187	0.599051	5.50589	0.000197789	0.894305	1.84969
71.5926	4921509O07Rik	RIKEN cDNA 4921509O07 gene	2.42097e-05	6.16174	-1.74019	9.02944	2.33468e-06	4.15789	0.175684
64.3927	Fam71f1	family with sequence similarity 71, member F1	8.58289e-06	6.00883	-1.79994	10.4375	5.67146e-07	5.01026	-0.00127649
64.1938	Ccrl2	chemokine (C-C motif) receptor-like 2	3.87475e-05	6.00436	3.8065	8.43664	4.46665e-06	4.67488	5.71997
64.0881	Ptx3	pentraxin related gene	0.000931914	6.00198	2.19845	5.3004	0.000269114	0.749885	3.37143
63.8964	Gjb6	gap junction protein, beta 6	0.000423557	5.99766	4.68981	5.97667	9.9899e-05	1.55328	5.9371
63.8357	Prok2	prokineticin 2	0.000218291	5.99629	-2.23157	6.5782	4.36191e-05	2.07402	0.0680018
63.5562	Olfr223	olfactory receptor 223	8.98288e-05	5.98996	-1.59909	7.4811	1.3716e-05	2.93472	0.0714432
61.8022	Nos2	nitric oxide synthase 2, inducible	0.00013778	5.94959	2.78348	7.02887	2.41801e-05	3.06454	4.59575
59.3917	Il23a	interleukin 23, alpha subunit p19	0.00797779	5.89219	-0.00118529	3.70551	0.00358129	-1.58848	1.91469
58.4635	Ltf	lactotransferrin	0.000751491	5.86946	-0.70738	5.47722	0.000206397	0.852744	0.860033
57.5073	Mgarp	mitochondria localized glutamic acid rich protein	0.00153055	5.84567	-0.0309932	4.90617	0.000494083	0.122028	1.18628
57.4269	Gm5150	predicted gene 5150	0.0399823	5.84365	0.646869	2.64099	0.0232874	-3.25723	2.3288
55.1858	Gjb2	gap junction protein, beta 2	3.68892e-06	5.78623	6.92491	11.813	1.64709e-07	7.79406	8.08044
54.9356	1500015O10Rik	RIKEN cDNA 1500015O10 gene	0.00197195	5.77967	2.86027	4.71628	0.000667282	-0.140678	4.19122
54.5474	Sprr2a1	small proline-rich protein 2A1	0.0815633	5.76944	4.39332	2.17357	0.0529124	-4.63113	6.03493
53.8461	B430306N03Rik	RIKEN cDNA B430306N03 gene	9.35315e-05	5.75077	2.2408	7.43508	1.45147e-05	3.41443	3.38625
53.5431	Tdh	L-threonine dehydrogenase	0.00150922	5.74263	3.11799	4.91689	0.000485847	0.212007	4.33132
53.2541	Adamts4	a disintegrin-like and metallopeptidase (reprolysin type) with thrombospondin type 1 motif, 4	2.39148e-05	5.73482	4.51008	9.04604	2.29376e-06	5.35004	5.62516
52.9022	Cdhr1	cadherin-related family member 1	0.0167204	5.72526	-0.152031	3.20904	0.00851517	-2.35087	1.22094
52.5974	Il24	interleukin 24	0.00232329	5.71692	-1.33256	4.59056	0.000816424	-0.31221	0.100612
51.6839	Nr4a3	nuclear receptor subfamily 4, group A, member 3	0.00413178	5.69164	2.18031	4.16278	0.0016481	-0.98963	3.75893
51.4432	Fetub	fetuin beta	0.00086994	5.68491	1.6733	5.35635	0.000247321	0.78632	2.76898
51.005	Adamts16	a disintegrin-like and metallopeptidase (reprolysin type) with thrombospondin type 1 motif, 16	0.0009562	5.67257	2.93142	5.27948	0.000277774	0.739842	4.20081
50.5858	Klk13	kallikrein related-peptidase 13	8.7647e-05	5.66066	3.23667	7.50522	1.33164e-05	3.62372	4.33556
50.532	Col12a1	collagen, type XII, alpha 1	1.99293e-08	5.65913	10.6885	30.01	9.61243e-12	17.5904	11.8189
49.3799	Serpine1	serine (or cysteine) peptidase inhibitor, clade E, member 1	7.80428e-06	5.62585	5.45304	10.5834	4.94278e-07	6.79365	6.65891
49.1778	Wee2	WEE1 homolog 2 (S. pombe)	0.000326356	5.61994	-1.80858	6.20832	7.21901e-05	1.66843	-0.229863
48.5937	Cd14	CD14 antigen	7.56643e-06	5.6027	6.23902	10.6331	4.71826e-07	6.63639	7.90291
48.4235	Tnfsf11	tumor necrosis factor (ligand) superfamily, member 11	0.00608283	5.59764	0.0501806	3.89136	0.00260489	-1.30858	1.36126
48.3983	2300002M23Rik	RIKEN cDNA 2300002M23 gene	0.00963124	5.59688	-0.998251	3.5771	0.00447153	-1.78239	0.525421
48.0441	Olfr225	olfactory receptor 225	0.00112669	5.58629	-2.01361	5.14796	0.000339491	0.421073	-0.23818
46.982	Trim30b	tripartite motif-containing 30B	0.000827067	5.55404	-0.150578	5.39681	0.000232739	0.770632	1.53402
45.8693	Mcemp1	mast cell expressed membrane protein 1	0.000547694	5.51946	1.83146	5.74967	0.00013833	1.39725	3.47825
45.5191	Mgam	maltase-glucoamylase	0.00267501	5.5084	0.989835	4.483	0.00097191	-0.418826	2.28696
45.4021	Sell	selectin, lymphocyte	0.000662205	5.50469	3.43997	5.5812	0.000176948	1.00342	4.95419
44.9546	Sh2d5	SH2 domain containing 5	0.00066719	5.4904	1.67257	5.57422	0.000178776	1.14182	2.86642
44.5778	Steap1	six transmembrane epithelial antigen of the prostate 1	7.31204e-05	5.47825	1.14587	7.70728	1.04225e-05	3.41312	2.22253
44.3858	F10	coagulation factor X	0.000369103	5.47203	1.83223	6.09938	8.40292e-05	1.8545	3.12089
44.3336	Mmp1b	matrix metallopeptidase 1b (interstitial collagenase)	2.61767e-05	5.47033	-1.44581	8.92865	2.60075e-06	4.03507	-0.302724
43.7129	Fcgr4	Fc receptor, IgG, low affinity IV	0.0084858	5.44999	2.01489	3.66247	0.00385729	-1.73573	3.18842
43.3834	Csf3r	colony stimulating factor 3 receptor (granulocyte)	3.13642e-05	5.43907	4.82361	8.69281	3.36053e-06	4.81282	6.31991
43.0262	Padi1	peptidyl arginine deiminase, type I	0.0227732	5.42714	0.0311042	3.00776	0.0121531	-2.65923	1.70105
42.6025	Disp2	dispatched homolog 2 (Drosophila)	0.000172915	5.41287	-0.188651	6.80355	3.23718e-05	2.31704	0.849971
41.6928	Stfa3	stefin A3	3.21688e-05	5.38173	6.20835	8.65529	3.50215e-06	4.78393	7.47004
41.5963	Prss35	protease, serine 35	0.00119986	5.37838	5.44296	5.09689	0.00036724	0.227753	7.14334
41.4485	Nlrp6	NLR family, pyrin domain containing 6	6.39993e-05	5.37325	-1.89018	7.84383	8.85486e-06	3.24485	-0.0597755
41.0105	Trpm2	transient receptor potential cation channel, subfamily M, member 2	0.000681902	5.35792	2.05212	5.55784	0.00018315	1.13344	3.1782
40.5943	5430425K12Rik	RIKEN cDNA 5430425K12 gene	8.72652e-05	5.34321	-1.73072	7.50953	1.32464e-05	2.95415	-0.113034
40.5568	Clec7a	C-type lectin domain family 7, member a	3.04123e-05	5.34187	4.39695	8.72858	3.2313e-06	4.97047	5.58109
39.9178	Fpr2	formyl peptide receptor 2	0.0025413	5.31896	2.03746	4.52158	0.000912824	-0.437088	3.5214
39.5872	Klra2	killer cell lectin-like receptor, subfamily A, member 2	0.00228257	5.30696	1.43424	4.6036	0.000799442	-0.249334	2.79886
39.5706	9830107B12Rik	RIKEN cDNA 9830107B12 gene	0.00816708	5.30636	0.568769	3.6895	0.00368146	-1.63355	2.08306
39.5637	Upp1	uridine phosphorylase 1	7.95364e-05	5.30611	3.32918	7.61589	1.16374e-05	3.75254	4.69965
39.4548	Tcf23	transcription factor 23	0.00505318	5.30213	0.206844	4.02075	0.00209188	-1.11774	1.31321
38.9892	Nts	neurotensin	0.00182123	5.285	-0.257685	4.77512	0.000607619	-0.0460513	1.28248
38.5128	Amer2	APC membrane recruitment 2	0.00465786	5.26727	-1.35948	4.07859	0.00189774	-1.03303	0.550367
38.4391	Hhipl1	hedgehog interacting protein-like 1	8.56423e-05	5.2645	3.24719	7.5301	1.29174e-05	3.64273	4.25586
38.3001	Srgn	serglycin	4.68885e-06	5.25928	6.29818	11.4253	2.30355e-07	7.36317	7.84365
38.2435	Ppbp	pro-platelet basic protein	0.00853649	5.25714	0.642337	3.6584	0.00388444	-1.70026	2.23014
37.6609	Mest	mesoderm specific transcript	5.07731e-05	5.235	5.20663	8.10813	6.49664e-06	4.19529	6.21077
37.3615	Tmprss11a	transmembrane protease, serine 11a	0.00853649	5.22348	1.00183	3.65844	0.00388419	-1.66412	2.03349
36.945	Sox11	SRY (sex determining region Y)-box 11	0.000621378	5.20731	1.46701	5.63726	0.000162955	1.16397	2.43497
36.9399	Gm5535	predicted gene 5535	0.000346607	5.20711	0.0490056	6.15597	7.76399e-05	1.63554	1.01332
35.6418	Slc2a3	solute carrier family 2 (facilitated glucose transporter), member 3	0.000230175	5.1555	4.55314	6.5315	4.64378e-05	1.99331	6.32827
35.1322	Il21r	interleukin 21 receptor	0.00435478	5.13472	1.17825	4.12631	0.00175175	-0.954203	2.20226
34.7371	Samsn1	SAM domain, SH3 domain and nuclear localization signals, 1	2.82314e-05	5.11841	3.81576	8.82772	2.90036e-06	5.07484	5.21612
34.6731	Rab20	RAB20, member RAS oncogene family	0.000251268	5.11574	1.78365	6.45248	5.16616e-05	2.33294	3.17345
34.4329	Cpn2	carboxypeptidase N, polypeptide 2	0.000175321	5.10572	-0.69438	6.78908	3.29912e-05	2.23738	0.385482
34.3601	Sfrp2	secreted frizzled-related protein 2	2.95413e-06	5.10266	6.4753	12.2232	1.16687e-07	8.21223	7.53883
34.1498	Olr1	oxidized low density lipoprotein (lectin-like) receptor 1	3.18879e-05	5.09381	1.09822	8.66786	3.45399e-06	4.71216	2.69484
33.7921	Fam71f2	family with sequence similarity 71, member F2	7.64598e-05	5.07861	0.332254	7.66087	1.10214e-05	3.6001	2.21904
33.1548	Nov	nephroblastoma overexpressed gene	0.00186815	5.05115	5.69552	4.75561	0.000626749	-0.475908	7.23169
32.9345	Agtr2	angiotensin II receptor, type 2	0.0495694	5.04153	2.54305	2.50042	0.0298585	-3.66817	3.75572
32.357	5830416P10Rik	NA	0.000171111	5.01601	2.18117	6.81468	3.19042e-05	2.79469	3.68346
32.3041	Kcnv2	potassium channel, subfamily V, member 2	0.01272	5.01365	-0.709766	3.38969	0.00619927	-2.07108	0.843799
31.979	Nrg1	neuregulin 1	0.000416883	4.99905	0.816158	5.99159	9.7808e-05	1.51384	1.7177
31.5132	Krt73	keratin 73	0.148597	4.97788	0.503671	1.76671	0.105509	-4.51013	3.13827
30.8774	4933433H22Rik	RIKEN cDNA 4933433H22 gene	0.000143177	4.94848	-1.77829	6.99222	2.53443e-05	2.46038	-0.425213
30.5194	Serpinb3a	serine (or cysteine) peptidase inhibitor, clade B (ovalbumin), member 3A	0.0572442	4.93166	3.12128	2.40554	0.03529	-4.04302	4.37354
30.2691	Nlrp12	NLR family, pyrin domain containing 12	0.0102286	4.91977	0.0892725	3.53668	0.00479679	-1.91673	2.06343
30.2691	Nlrp12	NLR family, pyrin domain containing 12	0.0102286	4.91977	0.0892725	3.53668	0.00479679	-1.91673	2.06343
30.2691	Nlrp12	NLR family, pyrin domain containing 12	0.0102286	4.91977	0.0892725	3.53668	0.00479679	-1.91673	2.06343
30.2691	Nlrp12	NLR family, pyrin domain containing 12	0.0102286	4.91977	0.0892725	3.53668	0.00479679	-1.91673	2.06343
30.1205	Igf2bp1	insulin-like growth factor 2 mRNA binding protein 1	0.00106995	4.91267	-0.0112553	5.19071	0.000317968	0.489038	0.897726
29.5279	Timp1	tissue inhibitor of metalloproteinase 1	9.9729e-07	4.88401	5.20478	14.4976	2.04089e-08	10.0063	6.14795
28.9985	Esm1	endothelial cell-specific molecule 1	0.000698571	4.85791	0.753097	5.537	0.000188878	0.99606	1.63964
28.8554	Havcr1	hepatitis A virus cellular receptor 1	0.00132944	4.85077	-0.56234	5.01525	0.000416703	0.253823	0.378987
28.5663	Adam12	a disintegrin and metallopeptidase domain 12 (meltrin alpha)	2.1584e-07	4.83624	7.80281	20.4146	5.739e-10	13.553	8.78543
28.4896	Gabrb3	gamma-aminobutyric acid (GABA) A receptor, subunit beta 3	0.00613313	4.83236	1.40287	3.88502	0.0026332	-1.31686	2.66748
28.005	Il1f6	interleukin 1 family, member 6	0.00832754	4.80761	3.53328	3.67575	0.00376986	-1.94714	4.5468
27.9684	Retnlg	resistin like gamma	0.00316766	4.80572	-0.175846	4.35806	0.00119237	-0.612433	2.01277
27.9404	Ptprn	protein tyrosine phosphatase, receptor type, N	5.65151e-05	4.80428	1.89723	7.98552	7.49332e-06	4.04269	2.7683
27.8431	Krt6a	keratin 6A	2.67655e-06	4.79925	10.5405	12.4204	9.92201e-08	8.14313	11.458
27.4029	Sycp2	synaptonemal complex protein 2	0.00452876	4.77626	0.637347	4.09826	0.00183609	-1.05438	2.36979
27.1829	Col24a1	collagen, type XXIV, alpha 1	2.25612e-06	4.76463	4.72233	12.766	7.50849e-08	8.70707	5.56802
27.1527	Abca13	ATP-binding cassette, sub-family A (ABC1), member 13	0.002797	4.76302	-0.303355	4.44882	0.0010276	-0.486419	1.06597
27.0525	Tnf	tumor necrosis factor	2.61141e-05	4.75769	3.46215	8.93341	2.58748e-06	5.1751	4.91698
26.9902	Tctex1d4	Tctex1 domain containing 4	0.000306506	4.75436	-0.151497	6.26672	6.65895e-05	1.8229	0.998228
26.8816	Dlk1	delta-like 1 homolog (Drosophila)	0.266242	4.74855	1.37524	1.34528	0.206125	-5.06931	3.24754
26.8816	Dlk1	delta-like 1 homolog (Drosophila)	0.266242	4.74855	1.37524	1.34528	0.206125	-5.06931	3.24754
26.8816	Dlk1	delta-like 1 homolog (Drosophila)	0.266242	4.74855	1.37524	1.34528	0.206125	-5.06931	3.24754
26.8816	Dlk1	delta-like 1 homolog (Drosophila)	0.266242	4.74855	1.37524	1.34528	0.206125	-5.06931	3.24754
26.8259	Plod2	procollagen lysine, 2-oxoglutarate 5-dioxygenase 2	7.92616e-06	4.74555	4.55956	10.559	5.05727e-07	6.83311	5.39242
26.4863	Gpr176	G protein-coupled receptor 176	6.76656e-06	4.72717	3.09217	10.8138	3.99102e-07	6.9231	3.9239
26.407	Ccno	cyclin O	0.00386437	4.72285	-1.06448	4.21085	0.0015212	-0.841014	0.50603
26.2534	Hcar2	hydroxycarboxylic acid receptor 2	4.04304e-05	4.71443	6.3102	8.3878	4.71916e-06	4.09684	7.94687
26.0208	Olfr164	olfactory receptor 164	0.00912552	4.70159	-0.685385	3.61364	0.00419712	-1.72698	0.450499
25.9882	Plek	pleckstrin	2.00253e-06	4.69978	6.9083	13.0207	6.14019e-08	8.7018	8.04032
25.5097	Krt71	keratin 71	0.486851	4.67297	3.4389	0.84296	0.417545	-5.84306	6.17906
25.4197	Fasl	Fas ligand (TNF superfamily, member 6)	0.00410534	4.66788	-0.223677	4.16849	0.00163246	-0.89347	1.00457
24.5218	Krt86	keratin 86	0.255644	4.61599	1.39647	1.37707	0.196387	-5.02716	3.4301
24.3655	Lhx8	LIM homeobox protein 8	0.00185585	4.60677	0.799343	4.76072	0.000621681	-0.0625875	1.70654
24.2933	A530064D06Rik	RIKEN cDNA A530064D06 gene	0.00170515	4.60248	1.78451	4.82404	0.000562313	0.0552674	2.74914
24.2152	Cbln2	cerebellin 2 precursor protein	0.00088095	4.59784	-0.720537	5.3464	0.000251058	0.637974	0.499645
24.071	Serpina9	serine (or cysteine) peptidase inhibitor, clade A (alpha-1 antiproteinase, antitrypsin), member 9	0.0164908	4.58922	1.49889	3.21826	0.0083778	-2.41094	2.45496
24.0075	Chga	chromogranin A	0.00271703	4.58541	1.29059	4.47133	0.000990549	-0.436507	2.16928
23.7638	Arg1	arginase, liver	0.00139159	4.57069	6.52382	4.97971	0.000440404	-0.684595	7.69668
23.6468	Cd177	CD177 antigen	0.0218284	4.56357	-1.15163	3.03505	0.0115797	-2.61722	0.225025
23.5058	Bcl2a1b	B cell leukemia/lymphoma 2 related protein A1b	0.000753848	4.55495	2.86062	5.47461	0.0002072	0.951772	3.6951
23.2903	A2m	alpha-2-macroglobulin	0.0317057	4.54166	-1.49545	2.79109	0.0178463	-2.98356	-0.0844737
23.0786	BC018473	cDNA sequence BC018473	0.437485	4.52848	0.0339201	0.94017	0.367701	-5.55234	3.63918
22.7519	Gpr35	G protein-coupled receptor 35	3.27673e-06	4.50792	4.30591	12.0156	1.3874e-07	8.10641	5.20792
22.4878	Slc15a3	solute carrier family 15, member 3	5.0296e-05	4.49107	4.03135	8.12049	6.40434e-06	4.21077	5.05773
22.2462	Nfkbid	nuclear factor of kappa light polypeptide gene enhancer in B cells inhibitor, delta	9.428e-05	4.47548	3.02668	7.42581	1.46815e-05	3.46826	4.29444
22.1958	Tmprss11g	transmembrane protease, serine 11g	2.68278e-05	4.47221	3.29756	8.89896	2.68525e-06	5.19939	4.10043
22.0262	Dntt	deoxynucleotidyltransferase, terminal	0.0126182	4.46115	-0.893274	3.39529	0.00613885	-2.05809	0.190844
21.9798	Gp49a	NA	7.80428e-06	4.45811	5.0878	10.5821	4.94898e-07	6.69545	6.08344
21.3739	B3gnt5	UDP-GlcNAc:betaGal beta-1,3-N-acetylglucosaminyltransferase 5	2.5066e-05	4.41778	2.07924	8.98663	2.4439e-06	5.24335	3.15197
21.2229	Thbs4	thrombospondin 4	0.00990839	4.40755	4.98033	3.55744	0.00462683	-2.79514	6.15354
21.0324	Glis3	GLIS family zinc finger 3	5.10322e-06	4.39454	3.80176	11.2888	2.59855e-07	7.44863	4.55341
20.566	F7	coagulation factor VII	0.000157279	4.36219	0.896975	6.89956	2.85656e-05	2.66971	1.62806
20.2772	Fosl1	fos-like antigen 1	0.00384571	4.34178	0.731386	4.21481	0.0015112	-0.823164	1.65735
20.2636	Thbs1	thrombospondin 1	1.84431e-06	4.34082	8.5604	13.1794	5.4263e-08	8.76763	9.4824
19.8606	Cxcr4	chemokine (C-X-C motif) receptor 4	2.1584e-07	4.31184	4.51734	19.9137	7.45555e-10	13.139	5.26513
19.6754	Cpn1	carboxypeptidase N, polypeptide 1	0.00210538	4.29832	-0.445643	4.66449	0.000724907	-0.208354	0.368665
19.651	Lcn2	lipocalin 2	0.0378465	4.29653	1.2624	2.67613	0.0218818	-3.62636	3.28628
19.5879	1700071M16Rik	RIKEN cDNA 1700071M16 gene	0.00233877	4.29189	0.704083	4.58535	0.000823315	-0.266061	1.53393
19.4545	Lilrb4	NA	1.56482e-06	4.28203	5.89416	13.5748	4.01096e-08	9.21265	6.82019
19.3891	Krt72	keratin 72	0.161668	4.27718	-0.173281	1.7077	0.116263	-4.56731	2.11332
19.3455	Plaur	plasminogen activator, urokinase receptor	8.01219e-07	4.27393	4.76732	15.227	1.22937e-08	10.5042	5.71969
19.2697	Krt33b	keratin 33B	0.193798	4.26826	-0.17649	1.58072	0.142788	-4.73177	2.16145
19.2219	Prnd	prion protein dublet	3.79143e-06	4.26468	3.4826	11.7559	1.72944e-07	7.81704	4.17708
19.177	Gsdmc	gasdermin C	0.00150379	4.26131	4.65802	4.91979	0.000483641	-0.247034	5.50836
19.1331	Dusp2	dual specificity phosphatase 2	0.000190663	4.258	2.2293	6.70746	3.67322e-05	2.64555	3.26396
19.1251	Fcrlb	Fc receptor-like B	0.00013071	4.2574	-0.0900568	7.08091	2.26246e-05	2.72192	0.755027
19.0997	Nrk	Nik related kinase	0.0161796	4.25548	1.32146	3.23062	0.00819737	-2.31735	2.98486
19.0593	Il6	interleukin 6	0.0254763	4.25242	0.411382	2.93379	0.0138555	-2.88523	1.60371
18.9565	Adam8	a disintegrin and metallopeptidase domain 8	9.90832e-07	4.24462	6.04797	14.5442	1.9745e-08	9.94176	6.91499
18.5829	A530032D15Rik	RIKEN cDNA A530032D15Rik gene	0.00013772	4.2159	2.07487	7.02965	2.4156e-05	3.06679	2.97525
18.4722	Slc7a11	solute carrier family 7 (cationic amino acid transporter, y+ system), member 11	8.58606e-07	4.20729	5.45928	15.0103	1.42578e-08	10.302	6.45951
18.4366	Fhl2	four and a half LIM domains 2	2.90634e-06	4.2045	4.16592	12.2498	1.14147e-07	8.28256	4.88384
18.3704	Stx11	syntaxin 11	7.81419e-07	4.19931	4.2264	15.3719	1.11454e-08	10.608	5.27105
18.2018	5430421N21Rik	RIKEN cDNA 5430421N21 gene	0.311581	4.18601	0.987382	1.22135	0.247968	-5.19011	3.19596
17.9314	Col11a1	collagen, type XI, alpha 1	0.000135732	4.16441	4.92524	7.04488	2.36898e-05	2.7758	5.67499
17.9198	Bcan	brevican	0.00125363	4.16348	-0.0453185	5.06002	0.000388758	0.33977	0.690291
17.7528	Fbn2	fibrillin 2	5.0685e-07	4.14998	7.23608	16.7111	4.6798e-09	11.4237	8.17081
17.7274	Prg4	proteoglycan 4 (megakaryocyte stimulating factor, articular superficial zone protein)	0.00645049	4.14791	2.61706	3.84971	0.00279659	-1.71743	3.56097
17.7139	Sirpb1b	signal-regulatory protein beta 1B	0.00268146	4.14681	2.18098	4.48082	0.000975361	-0.60636	3.1883
17.3464	AW551984	expressed sequence AW551984	1.65511e-05	4.11656	5.08715	9.52864	1.38676e-06	5.70875	5.79546
17.2966	Wisp1	WNT1 inducible signaling pathway protein 1	1.43486e-06	4.11241	6.09781	13.7395	3.54459e-08	9.38817	6.81609
17.2546	Hc	hemolytic complement	0.014691	4.10891	0.0219593	3.29373	0.0073359	-2.21657	0.930411
17.1652	Krt27	keratin 27	0.474505	4.10141	2.22222	0.867271	0.404668	-5.61331	4.85403
17.1578	Atp1a3	ATPase, Na+/K+ transporting, alpha 3 polypeptide	1.6697e-05	4.10079	1.97897	9.51773	1.40231e-06	5.56216	2.62871
17.1065	A530013C23Rik	RIKEN cDNA A530013C23 gene	0.000110872	4.09647	2.71594	7.25418	1.81744e-05	3.26586	3.8536
17.1054	Il18rap	interleukin 18 receptor accessory protein	7.71644e-05	4.09638	3.41056	7.64876	1.11836e-05	3.68672	4.3934
16.8587	Unc5c	unc-5 netrin receptor C	0.000633421	4.07542	3.64562	5.62167	0.000166724	1.105	4.49553
16.8324	Apln	apelin	6.45592e-05	4.07317	3.93155	7.83563	8.94146e-06	3.93977	4.61292
16.7973	Il1bos	interleukin 1 beta, opposite strand	0.00173796	4.07016	-0.242632	4.80957	0.000575324	0.0613388	1.45796
16.6702	Fibin	fin bud initiation factor homolog (zebrafish)	2.86682e-06	4.0592	5.38038	12.2685	1.12397e-07	8.25754	6.06034
16.5808	Fcrla	Fc receptor-like A	0.0243571	4.05144	-0.113725	2.96358	0.0131427	-2.75074	0.826183
16.5447	Fbxo48	F-box protein 48	0.000365182	4.0483	1.82631	6.10982	8.28096e-05	1.84966	2.95002
16.5329	Clec2e	C-type lectin domain family 2, member e	0.000230702	4.04727	0.986909	6.52828	4.66395e-05	2.36978	1.72314
16.3062	Pdcd1	programmed cell death 1	0.0368701	4.02735	-0.19333	2.69352	0.0212175	-3.15261	0.717332
16.2916	Ptger2	prostaglandin E receptor 2 (subtype EP2)	6.89067e-06	4.02606	1.49836	10.7852	4.09747e-07	6.67504	2.28943
16.2754	Trem2	triggering receptor expressed on myeloid cells 2	0.000293771	4.02462	3.50223	6.30497	6.3175e-05	2.06722	4.23019
16.2714	Sprr2a2	small proline-rich protein 2A2	0.000190145	4.02427	5.21047	6.7114	3.65417e-05	2.27914	5.95689
16.2128	Tfpi2	tissue factor pathway inhibitor 2	1.77899e-06	4.01906	3.17065	13.2474	5.14832e-08	8.80762	3.81864
16.1638	Bcl2a1a	B cell leukemia/lymphoma 2 related protein A1a	0.0113556	4.01469	0.917088	3.46821	0.00540433	-2.0284	1.71889
16.1458	Mmp8	matrix metallopeptidase 8	0.00545799	4.01309	0.682571	3.9656	0.00229632	-1.26766	1.76716
15.9741	Smox	spermine oxidase	5.57911e-07	3.99766	5.11731	16.3426	5.90262e-09	11.2313	5.87934
15.8798	Csrnp1	cysteine-serine-rich nuclear protein 1	1.75223e-06	3.98912	5.49155	13.2748	5.04087e-08	8.968	6.52225
15.6687	Gprc5d	G protein-coupled receptor, family C, group 5, member D	0.0376895	3.96981	-0.76889	2.67883	0.0217775	-3.14695	0.84358
15.6548	Rptn	repetin	2.87926e-05	3.96853	8.94925	8.801	2.98579e-06	4.49944	9.74703
15.5634	E230013L22Rik	RIKEN cDNA E230013L22 gene	0.000137803	3.96009	1.49105	7.02813	2.42031e-05	3.06376	2.70046
15.3758	Inhba	inhibin beta-A	0.000333844	3.94259	2.31713	6.18889	7.41635e-05	1.95837	3.05631
15.2035	Mmp9	matrix metallopeptidase 9	0.000508771	3.92633	5.13603	5.81432	0.000125992	0.855311	5.90735
15.1202	Arg2	arginase type II	3.46151e-06	3.91841	3.87417	11.9229	1.50023e-07	8.01013	4.80766
15.0504	Gad1	glutamate decarboxylase 1	0.0130426	3.91173	0.171599	3.37274	0.00638606	-2.19896	1.40738
15.0292	Pacsin1	protein kinase C and casein kinase substrate in neurons 1	0.0286368	3.9097	-0.387418	2.85822	0.0158427	-2.89306	0.495304
14.8911	Tnfsf14	tumor necrosis factor (ligand) superfamily, member 14	0.00112952	3.89638	1.16031	5.14558	0.000340731	0.497003	2.38373
14.8068	Slc11a1	solute carrier family 11 (proton-coupled divalent metal ion transporters), member 1	6.52298e-07	3.88819	4.89925	15.8887	7.91045e-09	10.9478	5.5418
14.409	Sh2d3c	SH2 domain containing 3C	6.15553e-06	3.84889	3.93243	10.9736	3.44825e-07	7.15177	4.82869
14.3806	Cd80	CD80 antigen	7.251e-05	3.84606	2.09411	7.71493	1.03272e-05	3.88471	2.79177
14.1826	Fam19a2	family with sequence similarity 19, member A2	0.010104	3.82605	-0.218824	3.54492	0.00472859	-1.8313	0.504506
14.1123	Ppp1r3b	protein phosphatase 1, regulatory (inhibitor) subunit 3B	2.85884e-05	3.81888	4.58452	8.80816	2.96265e-06	4.8457	5.38183
13.8626	Rnu1b6	U1b6 small nuclear RNA	2.20559e-05	3.79313	6.47088	9.15131	2.05164e-06	5.00927	7.09655
13.7969	S100a7a	S100 calcium binding protein A7A	0.00337549	3.78627	1.16215	4.3109	0.00128875	-0.720399	1.8853
13.586	Tlr13	toll-like receptor 13	1.14566e-05	3.76405	5.08954	10.029	8.40715e-07	6.12473	5.7383
13.5337	Basp1	brain abundant, membrane attached signal protein 1	5.10576e-07	3.75849	5.44166	16.6226	4.94593e-09	11.3957	6.07866
13.4257	Krt34	keratin 34	0.375791	3.74692	0.833649	1.07058	0.307721	-5.33335	3.2063
13.3923	Lyg2	lysozyme G-like 2	0.121786	3.74333	-0.533013	1.90492	0.0837723	-4.28092	1.57673
13.2969	Ier3	immediate early response 3	1.02006e-06	3.73302	5.73311	14.4393	2.12744e-08	9.8319	6.71083
13.2697	C430049B03Rik	RIKEN cDNA C430049B03 gene	7.91738e-06	3.73007	3.90884	10.5625	5.04076e-07	6.83081	4.70484
13.199	Adra2b	adrenergic receptor, alpha 2b	0.0012535	3.72236	0.816956	5.0606	0.000388409	0.404241	1.85316
13.1158	Col8a1	collagen, type VIII, alpha 1	2.29783e-06	3.71323	6.34735	12.7275	7.7423e-08	8.53473	7.01653
13.0128	Car2	carbonic anhydrase 2	0.00818816	3.70186	3.5287	3.68765	0.00369322	-2.22674	4.27526
12.9087	Ccr7	chemokine (C-C motif) receptor 7	0.00643701	3.69027	1.3252	3.85141	0.0027885	-1.45718	1.98417
12.8202	Fgr	FGR proto-oncogene, Src family tyrosine kinase	0.000334261	3.68034	4.09294	6.18756	7.43008e-05	1.55934	4.8833
12.8068	Loxl3	lysyl oxidase-like 3	4.14304e-07	3.67883	5.1856	17.393	3.08309e-09	11.8844	5.74221
12.7979	Pilra	paired immunoglobin-like type 2 receptor alpha	0.00157054	3.67784	2.43811	4.88622	0.000509804	0.0328783	3.08516
12.7685	Tnfrsf9	tumor necrosis factor receptor superfamily, member 9	0.00555526	3.67452	0.86655	3.95342	0.00234423	-1.30718	1.71995
12.5813	Vipr2	vasoactive intestinal peptide receptor 2	0.0292228	3.65321	2.28235	2.84512	0.0162152	-3.36716	3.04827
12.4755	Fam26d	family with sequence similarity 26, member D	0.175104	3.64103	-0.326241	1.65202	0.127301	-4.63453	1.57524
12.4311	Ptgs2os2	prostaglandin-endoperoxide synthase 2, opposite strand 2	0.000714246	3.63588	0.144512	5.51858	0.000194101	1.05006	0.876263
12.4184	Srsf12	serine/arginine-rich splicing factor 12	0.00043767	3.6344	-0.494334	5.94907	0.000103891	1.57246	0.511235
12.4181	LOC100038947	signal-regulatory protein beta 1-like	0.0024589	3.63438	2.43903	4.5479	0.000874707	-0.598793	3.2513
12.4181	LOC100038947	signal-regulatory protein beta 1-like	0.0024589	3.63438	2.43903	4.5479	0.000874707	-0.598793	3.2513
12.4181	LOC100038947	signal-regulatory protein beta 1-like	0.0024589	3.63438	2.43903	4.5479	0.000874707	-0.598793	3.2513
12.4181	LOC100038947	signal-regulatory protein beta 1-like	0.0024589	3.63438	2.43903	4.5479	0.000874707	-0.598793	3.2513
12.4105	Zfp618	zinc finger protein 618	9.01594e-05	3.63349	1.13446	7.47702	1.37848e-05	3.41046	1.69116
12.2892	Slc1a2	solute carrier family 1 (glial high affinity glutamate transporter), member 2	4.35643e-05	3.61931	1.86434	8.29424	5.24705e-06	4.5398	2.62144
12.1922	Il1rn	interleukin 1 receptor antagonist	4.71261e-06	3.60789	5.94863	11.4084	2.33796e-07	7.28649	6.89786
12.1796	Bdkrb1	bradykinin receptor, beta 1	0.00257656	3.6064	0.181071	4.51156	0.000927796	-0.376981	0.973706
11.9502	Hmox1	heme oxygenase 1	7.92474e-07	3.57897	6.54405	15.2996	1.17033e-08	10.4454	7.10185
11.7839	Sorcs2	sortilin-related VPS10 domain containing receptor 2	8.63246e-06	3.55875	5.59798	10.4226	5.7518e-07	6.50512	6.20644
11.7375	Chil1	chitinase-like 1	0.000143199	3.55305	4.96115	6.9918	2.53581e-05	2.56511	5.57193
11.7277	Krt81	keratin 81	0.428042	3.55185	1.16065	0.959551	0.358289	-5.44801	3.37188
11.5706	Cd300lb	CD300 antigen like family member B	1.10987e-06	3.53239	3.62056	14.2821	2.38119e-08	9.79177	4.13638
11.4233	Podnl1	podocan-like 1	0.00186816	3.51391	2.06106	4.75534	0.000627023	-0.0570005	2.74118
11.2934	Marcksl1	MARCKS-like 1	5.57911e-07	3.49741	6.32825	16.3614	5.83271e-09	11.1632	6.96391
11.2529	Slfn1	schlafen 1	0.0138203	3.49223	2.85895	3.33341	0.00684207	-2.80689	3.76597
11.2358	Snord118	small nucleolar RNA, C/D box 118	0.00253625	3.49003	2.16884	4.52317	0.000910485	-0.510519	2.73315
11.1755	Ifitm1	interferon induced transmembrane protein 1	0.000122949	3.48227	3.07228	7.14268	2.09165e-05	2.97032	4.09566
11.1563	Cd300ld	CD300 molecule-like family member d	0.00909089	3.47978	2.93733	3.61661	0.00417556	-2.30114	3.72568
11.1247	C130026I21Rik	RIKEN cDNA C130026I21 gene	0.0686066	3.47569	1.16078	2.28686	0.0434482	-4.13046	2.15745
11.1218	Col5a3	collagen, type V, alpha 3	2.71774e-07	3.47531	8.78277	18.5691	1.55428e-09	12.4863	9.30791
11.0933	2810408I11Rik	RIKEN cDNA 2810408I11 gene	8.75968e-05	3.47162	-0.341892	7.50606	1.33028e-05	3.0935	0.142412
11.084	Adra1d	adrenergic receptor, alpha 1d	0.000312402	3.47041	0.905555	6.24947	6.81934e-05	2.07122	1.74712
10.9943	Elf3	E74-like factor 3	0.00566884	3.45869	0.0457618	3.93969	0.00239948	-1.24036	0.712883
10.9589	Pla2g7	phospholipase A2, group VII (platelet-activating factor acetylhydrolase, plasma)	9.04738e-07	3.45403	5.17569	14.8303	1.61502e-08	10.2055	5.69571
10.8807	Sdk1	sidekick cell adhesion molecule 1	3.23039e-06	3.4437	4.82556	12.0423	1.35662e-07	8.09263	5.38156
10.7656	Klk9	kallikrein related-peptidase 9	0.000231612	3.42836	3.40453	6.52459	4.68715e-05	2.26157	3.94564
10.7625	Gadd45a	growth arrest and DNA-damage-inducible 45 alpha	6.56893e-06	3.42794	3.29638	10.8552	3.84196e-07	7.09102	4.01195
10.693	Gadd45b	growth arrest and DNA-damage-inducible 45 beta	1.06973e-05	3.41859	5.37477	10.1167	7.71727e-07	6.07667	6.18799
10.6495	Mmp12	matrix metallopeptidase 12	0.000300238	3.41272	4.58232	6.28518	6.49175e-05	1.66302	5.15505
10.6254	Serpini1	serine (or cysteine) peptidase inhibitor, clade I, member 1	0.00182123	3.40945	0.7628	4.77523	0.000607509	0.0105161	1.3028
10.6214	Adamts18	a disintegrin-like and metallopeptidase (reprolysin type) with thrombospondin type 1 motif, 18	0.00463611	3.4089	1.32505	4.08208	0.00188664	-1.04835	2.04654
10.5626	Dusp5	dual specificity phosphatase 5	1.60995e-05	3.40089	3.80461	9.56467	1.33673e-06	5.70991	4.69056
10.5484	Gpr132	G protein-coupled receptor 132	0.00134385	3.39895	2.79902	5.00718	0.000421962	0.0172434	3.55599
10.5221	Draxin	dorsal inhibitory axon guidance protein	0.00430175	3.39536	2.65226	4.13424	0.00172864	-1.34477	3.35691
10.5155	E230025N22Rik	Riken cDNA E230025N22 gene	0.00135511	3.39444	-0.68211	5.00069	0.000426244	0.319312	0.250645
10.4472	4833427F10Rik	RIKEN cDNA 4833427F10 gene	5.60696e-05	3.38505	-0.61111	7.9947	7.4132e-06	3.52054	-0.0848147
10.4441	Il1a	interleukin 1 alpha	6.01908e-07	3.38462	3.92336	16.0969	6.90983e-09	11.082	4.66309
10.4156	Mefv	Mediterranean fever	0.000899843	3.38068	3.56034	5.32837	0.000257974	0.2881	4.43356
10.4071	Mfap5	microfibrillar associated protein 5	6.4771e-06	3.37949	6.21858	10.8872	3.73104e-07	6.90564	6.98801
10.3717	Arsj	arylsulfatase J	4.78616e-05	3.37458	2.97747	8.18009	5.97899e-06	4.41643	3.49428
10.3605	Wfdc12	WAP four-disulfide core domain 12	0.0016516	3.37302	2.69868	4.84703	0.000542264	-0.121568	3.26343
10.3464	Ccr5	chemokine (C-C motif) receptor 5	2.42097e-05	3.37105	4.25719	9.02915	2.33539e-06	5.17937	4.76777
10.2799	G0s2	G0/G1 switch gene 2	0.000188459	3.36175	3.78562	6.7198	3.61387e-05	2.10416	5.29662
10.2753	Gp9	glycoprotein 9 (platelet)	0.01272	3.36111	-1.27718	3.38962	0.00620002	-2.06782	-0.415598
10.2735	Tnfaip6	tumor necrosis factor alpha induced protein 6	0.0010893	3.36085	4.59794	5.17632	0.00032505	-0.0282709	5.19862
10.1914	Trp53cor1	tumor protein p53 pathway corepressor 1	0.00141176	3.34928	-0.0292785	4.96839	0.000448247	0.294494	0.940284
10.0172	Pik3ap1	phosphoinositide-3-kinase adaptor protein 1	5.02493e-05	3.3244	4.9685	8.12269	6.38807e-06	3.93033	5.5842
9.99544	Glipr2	GLI pathogenesis-related 2	8.91771e-08	3.32127	5.49579	23.3091	1.41327e-10	14.9134	5.96276
9.98678	Ppp1r15a	protein phosphatase 1, regulatory (inhibitor) subunit 15A	7.32131e-06	3.32002	5.47119	10.6847	4.49675e-07	6.62258	6.33034
9.89851	Slc6a12	solute carrier family 6 (neurotransmitter transporter, betaine/GABA), member 12	0.00599906	3.30721	0.143003	3.90141	0.00256075	-1.3264	0.868805
9.83367	Ankrd33b	ankyrin repeat domain 33B	2.28673e-05	3.29773	5.39238	9.10115	2.16335e-06	4.94084	6.38929
9.82825	Tnfrsf1b	tumor necrosis factor receptor superfamily, member 1b	1.34052e-06	3.29693	6.06897	13.8829	3.18666e-08	9.41105	6.59256
9.73065	Epgn	epithelial mitogen	0.00843382	3.28254	2.58065	3.66752	0.00382378	-2.15404	3.28544
9.72815	Grm8	glutamate receptor, metabotropic 8	0.0399885	3.28217	-0.530993	2.64063	0.0233021	-3.22159	0.212703
9.63116	Glipr1	GLI pathogenesis-related 1 (glioma)	2.80465e-06	3.26771	3.64067	12.3101	1.08607e-07	8.35165	4.09526
9.60501	Lsmem1	leucine-rich single-pass membrane protein 1	0.0067678	3.26379	1.05353	3.81727	0.00295604	-1.77263	2.47529
9.49656	Srpx2	sushi-repeat-containing protein, X-linked 2	1.21514e-07	3.24741	5.16077	22.1474	2.42811e-10	14.3602	5.62121
9.38488	Plk3	polo-like kinase 3	6.24193e-06	3.23034	5.31334	10.9475	3.53106e-07	6.91622	5.97038
9.36035	Gpr97	NA	4.84221e-05	3.22656	2.12246	8.16282	6.09906e-06	4.39433	2.78347
9.35983	Il10	interleukin 10	0.00207092	3.22648	-0.336673	4.67792	0.000709474	-0.129194	0.514804
9.22538	Krtap16-3	keratin associated protein 16-3	0.235125	3.20561	-1.11215	1.44006	0.178227	-4.85548	0.907132
9.20974	Lair1	leukocyte-associated Ig-like receptor 1	0.024658	3.20316	2.69876	2.95529	0.0133374	-3.27941	3.36106
9.17391	Csta1	cystatin A1	0.000117919	3.19754	6.94706	7.18344	1.98657e-05	2.52592	7.47193
9.15612	Adamts15	a disintegrin-like and metallopeptidase (reprolysin type) with thrombospondin type 1 motif, 15	0.000358956	3.19474	5.92742	6.12341	8.12492e-05	1.18684	6.52142
9.14513	Gria1	glutamate receptor, ionotropic, AMPA1 (alpha 1)	0.00640767	3.193	0.728855	3.85455	0.00277358	-1.37112	1.49382
9.09489	Gm1673	predicted gene 1673	0.0038659	3.18506	-0.253652	4.21051	0.00152206	-0.850742	0.313862
9.09193	Kif26b	kinesin family member 26B	2.4909e-05	3.18459	5.97062	8.99317	2.42688e-06	4.91694	6.56953
9.07514	Rab44	RAB44, member RAS oncogene family	1.01592e-05	3.18192	3.05449	10.2011	7.11099e-07	6.40924	4.12267
9.0747	Rnd1	Rho family GTPase 1	0.000185225	3.18185	1.6958	6.73803	3.52804e-05	2.68866	2.30599
9.03429	Slc2a6	solute carrier family 2 (facilitated glucose transporter), member 6	0.0020345	3.17541	2.16465	4.69102	0.000694755	-0.401868	2.93353
9.02144	Cnfn	cornifelin	1.67941e-05	3.17336	2.74836	9.50956	1.41407e-06	5.82183	3.18292
8.99051	Krt33a	keratin 33A	0.445535	3.1684	1.38377	0.9238	0.375787	-5.54423	3.55078
8.97805	Myh3	myosin, heavy polypeptide 3, skeletal muscle, embryonic	0.219049	3.1664	0.364284	1.49229	0.164271	-5.24975	1.76805
8.8921	Clec4n	C-type lectin domain family 4, member n	3.10116e-06	3.15252	4.97762	12.127	1.26388e-07	8.08599	5.42192
8.88378	Col27a1	collagen, type XXVII, alpha 1	8.58759e-07	3.15117	5.36075	15.0007	1.43528e-08	10.3217	5.82148
8.87988	Cd274	CD274 antigen	0.000160662	3.15054	4.9037	6.87877	2.93471e-05	2.23429	5.82133
8.82897	Slc13a3	solute carrier family 13 (sodium-dependent dicarboxylate transporter), member 3	0.0143179	3.14224	2.18938	3.31041	0.00712395	-2.6453	2.8045
8.73933	Capn6	calpain 6	0.00125008	3.12752	4.28346	5.06265	0.000387179	-0.160087	4.82833
8.73406	Catip	ciliogenesis associated TTC17 interacting protein	0.000236556	3.12665	0.096695	6.50622	4.80446e-05	2.26252	0.539466
8.72238	Junb	jun B proto-oncogene	5.7468e-06	3.12472	7.87195	11.0883	3.10841e-07	6.89635	8.52113
8.71619	Clcf1	cardiotrophin-like cytokine factor 1	0.00328077	3.1237	-0.0764447	4.33243	0.00124377	-0.647653	0.383483
8.71619	Clcf1	cardiotrophin-like cytokine factor 1	0.00328077	3.1237	-0.0764447	4.33243	0.00124377	-0.647653	0.383483
8.71619	Clcf1	cardiotrophin-like cytokine factor 1	0.00328077	3.1237	-0.0764447	4.33243	0.00124377	-0.647653	0.383483
8.71619	Clcf1	cardiotrophin-like cytokine factor 1	0.00328077	3.1237	-0.0764447	4.33243	0.00124377	-0.647653	0.383483
8.70472	Nfil3	nuclear factor, interleukin 3, regulated	8.31338e-06	3.1218	4.20911	10.4834	5.43036e-07	6.64016	4.70323
8.69712	AI427809	expressed sequence AI427809	0.000218243	3.12054	2.4188	6.57863	4.35944e-05	2.49403	2.98515
8.65445	Gm14023	predicted gene 14023	0.000584627	3.11344	-0.258646	5.6926	0.000150296	1.27197	0.340656
8.63918	Krtap14	keratin associated protein 14	0.313042	3.11089	-1.18607	1.21744	0.24939	-5.09985	1.02635
8.63087	Lancl3	LanC lantibiotic synthetase component C-like 3 (bacterial)	0.0379864	3.10951	0.310324	2.67358	0.021981	-3.23934	1.08925
8.51756	Il1rl1	interleukin 1 receptor-like 1	3.85538e-06	3.09044	4.98186	11.7288	1.77003e-07	7.73084	5.41395
8.48524	Hgf	hepatocyte growth factor	4.32277e-07	3.08496	3.38292	17.1652	3.53833e-09	11.5648	3.79235
8.4388	Gla	galactosidase, alpha	3.60305e-06	3.07704	4.48399	11.8461	1.6013e-07	7.84742	5.0234
8.42247	Mybpc3	myosin binding protein C, cardiac	9.39764e-05	3.07424	-0.288338	7.4295	1.46148e-05	3.27829	0.301058
8.41085	Fxyd4	FXYD domain-containing ion transport regulator 4	0.0135438	3.07225	-0.102414	3.34675	0.00668372	-2.16107	0.415891
8.40647	Fam167b	family with sequence similarity 167, member B	0.00191846	3.0715	0.905932	4.73608	0.000646538	-0.0726261	1.38683
8.37796	Mpeg1	macrophage expressed gene 1	9.81442e-07	3.0666	7.23755	14.6503	1.83194e-08	9.93634	7.68325
8.36882	Dbn1	drebrin 1	2.1584e-07	3.06502	5.43999	20.0836	6.81764e-10	13.3778	5.93435
8.36044	C5ar1	complement component 5a receptor 1	5.96894e-05	3.06358	4.24232	7.92028	8.08992e-06	3.77307	4.80474
8.34256	Pcsk5	proprotein convertase subtilisin/kexin type 5	1.06129e-05	3.06049	6.05548	10.1258	7.64904e-07	6.0497	6.5089
8.31064	Dsc2	desmocollin 2	0.00377425	3.05496	5.72501	4.22882	0.00147641	-1.96914	6.43721
8.30617	Padi3	peptidyl arginine deiminase, type III	0.030637	3.05418	1.31506	2.81367	0.0171456	-3.08551	2.32833
8.26446	Hoxc10	homeobox C10	0.000178892	3.04692	1.84119	6.76954	3.38481e-05	2.74214	2.26334
8.21315	Cd6	CD6 antigen	0.0902263	3.03794	0.492565	2.10669	0.0593931	-4.31447	1.43731
8.1882	Il11	interleukin 11	0.00412059	3.03355	0.0484905	4.16544	0.0016408	-0.924715	0.734567
8.1687	Tlr1	toll-like receptor 1	2.82525e-06	3.03011	3.89935	12.2947	1.09989e-07	8.32959	4.31373
8.11261	Snx20	sorting nexin 20	0.00360972	3.02017	2.9188	4.26114	0.00139932	-1.26846	3.5432
8.05095	C920009B18Rik	RIKEN cDNA C920009B18 gene	0.0547535	3.00916	1.31901	2.43516	0.033498	-3.92813	2.01781
7.99408	Krtap7-1	keratin associated protein 7-1	0.380251	2.99893	0.410333	1.06087	0.311919	-5.32604	2.37299
7.99216	Hck	hemopoietic cell kinase	0.000841863	2.99859	3.91933	5.38238	0.000237831	0.353806	4.43677
7.96659	Spib	Spi-B transcription factor (Spi-1/PU.1 related)	0.0545067	2.99396	0.93295	2.43818	0.0333207	-3.76014	1.60599
7.95885	Spink7	serine peptidase inhibitor, Kazal type 7 (putative)	0.197013	2.99256	-1.21281	1.56943	0.145387	-4.71582	0.220306
7.94542	Tgm3	transglutaminase 3, E polypeptide	7.86917e-05	2.99012	5.55832	7.62696	1.14823e-05	3.28086	6.02984
7.91516	Il33	interleukin 33	9.8554e-07	2.98462	6.22794	14.6026	1.89462e-08	9.93034	6.65967
7.91462	Zfp91Cntf	Zfp91-Cntf readthrough transcript (NMD candidate)	0.0345528	2.98452	-0.677433	2.73636	0.0196656	-3.31152	1.04627
7.8803	Lst1	leukocyte specific transcript 1	0.00280338	2.97825	2.17987	4.44708	0.00103053	-0.708681	2.6567
7.87601	Lrp8	low density lipoprotein receptor-related protein 8, apolipoprotein e receptor	2.9298e-05	2.97747	2.39924	8.77531	3.07051e-06	5.06692	2.79724
7.87199	Csrp2	cysteine and glycine-rich protein 2	1.77691e-06	2.97673	4.85794	13.252	5.13005e-08	9.05619	5.30502
7.86183	Nfe2	nuclear factor, erythroid derived 2	0.000103305	2.97486	0.759288	7.32984	1.65354e-05	3.41251	1.42461
7.86095	C5ar2	complement component 5a receptor 2	0.00174194	2.9747	2.185	4.80777	0.000576965	-0.173018	2.70911
7.81866	Apoc2	apolipoprotein C-II	0.0689406	2.96692	-0.659283	2.2837	0.0436882	-3.85211	0.197156
7.81459	Cfap69	cilia and flagella associated protein 69	0.00158032	2.96617	0.548388	4.88128	0.00051378	0.168909	0.963191
7.8046	Cd101	CD101 antigen	0.00278492	2.96432	1.6416	4.45216	0.00102201	-0.760614	2.53337
7.79242	Egr1	early growth response 1	0.00660003	2.96207	5.71959	3.83398	0.00287276	-2.66223	6.43904
7.78949	Gpr65	G-protein coupled receptor 65	0.000814382	2.96153	2.59532	5.41023	0.000228103	0.772059	3.02759
7.78339	Pilrb2	paired immunoglobin-like type 2 receptor beta 2	0.00259452	2.9604	1.17059	4.50576	0.000936586	-0.433703	1.62813
7.72161	Krt35	keratin 35	0.263047	2.9489	0.060998	1.35458	0.203235	-5.00249	1.85452
7.71147	Plac8	placenta-specific 8	0.00945903	2.94701	4.59734	3.58922	0.00437854	-2.78444	5.20512
7.67066	AF251705	cDNA sequence AF251705	0.000298681	2.93935	3.75615	6.28966	6.4519e-05	1.78576	4.19261
7.64598	Atf3	activating transcription factor 3	0.00115104	2.9347	5.30273	5.13057	0.000348677	-0.394457	5.8924
7.62846	Siglece	sialic acid binding Ig-like lectin E	0.0262552	2.93139	0.431516	2.91481	0.0143297	-3.05268	1.19815
7.62583	Degs2	delta(4)-desaturase, sphingolipid 2	0.00212901	2.93089	3.75707	4.65641	0.000734364	-0.790306	4.25525
7.60992	Aplnr	apelin receptor	3.75344e-06	2.92788	4.98316	11.7747	1.70176e-07	7.75305	5.37955
7.5965	Csf2rb	colony stimulating factor 2 receptor, beta, low-affinity (granulocyte-macrophage)	9.90832e-07	2.92533	6.29513	14.571	1.93747e-08	9.88593	6.82326
7.58313	H2-M9	histocompatibility 2, M region locus 9	0.000818482	2.92279	0.312322	5.40639	0.000229421	0.892651	0.709784
7.57377	AB124611	cDNA sequence AB124611	0.000594925	2.92101	3.23916	5.67584	0.000154015	0.968672	3.69837
7.50345	Slc16a3	solute carrier family 16 (monocarboxylic acid transporters), member 3	5.43323e-06	2.90755	5.76715	11.1796	2.86393e-07	7.04882	6.52374
7.46005	Msr1	macrophage scavenger receptor 1	3.23039e-06	2.89919	5.07681	12.0413	1.35777e-07	7.96335	5.49724
7.4486	Defb14	defensin beta 14	0.000400777	2.89697	0.091893	6.02566	9.32096e-05	1.72113	0.519224
7.44483	Rsad2	radical S-adenosyl methionine domain containing 2	0.0397124	2.89624	3.35508	2.64541	0.0231056	-4.18026	4.06314
7.4438	Cd93	CD93 antigen	1.99293e-08	2.89604	7.63552	30.2354	8.87483e-12	17.6809	8.00859
7.43622	Best1	bestrophin 1	0.00695723	2.89457	0.303671	3.79838	0.00305317	-1.54094	0.948848
7.4312	Pmaip1	phorbol-12-myristate-13-acetate-induced protein 1	1.73427e-06	2.89359	3.32908	13.3259	4.84704e-08	9.13558	3.70172
7.41693	Prtg	protogenin	0.00104623	2.89082	1.09383	5.20874	0.000309334	0.640852	1.53239
7.39296	Fgd3	FYVE, RhoGEF and PH domain containing 3	3.73471e-06	2.88615	4.07717	11.7877	1.68297e-07	7.82301	4.61518
7.36225	Bst1	bone marrow stromal cell antigen 1	0.000539956	2.88015	2.78321	5.76148	0.000135984	1.04615	3.55159
7.35236	Ccdc88b	coiled-coil domain containing 88B	0.000347506	2.87821	4.05309	6.15243	7.80238e-05	1.42704	4.5789
7.3451	Myo7a	myosin VIIA	3.95402e-06	2.87678	5.40361	11.6775	1.84991e-07	7.6595	5.83629
7.3395	Traf1	TNF receptor-associated factor 1	0.000170044	2.87568	2.39685	6.82087	3.16468e-05	2.69503	2.9425
7.32169	Fblim1	filamin binding LIM protein 1	4.23549e-06	2.87218	3.86372	11.5725	2.02585e-07	7.70809	4.23381
7.29924	Ptgis	prostaglandin I2 (prostacyclin) synthase	0.00221743	2.86775	3.01983	4.62612	0.000770974	-0.552019	3.48009
7.2941	Mdk	midkine	7.5007e-05	2.86673	3.54146	7.68076	1.07603e-05	3.7957	4.19906
7.28724	Sema4d	sema domain, immunoglobulin domain (Ig), transmembrane domain (TM) and short cytoplasmic domain, (semaphorin) 4D	3.17457e-05	2.86537	4.60103	8.6754	3.42546e-06	4.64045	5.0257
7.26802	Cd53	CD53 antigen	9.34874e-06	2.86156	6.57459	10.3196	6.34501e-07	6.17359	7.07081
7.26759	Isg15	ISG15 ubiquitin-like modifier	0.016632	2.86148	2.3468	3.21243	0.00846438	-2.88549	2.90306
7.25734	Tmem26	transmembrane protein 26	6.88985e-06	2.85944	4.67228	10.7866	4.09223e-07	6.92715	5.09466
7.25463	Itgal	integrin alpha L	0.000185697	2.8589	3.65742	6.73564	3.53916e-05	2.35592	4.12743
7.21753	Dhrs9	dehydrogenase/reductase (SDR family) member 9	2.19688e-06	2.8515	3.8087	12.8457	7.04779e-08	8.76039	4.2391
7.18524	AA467197	expressed sequence AA467197	0.00190049	2.84504	0.522617	4.74266	0.000639805	-0.063314	1.0711
7.16296	Tnfaip3	tumor necrosis factor, alpha-induced protein 3	5.13639e-06	2.84056	5.7004	11.2798	2.61923e-07	7.15462	6.35768
7.1295	Selp	selectin, platelet	0.000890292	2.8338	3.19482	5.3373	0.000254525	0.412814	3.66994
7.11683	Sp140	Sp140 nuclear body protein	0.000279601	2.83123	4.85097	6.3514	5.92801e-05	1.5367	5.37956
7.10711	Osgin1	oxidative stress induced growth inhibitor 1	0.000319836	2.82926	1.59425	6.22746	7.03008e-05	1.9609	2.31166
7.10172	Tlr2	toll-like receptor 2	2.78717e-05	2.82817	4.84268	8.84617	2.84292e-06	4.77596	5.29559
7.09721	Pglyrp1	peptidoglycan recognition protein 1	0.00803601	2.82725	-0.169985	3.70058	0.00361186	-1.69981	0.702277
7.09084	Nek6	NIMA (never in mitosis gene a)-related expressed kinase 6	2.72478e-06	2.82596	4.74156	12.3749	1.02982e-07	8.29701	5.12082
7.0894	Gm14461	predicted gene 14461	0.0031858	2.82566	-0.152297	4.35348	0.0012014	-0.638062	0.399177
7.05713	Slc7a8	solute carrier family 7 (cationic amino acid transporter, y+ system), member 8	2.42908e-07	2.81908	3.85807	19.0842	1.16625e-09	12.7188	4.20879
6.99322	Bcl2l11	BCL2-like 11 (apoptosis facilitator)	1.12379e-06	2.80596	5.14286	14.2532	2.43141e-08	9.74961	5.52094
6.9444	Cdh10	cadherin 10	0.0278258	2.79585	-0.493019	2.87695	0.015325	-2.86746	0.0423678
6.90614	H60b	histocompatibility 60b	0.0205956	2.78788	0.152959	3.07232	0.0108406	-2.67633	0.687998
6.88988	Crnn	cornulin	0.102742	2.78448	1.02429	2.02004	0.0689093	-4.31401	2.03196
6.78326	Fmnl1	formin-like 1	4.68988e-06	2.76198	4.77913	11.4203	2.31376e-07	7.39117	5.31062
6.77753	Hbegf	heparin-binding EGF-like growth factor	0.00106018	2.76076	4.00866	5.19839	0.000314262	0.0423902	4.42079
6.74644	Ncf4	neutrophil cytosolic factor 4	6.74769e-05	2.75413	4.27753	7.78852	9.4569e-06	3.60114	4.71013
6.74464	Il1f8	interleukin 1 family, member 8	0.0073418	2.75374	3.32366	3.76046	0.00325836	-2.10052	3.82685
6.72883	Socs3	suppressor of cytokine signaling 3	1.71614e-05	2.75036	6.08152	9.48128	1.45564e-06	5.30512	6.66907
6.7229	Syk	spleen tyrosine kinase	5.57911e-07	2.74908	6.47067	16.338	5.9201e-09	11.1229	6.86111
6.69605	Tro	trophinin	0.00110415	2.74331	2.52664	5.16488	0.000330795	0.411104	2.94096
6.68695	Lamc2	laminin, gamma 2	0.000449772	2.74135	6.84339	5.92443	0.000107601	0.691167	7.31135
6.68378	Pcdh17	protocadherin 17	0.000151257	2.74066	1.64163	6.93823	2.71707e-05	2.95252	1.99642
6.66297	St18	suppression of tumorigenicity 18	0.0193331	2.73617	-0.114705	3.11405	0.0100695	-2.52832	0.334151
6.63271	Gimap3	GTPase, IMAP family member 3	0.0363566	2.7296	0.374213	2.70311	0.02086	-3.28289	0.91635
6.62707	Ccr3	chemokine (C-C motif) receptor 3	0.000510662	2.72837	1.83401	5.81116	0.000126566	1.3747	2.34045
6.62511	Hba-a1	hemoglobin alpha, adult chain 1	0.000114402	2.72794	7.93422	7.21792	1.9021e-05	2.49916	8.46015
6.61894	Epha3	Eph receptor A3	0.00116839	2.7266	4.36277	5.11838	0.000355276	-0.13187	4.81519
6.59693	Vcam1	vascular cell adhesion molecule 1	0.000317714	2.72179	5.03022	6.23383	6.96842e-05	1.43776	5.45972
6.58532	Slc20a1	solute carrier family 20, member 1	3.18178e-06	2.71925	5.80651	12.0715	1.32384e-07	7.90754	6.17802
6.57277	Clstn2	calsyntenin 2	0.000112842	2.7165	3.21763	7.23314	1.86606e-05	3.22126	3.63405
6.5726	Fosb	FBJ osteosarcoma oncogene B	0.177812	2.71646	3.98677	1.64143	0.129502	-5.98286	5.11186
6.56955	Tnfrsf23	tumor necrosis factor receptor superfamily, member 23	2.58446e-06	2.7158	4.66511	12.4845	9.41747e-08	8.38688	5.01761
6.55435	St8sia2	ST8 alpha-N-acetyl-neuraminide alpha-2,8-sialyltransferase 2	0.0152421	2.71245	0.745165	3.26965	0.00765309	-2.30572	1.5782
6.54709	Tgfb1	transforming growth factor, beta 1	3.01533e-05	2.71085	4.34446	8.73996	3.19131e-06	4.74933	4.7175
6.52883	Bcl2a1d	B cell leukemia/lymphoma 2 related protein A1d	0.000578836	2.70682	1.75986	5.70182	0.000148289	1.28594	2.11179
6.49716	Marco	macrophage receptor with collagenous structure	0.00183	2.69981	0.602219	4.77145	0.000611176	0.00455549	0.960695
6.49192	Hbb-bs	hemoglobin, beta adult s chain	0.000170225	2.69864	7.99119	6.81949	3.17038e-05	1.95391	8.49454
6.45715	Krtap9-3	keratin associated protein 9-3	0.331141	2.6909	-0.952161	1.1734	0.265885	-5.15198	0.939121
6.44208	Tlr6	toll-like receptor 6	9.34642e-06	2.68753	3.70285	10.3214	6.33447e-07	6.49981	4.14409
6.40944	Mmp19	matrix metallopeptidase 19	4.23549e-06	2.6802	6.30541	11.5693	2.03135e-07	7.42056	6.65875
6.39117	Lrrc17	leucine rich repeat containing 17	9.90832e-07	2.67608	6.78928	14.5382	1.98296e-08	9.87359	7.21943
6.3902	Galnt6	UDP-N-acetyl-alpha-D-galactosamine:polypeptide N-acetylgalactosaminyltransferase 6	1.96091e-05	2.67586	4.69115	9.29876	1.75783e-06	5.35689	5.04166
6.37041	Adamts3	a disintegrin-like and metallopeptidase (reprolysin type) with thrombospondin type 1 motif, 3	0.0274185	2.67139	2.21368	2.88615	0.015077	-3.38279	2.72626
6.34755	Hist2h3c1	histone cluster 2, H3c1	0.0296423	2.6662	3.59906	2.83596	0.0164807	-4.01396	4.23622
6.34708	Fxyd5	FXYD domain-containing ion transport regulator 5	2.67335e-07	2.66609	5.87635	18.6636	1.47363e-09	12.5819	6.27051
6.3344	Lcp1	lymphocyte cytosolic protein 1	2.06167e-06	2.66321	7.7663	12.9497	6.492e-08	8.5575	8.17961
6.33247	Klk6	kallikrein related-peptidase 6	0.000386286	2.66277	5.52284	6.05926	8.88993e-05	1.02825	5.93694
6.32758	Itgam	integrin alpha M	1.40128e-06	2.66165	6.36168	13.8037	3.37937e-08	9.28354	6.85708
6.32294	Dnah6	dynein, axonemal, heavy chain 6	0.00267834	2.6606	0.340138	4.48177	0.000973859	-0.440208	0.756328
6.31907	Gm2115	predicted gene 2115	0.000459178	2.65971	1.06702	5.9049	0.000110642	1.58461	1.58258
6.31699	Ltb	lymphotoxin B	0.00184065	2.65924	2.24381	4.76688	0.00061562	-0.352558	2.82449
6.29584	Ccl6	chemokine (C-C motif) ligand 6	3.69447e-05	2.6544	6.66586	8.49313	4.19265e-06	4.16529	7.05782
6.29573	Rhoh	ras homolog family member H	0.000203992	2.65437	2.80502	6.64363	3.99747e-05	2.37313	3.25204
6.28948	Zfp36	zinc finger protein 36	0.000662448	2.65294	5.48871	5.58043	0.000177149	0.260189	6.07398
6.27856	Spats2l	spermatogenesis associated, serine-rich 2-like	1.09556e-05	2.65043	4.39942	10.0814	7.98667e-07	6.24801	4.76398
6.26732	Pkd1l2	polycystic kidney disease 1 like 2	0.184553	2.64785	-0.611788	1.61505	0.135134	-4.88389	0.503236
6.22198	Arl11	ADP-ribosylation factor-like 11	2.68127e-05	2.63737	1.92972	8.90181	2.67702e-06	5.18258	2.24328
6.21853	Krtap11-1	keratin associated protein 11-1	0.266538	2.63657	-0.687938	1.34425	0.206446	-4.97729	1.05772
6.21503	Cd5l	CD5 antigen-like	0.277849	2.63576	1.53033	1.3119	0.216777	-5.50873	2.57592
6.21038	Rbp2	retinol binding protein 2, cellular	0.000323387	2.63468	3.15337	6.21681	7.13452e-05	1.80689	3.51031
6.19668	Gm12505	predicted gene 12505	0.00131006	2.63149	0.395727	5.02698	0.000409186	0.373994	0.824803
6.19551	Gsta1	glutathione S-transferase, alpha 1 (Ya)	0.0525574	2.63122	2.17547	2.46245	0.0319263	-4.23068	2.90694
6.15678	Lpo	lactoperoxidase	0.0627473	2.62218	0.0511701	2.3454	0.0392187	-3.85282	0.612864
6.14481	Rhox8	reproductive homeobox 8	0.0134516	2.61937	0.144047	3.35118	0.00663207	-2.2209	0.595011
6.12066	Themis2	thymocyte selection associated family member 2	0.000359831	2.61369	4.71933	6.12145	8.14722e-05	1.21709	5.17218
6.11822	Nr4a1	nuclear receptor subfamily 4, group A, member 1	0.0241811	2.61311	4.55261	2.96846	0.0130295	-4.03185	5.21321
6.11252	Igf2bp2	insulin-like growth factor 2 mRNA binding protein 2	1.22947e-06	2.61177	2.74438	14.0283	2.86337e-08	9.55173	3.04851
6.09515	Nespas	neuroendocrine secretory protein antisense	0.00353043	2.60766	0.566954	4.27799	0.00136079	-0.731234	0.999962
6.08478	Lcp2	lymphocyte cytosolic protein 2	7.31204e-05	2.6052	4.1548	7.70674	1.04292e-05	3.50755	4.54701
6.06149	Rbp1	retinol binding protein 1, cellular	8.09264e-06	2.59967	4.38301	10.5243	5.22484e-07	6.62478	4.7243
6.04076	Tmem252	transmembrane protein 252	0.00409743	2.59473	2.37159	4.16975	0.00162904	-1.27338	2.7665
6.0397	Cd22	CD22 antigen	0.0253445	2.59448	1.54723	2.93722	0.0137716	-3.0587	2.11672
6.03742	Bend4	BEN domain containing 4	5.19904e-06	2.59393	3.65526	11.2602	2.66525e-07	7.38048	4.11734
6.03593	Kdm6b	KDM1 lysine (K)-specific demethylase 6B	1.76105e-05	2.59358	5.63708	9.442	1.51557e-06	5.30457	6.10268
6.02128	Atp13a4	ATPase type 13A4	0.000369103	2.59007	2.29531	6.0995	8.40154e-05	1.83993	2.76961
6.0013	Bfsp1	beaded filament structural protein 1, in lens-CP94	0.000659281	2.58528	3.24235	5.58508	0.000175939	0.768567	3.63315
5.99835	Hba-a2	hemoglobin alpha, adult chain 2	0.00209174	2.58457	1.86279	4.66955	0.000719057	-0.381187	2.31531
5.99698	Emilin2	elastin microfibril interfacer 2	1.83384e-06	2.58424	7.17534	13.1989	5.34495e-08	8.78696	7.50186
5.99491	Dennd3	DENN/MADD domain containing 3	7.74151e-05	2.58374	3.80024	7.64427	1.12445e-05	3.46075	4.25863
5.99448	Sirpb1a	signal-regulatory protein beta 1A	0.0295832	2.58363	0.854634	2.83737	0.0164396	-3.23356	1.35669
5.99179	Gm14446	NA	0.107083	2.58299	-0.176677	1.99234	0.0722423	-4.33037	0.534861
5.98764	Trim46	tripartite motif-containing 46	0.0012097	2.58199	1.47129	5.08961	0.000371384	0.43788	1.85761
5.96483	C3ar1	complement component 3a receptor 1	3.37236e-06	2.57648	5.5191	11.9651	1.44766e-07	7.85225	5.83673
5.94264	Chst11	carbohydrate sulfotransferase 11	9.46723e-06	2.5711	4.95888	10.3022	6.45156e-07	6.29851	5.35319
5.91493	Scg2	secretogranin II	0.0153904	2.56436	-1.50716	3.26298	0.00774342	-2.25528	0.017593
5.8915	Tmem132e	transmembrane protein 132E	0.00415322	2.55864	1.46253	4.15917	0.00165808	-1.02388	1.866
5.87797	Actc1	actin, alpha, cardiac muscle 1	0.18727	2.55532	-0.507239	1.60444	0.13746	-4.95116	0.572861
5.86748	Ptafr	platelet-activating factor receptor	2.27269e-05	2.55274	4.89979	9.11318	2.13598e-06	5.06727	5.24082
5.8586	Fscn1	fascin actin-bundling protein 1	1.24871e-05	2.55056	6.03475	9.90681	9.4817e-07	5.81231	6.36068
5.84393	Pinlyp	phospholipase A2 inhibitor and LY6/PLAUR domain containing	0.00790757	2.54694	3.07268	3.7118	0.00354269	-2.13916	3.52442
5.83983	B230217C12Rik	RIKEN cDNA B230217C12 gene	0.00155797	2.54593	-0.330858	4.89255	0.000504758	0.184496	0.107151
5.82224	Vav1	vav 1 oncogene	2.54641e-05	2.54158	4.85446	8.9652	2.50066e-06	4.89105	5.22576
5.81586	Slc2a1	solute carrier family 2 (facilitated glucose transporter), member 1	3.18924e-06	2.53999	6.42866	12.0664	1.32949e-07	7.83578	6.80245
5.7976	Fth1	ferritin heavy polypeptide 1	1.8149e-05	2.53545	8.68328	9.40426	1.57568e-06	5.16058	9.21658
5.79626	Pgf	placental growth factor	0.00274725	2.53512	1.76385	4.46263	0.00100471	-0.644499	2.11492
5.78658	Blk	B lymphoid kinase	0.0978791	2.53271	0.422182	2.05272	0.0651628	-4.30421	1.07176
5.78346	Gm10578	predicted gene 10578	0.000149218	2.53193	0.986667	6.95056	2.67417e-05	2.929	1.27769
5.76913	Fos	FBJ osteosarcoma oncogene	0.0828229	2.52835	6.28493	2.16372	0.0538231	-5.63546	7.24433
5.75322	Krt83	keratin 83	0.350453	2.52437	1.22044	1.12762	0.283931	-5.44437	2.85339
5.74575	Pmepa1	prostate transmembrane protein, androgen induced 1	0.000219117	2.52249	5.24864	6.57435	4.38445e-05	1.88518	5.66576
5.74378	Cxcr2	chemokine (C-X-C motif) receptor 2	4.63527e-05	2.522	5.2376	8.21669	5.73301e-06	3.91048	5.79586
5.74364	Shroom1	shroom family member 1	0.00183851	2.52196	0.803937	4.768	0.000614527	-0.0145297	1.12154
5.74234	Pxdn	peroxidasin	2.42908e-07	2.52164	8.17488	19.1219	1.14234e-09	12.8021	8.5798
5.73577	Chst2	carbohydrate sulfotransferase 2	3.27939e-05	2.51999	3.80532	8.63325	3.58828e-06	4.7613	4.12563
5.72402	Steap2	six transmembrane epithelial antigen of prostate 2	9.46723e-06	2.51703	4.60937	10.3012	6.45804e-07	6.38765	4.90939
5.71667	Pilrb1	paired immunoglobin-like type 2 receptor beta 1	0.00557742	2.51517	0.685348	3.95069	0.00235509	-1.3025	1.06621
5.709	Lamb1	laminin B1	3.36775e-08	2.51324	7.98882	27.9365	2.06264e-11	16.8655	8.33729
5.70693	Tubb6	tubulin, beta 6 class V	2.0716e-07	2.51271	6.09593	20.6849	4.99594e-10	13.6841	6.38842
5.70328	Itga5	integrin alpha 5 (fibronectin receptor alpha)	8.55888e-06	2.51179	6.04489	10.447	5.62021e-07	6.35998	6.35868
5.70145	Spsb1	splA/ryanodine receptor domain and SOCS box containing 1	0.000107436	2.51133	4.28594	7.28845	1.74112e-05	3.0468	4.66307
5.70057	Eno2	enolase 2, gamma neuronal	5.22276e-06	2.51111	3.73754	11.2492	2.69141e-07	7.4246	4.03728
5.68925	Hbb-bt	hemoglobin, beta adult t chain	0.000609027	2.50824	5.28421	5.6544	0.000158919	0.404143	5.77659
5.68749	Nfkbie	nuclear factor of kappa light polypeptide gene enhancer in B cells inhibitor, epsilon	6.12803e-05	2.50779	4.15314	7.89367	8.34777e-06	3.69452	4.59587
5.68378	Adgb	androglobin	0.0106628	2.50685	0.213532	3.51009	0.00502393	-2.02498	0.792819
5.67586	Gm6377	predicted gene 6377	0.00708438	2.50484	1.63109	3.78562	0.00312068	-1.77936	2.03496
5.67197	Slc24a1	solute carrier family 24 (sodium/potassium/calcium exchanger), member 1	0.0003392	2.50385	0.633579	6.17523	7.55856e-05	1.9711	0.989671
5.66991	F2rl3	coagulation factor II (thrombin) receptor-like 3	0.000131537	2.50333	0.713594	7.07287	2.28578e-05	3.072	0.990174
5.6681	Pitx1	paired-like homeodomain transcription factor 1	0.0229866	2.50286	0.493844	3.00177	0.0122828	-2.88896	0.975364
5.66277	Crabp1	cellular retinoic acid binding protein I	0.000261934	2.50151	5.27151	6.41249	5.45418e-05	1.63744	5.66037
5.64598	Plat	plasminogen activator, tissue	5.9049e-07	2.49723	7.00826	16.1606	6.63197e-09	10.9992	7.37334
5.64231	Neurl3	neuralized E3 ubiquitin protein ligase 3	0.000197858	2.49629	3.40117	6.67275	3.84591e-05	2.27865	3.77957
5.62967	Ncf2	neutrophil cytosolic factor 2	5.20672e-06	2.49305	5.41842	11.2555	2.67637e-07	7.17335	5.79107
5.59664	Cd163l1	CD163 molecule-like 1	0.206266	2.48456	1.92638	1.53595	0.153339	-5.44842	2.72556
5.59621	S1pr3	sphingosine-1-phosphate receptor 3	3.1279e-07	2.48445	4.6604	18.1616	1.96127e-09	12.3341	4.94354
5.58094	Snora15	small nucleolar RNA, H/ACA box 15	0.0098647	2.48051	-0.00878149	3.56058	0.00460167	-1.86671	0.345203
5.56788	Bmper	BMP-binding endothelial regulator	0.000464161	2.47713	3.91477	5.89534	0.000112162	1.10247	4.24972
5.565	Gm10229	predicted gene 10229	0.359119	2.47638	-0.589455	1.10707	0.292333	-5.23394	1.15106
5.56485	Cfb	complement factor B	0.00731076	2.47634	6.81934	3.7632	0.00324307	-2.8792	7.31724
5.56375	Wfdc17	WAP four-disulfide core domain 17	5.68804e-05	2.47606	5.39863	7.97792	7.56028e-06	3.67897	5.72219
5.5605	Ncam1	neural cell adhesion molecule 1	0.0001447	2.47521	5.74993	6.98128	2.57037e-05	2.37096	6.16494
5.55452	Has1	hyaluronan synthase1	0.0171697	2.47366	2.53065	3.19132	0.00878538	-2.9878	2.93772
5.54255	Angptl4	angiopoietin-like 4	0.00134965	2.47055	5.62319	5.00371	0.000424247	-0.652512	6.03367
5.53845	Spic	Spi-C transcription factor (Spi-1/PU.1 related)	0.00806657	2.46948	1.2976	3.6982	0.0036267	-1.73577	1.77891
5.53673	Glis1	GLIS family zinc finger 1	0.00232847	2.46904	-0.0380116	4.5887	0.000818887	-0.267836	0.295106
5.52896	Adamts7	a disintegrin-like and metallopeptidase (reprolysin type) with thrombospondin type 1 motif, 7	1.25847e-05	2.46701	4.15862	9.89346	9.6078e-07	6.07025	4.47372
5.51747	Ulbp1	UL16 binding protein 1	9.52691e-05	2.46401	2.5739	7.41377	1.49012e-05	3.48032	2.86601
5.51176	Klk14	kallikrein related-peptidase 14	0.00510837	2.46251	2.22068	4.01333	0.00211825	-1.60548	2.68801
5.48189	Rgs1	regulator of G-protein signaling 1	0.0141591	2.45467	1.42933	3.31747	0.00703615	-2.47002	1.82702
5.47392	Slfn2	schlafen 2	0.000161299	2.45257	5.34202	6.87514	2.94858e-05	2.1916	5.73728
5.46033	Lyn	LYN proto-oncogene, Src family tyrosine kinase	1.26683e-05	2.44899	6.08587	9.88224	9.71528e-07	5.75665	6.40828
5.4571	Krt31	keratin 31	0.459869	2.44813	0.224537	0.894873	0.39038	-5.45305	2.29385
5.45583	Krtap22-2	keratin associated protein 22-2	0.303733	2.4478	-1.24256	1.24142	0.240759	-5.06611	0.433708
5.45196	Ankrd37	ankyrin repeat domain 37	0.000442767	2.44677	2.50899	5.93788	0.000105559	1.38911	2.94531
5.42479	Tnni1	troponin I, skeletal, slow 1	0.417731	2.43957	-0.37107	0.980697	0.348219	-5.49583	1.2897
5.4039	Plagl1	pleiomorphic adenoma gene-like 1	1.83149e-05	2.434	5.64431	9.39392	1.5926e-06	5.33363	6.01726
5.38235	Fcgr1	Fc receptor, IgG, high affinity I	0.00404355	2.42824	3.73963	4.17892	0.00160429	-1.63948	4.1331
5.3795	Efemp2	epidermal growth factor-containing fibulin-like extracellular matrix protein 2	6.87126e-07	2.42747	5.54422	15.7322	8.76642e-09	10.7783	5.82936
5.37432	Sgms2	sphingomyelin synthase 2	5.73579e-06	2.42608	5.8891	11.0947	3.0906e-07	6.95125	6.39657
5.3412	Edil3	EGF-like repeats and discoidin I-like domains 3	0.0122118	2.41716	3.35264	3.41779	0.00590187	-2.72468	3.84779
5.32366	Unc5a	unc-5 netrin receptor A	0.00359448	2.41242	0.072066	4.26466	0.00139118	-0.783936	0.513587
5.32035	Clec5a	C-type lectin domain family 5, member a	0.000915245	2.41152	3.17189	5.3147	0.000263354	0.258414	3.67527
5.29448	Hrh2	histamine receptor H2	0.0160551	2.40449	0.628743	3.23555	0.00812658	-2.56381	1.1306
5.28563	Krtap19-3	keratin associated protein 19-3	0.392869	2.40208	-1.20882	1.03332	0.324057	-5.26934	0.729669
5.27249	Mxd1	MAX dimerization protein 1	5.95801e-05	2.39848	6.52843	7.9227	8.0669e-06	3.44572	6.94621
5.26705	Pik3r5	phosphoinositide-3-kinase, regulatory subunit 5, p101	3.91626e-05	2.39699	4.38015	8.42495	4.52574e-06	4.35937	4.67944
5.26444	1700017B05Rik	RIKEN cDNA 1700017B05 gene	7.07321e-06	2.39628	5.02474	10.7379	4.28033e-07	6.72244	5.34964
5.24924	Spon1	spondin 1, (f-spondin) extracellular matrix protein	0.000582538	2.39211	6.03567	5.6971	0.000149313	0.467345	6.48445
5.23935	Egln3	egl-9 family hypoxia-inducible factor 3	5.88771e-05	2.38939	5.93608	7.93973	7.9068e-06	3.52366	6.27498
5.22674	Rilpl2	Rab interacting lysosomal protein-like 2	7.90392e-06	2.38591	3.84684	10.5654	5.02674e-07	6.71474	4.16479
5.2182	Ass1	argininosuccinate synthetase 1	3.79625e-06	2.38355	4.42508	11.7526	1.73425e-07	7.75475	4.71942
5.19682	Cytip	cytohesin 1 interacting protein	7.8152e-05	2.37763	4.55071	7.63415	1.13829e-05	3.29694	4.94691
5.18777	Sorl1	sortilin-related receptor, LDLR class A repeats-containing	2.27177e-05	2.37511	6.11194	9.11425	2.13355e-06	4.86927	6.69961
5.18076	Itgb2	integrin beta 2	2.11092e-05	2.37317	6.07271	9.20933	1.93013e-06	5.02366	6.37578
5.12949	Gsta4	glutathione S-transferase, alpha 4	0.000694966	2.35882	4.07325	5.54136	0.000187664	0.414771	4.50678
5.11302	Ms4a6d	membrane-spanning 4-domains, subfamily A, member 6D	8.07528e-05	2.35417	5.38781	7.59821	1.18895e-05	3.15759	5.71723
5.10914	Prr7	proline rich 7 (synaptic)	0.0134033	2.35308	0.833556	3.35366	0.00660331	-2.28004	1.20659
5.0874	Batf	basic leucine zipper transcription factor, ATF-like	0.000427768	2.34693	1.89109	5.96826	0.000101099	1.59756	2.19973
5.06446	Arc	activity regulated cytoskeletal-associated protein	0.0950425	2.34041	1.61579	2.07222	0.0630189	-4.57329	2.15291
5.06085	Gsdmc2	gasdermin C2	0.0462735	2.33938	-0.105963	2.54551	0.0275734	-3.47371	0.34482
5.05594	Psors1c2	psoriasis susceptibility 1 candidate 2 (human)	0.00288624	2.33798	2.18519	4.42639	0.00106596	-0.774693	2.50528
5.04498	Oasl1	2'-5' oligoadenylate synthetase-like 1	0.0679746	2.33485	1.74795	2.29328	0.0429636	-4.29092	2.27359
5.04222	Fmnl3	formin-like 3	2.63095e-06	2.33406	5.0516	12.4529	9.66234e-08	8.31355	5.31563
5.04195	Fcer1g	Fc receptor, IgE, high affinity I, gamma polypeptide	7.75567e-05	2.33398	4.41935	7.64198	1.12757e-05	3.36388	4.72984
5.04071	Rnf149	ring finger protein 149	9.26339e-06	2.33363	5.82465	10.3367	6.2424e-07	6.2259	6.18081
5.02922	Il4ra	interleukin 4 receptor, alpha	1.6407e-06	2.33033	7.05064	13.4772	4.31852e-08	8.99605	7.38111
5.0024	Rnu2-10	U2 small nuclear RNA 10	0.000584416	2.32262	11.526	5.69303	0.000150201	0.379012	11.826
4.99844	Ctss	cathepsin S	0.000160269	2.32148	7.95054	6.88123	2.92533e-05	2.03791	8.28446
4.99156	Col14a1	collagen, type XIV, alpha 1	3.88998e-06	2.31949	9.2591	11.7086	1.80102e-07	7.46633	9.83426
4.98599	Slco1a5	solute carrier organic anion transporter family, member 1a5	0.0465736	2.31788	0.598993	2.54104	0.0277918	-3.63442	1.02026
4.98495	Rnu3b1	U3B small nuclear RNA 1	0.000283911	2.31758	6.63569	6.33633	6.05151e-05	1.33499	6.94699
4.98495	Rnu3b2	U3B small nuclear RNA 2	0.000283911	2.31758	6.63569	6.33633	6.05151e-05	1.33499	6.94699
4.98495	Rnu3b3	U3B small nuclear RNA 3	0.000283911	2.31758	6.63569	6.33633	6.05151e-05	1.33499	6.94699
4.94216	Slc38a1	solute carrier family 38, member 1	3.59162e-05	2.30514	4.2641	8.52552	4.04376e-06	4.46617	4.55955
4.94088	Spta1	spectrin alpha, erythrocytic 1	0.0446595	2.30477	0.272313	2.56802	0.0264978	-3.5777	0.759666
4.93903	Mecom	MDS1 and EVI1 complex locus	0.000269049	2.30423	3.83068	6.38772	5.64125e-05	1.87071	4.14041
4.93286	Lyz2	lysozyme 2	1.16602e-06	2.30242	9.75705	14.1505	2.61918e-08	9.52319	10.0562
4.93117	Nfkbiz	nuclear factor of kappa light polypeptide gene enhancer in B cells inhibitor, zeta	1.27197e-05	2.30193	6.38644	9.87725	9.76346e-07	5.6932	6.85819
4.91331	Sulf1	sulfatase 1	3.34523e-06	2.29669	6.40794	11.9833	1.4256e-07	7.79388	6.70835
4.89347	Gngt2	guanine nucleotide binding protein (G protein), gamma transducing activity polypeptide 2	0.00206558	2.29086	3.20564	4.67991	0.000707219	-0.597903	3.5373
4.89039	Chsy1	chondroitin sulfate synthase 1	2.59887e-06	2.28995	6.10845	12.4749	9.49082e-08	8.23266	6.36798
4.88199	Gdf11	growth differentiation factor 11	0.000114897	2.28747	1.98529	7.21317	1.9135e-05	3.28978	2.29415
4.87585	Mmp11	matrix metallopeptidase 11	0.0115627	2.28565	4.55342	3.45504	0.00552998	-2.91431	5.3821
4.87479	Sod3	superoxide dismutase 3, extracellular	3.34523e-06	2.28534	5.03694	11.9824	1.42679e-07	7.86743	5.34811
4.86643	Gsto1	glutathione S-transferase omega 1	7.86917e-05	2.28286	5.60942	7.62683	1.14841e-05	3.19645	5.89872
4.85863	Adamts9	a disintegrin-like and metallopeptidase (reprolysin type) with thrombospondin type 1 motif, 9	6.24637e-06	2.28055	5.33421	10.9454	3.53787e-07	6.94109	5.63496
4.84204	Maff	v-maf musculoaponeurotic fibrosarcoma oncogene family, protein F (avian)	6.49331e-06	2.27561	3.84834	10.8831	3.74485e-07	6.98157	4.22576
4.82804	Snai1	snail family zinc finger 1	0.000135321	2.27144	2.0357	7.04756	2.36087e-05	3.02985	2.32863
4.82034	Gm11166	predicted gene 11166	0.0012288	2.26913	0.456275	5.07694	0.000378723	0.451984	0.687351
4.7914	Fam64a	family with sequence similarity 64, member A	3.28651e-05	2.26045	1.84549	8.63015	3.6006e-06	4.9133	2.10956
4.7904	Pla2g4b	phospholipase A2, group IVB (cytosolic)	0.025397	2.26015	3.64238	2.93581	0.0138058	-3.83937	4.11942
4.75687	Fn1	fibronectin 1	8.05757e-06	2.25001	11.3637	10.5335	5.17978e-07	6.39279	11.7886
4.75267	Ms4a7	membrane-spanning 4-domains, subfamily A, member 7	1.28158e-05	2.24874	5.01376	9.86515	9.88144e-07	5.89027	5.29211
4.7472	Vash1	vasohibin 1	1.57167e-05	2.24708	4.63239	9.59489	1.29628e-06	5.67924	4.94308
4.73146	Vcan	versican	1.20327e-05	2.24229	9.05872	9.95916	9.00399e-07	5.75144	9.36973
4.70605	Il10ra	interleukin 10 receptor, alpha	3.10105e-05	2.23452	5.30926	8.70726	3.30767e-06	4.53332	5.57967
4.69993	Thbs2	thrombospondin 2	9.74407e-06	2.23264	9.92737	10.2586	6.72777e-07	6.07016	10.4112
4.6913	Casp14	caspase 14	0.00927282	2.22999	5.93129	3.60275	0.00427701	-3.02863	6.46347
4.68021	Tes	testis derived transcript	2.00274e-06	2.22657	4.87778	13.0051	6.2156e-08	8.76525	5.13564
4.6791	Ano3	anoctamin 3	0.0486398	2.22623	1.21166	2.51349	0.0291778	-3.81875	1.61936
4.67158	Dnmt3l	DNA (cytosine-5-)-methyltransferase 3-like	0.00249854	2.22391	0.718163	4.53501	0.000893161	-0.370485	0.991282
4.67146	Tiparp	TCDD-inducible poly(ADP-ribose) polymerase	1.64785e-06	2.22387	6.60277	13.4616	4.36993e-08	8.98956	6.97989
4.66805	Hist1h2ba	histone cluster 1, H2ba	0.511107	2.22282	-1.1816	0.797363	0.442433	-5.53567	0.785207
4.66043	Rac2	RAS-related C3 botulinum substrate 2	0.00110831	2.22046	4.59529	5.16173	0.000332393	-0.24254	4.92206
4.64882	4931440P22Rik	RIKEN cDNA 4931440P22 gene	0.000112993	2.21687	1.23408	7.23108	1.87088e-05	3.30554	1.62689
4.64838	Ccne1	cyclin E1	0.000138078	2.21673	1.71411	7.02565	2.42799e-05	3.04319	1.97494
4.64712	Tyrobp	TYRO protein tyrosine kinase binding protein	2.79141e-05	2.21634	5.68332	8.84281	2.8533e-06	4.63681	5.95992
4.6441	Ccrn4l	NA	0.000341508	2.2154	4.38408	6.16968	7.61711e-05	1.32013	4.71387
4.63993	Csf2rb2	colony stimulating factor 2 receptor, beta 2, low-affinity (granulocyte-macrophage)	3.96696e-05	2.2141	5.31442	8.40991	4.60301e-06	4.15581	5.62379
4.63578	Akr1b8	aldo-keto reductase family 1, member B8	7.82994e-07	2.21281	4.7709	15.3459	1.13426e-08	10.5596	5.01521
4.62813	Bcl3	B cell leukemia/lymphoma 3	0.00322669	2.21043	2.84608	4.34396	0.00122037	-1.18225	3.18156
4.60732	Dusp1	dual specificity phosphatase 1	0.00150066	2.20393	6.75553	4.92243	0.000481641	-0.913589	7.14997
4.60539	Exoc3l	exocyst complex component 3-like	0.000214952	2.20332	1.33447	6.59284	4.27741e-05	2.51274	1.56717
4.59002	Cd300a	CD300A antigen	8.20123e-06	2.1985	4.97238	10.5011	5.34015e-07	6.52424	5.21925
4.5848	Nid2	nidogen 2	1.17535e-06	2.19686	6.29231	14.1311	2.65635e-08	9.56022	6.53488
4.58405	Gm3776	predicted gene 3776	0.130348	2.19662	0.857318	1.8593	0.0904446	-4.98012	1.74619
4.58224	Hs6st2	heparan sulfate 6-O-sulfotransferase 2	9.08066e-05	2.19605	2.68543	7.46862	1.39279e-05	3.50413	2.92656
4.58181	Lce1g	late cornified envelope 1G	0.020249	2.19592	3.22376	3.08414	0.0106163	-3.36644	3.63821
4.5718	Il2rg	interleukin 2 receptor, gamma chain	0.00112892	2.19276	3.55261	5.14652	0.000340239	-0.0588265	3.8718
4.571	Tmem119	transmembrane protein 119	5.10322e-06	2.19251	5.25902	11.2933	2.58813e-07	7.26269	5.51614
4.56203	2010002M12Rik	NA	0.0234339	2.18968	0.723552	2.98914	0.0125606	-2.95528	1.09346
4.56047	Atp6v0d2	ATPase, H+ transporting, lysosomal V0 subunit D2	0.00239785	2.18918	1.6454	4.56737	0.000847583	-0.314126	2.75119
4.56031	Plscr1	phospholipid scramblase 1	0.000485894	2.18913	2.86094	5.85469	0.000118887	1.2485	3.12097
4.5514	Ripk3	receptor-interacting serine-threonine kinase 3	1.41517e-06	2.18631	3.861	13.7713	3.46163e-08	9.46044	4.11318
4.54724	Sh2b2	SH2B adaptor protein 2	0.000390734	2.18499	3.29545	6.04832	9.02781e-05	1.27272	3.83961
4.53584	Klk8	kallikrein related-peptidase 8	0.0055001	2.18137	4.80541	3.95972	0.00231934	-2.27548	5.17874
4.52429	Cdh5	cadherin 5	2.33865e-06	2.17769	6.33189	12.6953	7.94428e-08	8.39177	6.56725
4.52424	Nuak2	NUAK family, SNF1-like kinase, 2	2.36604e-06	2.17767	4.22943	12.6758	8.06993e-08	8.56426	4.4674
4.50313	Areg	amphiregulin	0.00243683	2.17093	1.97371	4.55522	0.000864407	-0.606559	2.26818
4.49319	Runx2	runt related transcription factor 2	7.69988e-06	2.16774	4.43517	10.6038	4.84923e-07	6.70631	4.67644
4.47407	Cd33	CD33 antigen	7.91539e-05	2.16159	3.88841	7.62122	1.15625e-05	3.41273	4.16364
4.47363	S1pr1	sphingosine-1-phosphate receptor 1	1.45251e-06	2.16145	5.11251	13.7066	3.63303e-08	9.30437	5.35018
4.45386	Cotl1	coactosin-like 1 (Dictyostelium)	2.74193e-07	2.15506	5.65135	18.5322	1.58701e-09	12.5162	5.87266
4.44847	Cmtm7	CKLF-like MARVEL transmembrane domain containing 7	7.13182e-05	2.15331	3.44463	7.73239	1.01132e-05	3.70187	3.6775
4.44634	Mex3a	mex3 RNA binding family member A	0.000309768	2.15262	3.50908	6.25623	6.75603e-05	1.74292	3.79017
4.43759	Tfec	transcription factor EC	0.0012097	2.14978	2.30274	5.08982	0.000371264	0.226929	2.55168
4.43564	Kcnj10	potassium inwardly-rectifying channel, subfamily J, member 10	0.191584	2.14914	-0.123411	1.58918	0.140866	-4.78964	0.728304
4.43072	1810011H11Rik	RIKEN cDNA 1810011H11 gene	0.00908979	2.14754	0.0735639	3.61677	0.00417443	-1.79341	0.335097
4.40741	Gpr114	NA	0.0065111	2.13993	2.13858	3.84322	0.00282777	-1.83014	2.4451
4.40576	Ero1l	ERO1-like (S. cerevisiae)	3.50846e-05	2.13939	6.2277	8.5543	3.91628e-06	4.22393	6.58591
4.39783	B430319G15Rik	RIKEN cDNA B430319G15 gene	0.000474264	2.13679	0.203563	5.87711	0.000115127	1.52723	0.416661
4.39587	Hk3	hexokinase 3	0.000702455	2.13615	4.2143	5.53205	0.000190267	0.38376	4.53266
4.38896	Klf2	Kruppel-like factor 2 (lung)	0.00322449	2.13388	4.08535	4.34455	0.00121919	-1.46798	4.38793
4.38061	Itgax	integrin alpha X	0.000207995	2.13113	4.76219	6.62436	4.10131e-05	1.9486	5.02203
4.36155	Gm11568	predicted gene 11568	0.326787	2.12484	-0.982513	1.18368	0.261961	-5.1291	0.619661
4.35284	Ptchd1	patched domain containing 1	0.00213625	2.12196	1.2467	4.65392	0.000737304	-0.22526	1.55313
4.33903	Rasip1	Ras interacting protein 1	2.27587e-06	2.11737	4.43749	12.7472	7.62166e-08	8.57231	4.72872
4.33303	Irak2	interleukin-1 receptor-associated kinase 2	1.72347e-06	2.11538	4.66984	13.3522	4.75013e-08	9.02922	5.02286
4.32797	Rhog	ras homolog family member G	2.10342e-05	2.11369	4.0634	9.21488	1.91892e-06	5.25123	4.34466
4.32452	Rnu12	RNA U12, small nuclear	0.00336846	2.11254	3.13646	4.31253	0.00128527	-1.27449	3.40836
4.32328	Bmpr1b	bone morphogenetic protein receptor, type 1B	0.000616029	2.11213	3.03588	5.64478	0.00016117	0.896898	3.28742
4.31781	Gsap	gamma-secretase activating protein	0.000214458	2.1103	4.12478	6.5969	4.25429e-05	1.97465	4.42671
4.31648	Igf2	insulin-like growth factor 2	0.11759	2.10986	3.13616	1.92861	0.0804892	-5.22984	3.91649
4.31624	Dennd4a	DENN/MADD domain containing 4A	2.95413e-06	2.10978	6.40434	12.2216	1.16838e-07	7.97049	6.63929
4.31039	Emcn	endomucin	7.07258e-06	2.10782	4.47955	10.7396	4.27386e-07	6.79887	4.70569
4.31002	Smim3	small integral membrane protein 3	1.90152e-05	2.1077	3.60015	9.34024	1.68363e-06	5.48119	3.84842
4.30511	Sfmbt2	Scm-like with four mbt domains 2	0.00161234	2.10605	1.2466	4.8663	0.00052604	0.0338255	1.50282
4.2958	Pla1a	phospholipase A1 member A	0.00183536	2.10293	4.32004	4.76934	0.000613219	-0.645362	4.91714
4.294	Clec1a	C-type lectin domain family 1, member a	5.53742e-06	2.10232	3.04775	11.1525	2.93411e-07	7.34549	3.31052
4.28844	Pdcd1lg2	programmed cell death 1 ligand 2	0.00106978	2.10045	0.953044	5.19097	0.000317846	0.549025	1.25635
4.27945	Adm	adrenomedullin	0.00470315	2.09743	2.46293	4.07133	0.00192105	-1.58118	2.7834
4.27833	Myl4	myosin, light polypeptide 4	0.0571874	2.09705	0.783242	2.40636	0.0352393	-4.04412	1.30082
4.27724	AI839979	expressed sequence AI839979	0.00252595	2.09668	0.773771	4.52615	0.00090609	-0.507582	1.23958
4.27631	Klk12	kallikrein related-peptidase 12	0.0210903	2.09637	0.612013	3.05765	0.0111257	-2.89238	1.05986
4.27407	Chka	choline kinase alpha	6.13481e-05	2.09561	3.80101	7.89179	8.36629e-06	3.74017	4.10488
4.26485	Tfr2	transferrin receptor 2	0.0097426	2.0925	0.371435	3.56903	0.00453464	-1.96895	0.705301
4.25948	Emilin1	elastin microfibril interfacer 1	9.04335e-07	2.09068	5.82674	14.8369	1.60765e-08	10.1149	6.04659
4.25892	Cd38	CD38 antigen	0.000548349	2.09049	3.40012	5.74838	0.000138589	0.945737	3.65015
4.25867	6330407A03Rik	RIKEN cDNA 6330407A03 gene	0.000343468	2.0904	2.19875	6.16469	7.67023e-05	1.80728	2.44164
4.25285	Igsf6	immunoglobulin superfamily, member 6	0.00053091	2.08843	4.31287	5.77599	0.000133157	0.741465	4.61342
4.252	Gpr137c	G protein-coupled receptor 137C	0.00287543	2.08814	0.267397	4.42903	0.00106137	-0.587282	0.731013
4.2466	Abcc3	ATP-binding cassette, sub-family C (CFTR/MRP), member 3	1.7844e-06	2.08631	4.80991	13.2373	5.18856e-08	8.97676	5.02492
4.22623	Pcdh12	protocadherin 12	2.30832e-06	2.07937	3.6232	12.7183	7.79978e-08	8.66969	3.83399
4.21652	Bub1	BUB1, mitotic checkpoint serine/threonine kinase	7.5833e-06	2.07605	2.90478	10.6273	4.74401e-07	6.88803	3.11587
4.21224	Ddah1	dimethylarginine dimethylaminohydrolase 1	2.97106e-05	2.07459	5.78842	8.75948	3.12399e-06	4.54255	6.02104
4.21134	Rnu5g	RNA, U5G small nuclear	0.0014835	2.07428	6.10223	4.93128	0.000475011	-0.834733	6.37755
4.20204	Zfp608	zinc finger protein 608	4.68186e-07	2.07109	5.21383	16.9189	4.11414e-09	11.5558	5.42216
4.20144	Lrch2	leucine-rich repeats and calponin homology (CH) domain containing 2	0.000654359	2.07088	1.61091	5.59105	0.000174399	1.14057	1.88409
4.19433	Krt26	keratin 26	0.49352	2.06844	0.382652	0.830374	0.424319	-5.50732	2.43905
4.19292	Lgmn	legumain	4.68186e-07	2.06796	7.9026	16.9148	4.12455e-09	11.4585	8.11283
4.18422	Jdp2	Jun dimerization protein 2	3.00088e-06	2.06496	4.79972	12.1964	1.19307e-07	8.07584	5.04227
4.18208	Lrrc75b	leucine rich repeat containing 75B	0.00398958	2.06422	1.26089	4.18824	0.00157956	-0.969857	1.58273
4.18042	Ccl7	chemokine (C-C motif) ligand 7	0.00104461	2.06365	3.87512	5.21021	0.000308641	-0.0381154	4.15948
4.17949	Col6a3	collagen, type VI, alpha 3	3.44208e-06	2.06333	11.362	11.9333	1.48707e-07	7.72544	11.6399
4.17181	Fam83a	family with sequence similarity 83, member A	0.000259167	2.06067	1.89922	6.42202	5.38405e-05	2.22782	2.12294
4.16388	Cdh2	cadherin 2	8.90991e-05	2.05793	3.87552	7.48959	1.35739e-05	3.3208	4.124
4.1616	Dok3	docking protein 3	5.39376e-05	2.05714	2.90333	8.03869	7.04214e-06	4.09962	3.17636
4.15023	Kcnn4	potassium intermediate/small conductance calcium-activated channel, subfamily N, member 4	0.00236042	2.05319	2.0784	4.57819	0.000832889	-0.552634	2.31951
4.12795	Lrrc25	leucine rich repeat containing 25	0.000241921	2.04543	3.2854	6.48622	4.93577e-05	2.03024	3.5206
4.1253	Cyp2u1	cytochrome P450, family 2, subfamily u, polypeptide 1	0.00340297	2.0445	1.83158	4.3049	0.00130158	-1.13006	2.35694
4.1232	Fem1c	fem-1 homolog c (C.elegans)	9.98621e-06	2.04376	4.92383	10.2218	6.97032e-07	6.18658	5.20538
4.1228	Ier5	immediate early response 5	2.21026e-06	2.04362	6.12088	12.8129	7.23352e-08	8.48482	6.36988
4.10913	P2ry2	purinergic receptor P2Y, G-protein coupled 2	1.74455e-06	2.03883	3.13855	13.2891	4.98573e-08	9.11624	3.43696
4.09992	Glrx	glutaredoxin	7.53167e-05	2.0356	6.6486	7.67614	1.08203e-05	3.12512	6.90078
4.0927	Cass4	Cas scaffolding protein family member 4	2.54641e-05	2.03305	3.37521	8.96602	2.49846e-06	5.05005	3.7241
4.0921	Apobr	apolipoprotein B receptor	7.43664e-05	2.03284	3.28618	7.68948	1.06479e-05	3.5821	3.57151
4.08987	Hoxa10	homeobox A10	0.000241921	2.03205	3.09885	6.48635	4.93494e-05	2.096	3.31224
4.08934	Sat1	spermidine/spermine N1-acetyl transferase 1	2.19958e-06	2.03187	6.83893	12.831	7.13019e-08	8.47047	7.05682
4.06528	Hcls1	hematopoietic cell specific Lyn substrate 1	6.29001e-05	2.02336	4.62115	7.86521	8.63343e-06	3.57302	4.88132
4.06051	Cdkn1a	cyclin-dependent kinase inhibitor 1A (P21)	6.99126e-06	2.02166	5.43833	10.7607	4.191e-07	6.65277	5.80256
4.04842	Inpp5d	inositol polyphosphate-5-phosphatase D	1.73427e-06	2.01736	6.17731	13.3315	4.82597e-08	8.9161	6.3948
4.03616	Btg2	B cell translocation gene 2, anti-proliferative	0.00279453	2.01299	6.56405	4.44947	0.0010265	-1.69712	6.91267
4.03274	Meox1	mesenchyme homeobox 1	0.000902602	2.01176	2.95166	5.32582	0.00025897	0.406086	3.18499
4.03235	Igsf3	immunoglobulin superfamily, member 3	2.79141e-05	2.01162	6.078	8.84186	2.85623e-06	4.64785	6.43738
4.03124	Il1f9	interleukin 1 family, member 9	2.54641e-05	2.01122	5.53094	8.96701	2.49581e-06	4.78845	5.75175
4.02209	Ncf1	neutrophil cytosolic factor 1	8.56923e-06	2.00795	5.11758	10.4435	5.63882e-07	6.41295	5.33284
4.01822	Clec14a	C-type lectin domain family 14, member a	2.28727e-07	2.00656	5.32926	19.3497	1.00865e-09	12.9867	5.52324
4.01782	Xylt1	xylosyltransferase 1	1.87385e-06	2.00641	4.44525	13.1469	5.56485e-08	8.90284	4.68695
4.01595	Apold1	apolipoprotein L domain containing 1	0.00370465	2.00574	3.12186	4.24228	0.00144378	-1.45706	3.41065
4.01007	Crem	cAMP responsive element modulator	3.56649e-05	2.00363	3.80183	8.53525	4.0002e-06	4.5185	4.04931
4.0055	C130050O18Rik	RIKEN cDNA C130050O18 gene	0.000445853	2.00198	1.60048	5.93198	0.000106449	1.5322	1.88367
4.00334	5031414D18Rik	RIKEN cDNA 5031414D18 gene	0.00806742	2.0012	2.19951	3.69778	0.00362931	-2.22786	2.6045
4.00262	Hdx	highly divergent homeobox	0.000407147	2.00094	1.43391	6.01246	9.49627e-05	1.73757	1.64678
4.00097	Tubb2b	tubulin, beta 2B class IIB	3.66964e-06	2.00035	4.8163	11.8227	1.63342e-07	7.78021	5.02502
3.99733	Gpr174	G protein-coupled receptor 174	0.131255	1.99904	0.0910052	1.85398	0.0912539	-4.67726	0.640578
3.99531	Fcgr2b	Fc receptor, IgG, low affinity IIb	3.48083e-06	1.99831	5.78716	11.9126	1.51341e-07	7.74121	5.99296
3.98976	Rnu3a	U3A small nuclear RNA	0.00589529	1.9963	1.48632	3.91338	0.00250914	-1.52259	1.72878
3.98328	Slc37a2	solute carrier family 37 (glycerol-3-phosphate transporter), member 2	6.45287e-05	1.99396	5.94002	7.83647	8.93256e-06	3.41107	6.1676
3.98187	Slc9a5	solute carrier family 9 (sodium/hydrogen exchanger), member 5	0.000130884	1.99345	1.93836	7.0777	2.27174e-05	3.10081	2.13843
3.9773	Krtap17-1	keratin associated protein 17-1	0.339767	1.99179	-1.19855	1.15278	0.2739	-5.16035	0.0896724
3.97653	Alas2	aminolevulinic acid synthase 2, erythroid	0.00228095	1.99151	3.69366	4.60416	0.000798717	-1.04813	4.05675
3.97034	Col26a1	collagen, type XXVI, alpha 1	0.211063	1.98926	-0.514752	1.51931	0.157429	-4.78406	0.56125
3.96354	Cdh11	cadherin 11	6.27568e-06	1.98679	7.61554	10.9363	3.56745e-07	6.74366	7.85357
3.96178	Dnm3os	dynamin 3, opposite strand	4.88084e-06	1.98615	7.0896	11.3592	2.4416e-07	7.16715	7.33733
3.96023	Selplg	selectin, platelet (p-selectin) ligand	0.00108687	1.98558	4.83257	5.17864	0.000323896	-0.294907	5.12158
3.95802	Htr2a	5-hydroxytryptamine (serotonin) receptor 2A	4.258e-05	1.98478	2.52479	8.32142	5.08742e-06	4.55215	2.7374
3.9521	Adam19	a disintegrin and metallopeptidase domain 19 (meltrin beta)	1.70925e-06	1.98262	6.68328	13.3696	4.68738e-08	8.94429	6.95757
3.95047	Trib1	tribbles pseudokinase 1	1.17079e-05	1.98202	5.32631	9.99732	8.67224e-07	5.88819	5.68695
3.94829	Zfp57	zinc finger protein 57	0.000192751	1.98123	1.68867	6.69682	3.72525e-05	2.6344	1.88659
3.94554	Ltb4r1	leukotriene B4 receptor 1	0.0008225	1.98022	2.36206	5.40099	0.000231284	0.550484	2.71341
3.94395	Nfkbia	nuclear factor of kappa light polypeptide gene enhancer in B cells inhibitor, alpha	4.65874e-06	1.97964	6.41025	11.4359	2.28234e-07	7.2287	6.8451
3.94373	Cyr61	cysteine rich protein 61	0.0222529	1.97956	6.1041	3.02293	0.011831	-4.15981	6.54845
3.9354	5430427O19Rik	RIKEN cDNA 5430427O19 gene	0.00582013	1.97651	2.33641	3.92188	0.00247314	-1.83024	2.65814
3.93517	Sox18	SRY (sex determining region Y)-box 18	0.00113226	1.97643	3.08883	5.14296	0.000342105	0.0138318	3.3637
3.92603	Apbb1ip	amyloid beta (A4) precursor protein-binding, family B, member 1 interacting protein	0.000150005	1.97307	3.53094	6.94526	2.69251e-05	2.59387	3.75809
3.92579	Oasl2	2'-5' oligoadenylate synthetase-like 2	0.0391558	1.97298	4.37857	2.65412	0.0227521	-4.49643	4.82007
3.92498	Dclk1	doublecortin-like kinase 1	1.10645e-05	1.97268	6.4221	10.0703	8.07367e-07	5.93594	6.66802
3.9224	Sprr1a	small proline-rich protein 1A	0.00608175	1.97174	5.78596	3.89156	0.00260401	-2.6122	6.14378
3.92062	Cebpb	CCAAT/enhancer binding protein (C/EBP), beta	5.37879e-06	1.97108	7.07014	11.2005	2.81096e-07	6.9929	7.43493
3.91198	Tbx18	T-box18	5.0296e-05	1.9679	3.56262	8.12028	6.4059e-06	4.15992	3.78917
3.87966	Nanog	Nanog homeobox	0.0549274	1.95593	0.695631	2.43291	0.0336309	-3.95697	1.14743
3.87856	Apobec1	apolipoprotein B mRNA editing enzyme, catalytic polypeptide 1	0.000452906	1.95552	5.16858	5.91682	0.000108774	0.857141	5.41529
3.8753	Mdfi	MyoD family inhibitor	4.86137e-05	1.95431	2.02147	8.15823	6.13138e-06	4.39171	2.20505
3.87154	Pthlh	parathyroid hormone-like peptide	0.00529922	1.95291	2.06956	3.98751	0.00221272	-1.60315	2.32594
3.86742	Ifitm10	interferon induced transmembrane protein 10	0.00297299	1.95137	1.07964	4.40523	0.00110353	-0.738338	1.39834
3.86619	Runx1	runt related transcription factor 1	1.568e-05	1.95091	6.55193	9.59884	1.29109e-06	5.41012	6.75847
3.86283	Oaf	out at first homolog	2.85927e-06	1.94966	5.71296	12.2758	1.11719e-07	8.09549	5.94623
3.85764	Gm21975	predicted gene 21975	0.00098527	1.94772	3.14725	5.25626	0.000287739	0.173318	3.40785
3.85601	Slc16a2	solute carrier family 16 (monocarboxylic acid transporters), member 2	1.27716e-05	1.94711	4.83149	9.87134	9.82091e-07	5.85225	5.03845
3.85516	Ecscr	endothelial cell surface expressed chemotaxis and apoptosis regulator	3.32176e-06	1.94679	3.45281	11.9952	1.4114e-07	8.05081	3.66431
3.84717	Cx3cr1	chemokine (C-X3-C motif) receptor 1	0.000182767	1.9438	2.83055	6.7502	3.47197e-05	2.57402	3.08655
3.84514	Ninj1	ninjurin 1	7.80848e-07	1.94303	5.04897	15.3802	1.10835e-08	10.5305	5.25488
3.84466	Stk36	serine/threonine kinase 36	0.00166537	1.94286	1.17908	4.84083	0.00054759	0.0508087	1.40654
3.84106	Tas2r135	taste receptor, type 2, member 135	0.00116436	1.9415	-0.222203	5.12105	0.000353821	0.512134	0.128088
3.83275	Ccl9	chemokine (C-C motif) ligand 9	9.47591e-05	1.93838	6.05374	7.42027	1.47821e-05	2.82983	6.29358
3.82638	Ifrd1	interferon-related developmental regulator 1	6.49552e-06	1.93598	6.12816	10.8796	3.75706e-07	6.71427	6.49394
3.82399	Lmnb1	lamin B1	4.18402e-06	1.93508	4.73519	11.5901	1.995e-07	7.52354	4.9899
3.82351	Krt14	keratin 14	0.000279048	1.9349	11.5621	6.3538	5.9086e-05	1.37824	11.8053
3.81896	Snora43	small nucleolar RNA, H/ACA box 43	0.00531327	1.93318	0.47088	3.9857	0.00221951	-1.30886	0.75549
3.81731	Vegfa	vascular endothelial growth factor A	2.54879e-05	1.93256	5.98892	8.96317	2.50611e-06	4.71437	6.2492
3.81531	Cd44	CD44 antigen	2.67494e-05	1.9318	8.30102	8.90592	2.66517e-06	4.58705	8.50883
3.80444	F5	coagulation factor V	0.000323414	1.92768	3.47797	6.21649	7.13771e-05	1.43924	3.99219
3.80175	Prelid2	PRELI domain containing 2	0.000307688	1.92666	0.590698	6.26255	6.69735e-05	2.08656	0.758649
3.79422	Pdpn	podoplanin	0.000214952	1.92381	4.805	6.59324	4.27509e-05	1.8745	5.02587
3.79422	Pdpn	podoplanin	0.000214952	1.92381	4.805	6.59324	4.27509e-05	1.8745	5.02587
3.79422	Pdpn	podoplanin	0.000214952	1.92381	4.805	6.59324	4.27509e-05	1.8745	5.02587
3.79422	Pdpn	podoplanin	0.000214952	1.92381	4.805	6.59324	4.27509e-05	1.8745	5.02587
3.79248	Ctla4	cytotoxic T-lymphocyte-associated protein 4	0.11461	1.92314	0.69931	1.9457	0.0781964	-4.79621	1.35983
3.79071	Dok1	docking protein 1	2.27587e-06	1.92247	4.19183	12.7447	7.63693e-08	8.62772	4.37344
3.77348	Hmga2	high mobility group AT-hook 2	0.000347506	1.9159	1.46132	6.15233	7.80349e-05	1.89042	1.66896
3.76857	Entpd1	ectonucleoside triphosphate diphosphohydrolase 1	3.11505e-05	1.91402	6.99224	8.70021	3.33334e-06	4.36351	7.21534
3.76183	Cacna1h	calcium channel, voltage-dependent, T type, alpha 1H subunit	0.0121003	1.91144	1.90838	3.42401	0.00583798	-2.42443	2.19923
3.7611	Cacna1d	calcium channel, voltage-dependent, L type, alpha 1D subunit	3.57616e-05	1.91115	3.90048	8.53105	4.01895e-06	4.5087	4.10404
3.75854	Gm10228	predicted gene 10228	0.393935	1.91017	-1.40283	1.03107	0.325066	-5.26561	-0.0128925
3.75602	Bgn	biglycan	6.89996e-06	1.90921	9.22394	10.7825	4.10774e-07	6.5912	9.43235
3.75517	Ppp1r3d	protein phosphatase 1, regulatory subunit 3D	0.00121306	1.90888	2.83182	5.08717	0.000372787	-0.0514513	3.14057
3.75441	Plekho2	pleckstrin homology domain containing, family O member 2	3.85697e-06	1.90859	6.28998	11.7254	1.77528e-07	7.53419	6.47752
3.75325	Tcirg1	T cell, immune regulator 1, ATPase, H+ transporting, lysosomal V0 protein A3	5.03781e-06	1.90814	6.10021	11.3171	2.534e-07	7.17106	6.28972
3.74844	Cyth4	cytohesin 4	3.11134e-05	1.90629	5.79962	8.70306	3.32293e-06	4.45518	6.00133
3.74715	Ccl2	chemokine (C-C motif) ligand 2	0.00117735	1.90579	3.35412	5.11181	0.00035889	-0.108435	3.62359
3.73928	Pram1	PML-RAR alpha-regulated adaptor molecule 1	0.00930964	1.90276	1.0816	3.60012	0.00429656	-2.05386	1.35734
3.73518	Grb10	growth factor receptor bound protein 10	3.09376e-06	1.90118	7.78107	12.1349	1.25558e-07	7.85338	8.05835
3.73466	Cd84	CD84 antigen	7.25436e-06	1.90098	6.16248	10.6999	4.43369e-07	6.57858	6.35745
3.73218	Chil3	chitinase-like 3	0.158023	1.90002	0.790713	1.72389	0.113218	-5.18759	1.5451
3.73166	Mcam	melanoma cell adhesion molecule	8.01219e-07	1.89982	6.32038	15.2309	1.22611e-08	10.3467	6.51293
3.7311	Csgalnact1	chondroitin sulfate N-acetylgalactosaminyltransferase 1	8.42489e-07	1.8996	4.66048	15.05	1.38741e-08	10.3327	4.84186
3.72554	Dpysl3	dihydropyrimidinase-like 3	1.41648e-05	1.89745	7.19775	9.72513	1.13647e-06	5.52268	7.45571
3.72467	Tbc1d10c	TBC1 domain family, member 10c	0.0135274	1.89711	0.643837	3.34753	0.00667467	-2.37714	0.922413
3.72467	Tbc1d10c	TBC1 domain family, member 10c	0.0135274	1.89711	0.643837	3.34753	0.00667467	-2.37714	0.922413
3.72467	Tbc1d10c	TBC1 domain family, member 10c	0.0135274	1.89711	0.643837	3.34753	0.00667467	-2.37714	0.922413
3.72467	Tbc1d10c	TBC1 domain family, member 10c	0.0135274	1.89711	0.643837	3.34753	0.00667467	-2.37714	0.922413
3.7239	Stil	Scl/Tal1 interrupting locus	4.41201e-05	1.89681	2.44055	8.2791	5.33831e-06	4.46588	2.64137
3.72005	Dnah17	dynein, axonemal, heavy chain 17	0.000274357	1.89532	2.32152	6.36979	5.78091e-05	1.98958	2.63085
3.71459	Aldh1a3	aldehyde dehydrogenase family 1, subfamily A3	0.00583416	1.8932	4.51556	3.92024	0.00248003	-2.21252	4.96963
3.70845	Hilpda	hypoxia inducible lipid droplet associated	0.000134936	1.89081	4.58803	7.05009	2.35322e-05	2.42628	5.08286
3.7054	Jun	jun proto-oncogene	3.78894e-05	1.88963	6.81756	8.45819	4.35991e-06	4.08494	7.02422
3.70508	Gjc1	gap junction protein, gamma 1	1.73799e-05	1.8895	3.72462	9.465	1.48016e-06	5.63696	3.92248
3.70323	Stk17b	serine/threonine kinase 17b (apoptosis-inducing)	1.22839e-06	1.88878	6.38136	14.0388	2.84142e-08	9.45672	6.58429
3.70075	Agap2	ArfGAP with GTPase domain, ankyrin repeat and PH domain 2	0.000740004	1.88782	2.99018	5.4891	0.000202783	0.496845	3.37349
3.69399	Mex3b	mex3 RNA binding family member B	0.00516522	1.88518	3.86507	4.0054	0.00214681	-1.92182	4.24869
3.69002	Pstpip1	proline-serine-threonine phosphatase-interacting protein 1	0.00025674	1.88363	3.32402	6.43115	5.31772e-05	1.88323	3.57374
3.68675	Krtap1-3	keratin associated protein 1-3	0.428042	1.88235	-1.2374	0.959585	0.358273	-5.30059	0.77997
3.68371	Fcgr3	Fc receptor, IgG, low affinity III	5.69595e-06	1.88116	5.89257	11.11	3.04829e-07	6.98038	6.08725
3.67903	Tcfl5	transcription factor-like 5 (basic helix-loop-helix)	0.0011562	1.87932	2.84987	5.12653	0.000350851	0.143409	3.06983
3.6693	Bin2	bridging integrator 2	0.000620404	1.87551	3.01755	5.63887	0.000162571	0.833797	3.22707
3.66681	Trim25	tripartite motif-containing 25	1.36464e-06	1.87452	5.85071	13.8549	3.25339e-08	9.35564	6.02849
3.66138	Ceacam1	carcinoembryonic antigen-related cell adhesion molecule 1	0.00080352	1.87239	2.98333	5.42102	0.000224452	0.472981	3.21531
3.65874	Ada	adenosine deaminase	0.00014012	1.87135	3.74114	7.01237	2.4697e-05	2.67661	3.93625
3.65585	Nckap1l	NCK associated protein 1 like	1.17965e-05	1.87021	6.61941	9.98304	8.79477e-07	5.80406	6.8152
3.64653	Bdkrb2	bradykinin receptor, beta 2	3.97596e-05	1.86652	1.2761	8.40632	4.62168e-06	4.66258	1.46606
3.64269	Notch4	notch 4	3.94062e-05	1.865	4.18991	8.41688	4.56702e-06	4.33796	4.37635
3.63501	Slfn3	schlafen 3	0.000568941	1.86196	1.96775	5.71645	0.000145166	1.16308	2.1871
3.63381	Prss27	protease, serine 27	0.0031489	1.86148	2.28121	4.36319	0.00118236	-1.03817	2.51682
3.62914	Zcchc5	zinc finger, CCHC domain containing 5	0.00570258	1.85963	2.26273	3.9359	0.00241494	-1.57057	2.67637
3.619	Morc1	microrchidia 1	0.0048693	1.85559	0.369371	4.0473	0.00200033	-1.13033	0.562075
3.60942	Stat4	signal transducer and activator of transcription 4	0.00630287	1.85177	1.61258	3.86609	0.00271953	-1.7708	1.9261
3.60555	Lilra6	leukocyte immunoglobulin-like receptor, subfamily A (with TM domain), member 6	0.00158032	1.85022	3.59514	4.88106	0.000513957	-0.543637	3.84651
3.60176	Tex14	testis expressed gene 14	0.00546122	1.8487	-0.112623	3.96503	0.00229856	-1.29464	0.279784
3.60133	Mgp	matrix Gla protein	0.00369403	1.84853	2.93307	4.24444	0.00143862	-1.311	3.18988
3.58548	Zc3h12a	zinc finger CCCH type containing 12A	0.000230942	1.84217	3.79908	6.52725	4.6704e-05	1.91342	4.04136
3.58492	Gm14548	predicted gene 14548	0.000757082	1.84194	4.59013	5.4709	0.00020835	0.190396	4.85237
3.58485	Cxcr5	chemokine (C-X-C motif) receptor 5	0.020595	1.84191	0.653027	3.07251	0.010837	-2.98714	1.20862
3.58239	Mcm10	minichromosome maintenance 10 replication initiation factor	0.000174787	1.84092	2.12558	6.79197	3.28666e-05	2.63155	2.36639
3.57943	Lhx6	LIM homeobox protein 6	0.000107819	1.83973	2.10708	7.28391	1.75104e-05	3.31908	2.27475
3.57424	Piezo2	piezo-type mechanosensitive ion channel component 2	0.00283367	1.83764	4.42576	4.43947	0.00104342	-1.34322	4.75622
3.57043	Pxylp1	2-phosphoxylose phosphatase 1	1.38448e-06	1.8361	4.05767	13.8259	3.32394e-08	9.49559	4.22595
3.56828	Nsg1	neuron specific gene family member 1	5.79361e-06	1.83523	4.06895	11.0729	3.152e-07	7.17627	4.24164
3.56366	Pecam1	platelet/endothelial cell adhesion molecule 1	1.7844e-06	1.83336	6.96523	13.2376	5.18745e-08	8.80202	7.13658
3.55876	Lce1k	late cornified envelope 1K	0.161534	1.83138	0.5055	1.70844	0.116122	-4.92552	1.00577
3.55815	Siglecf	sialic acid binding Ig-like lectin F	0.0539358	1.83113	0.0989036	2.44557	0.03289	-3.86198	0.595834
3.5574	Rap1gap2	RAP1 GTPase activating protein 2	2.78717e-05	1.83082	3.74138	8.84662	2.84153e-06	4.87066	3.96571
3.55686	Ipcef1	interaction protein for cytohesin exchange factors 1	0.00688516	1.8306	2.45839	3.80538	0.0030168	-2.13664	2.82089
3.54868	6430411K18Rik	RIKEN cDNA 6430411K18 gen	0.00259247	1.82728	1.25095	4.50648	0.000935489	-0.476478	1.50026
3.54868	6430411K18Rik	RIKEN cDNA 6430411K18 gen	0.00259247	1.82728	1.25095	4.50648	0.000935489	-0.476478	1.50026
3.54868	6430411K18Rik	RIKEN cDNA 6430411K18 gen	0.00259247	1.82728	1.25095	4.50648	0.000935489	-0.476478	1.50026
3.54868	6430411K18Rik	RIKEN cDNA 6430411K18 gen	0.00259247	1.82728	1.25095	4.50648	0.000935489	-0.476478	1.50026
3.54572	Itga11	integrin alpha 11	0.000721379	1.82608	5.67009	5.51069	0.000196387	0.238803	6.23452
3.53008	Spred3	sprouty-related, EVH1 domain containing 3	7.0577e-05	1.8197	2.61802	7.74517	9.95946e-06	3.83302	2.78648
3.52509	Thbs3	thrombospondin 3	0.000525994	1.81766	6.42227	5.78414	0.000131598	0.512577	6.70221
3.5223	Msn	moesin	8.09265e-07	1.81652	7.95692	15.1777	1.27136e-08	10.2719	8.12603
3.52182	Tie1	tyrosine kinase with immunoglobulin-like and EGF-like domains 1	1.55264e-06	1.81632	5.08029	13.5923	3.95835e-08	9.20324	5.25171
3.51377	A630033H20Rik	RIKEN cDNA A630033H20 gene	0.000167975	1.81302	4.60931	6.83366	3.11228e-05	2.30267	4.87144
3.5011	Hist1h2an	histone cluster 1, H2an	0.000113766	1.80781	2.85833	7.22434	1.88682e-05	3.08184	3.0529
3.49668	Tmem8	transmembrane protein 8 (five membrane-spanning domains)	0.00685471	1.80599	3.81037	3.80834	0.00300156	-2.43907	4.09409
3.48455	E2f7	E2F transcription factor 7	0.000234616	1.80097	2.32216	6.51324	4.75924e-05	2.27113	2.4941
3.48144	Havcr2	hepatitis A virus cellular receptor 2	0.000162936	1.79968	3.01604	6.86655	2.98171e-05	2.577	3.20714
3.47765	Susd3	sushi domain containing 3	0.0003731	1.79811	2.05383	6.08954	8.51962e-05	1.69829	2.24331
3.47725	Sytl5	synaptotagmin-like 5	0.0785243	1.79795	0.000324015	2.19879	0.0506488	-4.00775	0.44597
3.47576	Laptm5	lysosomal-associated protein transmembrane 5	2.61647e-05	1.79733	6.41713	8.93032	2.5961e-06	4.6655	6.59795
3.47566	Hif1a	hypoxia inducible factor 1, alpha subunit	7.14646e-07	1.79729	8.23359	15.618	9.45443e-09	10.5841	8.40527
3.47486	Gas2	growth arrest specific 2	0.00321962	1.79695	2.32575	4.34585	0.00121659	-0.843355	2.94042
3.47417	Procr	protein C receptor, endothelial	0.000790555	1.79667	4.14729	5.43579	0.000219549	0.284949	4.34948
3.467	Tnfrsf22	tumor necrosis factor receptor superfamily, member 22	0.000144622	1.79369	1.63468	6.982	2.56798e-05	2.96702	1.82959
3.46301	Myadm	myeloid-associated differentiation marker	0.000449772	1.79203	6.51088	5.9245	0.000107591	0.696515	6.72193
3.46293	Pgm1	phosphoglucomutase 1	3.14682e-06	1.79199	3.86758	12.0942	1.29899e-07	8.10175	4.02586
3.46108	Ms4a4c	membrane-spanning 4-domains, subfamily A, member 4C	0.161668	1.79122	2.94779	1.70775	0.116252	-5.74656	3.55363
3.46083	Elk3	ELK3, member of ETS oncogene family	5.10576e-07	1.79112	5.4352	16.6111	4.98185e-09	11.344	5.59531
3.45686	Uck2	uridine-cytidine kinase 2	0.000269779	1.78946	5.1017	6.38452	5.66587e-05	1.53407	5.29751
3.45668	Dmxl2	Dmx-like 2	2.42097e-05	1.78939	6.11444	9.03014	2.33294e-06	4.77636	6.36016
3.44906	Ier2	immediate early response 2	0.00857467	1.78621	4.28383	3.65521	0.00390595	-2.83797	4.64862
3.44285	Fstl1	follistatin-like 1	5.37879e-06	1.7836	10.7228	11.206	2.79701e-07	7.03287	10.9943
3.44192	Col4a1	collagen, type IV, alpha 1	9.96294e-07	1.78322	9.89115	14.5038	2.03199e-08	9.80172	10.0572
3.44014	Trex2	three prime repair exonuclease 2	0.0161499	1.78247	4.55192	3.23189	0.00817902	-3.57795	4.86098
3.4369	Zc3h12d	zinc finger CCCH type containing 12D	0.00342802	1.78111	2.06041	4.30035	0.0013114	-1.12154	2.29222
3.43095	Lsp1	lymphocyte specific 1	2.8274e-07	1.77861	7.06016	18.4366	1.67544e-09	12.411	7.25751
3.42953	Pde2a	phosphodiesterase 2A, cGMP-stimulated	2.67097e-06	1.77801	5.7636	12.4274	9.86535e-08	8.18122	5.93425
3.42939	Ccnb2	cyclin B2	1.35889e-05	1.77795	3.41044	9.7781	1.0777e-06	5.96834	3.57487
3.42446	Kdr	kinase insert domain protein receptor	9.6199e-06	1.77587	5.78159	10.2761	6.61521e-07	6.16502	5.95507
3.42338	Col18a1	collagen, type XVIII, alpha 1	5.78187e-07	1.77542	8.35936	16.2618	6.21492e-09	11.025	8.51877
3.42178	Hist1h2ah	histone cluster 1, H2ah	0.000209177	1.77475	3.38626	6.61923	4.12944e-05	2.15556	3.57903
3.4212	Itgad	integrin, alpha D	0.272678	1.7745	0.26331	1.32702	0.211897	-5.51161	0.966331
3.42029	Sash3	SAM and SH3 domain containing 3	0.000285653	1.77412	3.91847	6.33055	6.09962e-05	1.65362	4.10117
3.41889	Phlda1	pleckstrin homology like domain, family A, member 1	0.00444948	1.77353	3.11909	4.11122	0.00179659	-1.70593	3.35683
3.41784	Arhgap22	Rho GTPase activating protein 22	0.000119238	1.77309	2.57677	7.1714	2.01701e-05	3.14372	2.77001
3.41708	Kirrel3	kin of IRRE like 3 (Drosophila)	0.00256556	1.77277	1.23321	4.51467	0.000923128	-0.549075	1.42292
3.41663	Fbp1	fructose bisphosphatase 1	0.0116969	1.77257	0.678766	3.4467	0.00561107	-2.0985	1.0392
3.41433	Cald1	caldesmon 1	3.75362e-07	1.7716	7.48035	17.7842	2.44345e-09	12.0074	7.64663
3.4143	Trpv2	transient receptor potential cation channel, subfamily V, member 2	0.000192751	1.77159	4.1729	6.69679	3.72539e-05	2.10305	4.36415
3.41379	Has2	hyaluronan synthase 2	2.25496e-05	1.77137	4.93269	9.12483	2.10981e-06	5.02403	5.1019
3.4046	F630028O10Rik	RIKEN cDNA F630028O10 gene	0.000296651	1.76748	5.34201	6.29597	6.39611e-05	1.3278	5.57462
3.39723	Gpsm3	G-protein signalling modulator 3 (AGS3-like, C. elegans)	0.000144027	1.76436	2.9973	6.9858	2.55544e-05	2.74915	3.17368
3.39419	Mal	myelin and lymphocyte protein, T cell differentiation protein	0.0283219	1.76307	3.61518	2.86508	0.0156509	-4.14491	4.0863
3.39403	Tmem98	transmembrane protein 98	2.73637e-05	1.763	2.88998	8.87002	2.77048e-06	5.11957	3.08043
3.39285	Parvg	parvin, gamma	0.00704846	1.7625	3.23852	3.7895	0.0031	-2.21483	3.48069
3.39148	Vmn2r96	vomeronasal 2, receptor 96	0.485802	1.76191	1.0283	0.845142	0.416378	-6.17623	2.49688
3.38914	Lhfpl2	lipoma HMGIC fusion partner-like 2	1.56691e-07	1.76092	6.31033	21.3628	3.55492e-10	14.0228	6.51347
3.38613	Apol9b	apolipoprotein L 9b	0.0443617	1.75964	0.932053	2.57239	0.0262936	-3.62615	1.30911
3.38202	Nt5dc2	5'-nucleotidase domain containing 2	7.15248e-06	1.75789	4.66575	10.7187	4.35725e-07	6.74449	4.82502
3.38106	Myo1f	myosin IF	0.000214417	1.75747	5.59712	6.5973	4.252e-05	1.76305	5.78571
3.37907	Postn	periostin, osteoblast specific factor	2.37279e-05	1.75663	11.5045	9.06019	2.25949e-06	4.83	11.8281
3.37773	Ptprc	protein tyrosine phosphatase, receptor type, C	0.000262034	1.75605	7.33489	6.41197	5.45807e-05	1.36757	7.56694
3.37655	Dchs1	dachsous 1 (Drosophila)	0.000588846	1.75555	5.90656	5.68675	0.000151583	0.44207	6.29886
3.37473	Kcnk3	potassium channel, subfamily K, member 3	0.00693892	1.75477	0.915961	3.80038	0.00304274	-1.64397	1.10747
3.3647	Cd68	CD68 antigen	2.56397e-05	1.75048	5.82404	8.95437	2.52988e-06	4.74329	5.99038
3.36376	Spi1	spleen focus forming virus (SFFV) proviral integration oncogene	1.55496e-05	1.75007	4.3741	9.60872	1.27821e-06	5.60927	4.57177
3.36343	Ebf3	early B cell factor 3	6.33158e-05	1.74993	4.00325	7.85604	8.72761e-06	3.71664	4.18276
3.36156	Tmem44	transmembrane protein 44	4.28934e-05	1.74913	2.27523	8.3123	5.14037e-06	4.5544	2.45214
3.35971	Sytl2	synaptotagmin-like 2	0.000102219	1.74834	4.51132	7.33972	1.63333e-05	3.02197	4.83462
3.35858	Slamf6	SLAM family member 6	0.0667333	1.74785	0.257141	2.30576	0.0420365	-4.02345	0.565973
3.35773	Exoc3l4	exocyst complex component 3-like 4	0.000325045	1.74748	1.64707	6.21219	7.18041e-05	1.96825	1.79693
3.35743	Traf3ip3	TRAF3 interacting protein 3	0.00870086	1.74736	1.62378	3.64547	0.00397222	-2.08269	1.84214
3.35321	Ttyh3	tweety family member 3	7.61281e-06	1.74554	5.89654	10.6208	4.77285e-07	6.51053	6.05785
3.35205	Eno1b	enolase 1B, retrotransposed	1.56691e-07	1.74504	6.46056	21.3582	3.56288e-10	14.0088	6.62366
3.34992	Eno1	enolase 1, alpha non-neuron	8.01219e-07	1.74413	7.00021	15.2183	1.23664e-08	10.3107	7.16398
3.34312	Cdk1	cyclin-dependent kinase 1	7.03528e-06	1.74119	4.04563	10.7507	4.22999e-07	6.83815	4.20733
3.34133	Fam65b	family with sequence similarity 65, member B	0.00105928	1.74042	4.40752	5.1991	0.000313922	-0.241408	4.69704
3.3404	Ggt7	gamma-glutamyltransferase 7	0.00658886	1.74002	0.725321	3.83522	0.00286669	-1.51767	0.918153
3.34012	Zyx	zyxin	5.75266e-05	1.7399	6.27274	7.96563	7.66995e-06	3.5142	6.4458
3.33465	Gm1966	predicted gene 1966	0.00114732	1.73754	5.64847	5.13379	0.000346957	-0.4823	5.86766
3.32938	Ctse	cathepsin E	0.405256	1.73525	1.63772	1.00707	0.33595	-6.12718	2.6049
3.32777	Sema7a	sema domain, immunoglobulin domain (Ig), and GPI membrane anchor, (semaphorin) 7A	0.000112043	1.73456	4.39431	7.241	1.84772e-05	2.81022	4.56421
3.32517	Aldh3b1	aldehyde dehydrogenase 3 family, member B1	0.0001858	1.73343	3.01507	6.73495	3.5424e-05	2.40117	3.1838
3.31917	Gmfg	glia maturation factor, gamma	0.00190834	1.73082	3.31133	4.73953	0.000642996	-0.713944	3.52653
3.31388	Itm2a	integral membrane protein 2A	9.60109e-05	1.72852	6.43522	7.405	1.50635e-05	2.83239	6.80383
3.31198	Cd276	CD276 antigen	0.000309508	1.7277	5.34035	6.25713	6.74762e-05	1.32545	5.54651
3.29472	Tbxas1	thromboxane A synthase 1, platelet	0.000134685	1.72016	3.81122	7.05195	2.34765e-05	2.71515	3.99114
3.2933	Slc25a37	solute carrier family 25, member 37	3.75626e-06	1.71953	4.9988	11.7716	1.70636e-07	7.66054	5.1792
3.29185	Pfkfb3	6-phosphofructo-2-kinase/fructose-2,6-biphosphatase 3	2.12469e-05	1.7189	5.54138	9.2017	1.94565e-06	5.01207	5.77347
3.29101	Kif21b	kinesin family member 21B	2.07893e-05	1.71853	4.75993	9.22894	1.89085e-06	5.17395	4.91773
3.29074	Rgs5	regulator of G-protein signaling 5	2.84375e-05	1.71841	6.40239	8.81609	2.93722e-06	4.53984	6.57699
3.28971	Evl	Ena-vasodilator stimulated phosphoprotein	2.93567e-05	1.71796	4.22567	8.77287	3.07868e-06	4.78254	4.41662
3.28839	Epb4.1l3	NA	1.24424e-06	1.71738	5.43454	14.0039	2.91492e-08	9.51017	5.59489
3.28207	Atp8b4	ATPase, class I, type 8B, member 4	0.00081374	1.71461	3.80808	5.41093	0.000227867	0.239925	4.02606
3.28189	Gpr171	G protein-coupled receptor 171	0.00488071	1.71453	2.69374	4.04561	0.00200602	-1.72009	2.91837
3.28024	Sema6b	sema domain, transmembrane domain (TM), and cytoplasmic domain, (semaphorin) 6B	0.000211394	1.7138	3.36215	6.60924	4.18476e-05	2.09126	3.59628
3.27816	Samd11	sterile alpha motif domain containing 11	0.0440375	1.71289	1.67985	2.57766	0.0260499	-4.085	2.13221
3.27396	Klhl6	kelch-like 6	0.00200736	1.71104	2.9396	4.70246	0.000682168	-0.630567	3.12684
3.26998	Gtse1	G two S phase expressed protein 1	0.000126476	1.70928	1.90406	7.1146	2.16752e-05	3.12372	2.05163
3.26531	Nup210l	nucleoporin 210-like	0.000280461	1.70722	0.167543	6.34773	5.95783e-05	2.18616	0.300727
3.2585	Rgs16	regulator of G-protein signaling 16	0.0555241	1.70421	2.16594	2.42594	0.034046	-4.35642	2.50129
3.25775	Acap1	ArfGAP with coiled-coil, ankyrin repeat and PH domains 1	0.00119541	1.70388	2.73398	5.10017	0.000365384	-0.0164472	2.97173
3.25724	Peg10	paternally expressed 10	1.65245e-05	1.70365	2.88548	9.53102	1.3834e-06	5.76307	3.05663
3.25214	Bnc2	basonuclin 2	5.1876e-06	1.70139	5.47291	11.2642	2.65582e-07	7.18056	5.63592
3.25062	Stra6	stimulated by retinoic acid gene 6	0.0865521	1.70071	2.07104	2.13338	0.0567213	-4.76498	2.42889
3.25039	Ppp1r18	protein phosphatase 1, regulatory subunit 18	2.44987e-05	1.70061	5.46871	9.01269	2.37678e-06	4.82439	5.64241
3.24974	Ehd1	EH-domain containing 1	5.41809e-06	1.70032	5.01374	11.1856	2.84848e-07	7.12584	5.17581
3.24974	Ehd1	EH-domain containing 1	5.41809e-06	1.70032	5.01374	11.1856	2.84848e-07	7.12584	5.17581
3.24974	Ehd1	EH-domain containing 1	5.41809e-06	1.70032	5.01374	11.1856	2.84848e-07	7.12584	5.17581
3.24974	Ehd1	EH-domain containing 1	5.41809e-06	1.70032	5.01374	11.1856	2.84848e-07	7.12584	5.17581
3.24929	Hist1h2ap	histone cluster 1, H2ap	0.00475682	1.70013	3.60841	4.06298	0.00194822	-1.9047	3.82177
3.2418	Trim6	tripartite motif-containing 6	0.0170926	1.6968	0.00336789	3.19433	0.0087389	-2.54623	0.227669
3.24011	Dfna5	deafness, autosomal dominant 5 (human)	0.000417776	1.69604	1.39737	5.98988	9.80463e-05	1.66219	1.54655
3.23902	Dock2	dedicator of cyto-kinesis 2	8.59505e-05	1.69556	5.70024	7.52567	1.29876e-05	3.00434	5.86781
3.23902	Dock2	dedicator of cyto-kinesis 2	8.59505e-05	1.69556	5.70024	7.52567	1.29876e-05	3.00434	5.86781
3.23535	Cd5	CD5 antigen	0.132992	1.69392	1.00378	1.84464	0.0926906	-4.95659	1.45722
3.23354	Rhob	ras homolog family member B	7.23991e-07	1.69311	6.64143	15.5446	9.92726e-09	10.5543	6.78727
3.22959	Gm10825	predicted gene 10825	0.252787	1.69135	0.831116	1.38564	0.193827	-5.513	1.45036
3.22932	Cd200r1	CD200 receptor 1	7.53364e-05	1.69123	3.35746	7.67553	1.08283e-05	3.5985	3.51224
3.22719	Rnu1a1	U1a1 small nuclear RNA	0.0027326	1.69028	13.203	4.46632	0.000998673	-1.5387	13.399
3.22563	Rhoc	ras homolog family member C	1.54471e-06	1.68958	5.40321	13.6027	3.9275e-08	9.19879	5.55786
3.22232	Efhd2	EF hand domain containing 2	9.21307e-07	1.6881	5.91234	14.7832	1.669e-08	10.0331	6.09329
3.22092	Col6a2	collagen, type VI, alpha 2	2.81327e-06	1.68747	10.2114	12.302	1.09328e-07	8.02023	10.413
3.21727	Gja5	gap junction protein, alpha 5	0.00031825	1.68584	2.60111	6.23196	6.98646e-05	1.91281	2.90722
3.2163	Lpar4	lysophosphatidic acid receptor 4	0.00121835	1.6854	3.44594	5.08377	0.000374748	-0.0904347	3.65381
3.21444	Dscam	Down syndrome cell adhesion molecule	0.099002	1.68457	0.282447	2.04491	0.06604	-4.27969	0.863677
3.20917	Wsb1	WD repeat and SOCS box-containing 1	3.11602e-06	1.6822	6.18391	12.1102	1.28179e-07	7.86774	6.34676
3.20831	Pf4	platelet factor 4	5.34824e-05	1.68181	5.50758	8.04862	6.96123e-06	3.65256	5.74549
3.20778	Cd24a	CD24a antigen	8.62122e-06	1.68157	6.82726	10.4304	5.70931e-07	6.24865	6.98589
3.20528	Golm1	golgi membrane protein 1	2.1584e-07	1.68045	4.89856	20.0619	6.89582e-10	13.373	5.03681
3.20444	Gcnt1	glucosaminyl (N-acetyl) transferase 1, core 2	8.60408e-06	1.68007	4.95784	10.4338	5.69139e-07	6.39262	5.12872
3.1995	Ska3	spindle and kinetochore associated complex subunit 3	0.000445853	1.67784	2.0873	5.93202	0.000106444	1.44785	2.26719
3.19888	Lipa	lysosomal acid lipase A	3.4374e-05	1.67757	6.43529	8.57606	3.82275e-06	4.26923	6.65339
3.19525	Alox5ap	arachidonate 5-lipoxygenase activating protein	1.73934e-05	1.67593	4.47971	9.46314	1.48299e-06	5.44017	4.64919
3.19163	Naip2	NLR family, apoptosis inhibitory protein 2	0.00084399	1.67429	4.15521	5.38005	0.000238664	0.158042	4.33712
3.19142	C1s2	complement component 1, s subcomponent 2	0.00178956	1.6742	4.49995	4.78761	0.000595697	-0.799377	4.76135
3.19023	Vmp1	vacuole membrane protein 1	1.02006e-06	1.67366	7.37541	14.4378	2.12966e-08	9.73023	7.52397
3.19019	Nr4a2	nuclear receptor subfamily 4, group A, member 2	0.111618	1.67364	2.44892	1.96411	0.0757935	-5.17086	2.92375
3.18611	Snora23	small nucleolar RNA, H/ACA box 23	0.0112557	1.6718	1.09892	3.47352	0.00535445	-2.25464	1.28487
3.17568	Myo1b	myosin IB	2.80465e-06	1.66706	6.34254	12.3117	1.08467e-07	8.05493	6.50182
3.17376	Neu1	neuraminidase 1	7.5833e-06	1.66619	4.94907	10.6272	4.74446e-07	6.5785	5.12918
3.17348	Sepn1	selenoprotein N, 1	3.17493e-05	1.66606	5.61787	8.67471	3.42804e-06	4.41754	5.78502
3.17004	Phactr1	phosphatase and actin regulator 1	0.000181688	1.6645	2.99081	6.7558	3.44648e-05	2.51692	3.19375
3.16972	Lrrc8d	leucine rich repeat containing 8D	1.79887e-05	1.66436	3.57403	9.41518	1.55803e-06	5.54069	3.72706
3.16737	Mmp25	matrix metallopeptidase 25	0.0376256	1.66328	1.22595	2.67997	0.0217333	-3.74741	1.5745
3.16578	Rps6ka2	ribosomal protein S6 kinase, polypeptide 2	0.0035137	1.66256	4.98297	4.28162	0.00135265	-1.89571	5.46165
3.165	Rnf144a	ring finger protein 144A	1.22839e-06	1.66221	5.0856	14.0426	2.83346e-08	9.56818	5.23788
3.16335	Nedd9	neural precursor cell expressed, developmentally down-regulated gene 9	3.94303e-06	1.66145	6.03028	11.6824	1.84205e-07	7.49436	6.18593
3.16325	Mxra8	matrix-remodelling associated 8	3.3453e-05	1.66141	6.68982	8.60731	3.69267e-06	4.28309	6.88927
3.15955	Matn2	matrilin 2	0.000635428	1.65972	6.7837	5.61862	0.000167471	0.229849	7.09691
3.15744	Atp6v0c	ATPase, H+ transporting, lysosomal V0 subunit C	1.84767e-05	1.65876	5.59341	9.37626	1.62195e-06	5.21516	5.75834
3.14577	Tbc1d30	TBC1 domain family, member 30	0.00352533	1.65341	2.15938	4.27919	0.0013581	-1.19341	2.36802
3.14303	Tchh	trichohyalin	0.275608	1.65216	5.44543	1.31823	0.214725	-6.62163	6.67046
3.14294	Fyb	FYN binding protein	0.000698188	1.65211	5.29148	5.53755	0.000188727	0.226002	5.4766
3.13948	Tspan11	tetraspanin 11	2.19958e-06	1.65052	5.25965	12.8272	7.15179e-08	8.58502	5.41474
3.13306	Mlkl	mixed lineage kinase domain-like	0.000255917	1.64757	3.31289	6.43376	5.29891e-05	1.9403	3.46693
3.13275	Ftl1	ferritin light polypeptide 1	7.82994e-07	1.64743	10.1053	15.3336	1.14377e-08	10.4099	10.2433
3.13198	Vps37b	vacuolar protein sorting 37B (yeast)	0.000102133	1.64707	4.74346	7.34074	1.63125e-05	2.8228	5.01835
3.13174	Trim30d	tripartite motif-containing 30D	0.00823851	1.64696	2.67743	3.68357	0.00371933	-2.29847	2.87428
3.13174	Lpxn	leupaxin	0.000416437	1.64696	3.00701	5.99277	9.76459e-05	1.36586	3.16089
3.1242	Fam196b	family with sequence similarity 196, member B	0.00398822	1.64349	3.39373	4.18865	0.00157847	-1.64715	3.59466
3.12333	Ccr2	chemokine (C-C motif) receptor 2	0.00200151	1.64309	6.69111	4.7048	0.000679627	-1.27704	6.89983
3.12282	Ndc80	NDC80 kinetochore complex component	3.51566e-05	1.64285	2.49837	8.55079	3.93159e-06	4.75287	2.65054
3.12187	Myh7	myosin, heavy polypeptide 7, cardiac muscle, beta	0.847065	1.64241	-0.513585	0.243607	0.812104	-5.75147	3.97454
3.11963	Enah	enabled homolog (Drosophila)	7.382e-06	1.64138	7.01598	10.6703	4.55748e-07	6.49123	7.17384
3.11878	Htr7	5-hydroxytryptamine (serotonin) receptor 7	0.00908526	1.64098	1.17198	3.61723	0.00417109	-2.10657	1.43767
3.11709	Fbln2	fibulin 2	1.48185e-05	1.6402	9.40873	9.66824	1.20349e-06	5.44495	9.61231
3.11176	Cdc6	cell division cycle 6	2.67775e-05	1.63773	2.21155	8.90431	2.66982e-06	5.18075	2.34827
3.11131	Bend6	BEN domain containing 6	0.00195226	1.63752	2.17287	4.72322	0.000659929	-0.390735	2.33723
3.10912	Clec9a	C-type lectin domain family 9, member a	0.000753848	1.63651	2.1556	5.47474	0.000207161	0.741679	2.3283
3.09941	Nuf2	NUF2, NDC80 kinetochore complex component	0.000229422	1.63199	2.59533	6.53445	4.62544e-05	2.20378	2.74819
3.09678	Snora81	small nucleolar RNA, H/ACA box 81	0.0127043	1.63077	2.28627	3.39049	0.00619062	-2.65482	2.49651
3.09677	Csf2ra	colony stimulating factor 2 receptor, alpha, low-affinity (granulocyte-macrophage)	8.59092e-05	1.63076	3.9593	7.52643	1.29755e-05	3.23831	4.11933
3.09645	Hhex	hematopoietically expressed homeobox	0.00228058	1.63062	1.49305	4.60463	0.000798115	-0.478978	1.66516
3.09557	Pira1	paired-Ig-like receptor A1	0.048158	1.6302	4.13198	2.52004	0.0288424	-4.80455	4.49448
3.09326	Sgol2a	shugoshin-like 2a (S. pombe)	5.79361e-06	1.62913	3.6226	11.0726	3.15267e-07	7.20349	3.75856
3.09073	Ube2c	ubiquitin-conjugating enzyme E2C	2.68278e-05	1.62795	2.66816	8.89873	2.68592e-06	5.12921	2.80406
3.09022	Endou	endonuclease, polyU-specific	0.000409203	1.62771	6.01827	6.0074	9.56443e-05	0.858581	6.19664
3.07869	Slc8a1	solute carrier family 8 (sodium/calcium exchanger), member 1	1.74172e-06	1.62231	6.05152	13.3059	4.92189e-08	8.9073	6.19672
3.0774	Iglon5	IgLON family member 5	0.0619962	1.62171	0.44433	2.35309	0.0386937	-3.85997	0.879011
3.07509	Relt	RELT tumor necrosis factor receptor	0.000120783	1.62063	2.98197	7.15961	2.04731e-05	2.91099	3.19752
3.07411	Kctd11	potassium channel tetramerisation domain containing 11	0.000534326	1.62017	5.48628	5.77	0.000134317	0.568896	5.67242
3.07323	Pamr1	peptidase domain containing associated with muscle regeneration 1	0.0283341	1.61976	5.10481	2.86477	0.0156596	-4.12967	6.03871
3.07142	Kcnmb4	potassium large conductance calcium-activated channel, subfamily M, beta member 4	0.0257973	1.6189	0.0680338	2.92616	0.0140443	-2.86025	0.497803
3.06761	Skil	SKI-like	6.01908e-07	1.61712	6.64764	16.0748	7.00906e-09	10.9208	6.78013
3.06734	Cenpe	centromere protein E	6.86703e-06	1.61699	4.52498	10.7914	4.07394e-07	6.81095	4.66365
3.06026	AW011738	expressed sequence AW011738	0.0124953	1.61366	2.75607	3.40215	0.00606556	-2.95377	3.07505
3.06016	Birc5	baculoviral IAP repeat-containing 5	7.7404e-05	1.6136	2.73424	7.64507	1.12336e-05	3.63082	2.88925
3.05951	Pyhin1	pyrin and HIN domain family, member 1	0.0960228	1.6133	2.67136	2.0654	0.0637615	-5.07101	3.02522
3.05473	Fam107b	family with sequence similarity 107, member B	4.98607e-05	1.61104	6.47219	8.13082	6.32836e-06	3.67966	6.74555
3.04282	Cpxm1	carboxypeptidase X 1 (M14 family)	1.55081e-05	1.60541	7.31	9.61218	1.27373e-06	5.38608	7.48629
3.03945	Slc39a14	solute carrier family 39 (zinc transporter), member 14	0.000263954	1.60381	6.30408	6.40466	5.5126e-05	1.38831	6.51822
3.03459	Antxr2	anthrax toxin receptor 2	3.7245e-06	1.6015	7.29118	11.7999	1.66554e-07	7.55092	7.42922
3.03139	Figf	c-fos induced growth factor	0.00353425	1.59998	3.69039	4.27701	0.001363	-1.52342	3.8842
3.02919	5830432E09Rik	RIKEN cDNA 5830432E09 gene	0.011505	1.59893	1.00769	3.45865	0.00549526	-2.26966	1.17425
3.02596	Dll4	delta-like 4 (Drosophila)	0.00249425	1.59739	3.01675	4.53661	0.000890855	-0.907186	3.20045
3.0217	B4galt5	UDP-Gal:betaGlcNAc beta 1,4-galactosyltransferase, polypeptide 5	6.33117e-06	1.59536	5.34303	10.924	3.60771e-07	6.85545	5.4772
3.01975	Cd52	CD52 antigen	0.00222625	1.59443	3.72917	4.62353	0.000774194	-1.03901	3.94803
3.01594	Slc14a1	solute carrier family 14 (urea transporter), member 1	0.0064414	1.59261	1.03702	3.85092	0.00279084	-1.66629	1.27169
3.0156	E130012A19Rik	RIKEN cDNA E130012A19 gene	0.022808	1.59245	0.207151	3.00661	0.012178	-2.87913	0.386508
3.012	Icos	inducible T cell co-stimulator	0.0851278	1.59072	1.92366	2.14573	0.055524	-4.79779	2.30085
3.00915	Ebi3	Epstein-Barr virus induced gene 3	0.00623678	1.58936	0.339182	3.87361	0.00268486	-1.43155	0.464974
3.00301	Rtp4	receptor transporter protein 4	0.0883977	1.58641	3.59231	2.12024	0.0580222	-5.21989	3.97905
3.00061	Icam2	intercellular adhesion molecule 2	0.000203567	1.58526	2.98678	6.64626	3.98354e-05	2.27607	3.12652
3.00054	Foxm1	forkhead box M1	0.000252466	1.58522	2.98526	6.44796	5.19788e-05	2.0112	3.1292
3.00006	Cks2	CDC28 protein kinase regulatory subunit 2	1.75223e-06	1.58499	2.96457	13.2733	5.04674e-08	9.1097	3.11231
2.99955	Gm11567	predicted gene 11567	0.500738	1.58474	-1.68742	0.816365	0.431945	-5.39204	0.0723688
2.99908	Dcstamp	dentrocyte expressed seven transmembrane protein	0.0433776	1.58452	0.135685	2.58745	0.0256027	-3.45399	0.442015
2.99808	Rnf150	ring finger protein 150	8.05757e-06	1.58404	5.42663	10.5353	5.17084e-07	6.45247	5.56318
2.99455	Cenpa	centromere protein A	1.03707e-05	1.58234	3.23146	10.1665	7.35302e-07	6.37529	3.36219
2.99178	Tubb2a	tubulin, beta 2A class IIA	5.69472e-05	1.581	7.30322	7.97648	7.57308e-06	3.47575	7.44649
2.9911	Kif22	kinesin family member 22	7.1523e-05	1.58067	2.71514	7.72837	1.01619e-05	3.73616	2.86068
2.98835	Osr1	odd-skipped related 1 (Drosophila)	0.000215519	1.57935	3.67913	6.59035	4.29166e-05	2.1227	3.87164
2.98502	Rin3	Ras and Rab interactor 3	0.000127541	1.57774	4.13675	7.10523	2.19349e-05	2.68594	4.28209
2.98206	Pcdhgc5	protocadherin gamma subfamily C, 5	0.00213939	1.57631	3.2826	4.65263	0.000738828	-0.7489	3.49692
2.98172	Nes	nestin	4.23325e-05	1.57615	4.73343	8.3291	5.04327e-06	4.09402	4.90448
2.97588	Nav3	neuron navigator 3	2.89276e-05	1.57331	5.12645	8.79304	3.01175e-06	4.64772	5.28769
2.9733	Aif1	allograft inflammatory factor 1	0.0102883	1.57207	3.71229	3.53308	0.0048269	-2.87127	3.92528
2.97245	Pirb	paired Ig-like receptor B	0.000870021	1.57165	5.98757	5.35613	0.000247404	-0.172258	6.18059
2.97016	Vasp	vasodilator-stimulated phosphoprotein	1.61376e-05	1.57054	6.20107	9.5591	1.34433e-06	5.35557	6.38128
2.96919	Klf7	Kruppel-like factor 7 (ubiquitous)	1.73934e-05	1.57007	3.51924	9.46189	1.4849e-06	5.57988	3.67326
2.96734	Ccdc126	coiled-coil domain containing 126	8.11475e-05	1.56917	3.38473	7.59258	1.19711e-05	3.40263	3.56391
2.95888	Depdc1a	DEP domain containing 1a	0.000279048	1.56505	2.55666	6.35384	5.90823e-05	1.93361	2.71293
2.95399	Fam217b	family with sequence similarity 217, member B	0.000106326	1.56267	1.31152	7.29847	1.71947e-05	3.39328	1.41376
2.95242	Ptk2b	PTK2 protein tyrosine kinase 2 beta	3.27383e-06	1.5619	4.81877	12.0196	1.3828e-07	7.89539	4.96743
2.94962	Sfxn5	sideroflexin 5	0.000110987	1.56053	3.97701	7.25234	1.82162e-05	2.83363	4.18068
2.94918	Tpd52	tumor protein D52	5.37879e-06	1.56031	6.22307	11.2045	2.80085e-07	7.01836	6.44291
2.94797	Arhgap4	Rho GTPase activating protein 4	0.00160201	1.55972	3.83305	4.87084	0.000522292	-0.615862	4.00368
2.94524	Kcna3	potassium voltage-gated channel, shaker-related subfamily, member 3	0.0372858	1.55839	1.26554	2.68603	0.0215011	-3.66565	1.48192
2.94401	Map3k15	mitogen-activated protein kinase kinase kinase 15	0.0014842	1.55778	1.71946	4.93071	0.000475439	-0.00181253	1.87063
2.94367	Tlr7	toll-like receptor 7	4.28934e-05	1.55762	4.64126	8.31252	5.1391e-06	4.16381	4.82173
2.93817	Fam26f	family with sequence similarity 26, member F	0.186997	1.55492	0.930757	1.60569	0.137185	-5.18054	1.36277
2.9347	Aoah	acyloxyacyl hydrolase	0.0121299	1.55321	2.80128	3.42254	0.00585306	-2.81553	2.99609
2.93214	Tmem255a	transmembrane protein 255A	0.0020832	1.55196	1.66834	4.6726	0.000715548	-0.428363	1.8531
2.93152	Il1r1	interleukin 1 receptor, type I	9.51209e-06	1.55165	6.12519	10.2941	6.50175e-07	6.1395	6.2757
2.92947	Gm11559	predicted gene 11559	0.568294	1.55064	-0.905784	0.694534	0.502028	-5.53109	0.889102
2.92846	Lrrc32	leucine rich repeat containing 32	0.00073022	1.55014	4.35161	5.49942	0.0001997	0.332686	4.52333
2.92695	Tgif1	TGFB-induced factor homeobox 1	0.000130594	1.5494	4.7825	7.08248	2.25792e-05	2.47214	5.01603
2.92608	Pfkl	phosphofructokinase, liver, B-type	9.45695e-06	1.54897	5.70807	10.3054	6.43192e-07	6.18643	5.8451
2.92551	Zswim6	zinc finger SWIM-type containing 6	2.48346e-06	1.54869	4.95399	12.576	8.7442e-08	8.37853	5.07794
2.92516	Tmc8	transmembrane channel-like gene family 8	0.0491055	1.54851	0.656276	2.50724	0.0295012	-3.83239	0.896569
2.92453	Coro1a	coronin, actin binding protein 1A	0.000481446	1.5482	6.10337	5.86287	0.0001175	0.598475	6.3092
2.92269	Col4a2	collagen, type IV, alpha 2	2.47161e-06	1.5473	9.21466	12.5844	8.68548e-08	8.24887	9.34373
2.92224	Il7r	interleukin 7 receptor	0.000472021	1.54707	3.52784	5.88202	0.000114321	1.06243	3.67134
2.92216	Krtap8-1	keratin associated protein 8-1	0.587492	1.54704	0.791026	0.661122	0.522399	-5.84176	2.4436
2.91832	Col5a1	collagen, type V, alpha 1	8.02941e-07	1.54514	11.7043	15.2086	1.24483e-08	10.3557	11.8547
2.91673	Tlr9	toll-like receptor 9	0.0170218	1.54435	2.53305	3.19706	0.00869681	-3.11701	2.73207
2.91653	Ikzf3	IKAROS family zinc finger 3	0.135321	1.54425	1.61514	1.83283	0.0945371	-5.13578	1.99733
2.91637	Evi2b	ecotropic viral integration site 2b	0.0221008	1.54417	3.0548	3.02753	0.0117349	-3.61201	3.27383
2.91587	Impg2	interphotoreceptor matrix proteoglycan 2	0.00828547	1.54392	0.301261	3.67948	0.00374568	-1.70932	0.470799
2.90953	Krtap4-1	keratin associated protein 4-1	0.459232	1.54079	-1.10349	0.896179	0.389713	-5.38277	0.216681
2.90689	Ugcg	UDP-glucose ceramide glucosyltransferase	3.00662e-06	1.53947	7.31401	12.1849	1.2045e-07	7.89339	7.4388
2.9066	Psd4	pleckstrin and Sec7 domain containing 4	1.03765e-05	1.53933	5.63526	10.1649	7.36429e-07	6.02206	5.87671
2.90427	Krtap6-5	keratin associated protein 6-5	0.498038	1.53818	-1.09337	0.82158	0.429096	-5.4504	0.217973
2.90056	Btnl2	butyrophilin-like 2	0.00706648	1.53633	0.785633	3.78746	0.00311085	-1.72043	0.993568
2.89988	Ets1	E26 avian leukemia oncogene 1, 5' domain	6.45771e-06	1.53599	6.06337	10.8957	3.70207e-07	6.74744	6.19771
2.8993	Thbd	thrombomodulin	2.19688e-06	1.5357	6.14802	12.8445	7.05399e-08	8.51082	6.27094
2.89884	Dact1	dishevelled-binding antagonist of beta-catenin 1	2.70473e-06	1.53548	5.36465	12.3895	1.01756e-07	8.23175	5.64019
2.89835	Cthrc1	collagen triple helix repeat containing 1	1.05444e-05	1.53523	5.85703	10.1344	7.58516e-07	6.03274	6.02286
2.89835	Cthrc1	collagen triple helix repeat containing 1	1.05444e-05	1.53523	5.85703	10.1344	7.58516e-07	6.03274	6.02286
2.89835	Cthrc1	collagen triple helix repeat containing 1	1.05444e-05	1.53523	5.85703	10.1344	7.58516e-07	6.03274	6.02286
2.89835	Cthrc1	collagen triple helix repeat containing 1	1.05444e-05	1.53523	5.85703	10.1344	7.58516e-07	6.03274	6.02286
2.89821	Abi3	ABI gene family, member 3	1.31564e-05	1.53516	3.63106	9.81897	1.0346e-06	5.94594	3.76616
2.89797	Nabp1	nucleic acid binding protein 1	4.79458e-05	1.53504	5.55829	8.17684	6.00138e-06	3.79016	5.81482
2.89464	Tnfaip2	tumor necrosis factor, alpha-induced protein 2	0.000190692	1.53338	6.25628	6.70708	3.67509e-05	1.82844	6.42407
2.8921	LOC100861615	alpha takusan-like	0.0683944	1.53212	0.67486	2.28888	0.0432949	-4.1417	0.915885
2.88326	Pgam1	phosphoglycerate mutase 1	2.01816e-06	1.5277	7.46485	12.9813	6.3329e-08	8.57141	7.6015
2.87547	Fosl2	fos-like antigen 2	2.38187e-05	1.5238	8.03896	9.05524	2.27142e-06	4.75384	8.18659
2.8749	Ms4a6b	membrane-spanning 4-domains, subfamily A, member 6B	0.00312889	1.52351	4.68962	4.36801	0.00117303	-1.62815	4.86871
2.87336	Clec4a1	C-type lectin domain family 4, member a1	0.0012841	1.52274	4.20292	5.04245	0.000399483	-0.409509	4.35926
2.87229	Ncapg	non-SMC condensin I complex, subunit G	0.000124813	1.5222	3.61803	7.12763	2.13196e-05	2.77184	3.76003
2.87228	Hs3st1	heparan sulfate (glucosamine) 3-O-sulfotransferase 1	0.00665805	1.5222	1.0234	3.82794	0.0029026	-1.55163	1.27033
2.86674	Gadd45g	growth arrest and DNA-damage-inducible 45 gamma	0.000108454	1.51941	4.01592	7.27785	1.76435e-05	2.86249	4.20429
2.8633	Arid3a	AT rich interactive domain 3A (BRIGHT-like)	8.47462e-06	1.51768	4.48488	10.4586	5.55904e-07	6.49126	4.6055
2.8611	Tenm3	teneurin transmembrane protein 3	0.0020815	1.51657	5.83083	4.67336	0.000714679	-1.202	6.15667
2.85976	Ccna2	cyclin A2	1.04767e-05	1.5159	4.49204	10.151	7.46431e-07	6.16524	4.62021
2.85932	Ncr1	natural cytotoxicity triggering receptor 1	0.339624	1.51567	-0.0187763	1.15316	0.273749	-5.59546	0.706157
2.85891	Tlr8	toll-like receptor 8	0.000145527	1.51546	4.42078	6.97534	2.59007e-05	2.46341	4.56396
2.85773	Tagap	T cell activation Rho GTPase activating protein	2.47982e-05	1.51487	2.88203	8.99999	2.40925e-06	5.20001	3.00117
2.85725	Spsb4	splA/ryanodine receptor domain and SOCS box containing 4	0.0129704	1.51463	1.18319	3.37681	0.00634068	-2.35199	1.42806
2.85569	Melk	maternal embryonic leucine zipper kinase	0.000474264	1.51384	2.58355	5.87723	0.000115108	1.23824	2.72802
2.85479	Ccdc68	coiled-coil domain containing 68	0.0944206	1.51339	0.946111	2.07696	0.062509	-4.3673	1.53793
2.85139	Tmem173	transmembrane protein 173	5.43477e-05	1.51167	4.3894	8.02986	7.11505e-06	3.78783	4.53191
2.84964	Lyz1	lysozyme 1	0.000167973	1.51078	6.29999	6.83395	3.11109e-05	2.03716	6.49019
2.84691	Cd97	NA	0.000261175	1.50939	5.98867	6.41536	5.43298e-05	1.44522	6.1307
2.8454	Tpx2	TPX2, microtubule-associated	2.88515e-05	1.50863	4.19274	8.7979	2.99588e-06	4.7353	4.32823
2.84474	Lasp1	LIM and SH3 protein 1	9.06637e-07	1.5083	6.85778	14.8167	1.63048e-08	10.0207	6.97814
2.84413	Parpbp	PARP1 binding protein	0.00076487	1.50799	2.74231	5.46319	0.000210757	0.610621	2.87589
2.83496	Tspan6	tetraspanin 6	8.36469e-06	1.50333	4.17543	10.4746	5.47541e-07	6.54695	4.29344
2.83239	Cyba	cytochrome b-245, alpha polypeptide	5.64396e-05	1.50202	5.17621	7.98767	7.47447e-06	3.64794	5.30416
2.82901	P2ry6	pyrimidinergic receptor P2Y, G-protein coupled, 6	7.10783e-05	1.5003	3.57143	7.73682	1.00596e-05	3.59392	3.69377
2.82851	Crlf2	cytokine receptor-like factor 2	0.000684999	1.50004	2.8196	5.55442	0.000184076	0.703026	2.9578
2.82382	C1s1	complement component 1, s subcomponent 1	0.000486911	1.49765	7.46346	5.85264	0.000119237	0.543477	7.70235
2.81883	Ctsc	cathepsin C	4.22506e-05	1.49509	7.11364	8.33183	5.02769e-06	3.9156	7.24486
2.81809	Orai2	ORAI calcium release-activated calcium modulator 2	2.73487e-06	1.49472	4.53772	12.3671	1.03643e-07	8.23607	4.65626
2.81262	Ttc12	tetratricopeptide repeat domain 12	0.000313211	1.49192	2.60511	6.24646	6.84778e-05	1.80543	2.72303
2.80936	Myct1	myc target 1	0.000152404	1.49024	2.74476	6.93017	2.74554e-05	2.72261	2.86267
2.80655	Plk1	polo-like kinase 1	0.000179618	1.4888	3.00857	6.76535	3.40349e-05	2.40752	3.14984
2.80637	Ifi44	interferon-induced protein 44	0.278442	1.4887	1.93552	1.30996	0.217412	-5.84363	2.52348
2.80457	Bc1	brain cytoplasmic RNA 1	0.000533153	1.48778	4.41068	5.77194	0.00013394	0.703034	4.54854
2.80021	Pdia5	protein disulfide isomerase associated 5	0.000130862	1.48554	4.12715	7.07845	2.26955e-05	2.65933	4.27044
2.7906	Cdca8	cell division cycle associated 8	0.000608144	1.48057	2.31774	5.65557	0.000158646	0.988494	2.44384
2.78929	Tmem51	transmembrane protein 51	5.0296e-05	1.4799	3.08289	8.11877	6.41709e-06	4.14752	3.20176
2.78614	Garnl3	GTPase activating RANGAP domain-like 3	0.00203699	1.47827	1.52968	4.68988	0.000696026	-0.273242	1.67924
2.78391	Dhx58	DEXH (Asp-Glu-X-His) box polypeptide 58	0.0846514	1.47711	2.82303	2.1494	0.0551725	-4.97722	3.13246
2.78179	Aqp5	aquaporin 5	0.228305	1.47601	2.18625	1.46249	0.172114	-5.73606	2.68168
2.78154	Cyp7b1	cytochrome P450, family 7, subfamily b, polypeptide 1	0.00143444	1.47588	4.07778	4.95721	0.000456139	-0.649263	4.4737
2.78042	Wnt5a	wingless-type MMTV integration site family, member 5A	8.56423e-05	1.4753	5.12435	7.53035	1.29135e-05	3.08738	5.26154
2.77232	Rara	retinoic acid receptor, alpha	2.84529e-05	1.4711	4.98958	8.81436	2.94273e-06	4.62797	5.14459
2.77173	Csprs	component of Sp100-rs	0.113003	1.47079	3.13839	1.9557	0.0768822	-5.43581	3.47404
2.77128	Pde4b	phosphodiesterase 4B, cAMP specific	0.00010408	1.47055	5.74262	7.32142	1.67096e-05	2.68521	5.97002
2.77109	Cd4	CD4 antigen	0.155972	1.47046	3.38659	1.73267	0.111597	-5.80546	3.77738
2.77011	Cit	citron	8.1443e-05	1.46994	3.86847	7.58881	1.20259e-05	3.37324	3.99781
2.76941	Gimap5	GTPase, IMAP family member 5	0.000885773	1.46958	1.02278	5.34165	0.00025286	0.750189	1.14186
2.76695	Ticam2	toll-like receptor adaptor molecule 2	0.000428239	1.4683	2.16352	5.96686	0.000101298	1.51801	2.28042
2.76618	Gng11	guanine nucleotide binding protein (G protein), gamma 11	7.92838e-06	1.46789	4.41524	10.5575	5.06416e-07	6.61593	4.53961
2.76425	Pde1b	phosphodiesterase 1B, Ca2+-calmodulin dependent	3.05662e-06	1.46689	3.84963	12.1535	1.2363e-07	8.11173	3.99613
2.75921	Cnnm2	cyclin M2	2.449e-05	1.46425	4.17905	9.01435	2.37256e-06	4.95495	4.35136
2.75688	Rnf19b	ring finger protein 19B	6.50191e-06	1.46304	6.04685	10.8747	3.77405e-07	6.72648	6.16653
2.75567	Gng4	guanine nucleotide binding protein (G protein), gamma 4	0.0486175	1.46241	0.795962	2.51388	0.0291578	-3.80867	0.997401
2.75283	Fabp5	fatty acid binding protein 5, epidermal	0.00174858	1.46091	9.34826	4.80485	0.000579645	-1.11841	9.51559
2.7517	Aurka	aurora kinase A	0.000261779	1.46032	2.27205	6.41342	5.44733e-05	2.08022	2.39857
2.7504	Trpc6	transient receptor potential cation channel, subfamily C, member 6	0.000123495	1.45964	3.071	7.13855	2.10263e-05	2.98443	3.23028
2.74853	Arhgap30	Rho GTPase activating protein 30	0.000510862	1.45866	5.70936	5.8107	0.000126651	0.565232	5.85738
2.74756	4930507D05Rik	RIKEN cDNA 4930507D05 gene	0.00887873	1.45815	0.779684	3.63243	0.00406282	-2.0147	1.03056
2.74683	Nostrin	nitric oxide synthase trafficker	0.000703353	1.45777	2.12645	5.53085	0.000190607	0.880277	2.24771
2.74655	Cfl1	cofilin 1, non-muscle	2.1584e-07	1.45762	8.08539	19.7431	8.16221e-10	13.1408	8.19346
2.74503	Slfn8	schlafen 8	0.0257101	1.45682	4.75728	2.92821	0.0139933	-4.14719	5.0087
2.74416	Hist1h2ag	histone cluster 1, H2ag	0.00027281	1.45636	3.69422	6.37465	5.74268e-05	1.68733	3.85141
2.74263	Nid1	nidogen 1	6.27568e-06	1.45556	9.48525	10.9375	3.56342e-07	6.73986	9.80242
2.74195	Cybb	cytochrome b-245, beta polypeptide	0.00566544	1.4552	6.31844	3.94014	0.00239765	-2.5524	6.53234
2.74078	Gimap4	GTPase, IMAP family member 4	0.000595086	1.45459	3.96587	5.67515	0.00015417	0.603304	4.11796
2.74024	Fam162a	family with sequence similarity 162, member A	0.0001436	1.4543	5.13949	6.98872	2.54588e-05	2.34226	5.2645
2.73997	Pim1	proviral integration site 1	0.000164148	1.45416	5.51598	6.85793	3.01535e-05	2.08015	5.72737
2.73736	Pira2	paired-Ig-like receptor A2	0.00144963	1.45279	4.5692	4.94853	0.000462366	-0.683123	4.7698
2.73633	Krtap15	keratin associated protein 15	0.683382	1.45224	0.130392	0.502355	0.625512	-5.77336	2.04974
2.73112	Unc93a	unc-93 homolog A (C. elegans)	0.00610905	1.44949	1.8397	3.88787	0.00262045	-1.66853	2.01678
2.73066	Kif2c	kinesin family member 2C	9.27964e-05	1.44925	2.96011	7.44589	1.43226e-05	3.32261	3.08139
2.7306	Hspg2	perlecan (heparan sulfate proteoglycan 2)	3.76379e-05	1.44922	10.1916	8.46854	4.30965e-06	4.10663	10.3503
2.72984	Clec4a2	C-type lectin domain family 4, member a2	0.000960637	1.44882	4.28442	5.27534	0.000279527	-0.0625052	4.42573
2.72508	Fes	feline sarcoma oncogene	9.81745e-05	1.4463	5.37441	7.38203	1.54977e-05	2.83674	5.50081
2.7247	F2r	coagulation factor II (thrombin) receptor	0.0427997	1.4461	6.01494	2.59661	0.0251909	-4.8965	6.31876
2.72036	Tuba1c	tubulin, alpha 1C	2.01164e-05	1.4438	7.10797	9.26839	1.81439e-06	4.99817	7.25664
2.7141	Amica1	adhesion molecule, interacts with CXADR antigen 1	0.00542472	1.44047	3.43241	3.97047	0.00227746	-2.10034	3.61996
2.71394	Samhd1	SAM domain and HD domain, 1	0.000638999	1.44039	6.96644	5.61301	0.000168857	0.177992	7.11058
2.71364	Robo4	roundabout guidance receptor 4	8.00252e-05	1.44023	4.35481	7.60834	1.17443e-05	3.28819	4.47293
2.7132	Esam	endothelial cell-specific adhesion molecule	9.89227e-06	1.43999	5.05218	10.2357	6.87749e-07	6.18515	5.16386
2.71173	Adap2	ArfGAP with dual PH domains 2	0.000180595	1.43922	3.89894	6.76094	3.42326e-05	2.26826	4.03204
2.7117	Kif20a	kinesin family member 20A	3.01655e-06	1.4392	4.0953	12.1776	1.21178e-07	8.11676	4.21025
2.70988	Sfn	stratifin	0.00149611	1.43823	8.32098	4.92478	0.000479873	-0.940939	8.47655
2.70945	Litaf	LPS-induced TN factor	4.6917e-06	1.438	6.82773	11.4183	2.31789e-07	7.19813	7.00022
2.70811	Pira6	paired-Ig-like receptor A6	0.011108	1.43728	2.50701	3.48301	0.00526661	-2.62236	2.668
2.70652	Tifab	TRAF-interacting protein with forkhead-associated domain, family member B	0.000169518	1.43644	3.15887	6.82438	3.15021e-05	2.52024	3.28844
2.7061	Card11	caspase recruitment domain family, member 11	0.16045	1.43622	1.52047	1.71296	0.115265	-5.26443	1.84798
2.70475	Pde11a	phosphodiesterase 11A	0.00600091	1.4355	2.18879	3.90113	0.00256195	-1.93981	2.45414
2.70436	Lpin2	lipin 2	1.13052e-05	1.43529	5.78615	10.0466	8.26324e-07	5.90996	5.90506
2.70306	Mab21l1	mab-21-like 1 (C. elegans)	0.00428477	1.43459	2.40322	4.13732	0.00171975	-1.35122	2.64307
2.7005	Col6a1	collagen, type VI, alpha 1	5.10322e-06	1.43323	10.6019	11.2918	2.59158e-07	7.11554	10.7539
2.69961	Ddit4	DNA-damage-inducible transcript 4	0.000577918	1.43275	4.02063	5.70356	0.000147915	0.604042	4.20788
2.69957	Dock2	dedicator of cyto-kinesis 2	0.000333844	1.43273	4.93375	6.18868	7.4185e-05	1.2338	5.06239
2.69957	Dock2	dedicator of cyto-kinesis 2	0.000333844	1.43273	4.93375	6.18868	7.4185e-05	1.2338	5.06239
2.69583	Cfp	complement factor properdin	0.0009562	1.43073	5.69307	5.27954	0.00027775	-0.253553	5.83684
2.69103	Lgals3bp	lectin, galactoside-binding, soluble, 3 binding protein	0.013759	1.42816	6.36849	3.33642	0.00680602	-3.62504	6.63492
2.68885	Ctps	cytidine 5'-triphosphate synthase	1.67643e-05	1.42699	5.02586	9.5121	1.4104e-06	5.42593	5.13681
2.68829	Tm4sf1	transmembrane 4 superfamily member 1	0.000462307	1.42669	5.67805	5.89874	0.000111619	0.701505	5.81384
2.68475	Olfr78	olfactory receptor 78	0.023134	1.42479	1.54249	2.9975	0.012376	-3.11942	1.75332
2.68319	B3gnt3	UDP-GlcNAc:betaGal beta-1,3-N-acetylglucosaminyltransferase 3	0.00186121	1.42395	1.085	4.75847	0.000623907	-0.174386	1.22267
2.67751	Fut4	fucosyltransferase 4	0.000367881	1.42089	2.53928	6.10304	8.35989e-05	1.60894	2.64911
2.67533	Acan	aggrecan	0.399157	1.41972	0.0404478	1.02021	0.329958	-5.56369	0.91371
2.67411	Itprip	inositol 1,4,5-triphosphate receptor interacting protein	1.25372e-05	1.41906	5.37516	9.8991	9.55432e-07	5.76948	5.55641
2.67301	Cela1	chymotrypsin-like elastase family, member 1	0.0136624	1.41846	0.995021	3.34075	0.00675449	-2.43235	1.13661
2.67117	Arrb2	arrestin, beta 2	3.15255e-05	1.41747	4.95461	8.68392	3.39353e-06	4.50442	5.0668
2.66962	Pdgfc	platelet-derived growth factor, C polypeptide	0.00171764	1.41663	4.47861	4.81797	0.000567735	-0.792047	4.65277
2.66668	Btk	Bruton agammaglobulinemia tyrosine kinase	0.000473301	1.41505	3.01554	5.87952	0.00011473	1.16141	3.13083
2.66593	Armcx2	armadillo repeat containing, X-linked 2	6.56893e-06	1.41464	5.00512	10.8546	3.8439e-07	6.82211	5.11664
2.66486	Slc6a20a	solute carrier family 6 (neurotransmitter transporter), member 20A	0.0197969	1.41406	2.13939	3.09847	0.0103506	-3.25621	2.32689
2.66322	Ms4a6c	membrane-spanning 4-domains, subfamily A, member 6C	0.00716741	1.41317	5.34135	3.77737	0.00316516	-2.76054	5.52048
2.65958	2810474O19Rik	RIKEN cDNA 2810474O19 gene	2.29592e-05	1.4112	6.87605	9.09599	2.17522e-06	4.81105	7.01159
2.65805	Nfam1	Nfat activating molecule with ITAM motif 1	0.00162779	1.41037	5.36401	4.85823	0.000532765	-0.921784	5.52695
2.65737	Rinl	Ras and Rab interactor-like	0.00507136	1.41	2.94116	4.01803	0.00210151	-1.87694	3.10435
2.65656	Dsg1b	desmoglein 1 beta	0.00332696	1.40956	8.16352	4.32219	0.00126495	-1.95918	8.33637
2.65585	Cnr2	cannabinoid receptor 2 (macrophage)	0.00131512	1.40917	2.68118	5.02364	0.000411309	-0.143248	2.84234
2.65186	Rrad	Ras-related associated with diabetes	0.0184588	1.407	2.80431	3.1431	0.0095658	-3.32132	2.98272
2.65122	Pear1	platelet endothelial aggregation receptor 1	0.000146917	1.40666	4.04505	6.96586	2.62189e-05	2.47318	4.16065
2.64925	Sla	src-like adaptor	0.00396917	1.40558	4.2202	4.19247	0.00156847	-1.85176	4.37348
2.64439	I830077J02Rik	RIKEN cDNA I830077J02 gene	0.0310809	1.40294	1.11872	2.80417	0.0174368	-3.43983	1.28395
2.6442	Arrdc4	arrestin domain containing 4	1.66167e-06	1.40283	5.73607	13.4381	4.4488e-08	9.01352	5.84281
2.64404	Cd248	CD248 antigen, endosialin	0.000446854	1.40274	7.01182	5.92961	0.00010681	0.682368	7.2768
2.64219	Man2a1	mannosidase 2, alpha 1	7.93334e-07	1.40174	7.87943	15.2729	1.19167e-08	10.3372	7.9902
2.64146	Phf11b	PHD finger protein 11B	0.243024	1.40134	1.14261	1.41507	0.185253	-5.53523	1.57519
2.64101	Cd28	CD28 antigen	0.047274	1.40109	1.69999	2.5317	0.0282543	-3.95077	1.95008
2.6408	Il17ra	interleukin 17 receptor A	0.000320428	1.40097	5.23831	6.22522	7.05194e-05	1.22595	5.3835
2.63886	Rnu3b4	U3B small nuclear RNA 4	0.00773078	1.39992	5.88179	3.72666	0.00345326	-2.9177	6.0438
2.6341	Adamts6	a disintegrin-like and metallopeptidase (reprolysin type) with thrombospondin type 1 motif, 6	0.00347123	1.39731	3.61461	4.2907	0.00133248	-1.52934	3.76081
2.63074	Cdk17	cyclin-dependent kinase 17	7.69988e-06	1.39547	5.05837	10.6041	4.84802e-07	6.55288	5.16375
2.62992	Eltd1	NA	1.37028e-05	1.39502	5.28777	9.76715	1.08958e-06	5.68442	5.39871
2.62824	Ier5l	immediate early response 5-like	7.32131e-06	1.3941	3.37215	10.684	4.49983e-07	6.84879	3.47389
2.62526	Dclk3	doublecortin-like kinase 3	0.0541785	1.39246	-0.213699	2.44251	0.0330678	-3.61887	0.091835
2.62459	Dpep2	dipeptidase 2	0.0004896	1.39209	3.13114	5.84763	0.000120097	1.06101	3.25008
2.62346	Gbp8	guanylate-binding protein 8	0.517543	1.39147	1.63522	0.785102	0.449289	-6.27549	2.56462
2.62233	Unc93b1	unc-93 homolog B1 (C. elegans)	0.000154828	1.39085	6.30798	6.91517	2.79934e-05	2.12879	6.43367
2.62172	Ccnyl1	cyclin Y-like 1	0.000162936	1.39051	4.61632	6.86651	2.98187e-05	2.24806	4.72936
2.62126	Clec12a	C-type lectin domain family 12, member a	0.079386	1.39026	2.99562	2.1917	0.0512757	-4.92748	3.29795
2.62109	Npas2	neuronal PAS domain protein 2	0.00120083	1.39017	2.62494	5.09621	0.00036762	0.117434	2.77949
2.62107	Fam20a	family with sequence similarity 20, member A	0.00412625	1.39016	3.37248	4.164	0.00164476	-1.58968	3.6148
2.61966	Anxa3	annexin A3	0.00150196	1.38938	5.30123	4.92092	0.000482784	-0.748288	5.50807
2.61917	Oas3	2'-5' oligoadenylate synthetase 3	0.136284	1.38911	3.4171	1.82787	0.0953228	-5.73807	3.79464
2.61831	Pcdhb9	protocadherin beta 9	0.0131547	1.38864	0.902717	3.3665	0.00645633	-2.34647	1.06773
2.61726	Wnt16	wingless-type MMTV integration site family, member 16	0.0556549	1.38806	2.40037	2.42435	0.0341415	-4.26047	2.82467
2.61534	Picalm	phosphatidylinositol binding clathrin assembly protein	9.81442e-07	1.387	8.24518	14.6379	1.84801e-08	9.87521	8.34932
2.61448	Rhof	ras homolog family member F (in filopodia)	7.71644e-05	1.38653	2.29819	7.64853	1.11868e-05	3.69552	2.40278
2.61366	Shcbp1	Shc SH2-domain binding protein 1	0.000252533	1.38607	2.45746	6.44752	5.20101e-05	2.07789	2.57893
2.61282	Dedd2	death effector domain-containing DNA binding protein 2	9.61425e-05	1.38561	4.74758	7.40247	1.51107e-05	2.89159	4.95253
2.61234	1500009L16Rik	RIKEN cDNA 1500009L16 gene	0.00576081	1.38534	0.792189	3.92915	0.00244278	-1.39504	0.912244
2.61006	Dbf4	DBF4 zinc finger	4.51011e-05	1.38408	3.54558	8.24794	5.53158e-06	4.20992	3.6476
2.60953	Mybl2	myeloblastosis oncogene-like 2	0.000197858	1.38379	2.00433	6.67296	3.84481e-05	2.47747	2.11853
2.60915	Pou2f2	POU domain, class 2, transcription factor 2	0.0160807	1.38358	1.23524	3.23457	0.00814062	-2.68801	1.37118
2.60592	Kifc1	kinesin family member C1	0.000422909	1.3818	2.30672	5.97816	9.9688e-05	1.47949	2.4099
2.60534	Specc1	sperm antigen with calponin homology and coiled-coil domains 1	7.15248e-06	1.38147	4.22119	10.7176	4.36157e-07	6.79193	4.32895
2.60118	Btg1	B cell translocation gene 1, anti-proliferative	1.29222e-05	1.37917	7.47671	9.84521	1.00792e-06	5.62008	7.63834
2.60051	Casp3	caspase 3	5.93443e-06	1.3788	4.93815	11.0318	3.27124e-07	6.98973	5.03839
2.59992	Zfyve28	zinc finger, FYVE domain containing 28	0.0015124	1.37847	2.27373	4.91527	0.000487077	-0.0532994	2.46985
2.59685	Mcl1	myeloid cell leukemia sequence 1	2.13333e-05	1.37676	8.65185	9.19577	1.95781e-06	4.92181	8.80869
2.59646	Hist1h2bh	histone cluster 1, H2bh	1.62947e-05	1.37654	3.586	9.54717	1.36079e-06	5.64879	3.70619
2.59541	Mov10	Moloney leukemia virus 10	0.000483323	1.37596	3.57811	5.85917	0.000118125	1.01871	3.69741
2.59537	Ppp1r16b	protein phosphatase 1, regulatory (inhibitor) subunit 16B	0.000187056	1.37594	4.36951	6.72792	3.57536e-05	2.08187	4.48931
2.59417	Ppp1r10	protein phosphatase 1, regulatory subunit 10	1.57295e-05	1.37527	5.94229	9.59326	1.29842e-06	5.40363	6.08704
2.59134	Bub1b	BUB1B, mitotic checkpoint serine/threonine kinase	2.71794e-05	1.3737	3.97058	8.88166	2.73586e-06	4.85435	4.0877
2.59058	4930503L19Rik	RIKEN cDNA 4930503L19 gene	4.44783e-05	1.37327	3.14471	8.26604	5.41843e-06	4.33605	3.24789
2.5889	Ell	elongation factor RNA polymerase II	3.29133e-05	1.37234	5.03115	8.62655	3.61495e-06	4.3918	5.19212
2.58745	Zfp366	zinc finger protein 366	0.000422472	1.37153	2.52601	5.97912	9.95521e-05	1.43497	2.62795
2.58335	Cacna1g	calcium channel, voltage-dependent, T type, alpha 1G subunit	0.00185585	1.36924	5.50798	4.76067	0.000621728	-1.03066	5.75943
2.58268	Tbx6	T-box 6	0.00508125	1.36887	1.12737	4.01678	0.00210595	-1.39437	1.26111
2.58242	Irf7	interferon regulatory factor 7	0.234981	1.36872	4.43303	1.44067	0.178058	-6.49654	5.00318
2.5812	2010109I03Rik	RIKEN cDNA 2010109I03 gene	0.0247195	1.36804	4.06115	2.95345	0.0133809	-3.9691	4.26376
2.58085	Foxs1	forkhead box S1	0.0121726	1.36785	1.06447	3.42004	0.00587872	-2.36721	1.18587
2.58083	Angpt2	angiopoietin 2	0.000206709	1.36784	4.04662	6.63078	4.06639e-05	2.03571	4.16034
2.57765	Hist1h2ab	histone cluster 1, H2ab	2.59652e-05	1.36606	4.69781	8.94132	2.56557e-06	4.81848	4.81007
2.57747	Hist1h3b	histone cluster 1, H3b	0.00115939	1.36596	4.54183	5.1243	0.00035206	-0.378481	4.69043
2.57635	S100a11	S100 calcium binding protein A11	0.000136076	1.36533	5.65039	7.04119	2.38017e-05	2.34485	5.76483
2.5746	Myef2	myelin basic protein expression factor 2, repressor	2.00274e-06	1.36435	4.25771	13.0176	6.15496e-08	8.82017	4.354
2.57268	2610305D13Rik	RIKEN cDNA 2610305D13 gene	0.671299	1.36327	1.32738	0.52143	0.612602	-6.48343	2.93107
2.56724	Itgb3	integrin beta 3	0.000417926	1.36022	5.42067	5.989	9.81678e-05	0.905658	5.58369
2.56722	Ptprz1	protein tyrosine phosphatase, receptor type Z, polypeptide 1	0.00321061	1.36021	4.16466	4.3481	0.00121208	-1.56698	4.30307
2.56699	Spc25	SPC25, NDC80 kinetochore complex component, homolog (S. cerevisiae)	0.000356917	1.36008	2.3014	6.12902	8.06157e-05	1.66454	2.41316
2.56645	Sp110	Sp110 nuclear body protein	0.00960791	1.35977	3.84298	3.57893	0.00445739	-2.83501	4.00389
2.5661	Scarf1	scavenger receptor class F, member 1	0.000207995	1.35958	3.50948	6.6248	4.09886e-05	2.13192	3.61387
2.56315	Plau	plasminogen activator, urokinase	3.77285e-05	1.35792	5.98352	8.46424	4.33045e-06	4.14935	6.10589
2.56209	Dennd1c	DENN/MADD domain containing 1C	0.00105534	1.35732	2.7877	5.20199	0.000312536	0.127067	2.91763
2.56172	Siglech	sialic acid binding Ig-like lectin H	0.11344	1.35711	3.16784	1.95319	0.0772105	-5.47441	3.46946
2.5578	Cdca3	cell division cycle associated 3	0.000185225	1.3549	2.78853	6.73785	3.52888e-05	2.40142	2.90001
2.557	Aprt	adenine phosphoribosyl transferase	2.74343e-06	1.35445	4.61138	12.361	1.04157e-07	8.21887	4.70831
2.55695	Actn1	actinin, alpha 1	0.000191558	1.35442	6.53388	6.70284	3.69575e-05	1.80233	6.66015
2.55546	Tnfrsf12a	tumor necrosis factor receptor superfamily, member 12a	0.000684301	1.35359	4.27721	5.55529	0.000183841	0.363041	4.40218
2.55506	Hmha1	histocompatibility (minor) HA-1	0.000522474	1.35336	5.89522	5.79013	0.000130466	0.507962	6.0268
2.55043	Tgfb1i1	transforming growth factor beta 1 induced transcript 1	0.000891123	1.35074	4.17849	5.33622	0.00025494	0.0998332	4.32678
2.55041	Tmeff1	transmembrane protein with EGF-like and two follistatin-like domains 1	0.00297187	1.35073	2.79522	4.40558	0.00110291	-1.07901	2.94312
2.54896	Sap25	sin3 associated polypeptide	0.108789	1.34991	0.481666	1.98185	0.0735432	-4.63454	0.703406
2.54783	Hist1h2bj	histone cluster 1, H2bj	2.69818e-06	1.34927	4.12153	12.3962	1.01201e-07	8.29577	4.22586
2.54716	Hist1h2ae	histone cluster 1, H2ae	7.95364e-05	1.34889	3.16034	7.61537	1.16446e-05	3.48068	3.27151
2.54183	Snca	synuclein, alpha	0.0725634	1.34587	0.544312	2.25066	0.0462797	-4.28789	0.808807
2.54169	Cyyr1	cysteine and tyrosine-rich protein 1	0.0240246	1.34579	1.30582	2.97292	0.0129269	-3.24749	1.47233
2.53998	Hist1h2ao	histone cluster 1, H2ao	9.49168e-06	1.34481	4.44271	10.2974	6.48126e-07	6.30136	4.55839
2.53932	Dram1	DNA-damage regulated autophagy modulator 1	0.000805884	1.34444	5.11848	5.41806	0.000225445	9.31917e-05	5.27678
2.53776	Adora2a	adenosine A2a receptor	0.0520153	1.34356	0.673352	2.46891	0.0315647	-3.90949	0.863547
2.53393	Ifnar2	interferon (alpha and beta) receptor 2	2.75146e-05	1.34137	5.56052	8.86204	2.79449e-06	4.63628	5.66239
2.52913	Ccbe1	collagen and calcium binding EGF domains 1	0.0118943	1.33864	4.00813	3.43572	0.00571971	-3.11976	4.17603
2.52861	Vsig2	V-set and immunoglobulin domain containing 2	0.00395817	1.33835	0.989581	4.19434	0.00156358	-1.03439	1.08038
2.52856	Rn7s1	7S RNA 1	0.000352827	1.33832	15.3217	6.13924	7.9473e-05	1.22062	15.4327
2.52856	Rn7s2	7S RNA 2	0.000352827	1.33832	15.3217	6.13924	7.9473e-05	1.22062	15.4327
2.52807	Tmem88	transmembrane protein 88	0.00111292	1.33804	2.04253	5.15851	0.000334037	0.237869	2.17494
2.52781	Fli1	Friend leukemia integration 1	0.000805226	1.33789	5.09802	5.41894	0.00022515	0.0294642	5.21853
2.52696	Rrm2	ribonucleotide reductase M2	2.28572e-05	1.3374	3.29138	9.10295	2.15925e-06	5.19657	3.42852
2.5265	Maged2	melanoma antigen, family D, 2	4.42061e-06	1.33714	6.4317	11.512	2.13522e-07	7.32351	6.5565
2.52538	St6galnac3	ST6 (alpha-N-acetyl-neuraminyl-2,3-beta-galactosyl-1,3)-N-acetylgalactosaminide alpha-2,6-sialyltransferase 3	0.0250209	1.3365	1.63228	2.94575	0.0135647	-3.22444	1.85312
2.52425	Bcl6b	B cell CLL/lymphoma 6, member B	0.00210666	1.33585	3.2413	4.66399	0.000725492	-0.821336	3.36331
2.52419	Higd1b	HIG1 domain family, member 1B	0.00831668	1.33582	1.17559	3.67677	0.00376322	-1.88942	1.31084
2.52312	Tinagl1	tubulointerstitial nephritis antigen-like 1	1.1375e-05	1.33521	4.6445	10.0382	8.33155e-07	6.03624	4.73899
2.52128	Ddias	DNA damage-induced apoptosis suppressor	0.000826976	1.33416	2.05134	5.39704	0.000232656	0.64928	2.15275
2.51958	Fam46b	family with sequence similarity 46, member B	0.00706308	1.33318	4.67514	3.78811	0.00310741	-2.63744	4.82411
2.51937	Gyk	NA	0.000271104	1.33306	4.71359	6.38021	5.6993e-05	1.45816	5.02759
2.51902	Slco4a1	solute carrier organic anion transporter family, member 4a1	0.0132947	1.33286	2.06571	3.35894	0.00654245	-2.88103	2.35046
2.51372	Tpst2	protein-tyrosine sulfotransferase 2	9.0521e-05	1.32982	5.017	7.47191	1.38716e-05	2.9683	5.15671
2.51317	Arl5c	ADP-ribosylation factor-like 5C	0.0172172	1.32951	1.80913	3.18952	0.00881325	-2.91017	1.95914
2.51147	Myh9	myosin, heavy polypeptide 9, non-muscle	3.51402e-06	1.32853	9.66069	11.8901	1.54251e-07	7.64913	9.75513
2.51003	S100a3	S100 calcium binding protein A3	0.447087	1.32771	1.36015	0.920617	0.377373	-5.8972	2.39885
2.50565	Ikzf1	IKAROS family zinc finger 1	0.00223166	1.32518	4.84661	4.62151	0.000776717	-1.24879	4.98723
2.505	Palm2	paralemmin 2	0.00115192	1.32481	2.85291	5.12958	0.00034921	0.0622103	2.96535
2.50175	Vash2	vasohibin 2	0.000793244	1.32294	3.96854	5.4326	0.000220598	0.349667	4.20776
2.50156	Sbno2	strawberry notch homolog 2 (Drosophila)	0.000124606	1.32283	6.64203	7.12957	2.12671e-05	2.38164	6.78382
2.49856	Gm14005	predicted gene 14005	0.00011387	1.3211	3.84344	7.22327	1.88934e-05	2.8698	3.94247
2.49598	Mamdc2	MAM domain containing 2	0.0114263	1.31961	4.09274	3.46382	0.00544586	-3.02723	4.32659
2.49314	Ucn2	urocortin 2	0.0504093	1.31797	1.01328	2.48986	0.0304199	-3.83048	1.26517
2.49104	2016-09-11	septin 11	4.11624e-06	1.31675	6.639	11.6157	1.95133e-07	7.40476	6.75203
2.4898	Ext1	exostoses (multiple) 1	5.89536e-06	1.31603	6.98799	11.0441	3.23499e-07	6.8548	7.12828
2.48843	Pde7b	phosphodiesterase 7B	0.000290926	1.31524	3.94205	6.31416	6.23828e-05	1.57739	4.04615
2.48628	Morc4	microrchidia 4	0.000390734	1.31399	4.68066	6.04831	9.02795e-05	1.09641	4.81765
2.48461	Cd180	CD180 antigen	0.0293557	1.31302	2.71261	2.84221	0.0162991	-3.76879	2.91731
2.48398	Klra17	killer cell lectin-like receptor, subfamily A, member 17	0.0434084	1.31265	1.55891	2.58698	0.0256239	-3.95289	1.75855
2.48113	Arhgap28	Rho GTPase activating protein 28	0.000154841	1.311	4.33374	6.91481	2.80065e-05	2.41473	4.4979
2.48098	Gm6583	predicted gene 6583	0.020281	1.31091	0.383325	3.08273	0.0106429	-2.86999	0.578101
2.47999	Islr	immunoglobulin superfamily containing leucine-rich repeat	0.000200346	1.31033	5.83707	6.66108	3.9059e-05	1.89068	6.31197
2.47947	E2f8	E2F transcription factor 8	0.00430175	1.31003	2.24338	4.13432	0.00172843	-1.48658	2.37181
2.47782	Rab31	RAB31, member RAS oncogene family	2.72478e-06	1.30907	7.10363	12.3738	1.03073e-07	8.06316	7.20541
2.47564	Tacc3	transforming, acidic coiled-coil containing protein 3	0.000112109	1.3078	3.85112	7.23999	1.85008e-05	2.85597	3.96031
2.47469	Tfpi	tissue factor pathway inhibitor	5.06855e-05	1.30725	5.11669	8.11008	6.48194e-06	3.80731	5.22088
2.47431	Il12rb1	interleukin 12 receptor, beta 1	0.142846	1.30703	0.618626	1.79494	0.10069	-5.02691	0.983886
2.47405	Slc9a3r1	solute carrier family 9 (sodium/hydrogen exchanger), member 3 regulator 1	1.98185e-05	1.30688	5.13567	9.28562	1.78207e-06	5.13956	5.25614
2.47369	Ptprj	protein tyrosine phosphatase, receptor type, J	2.36569e-05	1.30666	7.15124	9.06574	2.24621e-06	4.77362	7.24991
2.47187	Rnf122	ring finger protein 122	0.000108435	1.3056	3.02725	7.27833	1.7633e-05	3.124	3.12261
2.46623	Atg2a	autophagy related 2A	1.90191e-05	1.30231	5.1466	9.33779	1.68791e-06	5.19002	5.28426
2.46623	Atg2a	autophagy related 2A	1.90191e-05	1.30231	5.1466	9.33779	1.68791e-06	5.19002	5.28426
2.46623	Atg2a	autophagy related 2A	1.90191e-05	1.30231	5.1466	9.33779	1.68791e-06	5.19002	5.28426
2.46623	Atg2a	autophagy related 2A	1.90191e-05	1.30231	5.1466	9.33779	1.68791e-06	5.19002	5.28426
2.46441	Rnf157	ring finger protein 157	0.00117435	1.30124	2.49762	5.11444	0.00035744	0.150771	2.61697
2.46081	Mxd3	Max dimerization protein 3	0.00133481	1.29913	2.00357	5.01195	0.000418846	0.0346953	2.11288
2.45861	Krtap1-4	keratin associated protein 1-4	0.54597	1.29784	-0.920481	0.734774	0.478142	-5.50466	0.456632
2.45419	Ror2	receptor tyrosine kinase-like orphan receptor 2	0.00109036	1.29525	3.92227	5.17542	0.000325497	-0.105087	4.06303
2.4532	Gapt	Grb2-binding adaptor, transmembrane	0.0497142	1.29467	0.62343	2.49838	0.0299662	-3.90149	0.849338
2.45139	Nr2f1	nuclear receptor subfamily 2, group F, member 1	0.00561008	1.2936	0.960812	3.94659	0.00237152	-1.37002	1.13294
2.44929	Apbb3	amyloid beta (A4) precursor protein-binding, family B, member 3	0.000416647	1.29236	3.75669	5.9922	9.77239e-05	1.06919	3.94638
2.44894	Kera	keratocan	0.209711	1.29216	2.86901	1.5239	0.15629	-5.79124	3.50483
2.44487	Tbc1d2	TBC1 domain family, member 2	4.07134e-05	1.28976	3.91128	8.37766	4.77351e-06	4.24983	4.04981
2.44452	Ngf	nerve growth factor	0.00470893	1.28955	1.30259	4.07029	0.00192439	-1.34013	1.40596
2.44372	Ly9	lymphocyte antigen 9	0.00535565	1.28908	3.17762	3.97979	0.00224182	-1.90164	3.3491
2.44351	Nlgn2	neuroligin 2	0.000124574	1.28896	5.28439	7.13042	2.12441e-05	2.54731	5.43848
2.44141	Entpd7	ectonucleoside triphosphate diphosphohydrolase 7	0.000109874	1.28772	4.76529	7.26509	1.79275e-05	2.76423	4.86199
2.43917	Nos3	nitric oxide synthase 3, endothelial cell	0.000279704	1.28639	3.88204	6.35065	5.93405e-05	1.61368	3.9964
2.43642	Scimp	SLP adaptor and CSK interacting membrane protein	0.153411	1.28476	1.08357	1.74431	0.10948	-5.1078	1.35915
2.43637	Dcbld2	discoidin, CUB and LCCL domain containing 2	0.000132445	1.28473	5.91539	7.06685	2.30339e-05	2.38325	6.06165
2.43629	Plvap	plasmalemma vesicle associated protein	0.000225941	1.28469	6.10131	6.54713	4.54733e-05	1.5922	6.26827
2.43549	Fbxl7	F-box and leucine-rich repeat protein 7	1.70005e-05	1.28421	3.0643	9.49206	1.43964e-06	5.73447	3.18253
2.4348	Egfl7	EGF-like domain 7	0.00017327	1.28381	5.20932	6.80171	3.245e-05	2.05773	5.31368
2.43241	Fbxl5	F-box and leucine-rich repeat protein 5	7.12256e-05	1.28239	6.69895	7.73397	1.0094e-05	3.17315	6.83665
2.43225	Slc7a7	solute carrier family 7 (cationic amino acid transporter, y+ system), member 7	0.00014868	1.28229	3.84225	6.95392	2.66257e-05	2.52348	3.94456
2.4319	Dlgap5	discs, large (Drosophila) homolog-associated protein 5	0.000290482	1.28209	2.88426	6.31574	6.22476e-05	1.7944	2.98366
2.43132	Cdca2	cell division cycle associated 2	6.29807e-05	1.28174	2.8864	7.86328	8.65318e-06	3.84606	2.98217
2.43064	Cd40	CD40 antigen	0.03002	1.28134	1.96015	2.82729	0.0167362	-3.66994	2.12034
2.42839	Il2ra	interleukin 2 receptor, alpha chain	0.0299519	1.28	2.42201	2.82885	0.0166899	-3.84498	2.60932
2.42802	Gda	guanine deaminase	0.0018734	1.27978	7.21091	4.75307	0.000629286	-1.22422	7.35204
2.42674	Cd37	CD37 antigen	0.0115333	1.27902	2.4044	3.45699	0.00551115	-2.70268	2.54571
2.42497	Cdkn1c	cyclin-dependent kinase inhibitor 1C (P57)	0.00043368	1.27797	4.55894	5.95695	0.000102735	0.983612	4.6969
2.42453	Vcl	vinculin	1.01691e-05	1.2777	7.45128	10.1968	7.14044e-07	5.99133	7.54603
2.4231	Nxpe3	neurexophilin and PC-esterase domain family, member 3	0.0794777	1.27685	1.17612	2.19087	0.0513493	-4.49013	1.37755
2.42177	Hlx	H2.0-like homeobox	0.00328405	1.27606	2.63527	4.33172	0.00124524	-1.31604	2.80394
2.42046	Irf8	interferon regulatory factor 8	0.0200228	1.27528	5.14608	3.09116	0.0104853	-3.9528	5.32566
2.41871	Tmem229b	transmembrane protein 229B	0.000173287	1.27423	4.8999	6.80135	3.24653e-05	2.13357	5.01339
2.41757	Kcnd1	potassium voltage-gated channel, Shal-related family, member 1	0.0137876	1.27356	1.13224	3.33516	0.0068211	-2.4665	1.26903
2.4156	Helz2	helicase with zinc finger 2, transcriptional coactivator	0.00111628	1.27238	6.33434	5.15625	0.000335198	-0.516723	6.45364
2.41414	Adra2a	adrenergic receptor, alpha 2a	0.00560794	1.27151	2.53478	3.94692	0.00237023	-1.82279	2.65952
2.41242	Serpine2	serine (or cysteine) peptidase inhibitor, clade E, member 2	2.72129e-06	1.27048	5.31913	12.3798	1.02566e-07	8.16145	5.40557
2.41236	Ets2	E26 avian leukemia oncogene 2, 3' domain	0.000173925	1.27045	7.12403	6.79799	3.26087e-05	1.90776	7.34711
2.41227	Sdcbp	syndecan binding protein	9.53534e-06	1.27039	8.00756	10.2905	6.52422e-07	6.08391	8.09918
2.41203	Tagln2	transgelin 2	7.56259e-06	1.27025	7.19856	10.6372	4.70024e-07	6.43825	7.2958
2.41108	Tspear	thrombospondin type laminin G domain and EAR repeats	0.52531	1.26968	-0.167272	0.771057	0.457225	-5.64973	0.959737
2.40843	Trim30a	tripartite motif-containing 30A	0.0329076	1.26809	5.46188	2.7675	0.018609	-4.57059	5.66854
2.40785	Lxn	latexin	1.0945e-05	1.26775	3.80563	10.0834	7.97136e-07	6.19081	3.88868
2.40766	Milr1	mast cell immunoglobulin like receptor 1	0.00369019	1.26763	2.48522	4.24517	0.00143687	-1.35368	2.59508
2.40677	Hpse	heparanase	0.00075076	1.2671	5.12275	5.47838	0.000206041	0.145694	5.25028
2.40562	2810417H13Rik	RIKEN cDNA 2810417H13 gene	8.34894e-06	1.26641	3.6752	10.4777	5.45934e-07	6.59539	3.76296
2.40417	Pdlim7	PDZ and LIM domain 7	0.000381356	1.26554	5.29859	6.06988	8.75808e-05	0.982631	5.41874
2.40317	Wbscr17	Williams-Beuren syndrome chromosome region 17 homolog (human)	0.00957578	1.26494	4.43002	3.5812	0.00443984	-2.89254	4.67496
2.4025	Hist1h1b	histone cluster 1, H1b	2.52851e-05	1.26454	4.59783	8.97457	2.47567e-06	4.85608	4.70709
2.39923	Ccsap	centriole, cilia and spindle associated protein	0.000512956	1.26257	1.99231	5.80632	0.000127453	1.27829	2.07444
2.39356	Lpcat4	lysophosphatidylcholine acyltransferase 4	0.000708604	1.25916	1.52525	5.52496	0.000192275	0.915	1.63019
2.39339	Arap3	ArfGAP with RhoGAP domain, ankyrin repeat and PH domain 3	4.24779e-05	1.25906	4.71827	8.32506	5.06644e-06	4.08979	4.81575
2.3918	Wnt9a	wingless-type MMTV integration site family, member 9A	0.01165	1.2581	3.60427	3.44958	0.00558297	-2.94575	3.80405
2.3908	Lag3	lymphocyte-activation gene 3	0.0932134	1.25749	0.553758	2.08505	0.0616456	-4.48885	0.753083
2.39075	Eng	endoglin	0.000221767	1.25746	5.86553	6.56358	4.44817e-05	1.65451	5.96765
2.39063	A630001G21Rik	RIKEN cDNA A630001G21 gene	0.104104	1.25739	1.33723	2.01118	0.0699595	-4.82639	1.54108
2.38977	Vwa1	von Willebrand factor A domain containing 1	1.52602e-05	1.25687	4.82715	9.63222	1.24811e-06	5.55194	4.93587
2.38902	Bak1	BCL2-antagonist/killer 1	1.05444e-05	1.25642	4.6768	10.1356	7.57639e-07	6.1245	4.76013
2.38882	C1qtnf5	C1q and tumor necrosis factor related protein 5	0.0566086	1.2563	3.61105	2.41303	0.0348279	-4.78397	3.85846
2.38879	Gch1	GTP cyclohydrolase 1	0.000591418	1.25628	2.91963	5.68186	0.000152667	0.7873	3.08382
2.38874	Tlr4	toll-like receptor 4	0.000434325	1.25625	6.09067	5.9557	0.000102918	0.743843	6.19704
2.38849	Sp100	nuclear antigen Sp100	0.0131523	1.2561	5.09782	3.36668	0.00645426	-3.45094	5.2574
2.38435	Sfrp4	secreted frizzled-related protein 4	0.120414	1.25359	5.50487	1.91265	0.0826875	-5.9273	6.03333
2.38238	Casc5	cancer susceptibility candidate 5	0.000347244	1.2524	4.38354	6.15375	7.78805e-05	1.25373	4.48122
2.37881	Stab1	stabilin 1	3.0254e-05	1.25024	8.32452	8.73513	3.20822e-06	4.38289	8.43054
2.37763	Rabgef1	RAB guanine nucleotide exchange factor (GEF) 1	2.82314e-05	1.24952	5.20621	8.82821	2.89884e-06	4.59209	5.38796
2.37469	Dnah8	dynein, axonemal, heavy chain 8	0.0460332	1.24774	3.01993	2.54904	0.0274017	-4.33761	3.27638
2.37453	Nav1	neuron navigator 1	5.95392e-06	1.24764	6.76818	11.0254	3.29019e-07	6.84216	6.88063
2.37387	Nmnat2	nicotinamide nucleotide adenylyltransferase 2	0.0125524	1.24724	1.20615	3.39922	0.00609674	-2.37684	1.33745
2.3722	Ercc6l	excision repair cross-complementing rodent repair deficiency complementation group 6 like	8.47877e-05	1.24623	2.80378	7.54211	1.27295e-05	3.45085	2.8973
2.37074	Fam111a	family with sequence similarity 111, member A	4.39118e-05	1.24534	5.6313	8.28626	5.29496e-06	3.93154	5.73623
2.37046	Fads3	fatty acid desaturase 3	2.36665e-05	1.24517	4.46316	9.06467	2.24875e-06	4.99985	4.54768
2.36849	Hist1h2ac	histone cluster 1, H2ac	7.6838e-05	1.24397	3.94244	7.65519	1.10971e-05	3.37934	4.03757
2.36766	Fads2	fatty acid desaturase 2	0.000442593	1.24346	2.52742	5.93836	0.000105487	1.33099	2.61747
2.36728	Ccnl1	cyclin L1	3.0933e-05	1.24323	5.77579	8.71072	3.29514e-06	4.42281	5.88779
2.36417	Cd8a	CD8 antigen, alpha chain	0.072679	1.24133	0.537701	2.2495	0.0463737	-4.25832	0.706737
2.3639	Tead2	TEA domain family member 2	0.000250646	1.24117	3.38093	6.45486	5.14953e-05	1.92636	3.47784
2.3609	Erg	avian erythroblastosis virus E-26 (v-ets) oncogene related	0.00011048	1.23934	3.31279	7.25768	1.80949e-05	3.00612	3.39695
2.36064	Lgals1	lectin, galactose binding, soluble 1	1.64094e-05	1.23918	8.52267	9.53948	1.3715e-06	5.29462	8.60952
2.35962	Cep55	centrosomal protein 55	6.32269e-05	1.23855	2.77233	7.85871	8.70008e-06	3.84598	2.87148
2.3586	Kirrel	kin of IRRE like (Drosophila)	4.51011e-05	1.23793	6.18197	8.24824	5.52966e-06	3.8748	6.31403
2.35805	Bmp1	bone morphogenetic protein 1	1.50784e-06	1.23759	8.57147	13.6406	3.81721e-08	9.10777	8.66822
2.35661	Mras	muscle and microspikes RAS	9.17836e-05	1.23671	4.15036	7.45808	1.41094e-05	3.16219	4.29025
2.35518	Adamts12	a disintegrin-like and metallopeptidase (reprolysin type) with thrombospondin type 1 motif, 12	5.37879e-06	1.23584	7.02946	11.1982	2.8167e-07	6.998	7.14877
2.35428	Slc40a1	solute carrier family 40 (iron-regulated transporter), member 1	0.00420374	1.23529	5.72111	4.15049	0.00168231	-2.08552	6.07065
2.35323	Zfp961	zinc finger protein 961	0.0053134	1.23464	3.64942	3.98535	0.00222084	-2.1734	3.84889
2.35181	Hist1h1a	histone cluster 1, H1a	0.000648322	1.23377	4.54862	5.59888	0.000172401	0.361021	4.67053
2.35111	Ccnb1	cyclin B1	9.62026e-05	1.23334	4.18157	7.40161	1.51267e-05	2.99715	4.29119
2.3499	Tgm1	transglutaminase 1, K polypeptide	0.00207949	1.2326	6.10551	4.67421	0.000713702	-1.30676	6.22719
2.34801	Slc16a6	solute carrier family 16 (monocarboxylic acid transporters), member 6	0.000160547	1.23144	4.53307	6.87961	2.93151e-05	2.24816	4.63405
2.34659	Mafb	v-maf musculoaponeurotic fibrosarcoma oncogene family, protein B (avian)	0.0005078	1.23057	6.04918	5.81603	0.000125682	0.559641	6.17948
2.34503	Aurkb	aurora kinase B	0.000661843	1.22961	2.74169	5.58192	0.000176759	0.720511	2.84662
2.34482	Ly75	lymphocyte antigen 75	0.00087796	1.22947	3.26219	5.34881	0.000250146	0.219173	3.38388
2.34275	Arhgap25	Rho GTPase activating protein 25	0.000183088	1.22821	4.32743	6.74849	3.47978e-05	2.0989	4.4293
2.34238	Slc34a2	solute carrier family 34 (sodium phosphate), member 2	0.00112195	1.22797	3.96423	5.15205	0.000337367	-0.133723	4.12785
2.34043	Rab8b	RAB8B, member RAS oncogene family	5.89707e-06	1.22677	6.96486	11.0401	3.24658e-07	6.83875	7.04862
2.33921	Grina	glutamate receptor, ionotropic, N-methyl D-aspartate-associated protein 1 (glutamate binding)	0.000247406	1.22602	6.53606	6.46614	5.07154e-05	1.45348	6.7062
2.33867	Lama4	laminin, alpha 4	1.31564e-05	1.22569	8.28529	9.81834	1.03525e-06	5.5899	8.45248
2.33771	Entpd3	ectonucleoside triphosphate diphosphohydrolase 3	0.0585189	1.2251	1.35083	2.39142	0.0361766	-4.54677	2.05978
2.3377	Krt1	keratin 1	0.00911871	1.22509	10.2886	3.61424	0.00419273	-3.16746	10.6572
2.33465	Itga4	integrin alpha 4	0.00152739	1.22321	5.98033	4.90816	0.000492539	-0.883869	6.10287
2.33433	Hist1h2ai	histone cluster 1, H2ai	5.95801e-05	1.22301	4.30758	7.92287	8.06525e-06	3.64782	4.40802
2.33342	Plk4	polo-like kinase 4	2.73181e-05	1.22245	3.74287	8.8756	2.75384e-06	4.88846	3.82623
2.33136	Rgs4	regulator of G-protein signaling 4	0.00134657	1.22117	4.14179	5.00546	0.000423095	-0.465742	4.24738
2.32944	Fermt3	fermitin family member 3	0.000728641	1.21998	5.05806	5.50172	0.000199017	0.156444	5.15988
2.32824	Clip3	CAP-GLY domain containing linker protein 3	0.00802628	1.21924	2.58821	3.70137	0.00360693	-2.19414	2.79558
2.32771	Nod2	nucleotide-binding oligomerization domain containing 2	0.00271941	1.21891	4.47185	4.47033	0.00099217	-1.48069	4.64149
2.32695	Tshz3	teashirt zinc finger family member 3	0.000172838	1.21844	4.35947	6.80502	3.23097e-05	2.24205	4.49098
2.32606	Tsku	tsukushi, small leucine rich proteoglycan	4.28196e-05	1.21789	4.75758	8.31597	5.119e-06	4.09237	4.84035
2.32589	Kcnk13	potassium channel, subfamily K, member 13	0.000956833	1.21778	2.30141	5.27858	0.000278156	0.401341	2.38091
2.32548	Chac1	ChaC, cation transport regulator 1	0.00547427	1.21753	2.82932	3.96316	0.00230586	-2.01107	3.00433
2.32535	Pabpc1	poly(A) binding protein, cytoplasmic 1	5.89729e-05	1.21745	7.88275	7.93791	7.92374e-06	3.41531	7.97131
2.32498	Gm13710	predicted gene 13710	0.0618559	1.21722	0.209609	2.35451	0.0385976	-3.89283	0.385471
2.32465	Myd88	myeloid differentiation primary response gene 88	2.70265e-05	1.21701	4.69624	8.88934	2.71327e-06	4.75554	4.78389
2.32465	Tnfrsf26	tumor necrosis factor receptor superfamily, member 26	0.000856854	1.21701	4.17669	5.36785	0.000243081	0.0393312	4.33633
2.32446	Ppard	peroxisome proliferator activator receptor delta	0.00124372	1.2169	4.31512	5.06696	0.000384609	-0.439518	4.43127
2.32397	2016-09-01	septin 1	0.0861199	1.21659	1.7579	2.13713	0.0563551	-4.76458	1.96393
2.32276	Cmip	c-Maf inducing protein	0.000119212	1.21584	5.97301	7.17193	2.01564e-05	2.47681	6.08114
2.32223	Il27ra	interleukin 27 receptor, alpha	0.116908	1.21551	1.46438	1.93259	0.0799501	-4.96862	1.67579
2.32041	Hexim1	hexamethylene bis-acetamide inducible 1	0.000188514	1.21438	5.36719	6.71903	3.61752e-05	1.90415	5.49195
2.31733	Rasal3	RAS protein activator like 3	0.0444472	1.21246	2.24594	2.57111	0.0263535	-4.1445	2.40877
2.31578	4632428N05Rik	NA	0.000159874	1.2115	6.62172	6.884	2.9148e-05	2.0522	6.71524
2.31359	Naip6	NLR family, apoptosis inhibitory protein 6	0.0106819	1.21013	3.18597	3.50864	0.00503663	-2.77138	3.32578
2.31307	Hist1h2bm	histone cluster 1, H2bm	0.000629464	1.20981	3.95771	5.62701	0.000165422	0.527805	4.05363
2.31103	Prkar1b	protein kinase, cAMP dependent regulatory, type I beta	0.00203322	1.20853	1.66136	4.6918	0.000693898	-0.335539	1.75493
2.30899	Loxl1	lysyl oxidase-like 1	0.000657696	1.20726	7.35132	5.58721	0.000175389	0.132038	7.53795
2.3083	Tpm4	tropomyosin 4	2.97384e-06	1.20683	8.53926	12.2094	1.18027e-07	7.91132	8.61965
2.30587	Rnf180	ring finger protein 180	0.0188743	1.20531	1.37357	3.12914	0.00980455	-2.86273	1.54544
2.30303	Pcdhb5	protocadherin beta 5	0.0131036	1.20353	0.964891	3.36944	0.00642313	-2.37482	1.08608
2.3023	6530402F18Rik	RIKEN cDNA 6530402F18 gene	0.00120382	1.20307	3.57151	5.09445	0.000368621	-0.234535	3.67288
2.30213	Ctsz	cathepsin Z	7.56262e-05	1.20297	6.72515	7.67154	1.08804e-05	3.10294	6.81396
2.30179	Clec4a3	C-type lectin domain family 4, member a3	0.00843941	1.20276	4.93825	3.66687	0.00382806	-2.90243	5.06652
2.29984	B4galt6	UDP-Gal:betaGlcNAc beta 1,4-galactosyltransferase, polypeptide 6	4.60525e-05	1.20153	4.96611	8.22382	5.68636e-06	3.95731	5.05053
2.2983	Oas1a	2'-5' oligoadenylate synthetase 1A	0.224971	1.20057	3.55453	1.47309	0.16929	-6.23397	3.95968
2.29778	Zfp831	zinc finger protein 831	0.0830059	1.20024	1.53739	2.16216	0.0539684	-4.79531	1.86174
2.29745	Fam49b	family with sequence similarity 49, member B	5.94789e-05	1.20003	5.31954	7.9263	8.0327e-06	3.52041	5.4152
2.29322	Adamts14	a disintegrin-like and metallopeptidase (reprolysin type) with thrombospondin type 1 motif, 14	0.000919504	1.19738	5.56762	5.31068	0.00026496	-0.184458	5.68405
2.29285	Lrrc8c	leucine rich repeat containing 8 family, member C	0.00626549	1.19714	3.43458	3.87051	0.00269909	-2.21822	3.55539
2.29212	Racgap1	Rac GTPase-activating protein 1	0.000253519	1.19668	4.34754	6.44364	5.2284e-05	1.6766	4.43563
2.29083	Dock5	dedicator of cytokinesis 5	1.8367e-05	1.19587	5.3543	9.38505	1.60726e-06	5.24642	5.43344
2.29025	Prr5l	proline rich 5 like	0.00615692	1.1955	3.31331	3.88216	0.00264604	-2.20413	3.42339
2.28879	Cxcl9	chemokine (C-X-C motif) ligand 9	0.483211	1.19459	2.62783	0.8506	0.413469	-6.66757	3.44386
2.28872	Synpo	synaptopodin	0.000645769	1.19454	4.99641	5.60303	0.000171354	0.333802	5.0922
2.28784	Spdl1	spindle apparatus coiled-coil protein 1	0.000769292	1.19398	2.3015	5.4587	0.000212169	0.634222	2.40058
2.28683	Kif14	kinesin family member 14	0.000218491	1.19335	3.02057	6.57675	4.37043e-05	2.1346	3.10095
2.28555	Lat2	linker for activation of T cells family, member 2	0.000200346	1.19254	3.39526	6.66118	3.90536e-05	2.21236	3.48518
2.28442	Acta2	actin, alpha 2, smooth muscle, aorta	0.000751176	1.19183	7.07584	5.47784	0.000206207	-0.0490567	7.22514
2.28417	Col5a2	collagen, type V, alpha 2	5.57911e-07	1.19167	11.7	16.407	5.66621e-09	11.1779	11.8117
2.2839	Itgb1	integrin beta 1 (fibronectin receptor beta)	1.62672e-05	1.1915	8.84755	9.54963	1.35737e-06	5.31005	8.92971
2.28202	Pcdhb3	protocadherin beta 3	0.0720828	1.19031	0.242733	2.25517	0.0459178	-4.07679	0.401351
2.28166	Snora17	small nucleolar RNA, H/ACA box 17	0.00873507	1.19009	2.67088	3.643	0.00398926	-2.46338	2.77827
2.28153	Hist1h3h	histone cluster 1, H3h	0.000312462	1.19	4.97673	6.24911	6.82279e-05	1.2904	5.07364
2.28142	Plekhg1	pleckstrin homology domain containing, family G (with RhoGef domain) member 1	0.000130771	1.18993	5.45117	7.07968	2.26601e-05	2.44653	5.57598
2.27969	Il23r	interleukin 23 receptor	0.143598	1.18884	0.41184	1.79101	0.101349	-4.90861	0.649578
2.27856	Spag5	sperm associated antigen 5	0.000675622	1.18812	2.99112	5.56463	0.000181323	0.639605	3.08696
2.27819	Furin	furin (paired basic amino acid cleaving enzyme)	0.000112182	1.18789	6.16558	7.23881	1.85282e-05	2.56664	6.25117
2.27543	Grrp1	glycine/arginine rich protein 1	0.00700188	1.18614	2.53676	3.79401	0.00307614	-2.18344	2.65286
2.27518	Bst2	bone marrow stromal cell antigen 2	0.139622	1.18598	3.44686	1.81104	0.0980325	-5.71691	3.74934
2.27177	Lypd3	Ly6/Plaur domain containing 3	0.0082626	1.18382	6.82494	3.6815	0.00373262	-3.06383	6.95744
2.27151	Mis18bp1	MIS18 binding protein 1	0.000354569	1.18365	2.96005	6.13462	7.99875e-05	1.49931	3.05099
2.27081	Ddit3	DNA-damage inducible transcript 3	0.00061577	1.18321	3.61293	5.64553	0.000160994	0.591226	3.73548
2.27072	Hist1h3c	histone cluster 1, H3c	0.00492174	1.18315	4.36793	4.03925	0.00202763	-2.19233	4.49885
2.26968	Hist1h2bk	histone cluster 1, H2bk	2.83955e-05	1.18249	5.35422	8.81868	2.92896e-06	4.59027	5.44364
2.26788	Tbc1d9	TBC1 domain family, member 9	3.51402e-06	1.18135	4.88963	11.8887	1.54438e-07	7.7625	4.96993
2.26584	Il10rb	interleukin 10 receptor, beta	2.61767e-05	1.18005	5.2512	8.9286	2.6009e-06	4.74688	5.32921
2.26572	Sox4	SRY (sex determining region Y)-box 4	3.75067e-05	1.17997	4.93436	8.47369	4.28485e-06	4.29933	5.09142
2.26496	Eid3	EP300 interacting inhibitor of differentiation 3	0.000177292	1.17949	2.59752	6.77833	3.34598e-05	2.48967	2.67684
2.26452	Snx18	sorting nexin 18	1.75667e-05	1.17921	6.91786	9.44676	1.50817e-06	5.20237	6.99724
2.26076	Tmem2	transmembrane protein 2	2.52851e-05	1.17681	6.22214	8.97455	2.47572e-06	4.70588	6.29994
2.26032	Spata13	spermatogenesis associated 13	0.00220641	1.17653	5.35671	4.62971	0.000766536	-1.32073	5.49293
2.25887	Rab7	RAB7, member RAS oncogene family	1.15383e-05	1.1756	6.76878	10.0198	8.48302e-07	5.81593	6.86389
2.25747	4930506A18Rik	RIKEN cDNA 4930506A18 gene	0.0739084	1.17471	0.10962	2.23821	0.0472946	-4.0612	0.275853
2.25579	Ralb	v-ral simian leukemia viral oncogene B	2.6585e-06	1.17363	5.8306	12.4378	9.78186e-08	8.16893	5.90447
2.25578	Zcchc12	zinc finger, CCHC domain containing 12	0.0188885	1.17363	0.157735	3.12864	0.00981323	-2.75638	0.333036
2.25477	Praf2	PRA1 domain family 2	6.45592e-05	1.17298	4.25886	7.83523	8.94567e-06	3.57404	4.33674
2.25214	1110007C09Rik	NA	1.56931e-05	1.1713	3.80807	9.59719	1.29325e-06	5.63665	3.92799
2.25173	Tmem125	transmembrane protein 125	0.010298	1.17103	1.12301	3.53245	0.00483219	-2.28949	1.28148
2.25048	Vim	vimentin	0.000439345	1.17023	10.3501	5.94537	0.00010444	0.725686	10.4408
2.24981	Lyst	lysosomal trafficking regulator	3.74023e-06	1.1698	7.67116	11.7808	1.69293e-07	7.52121	7.76891
2.24939	Gnpda1	glucosamine-6-phosphate deaminase 1	0.000133253	1.16953	4.37245	7.06146	2.31929e-05	2.5591	4.45881
2.24896	Tbkbp1	TBK1 binding protein 1	0.000127404	1.16926	3.18986	7.1067	2.18939e-05	2.79914	3.27667
2.24282	Slfn9	schlafen 9	1.44323e-05	1.16531	4.12427	9.70007	1.16548e-06	5.7443	4.19546
2.24219	Gab3	growth factor receptor bound protein 2-associated protein 3	0.0180443	1.16491	1.46208	3.15815	0.00931495	-2.92246	1.5633
2.24131	Igf2r	insulin-like growth factor 2 receptor	3.27673e-06	1.16434	8.40559	12.0146	1.38854e-07	7.73478	8.4852
2.23965	Orc1	origin recognition complex, subunit 1	0.00246664	1.16328	1.50216	4.54521	0.000878526	-0.633025	1.60063
2.23901	Grk5	G protein-coupled receptor kinase 5	0.000119952	1.16286	4.17873	7.16603	2.03074e-05	2.73926	4.26922
2.23814	Medag	mesenteric estrogen dependent adipogenesis	0.000542382	1.1623	6.44025	5.75819	0.000136633	0.443354	6.59637
2.23768	Ndrg1	N-myc downstream regulated gene 1	0.00083834	1.16201	6.76197	5.38615	0.000236489	-0.180676	6.85838
2.23621	Snora70	small nucleolar RNA, H/ACA box 70	0.0411195	1.16105	2.40386	2.62255	0.0240603	-4.1348	2.5425
2.23574	Fbn1	fibrillin 1	0.00130663	1.16075	11.2322	5.02895	0.000407933	-0.701208	11.5084
2.23567	Marcks	myristoylated alanine rich protein kinase C substrate	6.32518e-07	1.16071	9.23203	15.9712	7.49625e-09	10.8321	9.38472
2.23516	Tha1	threonine aldolase 1	0.0175102	1.16038	1.50201	3.17805	0.00899341	-3.00512	1.65001
2.23225	Mtap	methylthioadenosine phosphorylase	3.31009e-05	1.1585	4.10462	8.62027	3.64012e-06	4.55727	4.18042
2.23203	Ckap2l	cytoskeleton associated protein 2-like	0.000131281	1.15836	3.77733	7.0747	2.28043e-05	2.62021	3.88575
2.23022	Dlgap1	discs, large (Drosophila) homolog-associated protein 1	0.00301413	1.15718	1.56292	4.39527	0.0011217	-0.925347	1.69836
2.23019	Lbh	limb-bud and heart	0.000532688	1.15716	4.78023	5.77279	0.000133776	0.610216	4.87025
2.23007	Gm6225	predicted gene 6225	0.0136346	1.15709	0.814754	3.34215	0.00673792	-2.50529	0.926384
2.22973	Gpr116	NA	0.000816558	1.15687	6.82009	5.40829	0.000228769	-0.143642	6.91585
2.22724	Hist1h3i	histone cluster 1, H3i	9.81799e-05	1.15526	4.58176	7.38162	1.55056e-05	2.90944	4.6726
2.22554	Pitpnm1	phosphatidylinositol transfer protein, membrane-associated 1	0.00104177	1.15416	3.4761	5.21261	0.000307512	-0.0222069	3.56687
2.22554	Pitpnm1	phosphatidylinositol transfer protein, membrane-associated 1	0.00104177	1.15416	3.4761	5.21261	0.000307512	-0.0222069	3.56687
2.22554	Pitpnm1	phosphatidylinositol transfer protein, membrane-associated 1	0.00104177	1.15416	3.4761	5.21261	0.000307512	-0.0222069	3.56687
2.22554	Pitpnm1	phosphatidylinositol transfer protein, membrane-associated 1	0.00104177	1.15416	3.4761	5.21261	0.000307512	-0.0222069	3.56687
2.22545	Loxl2	lysyl oxidase-like 2	8.05906e-05	1.15409	9.33992	7.60172	1.1839e-05	3.00728	9.43106
2.22514	Lrg1	leucine-rich alpha-2-glycoprotein 1	0.0356254	1.1539	4.56862	2.7164	0.0203742	-4.66907	5.1067
2.22459	AI504432	expressed sequence AI504432	0.0513571	1.15354	2.74545	2.47762	0.0310839	-4.54132	2.91142
2.22345	Snph	syntaphilin	0.0277278	1.1528	0.5743	2.87908	0.0152672	-3.1398	0.674705
2.22254	4930539E08Rik	RIKEN cDNA 4930539E08 gene	0.0182979	1.15221	0.325125	3.14861	0.00947306	-2.68394	0.389216
2.22252	Wdr1	WD repeat domain 1	9.81442e-07	1.1522	7.82563	14.6452	1.8386e-08	9.87738	7.89488
2.22034	Was	Wiskott-Aldrich syndrome homolog (human)	0.0089558	1.15078	3.49794	3.62665	0.00410364	-2.7105	3.61103
2.21955	Galns	galactosamine (N-acetyl)-6-sulfate sulfatase	4.41775e-05	1.15026	3.65172	8.27602	5.3571e-06	4.22672	3.72356
2.2177	Asf1b	anti-silencing function 1B histone chaperone	0.000709671	1.14907	1.98245	5.52361	0.000192662	0.81274	2.06765
2.21725	Twf1	twinfilin actin binding protein 1	0.000565541	1.14877	6.65614	5.72182	0.000144036	0.356143	6.74853
2.21455	Plekho1	pleckstrin homology domain containing, family O member 1	6.386e-05	1.14701	4.82524	7.84651	8.82678e-06	3.50929	4.90529
2.21432	Wipf1	WAS/WASL interacting protein family, member 1	3.72774e-05	1.14686	5.62555	8.48078	4.25095e-06	4.18244	5.70123
2.21387	H2afx	H2A histone family, member X	0.000671242	1.14657	4.13659	5.56974	0.000179963	0.389187	4.23312
2.2136	Hist1h2bf	histone cluster 1, H2bf	0.0130034	1.14639	2.6096	3.37518	0.00635879	-2.93066	2.72438
2.21162	St8sia4	ST8 alpha-N-acetyl-neuraminide alpha-2,8-sialyltransferase 4	0.000543442	1.14511	5.71875	5.75665	0.000136937	0.465787	5.81221
2.21106	Btla	B and T lymphocyte associated	0.0237096	1.14474	2.3967	2.9816	0.0127296	-3.5547	2.52236
2.21026	C330027C09Rik	RIKEN cDNA C330027C09 gene	0.000346607	1.14422	3.5746	6.15595	7.76421e-05	1.40026	3.65629
2.20811	Ctxn1	cortexin 1	0.0884729	1.14281	0.1926	2.11963	0.0580825	-4.26658	0.381548
2.20586	Cyp4f16	cytochrome P450, family 4, subfamily f, polypeptide 16	0.00109707	1.14134	3.39052	5.17058	0.000327918	-0.0509191	3.47369
2.20386	Hhat	hedgehog acyltransferase	5.36541e-05	1.14003	2.70845	8.04496	6.99097e-06	4.12517	2.77212
2.20369	Pvr	poliovirus receptor	0.0266828	1.13992	3.8894	2.90413	0.0146036	-4.0928	4.03552
2.20291	Gvin1	GTPase, very large interferon inducible 1	0.0193478	1.13941	5.31797	3.11339	0.0100812	-3.95425	5.45429
2.20147	Plxnd1	plexin D1	0.000534326	1.13846	7.20937	5.76994	0.000134328	0.40935	7.30196
2.20088	Homer3	homer scaffolding protein 3	0.000287307	1.13808	4.47329	6.32516	6.14484e-05	1.50639	4.55806
2.2005	Mthfd1l	methylenetetrahydrofolate dehydrogenase (NADP+ dependent) 1-like	0.000182584	1.13783	3.79696	6.75129	3.46698e-05	2.16117	3.92215
2.19783	Rufy4	RUN and FYVE domain containing 4	0.0639794	1.13608	-0.0780199	2.33279	0.0400946	-4.25619	0.710113
2.19753	Fap	fibroblast activation protein	0.00243186	1.13588	5.50259	4.55662	0.000862453	-1.37957	5.74154
2.19622	Pnrc1	proline-rich nuclear receptor coactivator 1	0.000239392	1.13502	6.4169	6.49552	4.87427e-05	1.49624	6.594
2.19472	Actb	actin, beta	6.49552e-06	1.13403	11.3672	10.8789	3.75955e-07	6.75861	11.4423
2.19396	Ptpn6	protein tyrosine phosphatase, non-receptor type 6	0.00544558	1.13354	5.3103	3.96753	0.00228885	-2.45643	5.44608
2.19335	Pla2g4e	phospholipase A2, group IVE	0.0279887	1.13314	4.88249	2.87309	0.0154301	-4.3309	5.03802
2.19309	Sele	selectin, endothelial cell	0.0829392	1.13296	1.65522	2.16275	0.0539137	-4.87726	2.02382
2.19144	Edn1	endothelin 1	0.0106649	1.13188	2.56264	3.50989	0.00502565	-2.62566	2.66096
2.19042	Mthfs	5, 10-methenyltetrahydrofolate synthetase	0.0123191	1.13121	1.71353	3.41173	0.00596475	-2.59303	1.8045
2.18591	Rgs2	regulator of G-protein signaling 2	0.00985261	1.12823	4.77897	3.56171	0.00459263	-3.09745	4.91104
2.18543	Rad51ap1	RAD51 associated protein 1	0.00265581	1.12792	1.65779	4.48824	0.000963653	-0.744633	1.73701
2.18474	Begain	brain-enriched guanylate kinase-associated	0.13491	1.12746	0.332206	1.83489	0.0942132	-4.73296	0.558859
2.18348	Pfn1	profilin 1	3.60305e-06	1.12663	7.35573	11.8478	1.59898e-07	7.58367	7.43086
2.18261	Suco	SUN domain containing ossification factor	2.98837e-05	1.12605	6.51698	8.75176	3.15043e-06	4.41977	6.62845
2.18214	Ifi47	interferon gamma inducible protein 47	0.244842	1.12574	4.07192	1.40924	0.186925	-6.4828	4.46132
2.18104	En1	engrailed 1	0.00263906	1.12502	3.28843	4.49341	0.000955577	-1.08436	3.40875
2.18097	Cenpn	centromere protein N	0.000688783	1.12497	1.68015	5.54936	0.000185459	0.898323	1.7747
2.18005	Zswim4	zinc finger SWIM-type containing 4	0.000145971	1.12436	6.2857	6.97268	2.59896e-05	2.18071	6.38989
2.17956	Bco2	beta-carotene oxygenase 2	0.11033	1.12404	0.191265	1.9722	0.0747597	-4.53583	0.331777
2.17815	Clspn	claspin	0.000657696	1.1231	2.96503	5.58721	0.000175388	0.655947	3.06012
2.17763	Ifi202b	interferon activated gene 202B	0.0111118	1.12276	6.90073	3.48251	0.00527118	-3.41737	7.03674
2.17608	Card9	caspase recruitment domain family, member 9	0.0063356	1.12173	2.882	3.86259	0.00273584	-2.15439	2.98172
2.17548	Serpina1b	serine (or cysteine) preptidase inhibitor, clade A, member 1B	0.171599	1.12134	1.68176	1.66599	0.124445	-5.46878	1.96258
2.17448	Fkbp1a	FK506 binding protein 1a	0.000174568	1.12067	5.54494	6.79377	3.27893e-05	2.00923	5.62243
2.17348	H2afy2	H2A histone family, member Y2	0.000843705	1.12001	2.6925	5.38044	0.000238526	0.510392	2.79541
2.17301	Slc10a6	solute carrier family 10 (sodium/bile acid cotransporter family), member 6	0.0144165	1.11969	3.51388	3.30611	0.00717796	-3.27698	3.6302
2.17144	Inhbb	inhibin beta-B	0.0093222	1.11865	4.37631	3.59917	0.00430364	-2.93943	4.48613
2.17132	Adam9	a disintegrin and metallopeptidase domain 9 (meltrin gamma)	1.03163e-05	1.11857	6.84757	10.1739	7.30023e-07	5.9791	6.91709
2.17101	Zdhhc18	zinc finger, DHHC domain containing 18	6.46541e-05	1.11836	4.66128	7.83316	8.96774e-06	3.4827	4.7415
2.16875	Midn	midnolin	0.000118696	1.11686	6.21408	7.17694	2.00295e-05	2.4665	6.29989
2.16845	Flt3	FMS-like tyrosine kinase 3	0.000989723	1.11666	3.18059	5.25168	0.000289749	0.082259	3.27577
2.16732	Aph1c	aph1 homolog C, gamma secretase subunit	0.000556157	1.11591	3.42898	5.73619	0.000141061	0.781335	3.52046
2.16688	Pik3r3	phosphatidylinositol 3 kinase, regulatory subunit, polypeptide 3 (p55)	0.000325789	1.11562	4.36744	6.21023	7.19988e-05	1.37137	4.46356
2.16603	Snora44	small nucleolar RNA, H/ACA box 44	0.0403211	1.11506	2.19864	2.63516	0.0235292	-4.16103	2.37207
2.16536	Tmem176a	transmembrane protein 176A	0.00333976	1.11461	4.70411	4.31932	0.00127096	-1.76091	4.81733
2.16378	Ddc	dopa decarboxylase	0.0148681	1.11355	0.10916	3.28542	0.00744379	-2.33706	0.246521
2.16367	Adcy4	adenylate cyclase 4	0.000164148	1.11348	3.44583	6.85814	3.01453e-05	2.42318	3.5143
2.16356	Parvb	parvin, beta	0.00536489	1.11341	3.1493	3.97838	0.00224717	-2.00586	3.24595
2.16294	Kif4	kinesin family member 4	0.000138214	1.11299	3.84873	7.02458	2.43134e-05	2.55145	3.93479
2.16294	Xlr4b	X-linked lymphocyte-regulated 4B	0.00964588	1.11299	0.849026	3.57597	0.00448034	-2.05512	0.912925
2.16234	Dck	deoxycytidine kinase	0.0022116	1.1126	3.72306	4.62788	0.000768796	-1.04122	3.81381
2.16158	P2ry10	purinergic receptor P2Y, G-protein coupled 10	0.00555913	1.11209	2.94745	3.95284	0.00234653	-2.01802	3.05181
2.16073	Abracl	ABRA C-terminal like	2.73637e-05	1.11152	4.67135	8.86964	2.77163e-06	4.74051	4.73878
2.15842	Hist1h2ad	histone cluster 1, H2ad	0.000694325	1.10997	4.32117	5.54233	0.000187396	0.305627	4.42342
2.1584	Zdhhc12	zinc finger, DHHC domain containing 12	0.00227144	1.10996	1.51959	4.60762	0.000794273	-0.504547	1.58413
2.15762	Wisp2	WNT1 inducible signaling pathway protein 2	0.078701	1.10944	4.96405	2.19719	0.0507899	-5.49904	5.15503
2.15737	Cxcl10	chemokine (C-X-C motif) ligand 10	0.471823	1.10927	1.47996	0.872245	0.402067	-6.38165	2.34641
2.15586	Ctsb	cathepsin B	3.29133e-05	1.10827	10.1824	8.62693	3.61344e-06	4.29895	10.2632
2.15522	Steap4	STEAP family member 4	0.0223315	1.10784	6.03902	3.02043	0.0118835	-4.23929	6.40999
2.15332	Cd300lh	CD300 antigen like family member H	0.0172863	1.10656	3.12077	3.18679	0.00885575	-3.40364	3.23322
2.15218	Tram2	translocating chain-associating membrane protein 2	0.0114446	1.1058	2.54687	3.46265	0.00545696	-2.69472	2.66085
2.15112	Rgag1	retrotransposon gag domain containing 1	0.0260261	1.10509	0.431152	2.92061	0.0141832	-2.97046	0.683281
2.15039	Ska1	spindle and kinetochore associated complex subunit 1	0.0107581	1.1046	0.964932	3.50381	0.00507918	-2.26131	1.05782
2.14748	Zmynd15	zinc finger, MYND-type containing 15	0.00345567	1.10264	1.70739	4.29437	0.00132442	-1.0492	1.77239
2.14593	Hist1h2bn	histone cluster 1, H2bn	0.000648322	1.1016	4.91932	5.59858	0.000172478	0.29553	5.03398
2.14584	Prss22	protease, serine 22	0.126202	1.10154	1.22288	1.88066	0.087262	-5.17076	1.60925
2.1444	Rnasel	ribonuclease L (2', 5'-oligoisoadenylate synthetase-dependent)	0.000409203	1.10057	5.48728	6.00702	9.56959e-05	0.882861	5.56667
2.142	Chd3	chromodomain helicase DNA binding protein 3	5.08901e-06	1.09896	6.9716	11.298	2.57729e-07	7.09223	7.0746
2.14137	Arf2	ADP-ribosylation factor 2	8.5411e-05	1.09854	5.12429	7.53447	1.28487e-05	3.05669	5.19441
2.14121	Kcnma1	potassium large conductance calcium-activated channel, subfamily M, alpha member 1	0.036881	1.09843	3.8974	2.69327	0.021227	-4.53145	4.11562
2.14049	Actg1	actin, gamma, cytoplasmic 1	3.27663e-05	1.09794	9.8214	8.63459	3.583e-06	4.30269	9.89473
2.1401	Bhlhe40	basic helix-loop-helix family, member e40	4.4039e-05	1.09768	5.79404	8.28193	5.32112e-06	3.90225	5.89629
2.13995	Vaultrc5	vault RNA component 5	0.00211508	1.09757	6.56107	4.66075	0.000729266	-1.35403	6.64874
2.13681	Fam171a1	family with sequence similarity 171, member A1	5.89536e-06	1.09546	5.2178	11.0418	3.24157e-07	6.97498	5.30491
2.13203	Apol9a	apolipoprotein L 9a	0.417904	1.09223	0.363138	0.980268	0.348421	-5.75274	0.869685
2.13162	Gng2	guanine nucleotide binding protein (G protein), gamma 2	0.000336291	1.09195	4.61374	6.18275	7.47984e-05	1.28012	4.70024
2.13147	Prcp	prolylcarboxypeptidase (angiotensinase C)	0.00136346	1.09185	5.61447	4.99548	0.000429714	-0.712392	5.70684
2.13042	Troap	trophinin associated protein	0.00426703	1.09113	1.05831	4.1399	0.00171234	-1.17772	1.11705
2.12891	Ctgf	connective tissue growth factor	0.0125824	1.09011	4.72303	3.39761	0.00611388	-3.40698	4.89028
2.12849	Gm10408	predicted gene 10408	0.0311293	1.08983	0.702896	2.80316	0.0174683	-3.39415	0.805497
2.12812	Phldb2	pleckstrin homology like domain, family B, member 2	0.000137221	1.08958	6.92625	7.03327	2.40442e-05	2.25911	7.08315
2.12784	Pcdh19	protocadherin 19	0.000893708	1.08939	5.64863	5.33382	0.000255864	-0.155206	5.76116
2.12367	1810011O10Rik	RIKEN cDNA 1810011O10 gene	0.00175673	1.08656	4.72741	4.80099	0.000583196	-0.925136	4.81298
2.1233	Gfpt2	glutamine fructose-6-phosphate transaminase 2	0.00332618	1.08631	5.03915	4.32245	0.00126442	-1.71335	5.25438
2.12308	Pdgfra	platelet derived growth factor receptor, alpha polypeptide	8.37509e-06	1.08616	8.18397	10.4722	5.48799e-07	6.26772	8.25187
2.12241	Peg12	paternally expressed 12	0.00753235	1.0857	1.90214	3.74383	0.00335279	-2.05636	1.9834
2.11937	Pld4	phospholipase D family, member 4	0.0102534	1.08363	5.43368	3.5352	0.00480912	-3.19552	5.56008
2.1191	Homer1	homer scaffolding protein 1	0.00261392	1.08345	5.00644	4.50047	0.000944671	-1.52343	5.18743
2.11904	Prr9	proline rich 9	0.294751	1.08341	3.50343	1.26531	0.232401	-6.3346	4.10901
2.1187	Arxes2	adipocyte-related X-chromosome expressed sequence 2	0.0133113	1.08318	2.39288	3.35814	0.00655155	-2.85733	2.48989
2.11702	Igf1	insulin-like growth factor 1	0.000127408	1.08204	7.64795	7.10636	2.19033e-05	2.33409	7.80513
2.11591	Abcg1	ATP-binding cassette, sub-family G (WHITE), member 1	0.000188459	1.08128	6.23427	6.7199	3.61337e-05	1.86211	6.34036
2.1154	Ly86	lymphocyte antigen 86	0.0159967	1.08093	3.40503	3.23839	0.00808597	-3.30802	3.5438
2.11503	Dusp16	dual specificity phosphatase 16	0.000164148	1.08068	5.84365	6.85821	3.01424e-05	2.04334	5.97489
2.11312	Rasgrp2	RAS, guanyl releasing protein 2	0.00713037	1.07937	0.9586	3.78103	0.00314536	-1.75154	1.01865
2.11312	Rasgrp2	RAS, guanyl releasing protein 2	0.00713037	1.07937	0.9586	3.78103	0.00314536	-1.75154	1.01865
2.11312	Rasgrp2	RAS, guanyl releasing protein 2	0.00713037	1.07937	0.9586	3.78103	0.00314536	-1.75154	1.01865
2.11312	Rasgrp2	RAS, guanyl releasing protein 2	0.00713037	1.07937	0.9586	3.78103	0.00314536	-1.75154	1.01865
2.11305	Mtcl1	microtubule crosslinking factor 1	0.0239308	1.07933	3.05048	2.97549	0.0128682	-3.61723	3.27703
2.1124	Incenp	inner centromere protein	2.54641e-05	1.07889	3.83292	8.96563	2.49952e-06	4.96607	3.89846
2.10942	Nckap5l	NCK-associated protein 5-like	0.00746752	1.07684	3.68041	3.74922	0.00332187	-2.50272	3.78635
2.10914	Sv2c	synaptic vesicle glycoprotein 2c	0.0265315	1.07665	1.39122	2.90827	0.014497	-3.34635	1.48218
2.1089	Slc41a2	solute carrier family 41, member 2	8.47243e-05	1.07649	5.12915	7.54381	1.27031e-05	3.0725	5.19893
2.10697	Gcnt2	glucosaminyl (N-acetyl) transferase 2, I-branching enzyme	0.000162995	1.07517	5.9835	6.86565	2.9852e-05	2.03723	6.15672
2.10523	Ptges	prostaglandin E synthase	0.00051237	1.07398	6.08921	5.8075	0.000127236	0.518116	6.16535
2.10415	AI662270	expressed sequence AI662270	0.00528481	1.07323	3.58908	3.9898	0.00220416	-2.10179	3.68246
2.10332	Serpinb12	serine (or cysteine) peptidase inhibitor, clade B (ovalbumin), member 12	0.0411287	1.07267	5.55106	2.62236	0.0240685	-4.81136	5.76113
2.10203	Sde2	SDE2 telomere maintenance homolog (S. pombe)	1.75202e-05	1.07178	4.61007	9.4509	1.50177e-06	5.37144	4.70049
2.10133	Me2	malic enzyme 2, NAD(+)-dependent, mitochondrial	0.000200919	1.07131	4.56645	6.65797	3.92202e-05	1.93693	4.63611
2.10017	Hvcn1	hydrogen voltage-gated channel 1	0.0217717	1.07051	3.81879	3.03682	0.0115436	-3.7629	3.97552
2.0993	Knstrn	kinetochore-localized astrin/SPAG5 binding	0.00113014	1.06991	2.93992	5.14507	0.000340996	-0.0215819	3.01965
2.09777	Nfe2l2	nuclear factor, erythroid derived 2, like 2	1.64667e-06	1.06886	6.10492	13.4689	4.34558e-08	9.00767	6.16643
2.09734	Camk1g	calcium/calmodulin-dependent protein kinase I gamma	0.0111696	1.06856	0.27607	3.47901	0.00530348	-2.17674	0.370083
2.09732	Grem2	gremlin 2, DAN family BMP antagonist	0.00124456	1.06855	4.5587	5.06638	0.000384953	-0.439886	4.65146
2.09502	Zfand2a	zinc finger, AN1-type domain 2A	4.24871e-05	1.06696	4.77877	8.32393	5.07296e-06	4.06607	4.85605
2.09233	BC028528	cDNA sequence BC028528	0.00286898	1.06511	1.73857	4.43063	0.00105859	-0.840312	1.79789
2.08925	Hist1h2bb	histone cluster 1, H2bb	0.000529546	1.06299	4.82606	5.77815	0.000132742	0.591265	4.91601
2.0877	Cdr2l	cerebellar degeneration-related protein 2-like	1.74455e-06	1.06192	6.09467	13.2922	4.97386e-08	8.8707	6.15435
2.08744	Cd79b	CD79B antigen	0.179626	1.06174	0.334533	1.63421	0.131022	-5.00854	0.574982
2.08622	Adamts19	a disintegrin-like and metallopeptidase (reprolysin type) with thrombospondin type 1 motif, 19	0.444702	1.06089	1.29725	0.925829	0.374778	-5.89958	2.21106
2.08522	Sdc3	syndecan 3	0.00531327	1.0602	6.63677	3.98556	0.00222005	-2.51457	6.74404
2.08443	Fnip2	folliculin interacting protein 2	1.72377e-05	1.05965	6.67039	9.47522	1.46472e-06	5.23942	6.73357
2.08438	Faxc	failed axon connections homolog	0.00360695	1.05962	2.89674	4.26171	0.00139799	-1.36382	3.02209
2.08426	Mmrn2	multimerin 2	8.55451e-05	1.05953	5.36244	7.53215	1.28851e-05	3.01223	5.43168
2.08412	Zfp281	zinc finger protein 281	4.69552e-05	1.05944	5.63081	8.20155	5.83341e-06	3.82957	5.69955
2.08394	Sirpa	signal-regulatory protein alpha	0.000118324	1.05932	8.05982	7.18007	1.99503e-05	2.42888	8.13278
2.08388	Adam11	a disintegrin and metallopeptidase domain 11	0.0520211	1.05927	1.86797	2.46879	0.0315718	-4.25225	1.98939
2.0836	Srxn1	sulfiredoxin 1 homolog (S. cerevisiae)	0.00139324	1.05908	5.05699	4.97853	0.000441214	-0.672591	5.13932
2.08299	1110038B12Rik	RIKEN cDNA 1110038B12 gene	0.0145823	1.05865	1.07238	3.29874	0.00727154	-2.55277	1.14732
2.08187	Ctsl	cathepsin L	8.42638e-05	1.05788	8.89219	7.55016	1.2605e-05	2.93351	8.96059
2.08097	Pbk	PDZ binding kinase	0.00073001	1.05725	2.42373	5.49978	0.000199592	0.682474	2.48804
2.08	Msrb1	methionine sulfoxide reductase B1	0.000319698	1.05658	4.73541	6.228	7.02486e-05	1.24895	4.88858
2.0796	Cdc25c	cell division cycle 25C	0.00333853	1.0563	1.82133	4.31976	0.00127004	-1.10711	1.91695
2.07905	Cnn2	calponin 2	2.84375e-05	1.05593	6.65882	8.81662	2.93551e-06	4.4997	6.72342
2.07894	Tirap	toll-interleukin 1 receptor (TIR) domain-containing adaptor protein	6.18393e-05	1.05585	4.52312	7.88341	8.44948e-06	3.56437	4.59272
2.07763	Lox	lysyl oxidase	0.000293043	1.05494	9.01887	6.30747	6.29579e-05	1.22286	9.08993
2.07727	Cks1b	CDC28 protein kinase 1b	0.000106767	1.05469	3.22236	7.29447	1.72807e-05	3.05113	3.28161
2.07709	AI506816	expressed sequence AI506816	0.505193	1.05456	2.41785	0.808241	0.436409	-6.73097	3.05404
2.07677	Ifit1	interferon-induced protein with tetratricopeptide repeats 1	0.41	1.05434	3.44898	0.996776	0.340701	-6.74624	4.04368
2.0758	Pxn	paxillin	0.00011099	1.05367	6.20921	7.25148	1.8236e-05	2.56794	6.28255
2.07575	Ptpn12	protein tyrosine phosphatase, non-receptor type 12	1.69712e-05	1.05363	5.50297	9.49633	1.43336e-06	5.33297	5.57334
2.07561	Tmsb10	thymosin, beta 10	0.000130884	1.05354	7.87512	7.07792	2.27111e-05	2.29037	7.9475
2.07283	Igfbp7	insulin-like growth factor binding protein 7	2.71744e-05	1.0516	7.84632	8.88302	2.73185e-06	4.55192	7.91137
2.07214	B3galnt1	UDP-GalNAc:betaGlcNAc beta 1,3-galactosaminyltransferase, polypeptide 1	0.00384044	1.05112	4.50899	4.21595	0.00150834	-1.85507	4.61216
2.07211	Sptlc2	serine palmitoyltransferase, long chain base subunit 2	1.22839e-06	1.0511	6.42043	14.034	2.85131e-08	9.44093	6.4782
2.07211	Igfbp4	insulin-like growth factor binding protein 4	2.85508e-05	1.0511	7.36031	8.80998	2.95679e-06	4.47167	7.42526
2.07177	Cdkn2d	cyclin-dependent kinase inhibitor 2D (p19, inhibits CDK4)	0.000559672	1.05087	2.76243	5.73073	0.000142183	0.893557	2.87251
2.07041	Rassf1	Ras association (RalGDS/AF-6) domain family member 1	2.48926e-05	1.04992	4.91301	8.99577	2.42013e-06	4.85107	4.97411
2.06992	Ptpn22	protein tyrosine phosphatase, non-receptor type 22 (lymphoid)	0.00197177	1.04957	2.41366	4.71646	0.000667083	-0.590746	2.499
2.06777	Il1f5	interleukin 1 family, member 5 (delta)	0.0262886	1.04808	6.32366	2.91388	0.0143534	-4.39133	6.49639
2.06725	Cdyl2	chromodomain protein, Y chromosome-like 2	1.72377e-05	1.04771	3.73243	9.47458	1.46568e-06	5.56437	3.78975
2.06617	Cdk9	cyclin-dependent kinase 9 (CDC2-related kinase)	2.30087e-05	1.04696	5.27049	9.09328	2.18149e-06	4.90274	5.35043
2.06606	Plcb2	phospholipase C, beta 2	0.00194448	1.04688	3.92684	4.72661	0.000656376	-0.903695	4.00421
2.06538	Arid5a	AT rich interactive domain 5A (MRF1-like)	0.00223167	1.0464	4.71669	4.62128	0.000777001	-1.2918	4.91159
2.06381	Spn	sialophorin	0.059306	1.04531	3.49667	2.38274	0.0367319	-4.94268	3.68256
2.06266	Serpinb9	serine (or cysteine) peptidase inhibitor, clade B, member 9	0.00206919	1.04451	4.26161	4.6787	0.000708596	-1.03152	4.34682
2.06183	Ssc5d	scavenger receptor cysteine rich family, 5 domains	0.00192975	1.04392	5.74232	4.73215	0.000650608	-1.12045	5.96793
2.05777	Gpx7	glutathione peroxidase 7	1.23892e-05	1.04108	5.15199	9.91936	9.36469e-07	5.8443	5.21519
2.05686	Ptplad2	NA	0.00107731	1.04044	4.03796	5.1854	0.000320562	-0.139392	4.13475
2.05679	Hmmr	hyaluronan mediated motility receptor (RHAMM)	3.43887e-05	1.04039	4.34036	8.57512	3.82676e-06	4.43026	4.40665
2.05678	Cstb	cystatin B	7.23876e-05	1.04039	5.8335	7.71674	1.03047e-05	3.20343	5.90205
2.0538	Oas2	2'-5' oligoadenylate synthetase 2	0.221193	1.03829	3.79535	1.48573	0.165972	-6.32128	4.10755
2.05287	Fbxo17	F-box protein 17	0.00103956	1.03764	2.24721	5.21472	0.000306525	0.325687	2.30953
2.05219	Dgkh	diacylglycerol kinase, eta	0.000384564	1.03717	4.00924	6.06286	8.84499e-05	1.17352	4.0757
2.052	Efhb	EF hand domain family, member B	0.108731	1.03703	0.290632	1.98222	0.0734964	-4.48592	0.487066
2.05158	Hspa5	heat shock protein 5	2.07864e-05	1.03674	9.03384	9.22979	1.88915e-06	4.96522	9.09917
2.05102	Zwilch	zwilch kinetochore protein	0.000409695	1.03634	2.49591	6.00596	9.58391e-05	1.39159	2.57114
2.05027	Gpx1	glutathione peroxidase 1	7.80428e-06	1.03582	7.47188	10.5859	4.93125e-07	6.38149	7.533
2.05006	Heyl	hairy/enhancer-of-split related with YRPW motif-like	0.00127844	1.03567	2.70859	5.04616	0.000397193	-0.0560997	2.78255
2.04863	Bzrap1	benzodiazepine receptor associated protein 1	0.00465199	1.03466	1.99465	4.07954	0.00189471	-1.68126	2.27041
2.04807	Rab32	RAB32, member RAS oncogene family	0.0010893	1.03426	4.61432	5.17632	0.000325046	-0.294241	4.68829
2.04773	Cd63	CD63 antigen	0.00428683	1.03403	6.80974	4.13693	0.00172088	-2.2621	6.90521
2.04683	Angptl1	angiopoietin-like 1	0.0978939	1.03339	5.8207	2.05251	0.0651862	-5.8058	6.12098
2.04682	Baz1a	bromodomain adjacent to zinc finger domain 1A	0.000109378	1.03338	6.30398	7.27005	1.78165e-05	2.58752	6.37038
2.0468	Fus	fused in sarcoma	0.00247318	1.03337	4.16	4.54333	0.000881198	-1.26792	4.23984
2.04618	Mctp1	multiple C2 domains, transmembrane 1	0.00259986	1.03294	3.82292	4.50426	0.000938872	-1.31932	3.95073
2.04606	Col7a1	collagen, type VII, alpha 1	0.000450264	1.03285	8.3146	5.92346	0.000107749	0.632917	8.60145
2.04537	Pde9a	phosphodiesterase 9A	0.0178165	1.03236	1.11121	3.1664	0.00918017	-2.85598	1.17701
2.04482	Gareml	GRB2 associated, regulator of MAPK1-like	0.0502815	1.03197	0.883356	2.49143	0.0303359	-3.92566	0.973496
2.04418	9330133O14Rik	RIKEN cDNA 9330133O14 gene	0.000487937	1.03152	1.97094	5.85098	0.000119522	1.3064	2.0254
2.04401	Gdpd5	glycerophosphodiester phosphodiesterase domain containing 5	0.00060206	1.0314	3.2998	5.66552	0.000156354	0.765829	3.37391
2.04359	Flna	filamin, alpha	1.27456e-05	1.0311	10.4302	9.87429	9.79215e-07	5.7039	10.4898
2.04305	Limd2	LIM domain containing 2	4.46255e-05	1.03073	4.67588	8.26215	5.44251e-06	4.02369	4.73492
2.0416	Arhgap9	Rho GTPase activating protein 9	0.00395694	1.0297	3.86268	4.19463	0.00156282	-1.80989	3.94362
2.04159	Palld	palladin, cytoskeletal associated protein	0.00264572	1.0297	6.48178	4.49148	0.000958578	-1.62378	6.60102
2.04154	Gm11710	predicted gene 11710	0.796605	1.02966	0.980982	0.323087	0.752804	-6.44743	2.73229
2.03808	Tpcn2	two pore segment channel 2	4.44623e-05	1.02721	3.94924	8.26685	5.41342e-06	4.15686	4.00958
2.03799	Dynlt1f	dynein light chain Tctex-type 1F	0.000144622	1.02715	3.37557	6.98202	2.5679e-05	2.60988	3.43229
2.03677	Alox8	arachidonate 8-lipoxygenase	0.118062	1.02629	3.28603	1.92583	0.080868	-5.5397	3.48965
2.03461	Elf4	E74-like factor 4 (ets domain transcription factor)	5.63338e-05	1.02475	5.46108	7.98972	7.45657e-06	3.59913	5.52487
2.03276	Pfkfb4	6-phosphofructo-2-kinase/fructose-2,6-biphosphatase 4	0.000585959	1.02344	4.98035	5.69067	0.000150719	0.438613	5.05994
2.03201	Zdhhc13	zinc finger, DHHC domain containing 13	0.000116314	1.02291	4.50914	7.19844	1.94935e-05	2.68898	4.57005
2.03165	Ackr3	atypical chemokine receptor 3	0.0413518	1.02265	5.14604	2.61917	0.0242048	-4.7776	5.30785
2.03122	Nrros	negative regulator of reactive oxygen species	0.00207951	1.02234	5.76228	4.67408	0.000713851	-1.2727	5.84231
2.03117	Mfge8	milk fat globule-EGF factor 8 protein	0.000781701	1.02231	6.645	5.44491	0.00021658	-0.0622719	6.79267
2.03113	Gpr137b	G protein-coupled receptor 137B	5.57226e-06	1.02228	5.22633	11.1427	2.96025e-07	7.05815	5.2885
2.03069	Nova2	neuro-oncological ventral antigen 2	0.00214545	1.02197	2.06554	4.65049	0.000741366	-0.558923	2.12223
2.0298	Nfatc4	nuclear factor of activated T cells, cytoplasmic, calcineurin dependent 4	9.44809e-05	1.02134	5.2899	7.42336	1.47258e-05	2.91481	5.38536
2.02964	Irak3	interleukin-1 receptor-associated kinase 3	0.00516755	1.02122	4.77809	4.00494	0.00214849	-2.30774	4.86903
2.02753	Hist1h3d	histone cluster 1, H3d	0.00483609	1.01972	3.98359	4.05206	0.00198435	-2.09813	4.07671
2.02625	Ifitm2	interferon induced transmembrane protein 2	0.000151555	1.01881	6.82999	6.93523	2.72764e-05	2.10231	6.95491
2.02607	Tax1bp3	Tax1 (human T cell leukemia virus type I) binding protein 3	1.26362e-05	1.01869	5.60122	9.88661	9.6733e-07	5.75612	5.65857
2.02522	Skint3	selection and upkeep of intraepithelial T cells 3	0.852181	1.01808	-0.112856	0.235252	0.818418	-6.11424	4.02887
2.02456	Chn1	chimerin 1	0.00214278	1.01761	1.38754	4.65152	0.000740148	-0.416305	1.43682
2.02428	Aqp3	aquaporin 3	0.0265596	1.01741	6.64227	2.9076	0.0145142	-4.43476	6.77863
2.02392	Klhl13	kelch-like 13	0.00144224	1.01716	4.735	4.95222	0.000459711	-0.605379	4.93661
2.02376	Ckap4	cytoskeleton-associated protein 4	0.00105697	1.01704	7.67422	5.20083	0.000313092	-0.496205	7.74881
2.02354	Lfng	LFNG O-fucosylpeptide 3-beta-N-acetylglucosaminyltransferase	0.00104668	1.01688	4.9422	5.20818	0.000309597	-0.338253	5.06858
2.023	Ctla2b	cytotoxic T lymphocyte-associated protein 2 beta	0.00143605	1.01649	2.81417	4.95594	0.000457046	-0.305522	2.88918
2.02293	Dynlt1b	dynein light chain Tctex-type 1B	0.00321277	1.01645	5.09283	4.34754	0.00121321	-1.7522	5.17153
2.02283	Nox4	NADPH oxidase 4	0.00441634	1.01637	4.27095	4.11629	0.00178139	-1.96883	4.39267
2.0227	Tnfaip8l2	tumor necrosis factor, alpha-induced protein 8-like 2	0.00609701	1.01628	3.53211	3.88952	0.00261307	-2.27842	3.61539
2.02227	Prc1	protein regulator of cytokinesis 1	4.45482e-05	1.01597	4.65718	8.26417	5.43001e-06	4.01361	4.72141
2.02199	Sipa1	signal-induced proliferation associated gene 1	4.52624e-05	1.01577	5.13005	8.2433	5.561e-06	3.94883	5.19069
2.02191	Arpc1b	actin related protein 2/3 complex, subunit 1B	8.58289e-06	1.01572	7.69652	10.4377	5.67003e-07	6.23109	7.76114
2.02055	Stac2	SH3 and cysteine rich domain 2	0.0392603	1.01474	1.58055	2.65248	0.0228182	-3.78886	1.70409
2.02015	Cd72	CD72 antigen	0.037871	1.01447	2.48626	2.6757	0.0218986	-4.01508	2.64019
2.01892	Gsdmd	gasdermin D	0.00128226	1.01358	4.82571	5.04366	0.000398735	-0.546624	4.8985
2.01881	Shank3	SH3/ankyrin domain gene 3	0.00211105	1.0135	4.56244	4.66244	0.000727296	-1.14124	4.6393
2.0188	Mastl	microtubule associated serine/threonine kinase-like	0.00102427	1.0135	3.24843	5.22556	0.000301501	0.049409	3.31358
2.01764	Ydjc	YdjC homolog (bacterial)	0.00253109	1.01267	1.46524	4.52466	0.000908282	-0.63445	1.51628
2.01744	Ptgir	prostaglandin I receptor (IP)	0.0130961	1.01252	2.10556	3.37005	0.00641628	-2.82561	2.20769
2.01685	Has3	hyaluronan synthase 3	0.0250742	1.0121	4.54054	2.94431	0.0135995	-4.14897	4.65612
2.01669	Plekhg2	pleckstrin homology domain containing, family G (with RhoGef domain) member 2	0.000995889	1.01199	5.15579	5.24679	0.000291911	-0.260693	5.22799
2.01643	D8Ertd82e	DNA segment, Chr 8, ERATO Doi 82, expressed	0.00256987	1.0118	3.44081	4.51352	0.000924857	-1.14472	3.51173
2.01556	Mum1l1	melanoma associated antigen (mutated) 1-like 1	0.0126195	1.01118	1.53605	3.39504	0.00614149	-2.49382	1.62947
2.01512	Krt17	keratin 17	0.0739967	1.01087	9.4666	2.2374	0.0473613	-5.58166	9.69328
2.01184	Rel	reticuloendotheliosis oncogene	0.000584416	1.00852	3.37786	5.69321	0.000150162	0.719099	3.45372
2.01111	Ywhag	tyrosine 3-monooxygenase/tryptophan 5-monooxygenase activation protein, gamma polypeptide	6.38867e-05	1.00799	5.93227	7.84574	8.83488e-06	3.36712	5.99186
2.00898	Cklf	chemokine-like factor	0.000426533	1.00646	2.19829	5.9705	0.000100777	1.43875	2.24775
2.00767	Fam65a	family with sequence similarity 65, member A	0.00390173	1.00552	3.90362	4.20423	0.00153806	-1.758	3.99966
2.00727	Zfhx3	zinc finger homeobox 3	0.000389674	1.00523	5.69304	6.05093	8.99475e-05	0.939992	5.78659
2.0067	Slc28a2	solute carrier family 28 (sodium-coupled nucleoside transporter), member 2	0.0368131	1.00483	3.67777	2.69458	0.0211777	-4.45672	3.82661
2.0066	2610307P16Rik	RIKEN cDNA 2610307P16 gene	0.111242	1.00475	1.51545	1.96639	0.0755004	-4.7749	1.88406
2.0043	Armc7	armadillo repeat containing 7	0.00443819	1.0031	2.8518	4.11315	0.00179081	-1.78105	2.98794
2.0037	Snap23	synaptosomal-associated protein 23	3.03579e-05	1.00267	5.73549	8.73081	3.22342e-06	4.44974	5.79782
2.00294	Osmr	oncostatin M receptor	0.000918228	1.00212	5.87174	5.31223	0.000264339	-0.245078	5.94392
2.00279	Kif18b	kinesin family member 18B	0.00108059	1.00201	2.47434	5.18303	0.000321727	0.159454	2.53593
2.00216	Ptpre	protein tyrosine phosphatase, receptor type, E	0.000210461	1.00155	5.16697	6.61282	4.16485e-05	1.78215	5.23603
2.00176	Iqsec1	IQ motif and Sec7 domain 1	0.000109919	1.00127	6.56163	7.26411	1.79495e-05	2.55762	6.66652
2.00052	Rcor2	REST corepressor 2	0.0112166	1.00037	1.57164	3.47593	0.00533203	-2.46478	1.64423
2.00049	Wdr62	WD repeat domain 62	0.00232126	1.00035	2.93116	4.59123	0.000815551	-0.859582	3.00858
1.99987	Prdx4	peroxiredoxin 4	4.79884e-05	0.999903	5.36823	8.17492	6.01467e-06	3.83111	5.42489
1.99974	Arhgap31	Rho GTPase activating protein 31	2.69798e-05	0.999812	6.77254	8.89222	2.70486e-06	4.58276	6.83218
1.99856	Dpp6	dipeptidylpeptidase 6	0.0441625	0.998961	1.91555	2.57573	0.0261391	-4.08253	2.02244
1.99601	Ggt5	gamma-glutamyltransferase 5	0.00291752	0.997115	4.194	4.41883	0.00107922	-1.48975	4.26746
1.99593	Islr2	immunoglobulin superfamily containing leucine-rich repeat 2	0.193532	0.997064	3.52163	1.58181	0.142539	-5.78138	4.61497
1.99471	Irgm1	immunity-related GTPase family M member 1	0.167084	0.996179	5.08641	1.68425	0.120803	-6.29703	5.34215
1.9947	Eif1a	eukaryotic translation initiation factor 1A	7.01161e-06	0.996174	5.93701	10.7563	4.20803e-07	6.60834	5.99093
1.99394	Tinf2	Terf1 (TRF1)-interacting nuclear factor 2	0.00011292	0.99562	3.69678	7.23193	1.8689e-05	2.81415	3.82087
1.99375	Gm3558	predicted gene 3558	0.0370511	0.995487	1.00181	2.69034	0.0213376	-3.64683	1.0828
1.99315	P4hb	prolyl 4-hydroxylase, beta polypeptide	3.02558e-06	0.995054	9.50289	12.172	1.21749e-07	7.89869	9.55817
1.99231	Hist1h3g	histone cluster 1, H3g	0.00776561	0.994445	3.03089	3.72384	0.00347005	-2.50005	3.16777
1.99217	BC147527	cDNA sequence BC147527	0.34395	0.99434	0.846731	1.14302	0.277759	-5.8147	1.17819
1.99202	Ptpn7	protein tyrosine phosphatase, non-receptor type 7	0.0307451	0.994229	2.83026	2.81141	0.0172145	-3.95808	2.93238
1.99198	Lif	leukemia inhibitory factor	0.0205956	0.994205	2.22607	3.07238	0.0108394	-3.38757	2.32852
1.99183	Galnt16	UDP-N-acetyl-alpha-D-galactosamine:polypeptide N-acetylgalactosaminyltransferase 16	0.00988294	0.994094	6.04528	3.55917	0.0046129	-3.18992	6.30357
1.9914	Nbeal2	neurobeachin-like 2	0.000255142	0.993784	5.6466	6.43722	5.27408e-05	1.48078	5.7119
1.99102	Cntln	centlein, centrosomal protein	8.4665e-05	0.993505	4.54582	7.54476	1.26884e-05	3.16636	4.61592
1.98929	Mad2l1	MAD2 mitotic arrest deficient-like 1	0.00167233	0.992251	2.5737	4.83779	0.000550223	-0.437478	2.64786
1.98902	Neil3	nei like 3 (E. coli)	0.0148119	0.992056	1.41536	3.28789	0.00741157	-2.71136	1.47325
1.98858	Ecm1	extracellular matrix protein 1	0.000166803	0.991738	6.037	6.84303	3.07447e-05	2.04237	6.11556
1.98835	Pif1	PIF1 5'-to-3' DNA helicase	0.00346504	0.991568	1.76316	4.29211	0.00132938	-1.12065	1.82837
1.988	Pkm	pyruvate kinase, muscle	4.51011e-05	0.991318	9.57746	8.24904	5.5246e-06	3.84273	9.711
1.98749	Olfr558	olfactory receptor 558	0.177581	0.990948	1.5616	1.64246	0.129286	-5.38683	1.76762
1.98727	Ifitm5	interferon induced transmembrane protein 5	0.04144	0.990789	0.401585	2.61759	0.0242726	-3.68764	0.539409
1.98681	Sox5	SRY (sex determining region Y)-box 5	0.00102018	0.99045	2.50976	5.22858	0.000300116	0.266801	2.56651
1.98403	Gprc5b	G protein-coupled receptor, family C, group 5, member B	0.0192058	0.988434	5.17663	3.11831	0.00999397	-3.90378	5.30455
1.98263	Prelid1	PRELI domain containing 1	2.06268e-05	0.987419	6.62326	9.23933	1.87038e-06	4.97814	6.67898
1.98178	9530077C05Rik	RIKEN cDNA 9530077C05 gene	0.216641	0.9868	1.08781	1.50042	0.162186	-5.5715	1.35934
1.9813	Calm4	calmodulin 4	0.0912986	0.986444	9.10544	2.099	0.0601842	-5.84607	9.40632
1.97915	Lims1	LIM and senescent cell antigen-like domains 1	4.67615e-06	0.984877	7.07453	11.43	2.29409e-07	7.2038	7.12725
1.97887	Hist1h2bq	histone cluster 1, H2bq	0.000479957	0.984678	3.36072	5.86542	0.000117071	0.975697	3.43962
1.97887	Hist1h2br	histone cluster 1 H2br	0.000479957	0.984678	3.36072	5.86542	0.000117071	0.975697	3.43962
1.97781	Ptpn23	protein tyrosine phosphatase, non-receptor type 23	0.00143581	0.983907	5.08166	4.95623	0.000456839	-0.728572	5.15109
1.97695	Nol4l	nucleolar protein 4-like	0.000698944	0.983273	3.18892	5.53613	0.000189124	0.546867	3.24552
1.9766	Dmrt2	doublesex and mab-3 related transcription factor 2	0.0436034	0.983021	2.53918	2.58405	0.025757	-4.29539	2.64583
1.97397	Esd	esterase D/formylglutathione hydrolase	1.2867e-05	0.981103	6.01779	9.85218	1.00096e-06	5.67298	6.07962
1.97375	Arhgap11a	Rho GTPase activating protein 11A	9.307e-05	0.980939	4.15787	7.44278	1.43777e-05	3.06677	4.21127
1.97369	Cr2	complement receptor 2	0.158023	0.980898	0.388511	1.7239	0.113217	-4.96822	0.528135
1.97244	Hic1	hypermethylated in cancer 1	0.000645594	0.979982	4.30526	5.60354	0.000171223	0.465762	4.39595
1.97216	Slc38a2	solute carrier family 38, member 2	4.50065e-05	0.979778	8.06754	8.25229	5.50412e-06	3.80606	8.14819
1.97164	4930427A07Rik	RIKEN cDNA 4930427A07 gene	0.000486911	0.979393	2.06171	5.85283	0.000119204	1.28704	2.11005
1.97129	Hip1	huntingtin interacting protein 1	6.221e-06	0.979137	6.52366	10.9579	3.49779e-07	6.77383	6.57589
1.97076	Nme1	NME/NM23 nucleoside diphosphate kinase 1	0.000309768	0.978749	4.90538	6.25606	6.75757e-05	1.3028	4.96897
1.97048	Rgcc	regulator of cell cycle	0.0102244	0.978548	4.52057	3.53717	0.00479269	-3.16365	4.75813
1.97038	Mki67	antigen identified by monoclonal antibody Ki 67	0.000248819	0.978471	7.36626	6.46119	5.10565e-05	1.42796	7.43241
1.96991	9530059O14Rik	RIKEN cDNA 9530059O14 gene	0.0518706	0.978128	3.06325	2.47088	0.0314555	-4.68344	3.20758
1.96945	Brca1	breast cancer 1, early onset	0.000218024	0.977795	3.47475	6.57963	4.35358e-05	2.01646	3.53041
1.96932	Sik3	SIK family kinase 3	0.000183088	0.977698	5.73196	6.74804	3.48187e-05	1.91426	5.79591
1.96859	Urah	urate (5-hydroxyiso-) hydrolase	0.0441101	0.977162	5.3418	2.57666	0.0260959	-4.9261	5.47653
1.96829	Dhx40	DEAH (Asp-Glu-Ala-His) box polypeptide 40	0.000511742	0.976946	5.79908	5.80912	0.000126939	0.526276	5.88278
1.96756	Pik3cd	phosphatidylinositol 3-kinase catalytic delta polypeptide	0.0211542	0.976409	5.23778	3.05557	0.0111667	-4.05912	5.34473
1.96733	Soat2	sterol O-acyltransferase 2	0.00748876	0.976242	2.82044	3.74738	0.00333235	-2.40485	2.94584
1.96687	Vav2	vav 2 oncogene	0.000847531	0.975904	3.9886	5.37678	0.000239841	0.170753	4.07445
1.96625	Gbp9	guanylate-binding protein 9	0.0401828	0.975449	5.26402	2.6375	0.0234319	-4.78426	5.3951
1.96595	Dclre1b	DNA cross-link repair 1B	0.000404704	0.975224	3.08599	6.01714	9.4337e-05	1.28468	3.14407
1.96569	Scamp5	secretory carrier membrane protein 5	0.00809959	0.975039	3.85137	3.69485	0.00364769	-2.62688	3.95976
1.96472	Olfml2a	olfactomedin-like 2A	0.0184582	0.974324	3.3391	3.14319	0.00956421	-3.4493	3.49808
1.96435	Plxnc1	plexin C1	1.77881e-05	0.974049	5.1164	9.42892	1.53613e-06	5.34339	5.21877
1.96403	Cenph	centromere protein H	0.0117466	0.973816	0.773353	3.44378	0.0056398	-2.34621	0.857714
1.96396	B3gnt2	UDP-GlcNAc:betaGal beta-1,3-N-acetylglucosaminyltransferase 2	0.000168684	0.973768	5.00637	6.82872	3.13239e-05	2.11302	5.06275
1.96321	Hist1h2ak	histone cluster 1, H2ak	0.000987451	0.973214	3.78913	5.25414	0.000288668	-0.0577306	3.86955
1.96307	Snora74a	small nucleolar RNA, H/ACA box 74A	0.0179541	0.973109	4.98221	3.16181	0.00925493	-3.81907	5.07277
1.96168	Dnah7b	dynein, axonemal, heavy chain 7B	0.0398493	0.972092	2.07049	2.64314	0.023199	-3.88978	2.28778
1.9613	Nkpd1	NTPase, KAP family P-loop domain containing 1	0.0914473	0.971808	4.13283	2.09793	0.0602949	-5.5092	4.30986
1.96027	Zbed3	zinc finger, BED type containing 3	0.0044428	0.971056	2.54304	4.11227	0.00179346	-1.57973	2.60958
1.96018	Ifitm3	interferon induced transmembrane protein 3	0.0078191	0.970986	6.06249	3.71923	0.00349766	-2.96301	6.15318
1.96014	Tpm3	tropomyosin 3, gamma	1.95704e-05	0.970959	7.46454	9.30361	1.74897e-06	5.02881	7.51885
1.95912	Klrb1c	killer cell lectin-like receptor subfamily B member 1C	0.231596	0.970206	0.643699	1.45161	0.175057	-5.48269	0.856054
1.95718	Snx24	sorting nexing 24	0.000166804	0.968776	3.47752	6.84273	3.07564e-05	2.41843	3.53463
1.95671	Plod3	procollagen-lysine, 2-oxoglutarate 5-dioxygenase 3	2.42097e-05	0.968432	6.1714	9.03036	2.33241e-06	4.76673	6.22438
1.95556	Teddm3	transmembrane epididymal family member 3	0.0415207	0.967581	6.06689	2.61634	0.0243265	-4.91911	6.20107
1.95556	Clec2i	C-type lectin domain family 2, member i	0.0555446	0.967578	1.81828	2.42567	0.0340624	-4.29045	1.92716
1.9553	Agpat9	1-acylglycerol-3-phosphate O-acyltransferase 9	0.0131491	0.96739	3.69931	3.3669	0.00645178	-3.36213	4.02066
1.95477	Gsr	glutathione reductase	0.0648709	0.966997	4.8658	2.32388	0.0407248	-5.31643	5.07227
1.95461	Hist2h3c2	histone cluster 2, H3c2	0.159319	0.96688	2.9094	1.71803	0.11431	-5.85317	3.1839
1.95368	B4galnt1	beta-1,4-N-acetyl-galactosaminyl transferase 1	0.000113924	0.966194	5.01594	7.22224	1.89179e-05	2.65669	5.07163
1.95317	Galc	galactosylceramidase	0.00010048	0.965819	3.74141	7.35596	1.6007e-05	3.06138	3.8066
1.95187	Lpcat1	lysophosphatidylcholine acyltransferase 1	0.000231795	0.964858	3.5464	6.52375	4.69245e-05	1.94365	3.59857
1.95171	Arhgap26	Rho GTPase activating protein 26	0.00255256	0.964742	5.10835	4.51851	0.000917396	-1.47507	5.18427
1.95094	Wnk3	WNK lysine deficient protein kinase 3	0.0260397	0.964171	2.02237	2.9201	0.014196	-3.50117	2.10977
1.95053	Gm21188	predicted gene, 21188	0.159415	0.963869	3.21345	1.71752	0.114406	-5.89429	3.417
1.95027	Nrp1	neuropilin 1	4.52624e-05	0.963673	7.50374	8.2438	5.55778e-06	3.79433	7.56206
1.94989	Snai2	snail family zinc finger 2	0.00810996	0.963392	3.2076	3.69393	0.00365348	-2.49922	3.28592
1.94928	Mt2	metallothionein 2	0.064782	0.962943	4.23753	2.32485	0.0406556	-5.26676	4.55304
1.9484	Zfp521	zinc finger protein 521	9.97226e-05	0.962288	5.9529	7.3638	1.5852e-05	2.75776	6.03562
1.94764	Gja4	gap junction protein, alpha 4	0.00277827	0.961726	3.11738	4.45408	0.00101881	-1.19897	3.18111
1.9464	Proz	protein Z, vitamin K-dependent plasma glycoprotein	0.0228949	0.96081	0.446596	3.0041	0.0122323	-2.98139	0.489204
1.94525	P4ha1	procollagen-proline, 2-oxoglutarate 4-dioxygenase (proline 4-hydroxylase), alpha 1 polypeptide	1.9642e-05	0.959958	7.05937	9.29567	1.76349e-06	5.02496	7.12003
1.94479	Ubc	ubiquitin C	8.9476e-05	0.959616	9.66545	7.48504	1.36498e-05	2.8738	9.73753
1.94463	Bend5	BEN domain containing 5	0.0974415	0.959497	1.09252	2.05594	0.0648043	-4.59496	1.27041
1.94445	Top2a	topoisomerase (DNA) II alpha	0.000203634	0.959365	6.52869	6.64575	3.98625e-05	1.71324	6.59579
1.94306	Fam101b	family with sequence similarity 101, member B	0.00240398	0.958328	5.37625	4.56522	0.00085053	-1.39142	5.47418
1.94299	Tchhl1	trichohyalin-like 1	0.296961	0.958281	1.85792	1.25921	0.234512	-5.82389	2.37548
1.94199	Disc1	disrupted in schizophrenia 1	0.0499446	0.957534	1.65619	2.4955	0.0301189	-4.10747	1.76121
1.94117	Ncaph	non-SMC condensin I complex, subunit H	0.000264313	0.956927	3.37115	6.40293	5.52556e-05	1.75459	3.44914
1.94073	Cdc20	cell division cycle 20	0.000502456	0.956597	3.92725	5.82531	0.000124013	0.805347	3.99699
1.94033	Smc2	structural maintenance of chromosomes 2	2.10091e-05	0.956304	5.04953	9.21674	1.91518e-06	5.07242	5.10342
1.93928	Aoc3	amine oxidase, copper containing 3	0.00380281	0.955521	4.92466	4.22303	0.00149068	-1.93471	4.99913
1.93876	Uchl4	ubiquitin carboxyl-terminal esterase L4	0.0018282	0.955137	2.017	4.77245	0.000610197	-0.358032	2.06216
1.93819	Mrgpre	MAS-related GPR, member E	0.0138385	0.954711	0.858064	3.33234	0.00685488	-2.40139	0.991476
1.93691	Uggt2	UDP-glucose glycoprotein glucosyltransferase 2	0.000117919	0.953759	5.03612	7.18406	1.985e-05	2.60778	5.09396
1.93665	Nup98	nucleoporin 98	2.07737e-05	0.953565	6.99329	9.2311	1.88656e-06	4.95451	7.05271
1.93634	Prep	prolyl endopeptidase	2.38467e-05	0.953333	5.18646	9.0509	2.28193e-06	4.87787	5.23622
1.93621	D1Ertd622e	DNA segment, Chr 1, ERATO Doi 622, expressed	0.00111768	0.953232	3.81001	5.15513	0.000335772	-0.225278	3.88857
1.93324	Emp3	epithelial membrane protein 3	0.00129127	0.95102	5.1253	5.03814	0.000402161	-0.588346	5.19325
1.93317	Fam43a	family with sequence similarity 43, member A	0.000584177	0.950972	4.9646	5.69389	0.000150013	0.478511	5.03196
1.93301	Tubb5	tubulin, beta 5 class I	4.56455e-05	0.950853	8.61585	8.23352	5.62352e-06	3.78941	8.67003
1.93247	AA414768	expressed sequence AA414768	0.022664	0.950447	0.738805	3.01106	0.0120823	-2.98525	0.791325
1.92914	Tmem104	transmembrane protein 104	0.0002625	0.947957	3.64529	6.40969	5.47501e-05	1.75038	3.6952
1.92856	Kif11	kinesin family member 11	0.000585489	0.947525	4.6399	5.6914	0.000150558	0.484232	4.7084
1.92691	N4bp1	NEDD4 binding protein 1	0.000270801	0.946288	5.89788	6.38127	5.69105e-05	1.38027	5.95579
1.92627	Neto2	neuropilin (NRP) and tolloid (TLL)-like 2	0.00815743	0.945808	1.52165	3.69037	0.00367599	-2.04808	1.57135
1.92444	Rtl1	retrotransposon-like 1	0.00374778	0.944438	3.80939	4.23382	0.0014642	-1.65631	3.93589
1.92444	Rtl1	retrotransposon-like 1	0.00374778	0.944438	3.80939	4.23382	0.0014642	-1.65631	3.93589
1.92444	Rtl1	retrotransposon-like 1	0.00374778	0.944438	3.80939	4.23382	0.0014642	-1.65631	3.93589
1.92444	Rtl1	retrotransposon-like 1	0.00374778	0.944438	3.80939	4.23382	0.0014642	-1.65631	3.93589
1.92385	Samd14	sterile alpha motif domain containing 14	0.00543396	0.943999	2.92145	3.96908	0.00228284	-1.88435	3.0399
1.92348	Atp11b	ATPase, class VI, type 11B	4.2046e-05	0.943716	6.56516	8.34076	4.97704e-06	3.93534	6.6165
1.92019	Kif20b	kinesin family member 20B	5.85932e-05	0.941246	3.78665	7.94472	7.8606e-06	3.74774	3.84374
1.91995	Cul7	cullin 7	1.92813e-06	0.941069	6.18338	13.0953	5.7925e-08	8.70649	6.23914
1.91736	Cmtm3	CKLF-like MARVEL transmembrane domain containing 3	8.13267e-05	0.939124	5.39955	7.59037	1.20032e-05	3.11388	5.48262
1.91691	Kpna2	karyopherin (importin) alpha 2	4.14082e-05	0.938783	5.92136	8.35775	4.88217e-06	3.98946	5.97776
1.91593	Polr2a	polymerase (RNA) II (DNA directed) polypeptide A	4.20911e-05	0.938048	6.91703	8.33682	4.9993e-06	3.91767	6.96885
1.9151	Nccrp1	non-specific cytotoxic cell receptor protein 1 homolog (zebrafish)	0.0200685	0.937418	3.5793	3.08965	0.0105134	-3.64843	3.68315
1.91498	Gramd1b	GRAM domain containing 1B	0.000608136	0.937333	3.77335	5.65594	0.00015856	0.623084	3.83007
1.91401	Heg1	heart development protein with EGF-like domains 1	0.00597692	0.936599	7.00708	3.90377	0.00255048	-2.66318	7.22429
1.91361	Hist1h2bg	histone cluster 1, H2bg	0.000128923	0.936293	4.94406	7.09424	2.22437e-05	2.47108	5.00423
1.91274	Nlrc3	NLR family, CARD domain containing 3	0.0177526	0.935644	1.6153	3.16911	0.00913641	-2.98826	1.67645
1.91106	Rcc1	regulator of chromosome condensation 1	0.000661778	0.934374	3.86531	5.58216	0.000176696	0.466737	3.91832
1.91096	Wdr92	WD repeat domain 92	0.00011813	0.934296	4.33492	7.1817	1.99094e-05	2.66862	4.39997
[truncated: 12,678 more rows]
