# Supplementary material for: Comparative transcriptomic analysis of dermal wound healing reveals de novo skeletal muscle regeneration in Acomys cahirinus
Source: PLoS One. 2019 May 29;14(5):e0216228. doi: 10.1371/journal.pone.0216228 (PMC6541261; doi:10.1371/journal.pone.0216228)
Supplement: S6 Data — Column headers as described in S5 Data. (XLSX) [file pone.0216228.s020.xlsx]

## Sheet: UNFILTERED_DATA
Fold_Change	Gene_Symbol	Gene_Name	Adjusted_p-value	logFC	AveExpr	t	P.Value	B	logCPM
1479.71	Krt25	keratin 25	0.180028	10.5311	2.30902	1.70852	0.116107	-4.60917	5.47499
440.653	Krt73	keratin 73	0.0192681	8.7835	0.503671	3.27554	0.00757421	-2.24719	3.13827
404.653	Krt71	keratin 71	0.213666	8.66054	3.4389	1.57935	0.143102	-5.0215	6.17906
400.801	Krt6b	keratin 6B	3.32224e-05	8.64674	9.36209	9.17625	1.99842e-06	5.28086	11.5982
350.003	BC117090	cDNA sequence BC1179090	0.00112512	8.45122	4.71863	5.44975	0.000215022	0.975855	6.61197
294.568	Lrrc15	leucine rich repeat containing 15	5.85411e-05	8.20245	6.84398	8.46305	4.33623e-06	4.70401	8.69232
294.129	Krt27	keratin 27	0.166079	8.2003	2.22222	1.76973	0.104983	-4.58604	4.85403
209.084	BC100530	cDNA sequence BC100530	0.000137377	7.70794	7.73816	7.50163	1.33752e-05	3.38624	9.47538
205.17	Krt72	keratin 72	0.018358	7.68068	-0.173281	3.30906	0.00714086	-2.1944	2.11332
201.335	Krt33b	keratin 33B	0.0263731	7.65345	-0.17649	3.05698	0.0111389	-2.58591	2.16145
190.776	Prokr2	prokineticin receptor 2	0.0171641	7.57574	1.85371	3.358	0.00655319	-2.11915	3.85035
177.425	Plekhg4	pleckstrin homology domain containing, family G (with RhoGef domain) member 4	6.29815e-05	7.47107	1.76937	8.37123	4.80834e-06	3.67781	3.32683
168.624	Prss35	protease, serine 35	0.000211982	7.39767	5.44296	7.02576	2.42767e-05	3.00108	7.14334
163.436	5430421N21Rik	RIKEN cDNA 5430421N21 gene	0.0885455	7.35258	0.987382	2.21794	0.0489919	-3.88163	3.19596
163.213	Krt34	keratin 34	0.0908739	7.35061	0.833649	2.20017	0.0505277	-3.90812	3.2063
159.919	Krt86	keratin 86	0.0875509	7.3212	1.39647	2.22601	0.0483089	-3.86998	3.4301
148.703	Lyg2	lysozyme G-like 2	0.00641412	7.21629	-0.533013	4.06828	0.00193091	-1.05019	1.57673
148.157	Padi1	peptidyl arginine deiminase, type I	0.0059516	7.21098	0.0311042	4.12347	0.0017601	-0.970023	1.70105
133.732	Sprr2d	small proline-rich protein 2D	0.0426128	7.0632	3.45453	2.72385	0.020107	-3.15581	5.46003
128.175	Krt81	keratin 81	0.12714	7.00197	1.16065	1.9626	0.075988	-4.25757	3.37188
126.98	Akr1d1	aldo-keto reductase family 1, member D1	0.0482296	6.98846	1.64686	2.63924	0.0233599	-3.23729	3.37275
125.072	Sprr1b	small proline-rich protein 1B	0.0148709	6.96661	4.67339	3.45758	0.00550552	-2.1491	6.48651
122.335	Nrk	Nik related kinase	0.00119959	6.9347	1.32146	5.39406	0.000233702	0.746296	2.98486
113.231	Krt33a	keratin 33A	0.108313	6.82312	1.38377	2.07437	0.0627875	-4.14737	3.55078
109.137	Ccl3	chemokine (C-C motif) ligand 3	0.0972826	6.77	2.06147	2.15122	0.0549996	-3.97076	5.83384
99.4178	Nov	nephroblastoma overexpressed gene	0.000453281	6.63543	5.69552	6.25867	6.73329e-05	1.84565	7.23169
95.743	Mmp13	matrix metallopeptidase 13	0.0599806	6.5811	4.18367	2.49021	0.0304015	-3.81917	5.82612
92.7357	Dlk1	delta-like 1 homolog (Drosophila)	0.143044	6.53505	1.37524	1.87861	0.0875632	-4.37567	3.24754
92.7357	Dlk1	delta-like 1 homolog (Drosophila)	0.143044	6.53505	1.37524	1.87861	0.0875632	-4.37567	3.24754
92.7357	Dlk1	delta-like 1 homolog (Drosophila)	0.143044	6.53505	1.37524	1.87861	0.0875632	-4.37567	3.24754
92.7357	Dlk1	delta-like 1 homolog (Drosophila)	0.143044	6.53505	1.37524	1.87861	0.0875632	-4.37567	3.24754
91.9079	Brinp3	bone morphogenetic protein/retinoic acid inducible neural specific 3	0.00202776	6.52212	2.92658	4.95129	0.000460379	0.253607	4.38747
90.659	2610528A11Rik	RIKEN cDNA 2610528A11 gene	0.0135541	6.50238	1.59288	3.52924	0.00485924	-1.85581	3.25293
90.3655	Mmp10	matrix metallopeptidase 10	0.0785249	6.4977	1.01115	2.30233	0.0422897	-3.74925	2.85807
88.9935	P4ha3	procollagen-proline, 2-oxoglutarate 4-dioxygenase (proline 4-hydroxylase), alpha polypeptide III	0.00091104	6.47563	2.33961	5.6307	0.000164531	1.07213	3.75556
88.3418	Fam26d	family with sequence similarity 26, member D	0.0223525	6.46502	-0.326241	3.17189	0.00909164	-2.40577	1.57524
87.9697	Sprr2i	small proline-rich protein 2I	0.14371	6.45894	2.56369	1.87515	0.0880727	-4.37714	4.77945
86.9739	Gprc5d	G protein-coupled receptor, family C, group 5, member D	0.00270779	6.44251	-0.76889	4.72199	0.000661228	-0.137386	0.84358
82.0398	Adamts16	a disintegrin-like and metallopeptidase (reprolysin type) with thrombospondin type 1 motif, 16	0.000649701	6.35825	2.93142	5.93047	0.000106679	1.60986	4.20081
80.2997	Stfa2	stefin A2	0.00609652	6.32732	2.05999	4.10562	0.00181356	-0.994956	3.81271
77.0049	Cxcl5	chemokine (C-X-C motif) ligand 5	0.234978	6.26688	2.18636	1.50828	0.160192	-4.85404	5.93342
76.775	Trem1	triggering receptor expressed on myeloid cells 1	0.187789	6.26256	2.41409	1.67596	0.122445	-4.63763	6.39137
75.9346	Stfa3	stefin A3	1.77102e-05	6.24669	6.20835	10.0423	8.29803e-07	6.2816	7.47004
75.5301	Krtap16-3	keratin associated protein 16-3	0.0224148	6.23898	-1.11215	3.17013	0.00912005	-2.40573	0.907132
75.0339	Krt26	keratin 26	0.0409237	6.22947	0.382652	2.75261	0.0191069	-3.06482	2.43905
74.5718	Krt31	keratin 31	0.0604924	6.22056	0.224537	2.48385	0.0307443	-3.47655	2.29385
72.3584	Krtap7-1	keratin associated protein 7-1	0.0759816	6.17709	0.410333	2.32629	0.0405535	-3.71662	2.37299
71.4566	Gabrb3	gamma-aminobutyric acid (GABA) A receptor, subunit beta 3	0.00190267	6.159	1.40287	5.00213	0.000425292	0.261396	2.66748
70.4527	Uox	urate oxidase	0.211401	6.13858	1.96788	1.58752	0.141243	-4.76007	4.23739
69.6623	Krtap14	keratin associated protein 14	0.0431435	6.12231	-1.18607	2.71538	0.0204109	-3.1095	1.02635
68.8572	Clec4d	C-type lectin domain family 4, member d	0.0105438	6.10554	3.673	3.70708	0.00357164	-1.60954	6.15263
67.0261	Lce3e	late cornified envelope 3E	0.160016	6.06665	0.81806	1.79794	0.10019	-4.47358	2.83072
66.0653	Krt35	keratin 35	0.0286333	6.04582	0.060998	2.99812	0.0123624	-2.67706	1.85452
64.7496	Tmprss11b	transmembrane protease, serine 11B	0.00492119	6.0168	2.36795	4.26564	0.00138891	-0.747249	3.82865
63.238	Cbln2	cerebellin 2 precursor protein	0.000167463	5.98272	-0.720537	7.27423	1.77236e-05	2.69945	0.499645
62.6093	Scg2	secretogranin II	3.55051e-05	5.96831	-1.50716	9.0835	2.20424e-06	4.09934	0.017593
62.5723	Tdh	L-threonine dehydrogenase	0.00167148	5.96745	3.11799	5.11205	0.000358758	0.501544	4.33132
61.5102	Lce3b	late cornified envelope 3B	0.0977627	5.94275	0.98723	2.14744	0.0553601	-3.97426	3.16678
57.2068	Tnn	tenascin N	2.47436e-06	5.83811	7.50931	13.6823	3.69969e-08	9.35843	8.81274
55.9731	Sprr2h	small proline-rich protein 2H	0.0537784	5.80666	1.82924	2.5653	0.0266254	-3.35008	3.47826
55.8692	Krtap11-1	keratin associated protein 11-1	0.0181035	5.80398	-0.687938	3.31953	0.00701084	-2.17634	1.05772
52.363	Col12a1	collagen, type XII, alpha 1	2.49963e-08	5.71048	10.6885	30.3207	8.6117e-12	17.6845	11.8189
52.231	Krtap9-3	keratin associated protein 9-3	0.0378856	5.70684	-0.952161	2.80498	0.0174118	-2.97187	0.939121
51.766	Krtap1-3	keratin associated protein 1-3	0.0140479	5.69393	-1.2374	3.50068	0.00510691	-1.89829	0.77997
49.6809	Cpn2	carboxypeptidase N, polypeptide 2	0.000122755	5.63462	-0.69438	7.62061	1.1571e-05	2.98026	0.385482
49.5296	Pla2g4d	phospholipase A2, group IVD	0.140447	5.63022	1.85304	1.89155	0.0856794	-4.3531	3.62748
49.3241	Krt16	keratin 16	8.41538e-06	5.62422	8.92643	11.2257	2.7485e-07	7.14377	10.275
48.8779	Krt83	keratin 83	0.0471932	5.61111	1.22044	2.6541	0.0227528	-3.32251	2.85339
47.7834	Rnu1b1	U1b1 small nuclear RNA	0.000207665	5.57844	2.79775	7.04563	2.36669e-05	2.90877	4.10188
47.7834	Rnu1b2	U1b2 small nuclear RNA	0.000207665	5.57844	2.79775	7.04563	2.36669e-05	2.90877	4.10188
47.7333	Treml4	triggering receptor expressed on myeloid cells-like 4	0.0578572	5.57693	1.30162	2.51574	0.0290621	-3.41583	4.01465
47.2783	Sprr2b	small proline-rich protein 2B	0.240474	5.56311	0.497705	1.49037	0.164768	-4.85273	3.10053
47.2283	Gm5416	predicted gene 5416	0.0392729	5.56158	0.829976	2.78109	0.0181657	-3.01012	2.52745
46.3513	Cxcl2	chemokine (C-X-C motif) ligand 2	0.352508	5.53454	4.08152	1.18005	0.263342	-5.35663	8.20419
45.3623	Sfrp2	secreted frizzled-related protein 2	3.02781e-06	5.50342	6.4753	13.1773	5.43522e-08	9.00442	7.53883
45.3587	Agtr2	angiotensin II receptor, type 2	0.0419054	5.50331	2.54305	2.7351	0.0197097	-3.26843	3.75572
45.2882	Myh7	myosin, heavy polypeptide 7, cardiac muscle, beta	0.462974	5.50106	-0.513585	0.940915	0.367336	-5.46154	3.97454
44.6208	S100a8	S100 calcium binding protein A8 (calgranulin A)	0.00668887	5.47965	5.41274	4.03864	0.0020297	-1.34647	7.87109
44.3332	Gm10229	predicted gene 10229	0.0428364	5.47032	-0.589455	2.71974	0.0202538	-3.10625	1.15106
43.9981	Adamts4	a disintegrin-like and metallopeptidase (reprolysin type) with thrombospondin type 1 motif, 4	5.23402e-05	5.45937	4.51008	8.6	3.72266e-06	4.87963	5.62516
43.2095	Lce3d	late cornified envelope 3D	0.183721	5.43328	1.09204	1.69316	0.119059	-4.61589	2.90709
42.0085	Tubb3	tubulin, beta 3 class III	0.0645463	5.39261	1.6455	2.43902	0.0332716	-3.54479	3.15275
41.9955	Cemip	cell migration inducing protein, hyaluronan binding	0.000163296	5.39216	4.23005	7.30172	1.71251e-05	3.39859	5.47
41.472	Mgarp	mitochondria localized glutamic acid rich protein	0.00393545	5.37407	-0.0309932	4.43802	0.00104589	-0.532592	1.18628
39.9298	Krtap19-3	keratin associated protein 19-3	0.0499862	5.3194	-1.20882	2.61542	0.0243662	-3.26096	0.729669
39.6086	Adam12	a disintegrin and metallopeptidase domain 12 (meltrin alpha)	1.5914e-07	5.30774	7.80281	22.3291	2.22713e-10	14.4974	8.78543
39.329	Ccl4	chemokine (C-C motif) ligand 4	0.195736	5.29752	2.46961	1.64531	0.128692	-4.67779	5.89085
37.7437	Ptx3	pentraxin related gene	0.00317394	5.23816	2.19845	4.60267	0.000800646	-0.241422	3.37143
37.544	Sprr2e	small proline-rich protein 2E	0.151717	5.23051	1.32934	1.8361	0.094022	-4.42048	3.26506
37.4015	Tmprss11d	transmembrane protease, serine 11d	0.00328598	5.22502	0.599051	4.57476	0.000837514	-0.338858	1.84969
37.1684	Sprr2k	small proline-rich protein 2K	0.0537011	5.216	0.202592	2.56637	0.0265749	-3.33394	1.86774
36.4901	Tnc	tenascin C	9.89828e-07	5.18943	9.3805	15.9982	7.36591e-09	10.9128	10.6927
35.8705	Krtap22-2	keratin associated protein 22-2	0.0298698	5.16472	-1.24256	2.96844	0.0130301	-2.71439	0.433708
35.642	Fbn2	fibrillin 2	2.46741e-07	5.15551	7.23608	20.6381	5.11683e-10	13.6712	8.17081
35.2292	Prl2c3	prolactin family 2, subfamily c, member 3	0.100567	5.1387	1.35773	2.12701	0.0573483	-4.0093	2.8727
34.468	Cdhr1	cadherin-related family member 1	0.0379987	5.10718	-0.152031	2.80314	0.017469	-2.96878	1.22094
33.917	Tcf23	transcription factor 23	0.00897359	5.08394	0.206844	3.82451	0.00291968	-1.41151	1.31321
33.5193	Hhipl1	hedgehog interacting protein-like 1	0.000172807	5.06692	3.24719	7.23524	1.86115e-05	3.29492	4.25586
33.0145	Fetub	fetuin beta	0.00269201	5.04503	1.6733	4.72689	0.000656077	-0.0795147	2.76898
32.638	Gm11568	predicted gene 11568	0.0215856	5.02848	-0.982513	3.19506	0.00872766	-2.36644	0.619661
32.2638	Lce3c	late cornified envelope 3C	0.258895	5.01184	2.26051	1.43255	0.180315	-5.10281	3.9864
32.1275	Sprr2a1	small proline-rich protein 2A1	0.143043	5.00574	4.39332	1.87875	0.0875426	-5.06956	6.03493
31.4586	Gm11559	predicted gene 11559	0.0517177	4.97538	-0.905784	2.59208	0.0253938	-3.30107	0.889102
31.1589	Krtap15	keratin associated protein 15	0.132775	4.96157	0.130392	1.93164	0.0800785	-4.36183	2.04974
31.0304	Padi3	peptidyl arginine deiminase, type III	0.00268897	4.95561	1.31506	4.72778	0.00065515	-0.0557654	2.32833
30.5251	Atp6v0d2	ATPase, H+ transporting, lysosomal V0 subunit D2	9.36123e-06	4.93192	1.6454	11.0299	3.27664e-07	6.65671	2.75119
29.9806	Lhx8	LIM homeobox protein 8	0.0017319	4.90596	0.799343	5.08281	0.000375306	0.352788	1.70654
29.7187	Krtap8-1	keratin associated protein 8-1	0.0756606	4.8933	0.791026	2.32931	0.0403397	-3.87484	2.4436
29.1621	Lce3a	late cornified envelope 3A	0.0756232	4.86602	0.247521	2.32995	0.0402945	-3.68554	2.21093
28.8556	Il1f6	interleukin 1 family, member 6	0.0105438	4.85078	3.53328	3.70698	0.00357225	-1.87689	4.5468
28.3586	Lce3f	late cornified envelope 3F	0.229825	4.82572	0.390221	1.52489	0.156046	-4.81768	2.23832
27.6085	Gm11567	predicted gene 11567	0.0293508	4.78704	-1.68742	2.98181	0.0127248	-2.69095	0.0723688
27.5749	Irg1	immunoresponsive gene 1	0.420379	4.78528	2.73784	1.0279	0.326489	-5.37882	6.69604
27.5558	Slpi	secretory leukocyte peptidase inhibitor	0.0481319	4.78428	3.29946	2.64105	0.0232849	-3.47985	5.02244
26.2886	Unc5c	unc-5 netrin receptor C	0.000343693	4.71636	3.64562	6.53743	4.60695e-05	2.40364	4.49553
25.7533	Crnn	cornulin	0.0132933	4.68668	1.02429	3.54319	0.00474282	-1.88395	2.03196
25.2641	Sox11	SRY (sex determining region Y)-box 11	0.00189502	4.65902	1.46701	5.00591	0.000422799	0.31564	2.43497
25.0946	C430049B03Rik	RIKEN cDNA C430049B03 gene	2.86869e-06	4.64931	3.90884	13.28	5.02066e-08	8.98716	4.70484
25.0178	Gm5535	predicted gene 5535	0.00119959	4.64488	0.0490056	5.39391	0.000233752	0.707805	1.01332
25.0116	Gjb6	gap junction protein, beta 6	0.00318837	4.64453	4.68981	4.59934	0.000804946	-0.554577	5.9371
24.6472	Gjb2	gap junction protein, beta 2	2.62877e-05	4.62335	6.92491	9.48838	1.44508e-06	5.52717	8.08044
24.5358	Serpina9	serine (or cysteine) peptidase inhibitor, clade A (alpha-1 antiproteinase, antitrypsin), member 9	0.0204176	4.61682	1.49889	3.2352	0.0081316	-2.37288	2.45496
24.0736	Sprr2f	small proline-rich protein 2F	0.362628	4.58938	1.277	1.15621	0.272552	-5.24377	3.70177
24.0539	Olfr164	olfactory receptor 164	0.014221	4.5882	-0.685385	3.49126	0.0051914	-1.91148	0.450499
24.0244	S100a9	S100 calcium binding protein A9 (calgranulin B)	0.00251531	4.58643	6.46245	4.77956	0.000603351	-0.493468	8.91339
23.7632	Serpinb3a	serine (or cysteine) peptidase inhibitor, clade B (ovalbumin), member 3A	0.0880382	4.57066	3.12128	2.22203	0.0486445	-4.32028	4.37354
23.3684	Tmprss11a	transmembrane protease, serine 11a	0.0230651	4.54649	1.00183	3.1501	0.00944821	-2.45098	2.03349
22.8947	Chga	chromogranin A	0.0041444	4.51694	1.29059	4.39838	0.00111599	-0.545789	2.16928
22.7619	Clec4e	C-type lectin domain family 4, member e	0.103732	4.50855	3.3092	2.10572	0.0594923	-4.211	6.26753
22.4461	2300002M23Rik	RIKEN cDNA 2300002M23 gene	0.0426392	4.48839	-0.998251	2.72333	0.0201253	-3.07506	0.525421
22.3198	Mest	mesoderm specific transcript	0.000236308	4.48025	5.20663	6.90958	2.81968e-05	2.69233	6.21077
21.6822	Col24a1	collagen, type XXIV, alpha 1	6.06147e-06	4.43844	4.72233	11.8565	1.5871e-07	7.97561	5.56802
21.6685	Klk13	kallikrein related-peptidase 13	0.000722273	4.43753	3.23667	5.8319	0.000122844	1.50505	4.33556
21.3693	Mfap5	microfibrillar associated protein 5	1.94839e-06	4.41747	6.21858	14.2772	2.38967e-08	9.78369	6.98801
20.9961	Tchh	trichohyalin	0.0114008	4.39205	5.44543	3.65175	0.00392936	-2.79484	6.67046
20.6404	St8sia2	ST8 alpha-N-acetyl-neuraminide alpha-2,8-sialyltransferase 2	0.00103452	4.3674	0.745165	5.52198	0.000193126	1.03424	1.5782
20.5108	Krtap1-4	keratin associated protein 1-4	0.035466	4.35831	-0.920481	2.84856	0.0161165	-2.90216	0.456632
20.4801	Spink7	serine peptidase inhibitor, Kazal type 7 (putative)	0.0658789	4.35615	-1.21281	2.42518	0.0340919	-3.53795	0.220306
20.0381	Krtap4-1	keratin associated protein 4-1	0.0339624	4.32468	-1.10349	2.87848	0.0152834	-2.85301	0.216681
19.9037	Gria1	glutamate receptor, ionotropic, AMPA1 (alpha 1)	0.00124082	4.31496	0.728855	5.36183	0.000245292	0.805707	1.49382
19.7002	Hc	hemolytic complement	0.0146333	4.30014	0.0219593	3.46927	0.00539433	-1.94566	0.930411
19.4744	Gm5483	predicted gene 5483	0.183285	4.28351	1.02726	1.69488	0.118725	-4.56775	4.56776
19.2414	Krt82	keratin 82	0.00658467	4.26614	-0.931807	4.04984	0.00199178	-1.08009	0.333678
19.2205	Dntt	deoxynucleotidyltransferase, terminal	0.0213833	4.26458	-0.893274	3.20185	0.00862374	-2.34934	0.190844
18.9065	Krtap17-1	keratin associated protein 17-1	0.0414874	4.24081	-1.19855	2.74216	0.0194645	-3.06029	0.0896724
18.2094	Nrg1	neuregulin 1	0.00204476	4.18661	0.816158	4.94459	0.000465225	0.182235	1.7177
18.1092	Islr2	immunoglobulin superfamily containing leucine-rich repeat 2	0.000155302	4.17865	3.52163	7.35912	1.59443e-05	3.29912	4.61497
18.086	Gm10228	predicted gene 10228	0.0566986	4.1768	-1.40283	2.52961	0.0283591	-3.38146	-0.0128925
17.8431	Plod2	procollagen lysine, 2-oxoglutarate 5-dioxygenase 2	3.26988e-05	4.1573	4.55956	9.19791	1.95341e-06	5.48526	5.39242
17.7426	Cxcl3	chemokine (C-X-C motif) ligand 3	0.152133	4.14915	2.11801	1.83407	0.0943426	-4.40721	5.77177
17.7111	Col26a1	collagen, type XXVI, alpha 1	0.0148052	4.14658	-0.514752	3.46095	0.00547324	-1.95868	0.56125
17.5349	B430306N03Rik	RIKEN cDNA B430306N03 gene	0.00140589	4.13216	2.2408	5.25633	0.000287708	0.706935	3.38625
17.3188	Havcr1	hepatitis A virus cellular receptor 1	0.00598798	4.11427	-0.56234	4.11803	0.00177622	-0.994203	0.378987
17.2816	Gsdmc	gasdermin C	0.00266354	4.11116	4.65802	4.73588	0.000646752	-0.52669	5.50836
17.1508	Adamts18	a disintegrin-like and metallopeptidase (reprolysin type) with thrombospondin type 1 motif, 18	0.00196812	4.10021	1.32505	4.97431	0.000444125	0.303897	2.04654
17.1414	Pamr1	peptidase domain containing associated with muscle regeneration 1	0.000123353	4.09941	5.10481	7.61299	1.16783e-05	3.34264	6.03871
17.1162	A2m	alpha-2-macroglobulin	0.0664092	4.09729	-1.49545	2.41876	0.034479	-3.52455	-0.0844737
17.0933	Igf2bp1	insulin-like growth factor 2 mRNA binding protein 1	0.00518445	4.09536	-0.0112553	4.2253	0.00148507	-0.834671	0.897726
16.9966	Stfa2l1	stefin A2 like 1	0.118786	4.08718	0.887499	2.01094	0.0699881	-4.13204	4.29758
16.9434	Trem2	triggering receptor expressed on myeloid cells 2	0.000398354	4.08265	3.50223	6.39031	5.62136e-05	2.1946	4.23019
16.8267	Wisp1	WNT1 inducible signaling pathway protein 1	2.53954e-06	4.07268	6.09781	13.5994	3.93714e-08	9.28987	6.81609
16.8241	Krtap1-5	keratin associated protein 1-5	0.0628202	4.07245	0.412379	2.45844	0.0321524	-3.69511	1.80828
16.7372	Podnl1	podocan-like 1	0.00101426	4.06498	2.06106	5.54219	0.000187435	1.10885	2.74118
16.7027	Fhl2	four and a half LIM domains 2	6.17802e-06	4.06201	4.16592	11.804	1.65975e-07	7.91637	4.88384
16.4059	Glis3	GLIS family zinc finger 3	1.45745e-05	4.03614	3.80176	10.3193	6.34679e-07	6.59289	4.55341
16.4018	Mdk	midkine	9.50096e-06	4.03578	3.54146	11.0092	3.33872e-07	7.23458	4.19906
15.9286	Sprr2a2	small proline-rich protein 2A2	0.000306304	3.99355	5.21047	6.65284	3.94884e-05	2.21662	5.95689
15.8531	Rptn	repetin	4.27559e-05	3.98669	8.94925	8.85289	2.82231e-06	4.57829	9.74703
15.8116	Mmp11	matrix metallopeptidase 11	0.000472209	3.98291	4.55342	6.21818	7.12106e-05	1.5939	5.3821
15.554	Fcgr4	Fc receptor, IgG, low affinity IV	0.0500047	3.95921	2.01489	2.61501	0.0243839	-3.44303	3.18842
15.5515	Col8a1	collagen, type VIII, alpha 1	2.54341e-06	3.95898	6.34735	13.574	4.01324e-08	9.2324	7.01653
15.471	Krtap6-5	keratin associated protein 6-5	0.0712495	3.95149	-1.09337	2.37165	0.0374541	-3.62589	0.217973
14.9357	Spp1	secreted phosphoprotein 1	0.0521421	3.90069	5.72488	2.58666	0.0256381	-4.24073	7.98882
14.8081	Il21r	interleukin 21 receptor	0.0263771	3.88831	1.17825	3.05677	0.011143	-2.62913	2.20226
14.7432	Osm	oncostatin M	0.13372	3.88197	2.84312	1.92629	0.0808053	-4.4779	5.56722
14.5998	Disp2	dispatched homolog 2 (Drosophila)	0.00306191	3.86787	-0.188651	4.62873	0.000767745	-0.289843	0.849971
14.4103	Il1b	interleukin 1 beta	0.0258295	3.84903	5.88339	3.07177	0.0108511	-3.34145	8.6069
13.963	AW551984	expressed sequence AW551984	4.55322e-05	3.80353	5.08715	8.76942	3.09028e-06	4.89208	5.79546
13.9313	S100a3	S100 calcium binding protein A3	0.0325599	3.80026	1.36015	2.90833	0.0144952	-3.11312	2.39885
13.7757	Esm1	endothelial cell-specific molecule 1	0.00530894	3.78405	0.753097	4.20681	0.00153146	-0.838227	1.63964
13.7685	Tspear	thrombospondin type laminin G domain and EAR repeats	0.0478756	3.7833	-0.167272	2.64479	0.0231312	-3.31152	0.959737
13.6711	Steap1	six transmembrane epithelial antigen of the prostate 1	0.0015887	3.77306	1.14587	5.15542	0.000335626	0.498804	2.22253
13.4908	Tfpi2	tissue factor pathway inhibitor 2	4.88323e-06	3.75391	3.17065	12.313	1.08344e-07	8.12846	3.81864
13.4014	Gm14461	predicted gene 14461	0.000642235	3.74431	-0.152297	5.94213	0.000104922	1.40003	0.399177
13.2784	Fpr1	formyl peptide receptor 1	0.174644	3.73101	1.19769	1.73239	0.111648	-4.54652	3.2854
13.2438	Col11a1	collagen, type XI, alpha 1	0.00044739	3.72724	4.92524	6.27046	6.62469e-05	1.72243	5.67499
13.173	Kcnj10	potassium inwardly-rectifying channel, subfamily J, member 10	0.0316671	3.71952	-0.123411	2.9283	0.0139909	-2.81568	0.728304
13.1603	Defb3	defensin beta 3	0.2892	3.71812	0.412462	1.34585	0.205945	-5.00981	2.32983
12.9957	AI427809	expressed sequence AI427809	9.83769e-05	3.69997	2.4188	7.86961	8.58859e-06	4.05414	2.98515
12.9151	Fibin	fin bud initiation factor homolog (zebrafish)	9.0377e-06	3.69099	5.38038	11.1089	3.05138e-07	7.23989	6.06034
12.8705	1500015O10Rik	RIKEN cDNA 1500015O10 gene	0.030799	3.68599	2.86027	2.94714	0.0135315	-3.04518	4.19122
12.797	Kif26b	kinesin family member 26B	1.37204e-05	3.67773	5.97062	10.4164	5.78575e-07	6.44652	6.56953
12.7828	Serpine1	serine (or cysteine) peptidase inhibitor, clade E, member 1	0.000252273	3.67613	5.45304	6.8416	3.08019e-05	2.52722	6.65891
12.7451	Gm1673	predicted gene 1673	0.00209823	3.67187	-0.253652	4.92308	0.000481149	0.115452	0.313862
12.5938	Cd5l	CD5 antigen-like	0.14628	3.65464	1.53033	1.86213	0.0900175	-4.7669	2.57592
12.5383	Col14a1	collagen, type XIV, alpha 1	4.85156e-07	3.64827	9.2591	18.0385	2.10603e-09	12.182	9.83426
12.4766	Sorcs2	sortilin-related VPS10 domain containing receptor 2	1.17159e-05	3.64116	5.59798	10.6619	4.59337e-07	6.75521	6.20644
12.406	Adamts19	a disintegrin-like and metallopeptidase (reprolysin type) with thrombospondin type 1 motif, 19	0.0124969	3.63297	1.29725	3.58808	0.00438722	-1.97933	2.21106
12.2375	Krt6a	keratin 6A	2.34883e-05	3.61324	10.5405	9.64531	1.23169e-06	5.45754	11.458
11.926	Fam19a2	family with sequence similarity 19, member A2	0.019502	3.57604	-0.218824	3.26799	0.00767556	-2.25066	0.504506
11.8836	Gpr176	G protein-coupled receptor 176	8.37341e-05	3.5709	3.09217	8.05114	6.94082e-06	4.26371	3.9239
11.8569	Cd300lf	CD300 antigen like family member F	0.0804153	3.56765	2.16717	2.28545	0.043555	-3.9474	3.9155
11.7511	Gas2	growth arrest specific 2	3.53287e-05	3.55473	2.32575	9.09134	2.18598e-06	5.38321	2.94042
11.5868	Tnfsf11	tumor necrosis factor (ligand) superfamily, member 11	0.0761919	3.53441	0.0501806	2.32412	0.0407075	-3.68784	1.36126
11.5485	Prnd	prion protein dublet	2.37246e-05	3.52964	3.4826	9.62643	1.25547e-06	5.93377	4.17708
11.5383	Pla1a	phospholipase A1 member A	6.83058e-05	3.52835	4.32004	8.27063	5.39013e-06	4.29781	4.91714
11.4166	Atp1a3	ATPase, Na+/K+ transporting, alpha 3 polypeptide	8.34673e-05	3.51306	1.97897	8.05502	6.90959e-06	4.14585	2.62871
11.2721	Sdk1	sidekick cell adhesion molecule 1	5.15621e-06	3.49468	4.82556	12.2112	1.17851e-07	8.24365	5.38156
11.1981	Wnt2	wingless-type MMTV integration site family, member 2	0.000341912	3.48519	2.60421	6.54522	4.55901e-05	2.32111	3.44604
11.1973	Slfn4	schlafen 4	0.034797	3.48508	5.34734	2.86152	0.0157501	-3.73894	7.40078
11.0733	Lancl3	LanC lantibiotic synthetase component C-like 3 (bacterial)	0.02787	3.46901	0.310324	3.01762	0.0119426	-2.68449	1.08925
11.0183	Krt28	keratin 28	0.0396226	3.46184	1.23228	2.77516	0.0183579	-3.45394	2.49022
10.9979	Zfp618	zinc finger protein 618	0.000203198	3.45915	1.13446	7.06812	2.29967e-05	2.94399	1.69116
10.9159	F7	coagulation factor VII	0.00129742	3.44836	0.896975	5.32396	0.000259699	0.748533	1.62806
10.7266	Bcl2a1b	B cell leukemia/lymphoma 2 related protein A1b	0.00661337	3.42312	2.86062	4.0465	0.002003	-1.28149	3.6951
10.7018	Ptprn	protein tyrosine phosphatase, receptor type, N	0.00100786	3.41978	1.89723	5.54757	0.000185951	1.11659	2.7683
10.6572	Dbn1	drebrin 1	1.5914e-07	3.41376	5.43999	22.4379	2.11549e-10	14.5009	5.93435
10.5165	Trpm2	transient receptor potential cation channel, subfamily M, member 2	0.015602	3.39459	2.05212	3.42312	0.00584712	-2.14118	3.1782
10.4364	Adamts15	a disintegrin-like and metallopeptidase (reprolysin type) with thrombospondin type 1 motif, 15	0.00036063	3.38356	5.92742	6.49003	4.91051e-05	1.73949	6.52142
10.3613	Itga11	integrin alpha 11	1.37105e-05	3.37313	5.67009	10.4189	5.77213e-07	6.41417	6.23452
10.0106	Csf3	colony stimulating factor 3 (granulocyte)	0.253467	3.32345	0.208045	1.44888	0.175801	-4.84142	3.21684
9.98266	Col25a1	collagen, type XXV, alpha 1	0.00329639	3.31942	0.626256	4.57262	0.000840416	-0.313059	1.40669
9.92682	Il24	interleukin 24	0.0736813	3.31133	-1.33256	2.34835	0.0390165	-3.61099	0.100612
9.92594	Atp13a4	ATPase type 13A4	9.36427e-05	3.3112	2.29531	7.93105	7.98798e-06	4.133	2.76961
9.8928	Saa3	serum amyloid A 3	0.586659	3.30638	2.87254	0.705627	0.495372	-5.95723	6.17133
9.81786	Ccdc68	coiled-coil domain containing 68	0.00210066	3.29541	0.946111	4.92177	0.000482141	0.21177	1.53793
9.72697	Arsj	arylsulfatase J	9.38931e-05	3.28199	2.97747	7.92809	8.01582e-06	4.13089	3.49428
9.68571	Sh2d5	SH2 domain containing 5	0.0211609	3.27586	1.67257	3.20927	0.00851159	-2.43735	2.86642
9.66878	Cd22	CD22 antigen	0.00947202	3.27333	1.54723	3.7856	0.00312081	-1.62233	2.11672
9.51232	Thbs2	thrombospondin 2	1.66612e-06	3.2498	9.92737	14.6554	1.82535e-08	9.92835	10.4112
9.50407	Grm8	glutamate receptor, metabotropic 8	0.0516249	3.24855	-0.530993	2.59359	0.0253257	-3.28151	0.212703
9.49963	Trem3	triggering receptor expressed on myeloid cells 3	0.292837	3.24787	0.781884	1.33537	0.209241	-4.99946	3.59309
9.43796	Akr1c14	aldo-keto reductase family 1, member C14	0.000369339	3.23847	3.13082	6.46534	5.07705e-05	1.99387	4.17613
9.41636	Apln	apelin	0.000519447	3.23517	3.93155	6.13677	7.97474e-05	1.71634	4.61292
9.20346	Nlrp3	NLR family, pyrin domain containing 3	0.166141	3.20218	4.20948	1.76918	0.105079	-5.0715	7.19942
8.93186	Mmp1b	matrix metallopeptidase 1b (interstitial collagenase)	0.00346244	3.15896	-1.44581	4.53414	0.000894419	-0.486012	-0.302724
8.82091	Nespas	neuroendocrine secretory protein antisense	0.00143242	3.14093	0.566954	5.23895	0.000295415	0.670597	0.999962
8.76536	Spic	Spi-C transcription factor (Spi-1/PU.1 related)	0.00248465	3.13181	1.2976	4.78825	0.000595097	0.00797037	1.77891
8.75714	Ccr1	chemokine (C-C motif) receptor 1	0.00243813	3.13046	5.08599	4.8029	0.000581435	-0.387586	6.92786
8.67009	Clec7a	C-type lectin domain family 7, member a	0.00197732	3.11605	4.39695	4.97015	0.000447018	-0.0598138	5.58109
8.62522	Timp1	tissue inhibitor of metalloproteinase 1	3.60595e-05	3.10856	5.20478	9.06245	2.25406e-06	5.21073	6.14795
8.5991	Lrrc17	leucine rich repeat containing 17	7.24564e-07	3.10419	6.78928	16.8687	4.24364e-09	11.4932	7.21943
8.59032	Gm5150	predicted gene 5150	0.29723	3.10271	0.646869	1.32302	0.213179	-5.05897	2.3288
8.57752	Cyp4f18	cytochrome P450, family 4, subfamily f, polypeptide 18	0.238586	3.10056	3.22982	1.49616	0.163277	-5.27676	5.86898
8.5118	Olfr222	olfactory receptor 222	0.103822	3.08946	-0.726362	2.10504	0.059562	-3.94737	1.78092
8.46878	Csrp2	cysteine and glycine-rich protein 2	2.47423e-06	3.08215	4.85794	13.72	3.59663e-08	9.42492	5.30502
8.41731	Ptgs2	prostaglandin-endoperoxide synthase 2	0.0344327	3.07336	5.32256	2.8692	0.0155371	-3.7257	7.63036
8.39854	Pdcd1	programmed cell death 1	0.124831	3.07014	-0.19333	1.97693	0.0741605	-4.19415	0.717332
8.35549	Mgam	maltase-glucoamylase	0.073087	3.06272	0.989835	2.35446	0.0386007	-3.72838	2.28696
8.27701	Tmprss11g	transmembrane protease, serine 11g	0.000647746	3.04911	3.29756	5.93435	0.000106091	1.56346	4.10043
8.24332	Kcnmb4	potassium large conductance calcium-activated channel, subfamily M, beta member 4	0.000645479	3.04323	0.0680338	5.9377	0.000105586	1.57935	0.497803
8.18703	Col27a1	collagen, type XXVII, alpha 1	1.87747e-06	3.03334	5.36075	14.3929	2.1992e-08	9.89353	5.82148
8.18188	Dscam	Down syndrome cell adhesion molecule	0.00749794	3.03243	0.282447	3.95648	0.0023321	-1.2341	0.863677
8.10858	Pxdn	peroxidasin	1.5914e-07	3.01945	8.17488	22.7889	1.7949e-10	14.7066	8.5798
8.10284	Spib	Spi-B transcription factor (Spi-1/PU.1 related)	0.0638213	3.01843	0.93295	2.44695	0.0328099	-3.72615	1.60599
8.06786	Lair1	leukocyte-associated Ig-like receptor 1	0.0404637	3.01219	2.69876	2.76065	0.0188364	-3.59085	3.36106
8.06182	Edil3	EGF-like repeats and discoidin I-like domains 3	0.00463977	3.01111	3.35264	4.31225	0.00128588	-1.16534	3.84779
8.04723	Cxcl1	chemokine (C-X-C motif) ligand 1	0.107611	3.00849	2.71872	2.07912	0.0622768	-4.39201	4.64539
8.03368	Fn1	fibronectin 1	2.31378e-06	3.00606	11.3637	13.8587	3.24408e-08	9.35509	11.7886
8.01709	Pacsin1	protein kinase C and casein kinase substrate in neurons 1	0.103882	3.00308	-0.387418	2.10449	0.0596178	-4.00414	0.495304
7.94175	Col5a3	collagen, type V, alpha 3	9.62733e-07	2.98946	8.78277	16.1092	6.85534e-09	10.946	9.30791
7.9215	Clstn2	calsyntenin 2	8.94446e-05	2.98577	3.21763	7.97772	7.56208e-06	4.14595	3.63405
7.90233	Islr	immunoglobulin superfamily containing leucine-rich repeat	1.09951e-06	2.98228	5.83707	15.5892	9.6373e-09	10.6644	6.31197
7.89452	Prtg	protogenin	0.00123495	2.98085	1.09383	5.36568	0.000243875	0.863642	1.53239
7.88892	Myo7a	myosin VIIA	5.44239e-06	2.97983	5.40361	12.0952	1.29785e-07	8.04306	5.83629
7.84673	Krtap3-3	keratin associated protein 3-3	0.0560315	2.97209	-0.618997	2.53732	0.0279752	-3.51661	0.498037
7.80531	Fam71a	family with sequence similarity 71, member A	0.162667	2.96446	-0.67998	1.78538	0.102299	-4.37599	2.04938
7.75854	Srpx2	sushi-repeat-containing protein, X-linked 2	2.60824e-07	2.95579	5.16077	20.0309	7.00897e-10	13.3338	5.62121
7.70095	Gm10872	NA	0.173621	2.94504	-0.0351871	1.73721	0.110766	-4.46231	2.88699
7.69407	Matn4	matrilin 4	0.00256811	2.94375	2.29786	4.76256	0.000619865	-0.314732	2.98236
7.64561	Prr9	proline rich 9	0.010995	2.93463	3.50343	3.67808	0.00375471	-2.44266	4.10901
7.62706	Tmem26	transmembrane protein 26	9.26764e-06	2.93113	4.67228	11.0476	3.22481e-07	7.1859	5.09466
7.56001	Col6a6	collagen, type VI, alpha 6	5.49415e-05	2.91839	6.02821	8.54007	3.97875e-06	4.27037	6.61144
7.54034	Il1f8	interleukin 1 family, member 8	0.00718982	2.91463	3.32366	3.98691	0.00221496	-1.68984	3.82685
7.53602	Mpeg1	macrophage expressed gene 1	2.2339e-06	2.9138	7.23755	13.9365	3.06309e-08	9.40931	7.68325
7.51979	Zcchc5	zinc finger, CCHC domain containing 5	0.000396302	2.91069	2.26273	6.39915	5.55412e-05	2.21525	2.67637
7.43486	Casp14	caspase 14	0.00275119	2.89431	5.93129	4.71028	0.000673696	-1.09448	6.46347
7.38163	Spon1	spondin 1, (f-spondin) extracellular matrix protein	0.000238085	2.88394	6.03567	6.89924	2.85774e-05	2.23644	6.48445
7.3505	Igf2	insulin-like growth factor 2	0.0446995	2.87784	3.13616	2.68996	0.0213518	-3.96688	3.91649
7.33455	Kcns1	K+ voltage-gated channel, subfamily S, 1	0.00029651	2.87471	0.707078	6.68179	3.80011e-05	2.61291	1.20384
7.29623	F10	coagulation factor X	0.0267611	2.86715	1.83223	3.04612	0.011355	-2.74367	3.12089
7.2928	Aldh1a3	aldehyde dehydrogenase family 1, subfamily A3	0.000546004	2.86647	4.51556	6.09098	8.50251e-05	1.30721	4.96963
7.24293	Tgm3	transglutaminase 3, E polypeptide	0.000168928	2.85657	5.55832	7.2626	1.79835e-05	2.82767	6.02984
7.20908	Loxl3	lysyl oxidase-like 3	2.86039e-06	2.84982	5.1856	13.29	4.98247e-08	9.08169	5.74221
7.16904	Kera	keratocan	0.0125668	2.84178	2.86901	3.58418	0.00441694	-2.4096	3.50483
7.15793	Cdh10	cadherin 10	0.032386	2.83954	-0.493019	2.91223	0.0143955	-2.8041	0.0423678
7.11113	Ccr7	chemokine (C-C motif) receptor 7	0.0340829	2.83008	1.3252	2.87631	0.0153423	-3.0505	1.98417
7.03774	Bcl2a1a	B cell leukemia/lymphoma 2 related protein A1a	0.0751034	2.81511	0.917088	2.33507	0.0399347	-3.83795	1.71889
7.00716	Ncam1	neural cell adhesion molecule 1	9.20362e-05	2.80883	5.74993	7.94788	7.83148e-06	3.6494	6.16494
6.9781	Plat	plasminogen activator, tissue	4.81718e-07	2.80284	7.00826	18.135	1.99153e-09	12.2601	7.37334
6.95735	Ptgis	prostaglandin I2 (prostacyclin) synthase	0.00365072	2.79854	3.01983	4.49451	0.000953871	-0.748466	3.48009
6.94059	Cpn1	carboxypeptidase N, polypeptide 1	0.0356904	2.79506	-0.445643	2.84424	0.0162406	-2.89056	0.368665
6.93114	Glipr2	GLI pathogenesis-related 2	3.04164e-07	2.79309	5.49579	19.4331	9.6407e-10	13.0386	5.96276
6.9129	Bcan	brevican	0.0207633	2.78929	-0.0453185	3.22311	0.00830652	-2.32057	0.690291
6.89171	Cxcr4	chemokine (C-X-C motif) receptor 4	4.21747e-06	2.78486	4.51734	12.5352	9.03765e-08	8.53373	5.26513
6.88902	Tnfaip6	tumor necrosis factor alpha induced protein 6	0.00513883	2.7843	4.59794	4.23254	0.00146733	-1.56379	5.19862
6.82223	Pmepa1	prostate transmembrane protein, androgen induced 1	0.000171788	2.77024	5.24864	7.24151	1.84654e-05	2.81726	5.66576
6.79302	Sytl5	synaptotagmin-like 5	0.0131996	2.76405	0.000324015	3.54915	0.00469394	-1.8602	0.44597
6.7629	Fbp1	fructose bisphosphatase 1	0.000912484	2.75764	0.678766	5.6291	0.000164917	1.22902	1.0392
6.7609	Snord118	small nucleolar RNA, C/D box 118	0.014232	2.75722	2.16884	3.49071	0.00519638	-2.205	2.73315
6.7592	Igsf3	immunoglobulin superfamily, member 3	5.15621e-06	2.75685	6.078	12.2143	1.17549e-07	8.04138	6.43738
6.75291	Plagl1	pleiomorphic adenoma gene-like 1	1.16681e-05	2.75551	5.64431	10.6701	4.55854e-07	6.67111	6.01726
6.71373	Tro	trophinin	0.00158679	2.74711	2.52664	5.15641	0.000335114	0.413234	2.94096
6.67925	Lamb1	laminin B1	2.49963e-08	2.73969	7.98882	30.4108	8.34335e-12	17.7379	8.33729
6.6754	Cd300lb	CD300 antigen like family member B	1.03343e-05	2.73885	3.62056	10.8665	3.80246e-07	7.11748	4.13638
6.6674	Wnt16	wingless-type MMTV integration site family, member 16	0.00176083	2.73712	2.40037	5.07003	0.000382789	0.202387	2.82467
6.66308	Itm2a	integral membrane protein 2A	6.17486e-06	2.73619	6.43522	11.8133	1.64657e-07	7.64877	6.80383
6.65106	Iglon5	IgLON family member 5	0.00518445	2.73358	0.44433	4.22513	0.00148549	-0.829645	0.879011
6.64109	Pinlyp	phospholipase A2 inhibitor and LY6/PLAUR domain containing	0.00712732	2.73142	3.07268	3.9938	0.00218932	-1.63453	3.52442
6.63626	Mmp12	matrix metallopeptidase 12	0.00202827	2.73037	4.58232	4.95093	0.000460635	-0.354832	5.15505
6.6243	Eldr	Egfr long non-coding downstream RNA	0.17766	2.72777	0.91358	1.71875	0.114176	-4.59268	2.734
6.61845	Tchhl1	trichohyalin-like 1	0.0077733	2.72649	1.85792	3.9285	0.00244549	-1.57766	2.37548
6.60234	Dchs1	dachsous 1 (Drosophila)	3.97408e-05	2.72298	5.90656	8.93926	2.57126e-06	4.7795	6.29886
6.49021	Vipr2	vasoactive intestinal peptide receptor 2	0.11358	2.69827	2.28235	2.04177	0.0663963	-4.65502	3.04827
6.47889	Akr1c18	aldo-keto reductase family 1, member C18	0.0197398	2.69575	2.5202	3.25928	0.00779398	-2.99844	3.25344
6.46222	Spsb1	splA/ryanodine receptor domain and SOCS box containing 1	0.00010157	2.69203	4.28594	7.83113	8.98938e-06	3.75448	4.66307
6.44913	Trim46	tripartite motif-containing 46	0.00132664	2.68911	1.47129	5.30573	0.000266952	0.763526	1.85761
6.43057	Astl	astacin-like metalloendopeptidase (M12 family)	0.200979	2.68495	-1.17131	1.6263	0.132707	-4.56537	1.05716
6.39306	St18	suppression of tumorigenicity 18	0.0278449	2.67651	-0.114705	3.01833	0.0119277	-2.66886	0.334151
6.3893	Ltf	lactotransferrin	0.0921266	2.67566	-0.70738	2.18925	0.0514939	-3.84729	0.860033
6.35235	Capn6	calpain 6	0.0049414	2.66729	4.28346	4.26166	0.00139811	-1.46123	4.82833
6.35199	Thbs4	thrombospondin 4	0.104506	2.66721	4.98033	2.10018	0.0600626	-5.28458	6.15354
6.34949	Sfrp4	secreted frizzled-related protein 4	0.0053784	2.66664	5.50487	4.19736	0.00155575	-1.96655	6.03333
6.3327	Car2	carbonic anhydrase 2	0.0517177	2.66282	3.5287	2.59211	0.0253922	-4.10549	4.27526
6.32396	Tmem132e	transmembrane protein 132E	0.0045218	2.66083	1.46253	4.33197	0.00124472	-0.733279	1.866
6.2713	Vcam1	vascular cell adhesion molecule 1	0.00057369	2.64876	5.03022	6.04393	9.08386e-05	1.18145	5.45972
6.26218	1700071M16Rik	RIKEN cDNA 1700071M16 gene	0.0454017	2.64666	0.704083	2.67966	0.0217452	-3.2437	1.53393
6.24995	Cnfn	cornifelin	0.000104456	2.64384	2.74836	7.79976	9.33107e-06	3.98068	3.18292
6.23251	Blk	B lymphoid kinase	0.0977627	2.63981	0.422182	2.14728	0.0553756	-4.14548	1.07176
6.23007	Glis1	GLIS family zinc finger 1	0.00209582	2.63925	-0.0380116	4.92401	0.000480451	0.201033	0.295106
6.20901	A530064D06Rik	RIKEN cDNA A530064D06 gene	0.0488283	2.63436	1.78451	2.63077	0.0237127	-3.49536	2.74914
6.19628	Fosl1	fos-like antigen 1	0.0656	2.6314	0.731386	2.42822	0.0339097	-3.64077	1.65735
6.18747	Tgm6	transglutaminase 6	0.0174766	2.62935	-0.116351	3.34597	0.00669295	-2.26351	0.579365
6.18724	Gpr65	G-protein coupled receptor 65	0.00263536	2.6293	2.59532	4.7438	0.000638639	-0.247193	3.02759
6.1486	Glipr1	GLI pathogenesis-related 1 (glioma)	2.27353e-05	2.62026	3.64067	9.69472	1.17178e-06	5.99217	4.09526
6.11636	Efhd1	EF hand domain containing 1	0.00113184	2.61267	2.90162	5.44469	0.00021665	0.523255	3.56315
6.11538	Klk9	kallikrein related-peptidase 9	0.00224028	2.61244	3.40453	4.8697	0.000523228	-0.186761	3.94564
6.10609	Chil1	chitinase-like 1	0.00182035	2.61025	4.96115	5.04061	0.000400621	-0.300259	5.57193
6.09426	Spats2l	spermatogenesis associated, serine-rich 2-like	1.95545e-05	2.60745	4.39942	9.88231	9.71458e-07	6.05942	4.76398
6.05911	Arc	activity regulated cytoskeletal-associated protein	0.0768162	2.59911	1.61579	2.3178	0.0411609	-4.16588	2.15291
6.05807	Hoxc10	homeobox C10	0.000861242	2.59886	1.84119	5.67805	0.00015352	1.28478	2.26334
6.05208	Crabp1	cellular retinoic acid binding protein I	0.000305071	2.59743	5.27151	6.65668	3.92874e-05	2.00484	5.66037
6.03541	Rnu1b6	U1b6 small nuclear RNA	0.000470202	2.59345	6.47088	6.22381	7.06567e-05	1.27349	7.09655
6.01665	Sytl2	synaptotagmin-like 2	8.88998e-06	2.58896	4.51132	11.1392	2.96935e-07	7.22727	4.83462
5.97021	Postn	periostin, osteoblast specific factor	3.16437e-06	2.57778	11.5045	13.0746	5.887e-08	8.73342	11.8281
5.96322	Gja5	gap junction protein, alpha 5	2.00717e-05	2.57609	2.60111	9.84906	1.00407e-06	6.16298	2.90722
5.9329	Pilra	paired immunoglobin-like type 2 receptor alpha	0.0182718	2.56874	2.43811	3.31308	0.00709065	-2.55209	3.08516
5.89307	Gdf11	growth differentiation factor 11	7.85848e-05	2.55902	1.98529	8.11958	6.41111e-06	4.34359	2.29415
5.87655	Crym	crystallin, mu	0.0112302	2.55497	0.65639	3.66257	0.00385662	-1.83116	1.21275
5.86947	Clcf1	cardiotrophin-like cytokine factor 1	0.0151228	2.55323	-0.0764447	3.44488	0.00562898	-1.99158	0.383483
5.86947	Clcf1	cardiotrophin-like cytokine factor 1	0.0151228	2.55323	-0.0764447	3.44488	0.00562898	-1.99158	0.383483
5.86947	Clcf1	cardiotrophin-like cytokine factor 1	0.0151228	2.55323	-0.0764447	3.44488	0.00562898	-1.99158	0.383483
5.86947	Clcf1	cardiotrophin-like cytokine factor 1	0.0151228	2.55323	-0.0764447	3.44488	0.00562898	-1.99158	0.383483
5.85311	Mex3b	mex3 RNA binding family member B	0.00103243	2.5492	3.86507	5.52442	0.000192429	0.585566	4.24869
5.84913	Mrgpra2b	MAS-related GPR, member A2B	0.160429	2.54822	-0.377791	1.79599	0.100515	-4.3793	1.91123
5.81905	Apol9b	apolipoprotein L 9b	0.00847935	2.54078	0.932053	3.86594	0.00272024	-1.46586	1.30911
5.81308	Nid1	nidogen 1	3.81625e-07	2.5393	9.48525	18.7725	1.38637e-09	12.6137	9.80242
5.80813	Acan	aggrecan	0.128958	2.53807	0.0404478	1.95266	0.0772788	-4.43423	0.91371
5.80227	Epha3	Eph receptor A3	0.00269541	2.53662	4.36277	4.72581	0.000657216	-0.746385	4.81519
5.78925	Tnni1	troponin I, skeletal, slow 1	0.429416	2.53338	-0.37107	1.00908	0.335029	-5.44166	1.2897
5.78888	Plac8	placenta-specific 8	0.0268299	2.53328	4.59734	3.04432	0.0113914	-3.71899	5.20512
5.78711	Megf6	multiple EGF-like-domains 6	1.55709e-05	2.53284	6.29133	10.2261	6.94162e-07	6.09758	6.75211
5.74246	Slc11a1	solute carrier family 11 (proton-coupled divalent metal ion transporters), member 1	1.77102e-05	2.52167	4.89925	10.0436	8.28786e-07	6.21301	5.5418
5.73607	Asxl3	additional sex combs like 3 (Drosophila)	0.00548057	2.52006	0.284878	4.18364	0.00159172	-0.934995	0.848875
5.72779	H2-M9	histocompatibility 2, M region locus 9	0.00345038	2.51798	0.312322	4.53679	0.00089059	-0.339569	0.709784
5.70896	Dclk3	doublecortin-like kinase 3	0.00278035	2.51323	-0.213699	4.7019	0.000682777	-0.0987256	0.091835
5.69445	Cd163l1	CD163 molecule-like 1	0.222227	2.50956	1.92638	1.54988	0.149984	-5.4072	2.72556
5.65394	Lrrc75b	leucine rich repeat containing 75B	0.00156765	2.49926	1.26089	5.16718	0.000329627	0.557457	1.58273
5.63421	Prr7	proline rich 7 (synaptic)	0.0129364	2.49421	0.833556	3.56399	0.00457449	-1.91871	1.20659
5.63209	Cd93	CD93 antigen	5.744e-08	2.49367	7.63552	26.1487	4.17032e-11	16.1671	8.00859
5.62636	Csta1	cystatin A1	0.000944555	2.4922	6.94706	5.60118	0.00017182	0.256094	7.47193
5.53668	Nr4a3	nuclear receptor subfamily 4, group A, member 3	0.18103	2.46902	2.18031	1.70408	0.116953	-4.9398	3.75893
5.49229	Ptchd1	patched domain containing 1	0.00112512	2.45741	1.2467	5.45033	0.000214835	0.973349	1.55313
5.48787	Dsg4	desmoglein 4	0.04689	2.45625	0.518574	2.65871	0.0225678	-3.52612	1.19938
5.48714	Krt1	keratin 1	0.000201465	2.45605	10.2886	7.08082	2.26272e-05	2.37184	10.6572
5.48536	Vash1	vasohibin 1	1.28888e-05	2.45559	4.63239	10.5177	5.25748e-07	6.63643	4.94308
5.45653	Gpr35	G protein-coupled receptor 35	0.000440968	2.44798	4.30591	6.28775	6.46882e-05	1.8355	5.20792
5.41818	Fcrla	Fc receptor-like A	0.190186	2.43781	-0.113725	1.66667	0.12431	-4.6345	0.826183
5.39942	Hmox1	heme oxygenase 1	1.4228e-05	2.43281	6.54405	10.3495	6.16649e-07	6.28932	7.10185
5.39608	Ccr5	chemokine (C-C motif) receptor 5	0.000412897	2.43191	4.25719	6.35514	5.89771e-05	1.84382	4.76777
5.37192	Fxyd4	FXYD domain-containing ion transport regulator 4	0.0547922	2.42544	-0.102414	2.55193	0.0272621	-3.39774	0.415891
5.36937	Mmp9	matrix metallopeptidase 9	0.014085	2.42475	5.13603	3.49862	0.00512524	-2.95497	5.90735
5.35402	Pla2g7	phospholipase A2, group VII (platelet-activating factor acetylhydrolase, plasma)	1.60493e-05	2.42062	5.17569	10.1852	7.22123e-07	6.28736	5.69571
5.34537	2610307P16Rik	RIKEN cDNA 2610307P16 gene	0.00156765	2.41829	1.51545	5.1671	0.000329669	0.482761	1.88406
5.34193	Dact1	dishevelled-binding antagonist of beta-catenin 1	2.6695e-07	2.41736	5.36465	19.8921	7.54147e-10	13.2835	5.64019
5.33299	Slc40a1	solute carrier family 40 (iron-regulated transporter), member 1	6.65953e-05	2.41495	5.72111	8.30544	5.1806e-06	4.0253	6.07065
5.31595	Treml2	triggering receptor expressed on myeloid cells-like 2	0.233784	2.41033	1.18676	1.51215	0.159217	-4.93293	3.05694
5.3028	Tenm3	teneurin transmembrane protein 3	0.000133841	2.40675	5.83083	7.52526	1.2994e-05	3.04569	6.15667
5.29536	Adamts9	a disintegrin-like and metallopeptidase (reprolysin type) with thrombospondin type 1 motif, 9	7.05107e-06	2.40473	5.33421	11.5451	2.07456e-07	7.51752	5.63496
5.27254	Tmprss7	transmembrane serine protease 7	0.00504279	2.3985	-0.515783	4.24565	0.00143573	-0.775314	-0.102682
5.25354	Matn2	matrilin 2	7.83543e-05	2.39329	6.7837	8.12432	6.37611e-06	3.72454	7.09691
5.25002	Slc7a8	solute carrier family 7 (cationic amino acid transporter, y+ system), member 8	1.00237e-06	2.39232	3.85807	15.9506	7.59735e-09	10.9458	4.20879
5.24647	Grb10	growth factor receptor bound protein 10	1.27185e-06	2.39135	7.78107	15.2091	1.24442e-08	10.318	8.05835
5.24361	Klra2	killer cell lectin-like receptor, subfamily A, member 2	0.133404	2.39056	1.43424	1.92799	0.0805736	-4.48657	2.79886
5.21945	Sulf1	sulfatase 1	4.4858e-06	2.3839	6.40794	12.4358	9.7981e-08	8.20678	6.70835
5.2157	Serpini1	serine (or cysteine) peptidase inhibitor, clade I, member 1	0.0222195	2.38286	0.7628	3.17624	0.00902224	-2.50024	1.3028
5.20368	Adam19	a disintegrin and metallopeptidase domain 19 (meltrin beta)	9.62733e-07	2.37953	6.68328	16.0699	7.0316e-09	10.9499	6.95757
5.19127	Rnu3b1	U3B small nuclear RNA 1	0.000358928	2.37609	6.63569	6.49456	4.88055e-05	1.58488	6.94699
5.19127	Rnu3b2	U3B small nuclear RNA 2	0.000358928	2.37609	6.63569	6.49456	4.88055e-05	1.58488	6.94699
5.19127	Rnu3b3	U3B small nuclear RNA 3	0.000358928	2.37609	6.63569	6.49456	4.88055e-05	1.58488	6.94699
5.17882	Lce1g	late cornified envelope 1G	0.0175687	2.37262	3.22376	3.34113	0.00675002	-2.8936	3.63821
5.16354	Olfr223	olfactory receptor 223	0.0705681	2.36836	-1.59909	2.37826	0.0370223	-3.53805	0.0714432
5.15844	Lyz2	lysozyme 2	1.74238e-06	2.36694	9.75705	14.5568	1.95692e-08	9.84559	10.0562
5.15147	Fbln7	fibulin 7	0.00176139	2.36498	3.53144	5.0692	0.000383277	-0.20595	4.07066
5.12212	Tlr13	toll-like receptor 13	0.000531786	2.35674	5.08954	6.11297	8.24446e-05	1.33521	5.7383
5.11463	Fstl1	follistatin-like 1	1.66973e-06	2.35463	10.7228	14.6402	1.84507e-08	9.9331	10.9943
5.08136	Clec2e	C-type lectin domain family 2, member e	0.0131529	2.34521	0.986909	3.55186	0.00467188	-1.88099	1.72314
5.07617	Gm10578	predicted gene 10578	0.000418116	2.34374	0.986667	6.34071	6.01533e-05	2.17106	1.27769
5.06935	Lrch2	leucine-rich repeats and calponin homology (CH) domain containing 2	0.000406611	2.3418	1.61091	6.37169	5.76591e-05	2.22665	1.88409
5.05923	Gimap3	GTPase, IMAP family member 3	0.0839229	2.33892	0.374213	2.25616	0.0458387	-3.96609	0.91635
5.04603	S100a7a	S100 calcium binding protein A7A	0.0580222	2.33515	1.16215	2.51374	0.029165	-3.63331	1.8853
5.04461	Gngt2	guanine nucleotide binding protein (G protein), gamma transducing activity polypeptide 2	0.00259402	2.33474	3.20564	4.75553	0.000626833	-0.452509	3.5373
5.03613	Dcstamp	dentrocyte expressed seven transmembrane protein	0.00719858	2.33232	0.135685	3.98576	0.00221929	-1.19037	0.442015
5.03195	Vcan	versican	1.418e-05	2.33112	9.05872	10.3564	6.12613e-07	6.18125	9.36973
5.01316	Adamts7	a disintegrin-like and metallopeptidase (reprolysin type) with thrombospondin type 1 motif, 7	3.13919e-05	2.32572	4.15862	9.25798	1.83424e-06	5.41577	4.47372
5.01131	Col6a3	collagen, type VI, alpha 3	2.73719e-06	2.32519	11.362	13.3991	4.58304e-08	8.98901	11.6399
4.98635	Cfap69	cilia and flagella associated protein 69	0.011034	2.31798	0.548388	3.67545	0.00377178	-1.6784	0.963191
4.97967	Pilrb2	paired immunoglobin-like type 2 receptor beta 2	0.0159428	2.31605	1.17059	3.40762	0.00600778	-2.19636	1.62813
4.9695	Rbp2	retinol binding protein 2, cellular	0.001209	2.3131	3.15337	5.38518	0.000236835	0.595896	3.51031
4.94898	Piezo2	piezo-type mechanosensitive ion channel component 2	0.000890673	2.30713	4.42576	5.65057	0.000159809	0.628605	4.75622
4.92672	Mecom	MDS1 and EVI1 complex locus	0.00041424	2.30063	3.83068	6.35242	5.91975e-05	1.84119	4.14041
4.90325	Wfdc12	WAP four-disulfide core domain 12	0.021697	2.29374	2.69868	3.19156	0.00878168	-2.88015	3.26343
4.86614	Galnt6	UDP-N-acetyl-alpha-D-galactosamine:polypeptide N-acetylgalactosaminyltransferase 6	0.00010193	2.28278	4.69115	7.82587	9.04568e-06	3.65995	5.04166
4.82913	Chst2	carbohydrate sulfotransferase 2	0.000114488	2.27176	3.80532	7.69615	1.05629e-05	3.66115	4.12563
4.82647	Clec4n	C-type lectin domain family 4, member n	5.46128e-05	2.27097	4.97762	8.54804	3.94365e-06	4.51041	5.42192
4.82156	Rgag1	retrotransposon gag domain containing 1	0.00036063	2.2695	0.431152	6.48971	4.91259e-05	2.35132	0.683281
4.82126	AF251705	cDNA sequence AF251705	0.00263505	2.26941	3.75615	4.74406	0.000638381	-0.559836	4.19261
4.81308	Col7a1	collagen, type VII, alpha 1	3.59698e-06	2.26696	8.3146	12.8314	7.12795e-08	8.46727	8.60145
4.80717	A630033H20Rik	RIKEN cDNA A630033H20 gene	5.08965e-05	2.26519	4.60931	8.63786	3.57008e-06	4.59769	4.87144
4.79099	Cx3cr1	chemokine (C-X3-C motif) receptor 1	9.43796e-05	2.26032	2.83055	7.92142	8.07902e-06	4.06788	3.08655
4.78558	Hs3st1	heparan sulfate (glucosamine) 3-O-sulfotransferase 1	0.000661886	2.25869	1.0234	5.91333	0.000109319	1.62076	1.27033
4.77026	Sell	selectin, lymphocyte	0.0961484	2.25407	3.43997	2.1597	0.054199	-4.6342	4.95419
4.71194	Csf3r	colony stimulating factor 3 receptor (granulocyte)	0.0158533	2.23632	4.82361	3.41146	0.00596751	-2.89947	6.31991
4.69435	Marco	macrophage receptor with collagenous structure	0.0088544	2.23093	0.602219	3.83332	0.00287602	-1.43955	0.960695
4.69205	Upp1	uridine phosphorylase 1	0.0274669	2.23022	3.32918	3.02764	0.0117326	-3.15063	4.69965
4.68956	Cd248	CD248 antigen, endosialin	2.72547e-05	2.22945	7.01182	9.43958	1.51935e-06	5.23316	7.2768
4.68285	Ccr1l1	chemokine (C-C motif) receptor 1-like 1	0.176821	2.22739	-0.333694	1.72301	0.113381	-4.4753	1.81368
4.66557	Mex3a	mex3 RNA binding family member A	0.000376295	2.22205	3.50908	6.44795	5.19794e-05	2.03399	3.79017
4.6567	Oasl1	2'-5' oligoadenylate synthetase-like 1	0.0969104	2.21931	1.74795	2.15394	0.0547409	-4.48576	2.27359
4.65554	Lrp8	low density lipoprotein receptor-related protein 8, apolipoprotein e receptor	0.000412188	2.21895	2.39924	6.35711	5.8819e-05	2.17127	2.79724
4.65029	Hgf	hepatocyte growth factor	5.6352e-06	2.21732	3.38292	12.0001	1.4056e-07	8.09074	3.79235
4.64916	Adamts3	a disintegrin-like and metallopeptidase (reprolysin type) with thrombospondin type 1 motif, 3	0.0735608	2.21697	2.21368	2.34988	0.0389117	-4.25839	2.72626
4.64723	Ms4a7	membrane-spanning 4-domains, subfamily A, member 7	2.28534e-05	2.21637	5.01376	9.68693	1.18101e-06	5.72144	5.29211
4.61047	6430411K18Rik	RIKEN cDNA 6430411K18 gen	0.00102233	2.20491	1.25095	5.53457	0.00018956	1.08453	1.50026
4.61047	6430411K18Rik	RIKEN cDNA 6430411K18 gen	0.00102233	2.20491	1.25095	5.53457	0.00018956	1.08453	1.50026
4.61047	6430411K18Rik	RIKEN cDNA 6430411K18 gen	0.00102233	2.20491	1.25095	5.53457	0.00018956	1.08453	1.50026
4.61047	6430411K18Rik	RIKEN cDNA 6430411K18 gen	0.00102233	2.20491	1.25095	5.53457	0.00018956	1.08453	1.50026
4.60954	Dpysl3	dihydropyrimidinase-like 3	8.12416e-06	2.20462	7.19775	11.2966	2.58061e-07	7.12114	7.45571
4.60105	Fbn1	fibrillin 1	2.94742e-05	2.20196	11.2322	9.34025	1.6836e-06	5.17222	11.5084
4.56957	Kcnv2	potassium channel, subfamily V, member 2	0.307189	2.19206	-0.709766	1.29563	0.222132	-4.99753	0.843799
4.54925	Thbs3	thrombospondin 3	0.000222433	2.18563	6.42227	6.97302	2.59783e-05	2.2544	6.70221
4.5183	Il1rl1	interleukin 1 receptor-like 1	8.20819e-05	2.17578	4.98186	8.07259	6.76993e-06	3.93558	5.41395
4.51679	Mab21l1	mab-21-like 1 (C. elegans)	0.00036071	2.1753	2.40322	6.48917	4.91617e-05	2.26775	2.64307
4.51083	Ifi44	interferon-induced protein 44	0.125363	2.17339	1.93552	1.97354	0.0745888	-4.92222	2.52348
4.49343	Cdk15	cyclin-dependent kinase 15	0.0147608	2.16782	0.316435	3.4629	0.00545458	-2.14064	0.761914
4.48639	Emilin2	elastin microfibril interfacer 2	9.20188e-06	2.16556	7.17534	11.0709	3.15754e-07	6.91858	7.50186
4.47122	Rgs1	regulator of G-protein signaling 1	0.0342283	2.16067	1.42933	2.87331	0.0154243	-3.20078	1.82702
4.46112	Gpc3	glypican 3	8.8495e-05	2.1574	5.10181	7.99032	7.45132e-06	3.67674	5.438
4.44507	B430319G15Rik	RIKEN cDNA B430319G15 gene	0.000684774	2.15221	0.203563	5.88112	0.000114467	1.51834	0.416661
4.44434	Aqp5	aquaporin 5	0.0905594	2.15197	2.18625	2.2028	0.0502971	-4.64014	2.68168
4.43664	Spsb4	splA/ryanodine receptor domain and SOCS box containing 4	0.00199567	2.14947	1.18319	4.96345	0.000451717	0.231554	1.42806
4.42607	Basp1	brain abundant, membrane attached signal protein 1	3.18968e-05	2.14603	5.44166	9.23053	1.88769e-06	5.2426	6.07866
4.42474	Dnm3os	dynamin 3, opposite strand	4.97945e-06	2.14559	7.0896	12.2707	1.12195e-07	8.01079	7.33733
4.40306	BC018473	cDNA sequence BC018473	0.764161	2.13851	0.0339201	0.40344	0.694504	-5.79473	3.63918
4.39821	Wee2	WEE1 homolog 2 (S. pombe)	0.140821	2.13692	-1.80858	1.88981	0.0859303	-4.20555	-0.229863
4.38738	Inhba	inhibin beta-A	0.0221909	2.13336	2.31713	3.17735	0.00900447	-2.76127	3.05631
4.37848	C1s2	complement component 1, s subcomponent 2	0.000497132	2.13043	4.49995	6.17217	7.59075e-05	1.37439	4.76135
4.37594	Gsdmc2	gasdermin C2	0.0822669	2.12959	-0.105963	2.26947	0.0447868	-3.87935	0.34482
4.36874	Vash2	vasohibin 2	3.75931e-05	2.12722	3.96854	9.01339	2.375e-06	5.1008	4.20776
4.36433	Hdc	histidine decarboxylase	0.0830319	2.12576	4.87061	2.2633	0.0452719	-4.7617	7.19043
4.36301	2810408I11Rik	RIKEN cDNA 2810408I11 gene	0.00475317	2.12532	-0.341892	4.29211	0.00132937	-0.733665	0.142412
4.35091	Cd177	CD177 antigen	0.331565	2.12132	-1.15163	1.2314	0.244338	-5.05089	0.225025
4.32863	Eno2	enolase 2, gamma neuronal	3.0242e-05	2.11391	3.73754	9.30742	1.74205e-06	5.5296	4.03728
4.32366	9830107B12Rik	RIKEN cDNA 9830107B12 gene	0.297689	2.11225	0.568769	1.32123	0.213755	-5.1191	2.08306
4.31923	A730036I17Rik	RIKEN cDNA A730036I17 gene	0.297629	2.11077	-1.34787	1.32143	0.213691	-4.89047	1.06567
4.3158	Tlr1	toll-like receptor 1	6.65151e-05	2.10963	3.89935	8.30806	5.1652e-06	4.4131	4.31373
4.31392	Dclk1	doublecortin-like kinase 1	1.09524e-05	2.109	6.4221	10.7692	4.15817e-07	6.65955	6.66802
4.31377	Col6a5	collagen, type VI, alpha 5	0.0137862	2.10895	4.89328	3.5164	0.00496904	-3.12941	5.37087
4.31356	Oaf	out at first homolog	2.86039e-06	2.10888	5.71296	13.2925	4.97288e-08	8.96039	5.94623
4.30172	Cacna1h	calcium channel, voltage-dependent, T type, alpha 1H subunit	0.00932203	2.10491	1.90838	3.79769	0.00305681	-1.76877	2.19923
4.29811	Efemp2	epidermal growth factor-containing fibulin-like extracellular matrix protein 2	2.60529e-06	2.1037	5.54422	13.5208	4.17809e-08	9.17191	5.82936
4.29511	Shroom1	shroom family member 1	0.00855308	2.1027	0.803937	3.85905	0.0027524	-1.42852	1.12154
4.26281	Slc4a10	solute carrier family 4, sodium bicarbonate cotransporter-like, member 10	0.0333836	2.0918	0.179992	2.8912	0.0149425	-3.09683	0.762589
4.23744	Dnmt3l	DNA (cytosine-5-)-methyltransferase 3-like	0.00539233	2.08319	0.718163	4.19538	0.00156089	-0.892432	0.991282
4.23538	Gbp8	guanylate-binding protein 8	0.336069	2.08249	1.63522	1.22048	0.248283	-5.86358	2.56462
4.23168	Ano3	anoctamin 3	0.0790078	2.08123	1.21166	2.29755	0.042644	-4.13649	1.61936
4.2313	Fam20a	family with sequence similarity 20, member A	0.000387918	2.0811	3.37248	6.41921	5.4046e-05	1.95514	3.6148
4.23067	Cacna1g	calcium channel, voltage-dependent, T type, alpha 1G subunit	0.000156585	2.08089	5.50798	7.34872	1.61516e-05	2.83684	5.75943
4.22429	Prg4	proteoglycan 4 (megakaryocyte stimulating factor, articular superficial zone protein)	0.153527	2.07871	2.61706	1.8276	0.0953662	-5.05826	3.56097
4.21797	Tmem119	transmembrane protein 119	1.18517e-05	2.07655	5.25902	10.6375	4.69887e-07	6.65389	5.51614
4.18643	Fblim1	filamin binding LIM protein 1	8.1295e-05	2.06572	3.86372	8.08594	6.66582e-06	4.13961	4.23381
4.18416	Fpr2	formyl peptide receptor 2	0.202938	2.06494	2.03746	1.61881	0.134319	-5.08173	3.5214
4.1805	Stk36	serine/threonine kinase 36	0.00161032	2.06367	1.17908	5.14386	0.000341631	0.518552	1.40654
4.17413	Apol9a	apolipoprotein L 9a	0.126535	2.06148	0.363138	1.96612	0.0755354	-4.54058	0.869685
4.16681	Pmaip1	phorbol-12-myristate-13-acetate-induced protein 1	3.26566e-05	2.05894	3.32908	9.20244	1.94414e-06	5.4857	3.70172
4.15777	Cdh11	cadherin 11	8.03783e-06	2.05581	7.61554	11.3185	2.53103e-07	7.12741	7.85357
4.15704	Cdh2	cadherin 2	0.000144287	2.05556	3.87552	7.44737	1.42965e-05	3.28638	4.124
4.13844	Adam8	a disintegrin and metallopeptidase domain 8	0.000244193	2.04909	6.04797	6.87169	2.96184e-05	2.26031	6.91499
4.13521	Elf3	E74-like factor 3	0.0941565	2.04796	0.0457618	2.17443	0.0528337	-3.9864	0.712883
4.13112	Hbegf	heparin-binding EGF-like growth factor	0.00985429	2.04653	4.00866	3.7562	0.00328227	-2.34357	4.42079
4.12343	Galnt16	UDP-N-acetyl-alpha-D-galactosamine:polypeptide N-acetylgalactosaminyltransferase 16	0.000143976	2.04384	6.04528	7.45026	1.42459e-05	2.89739	6.30357
4.11987	Wfdc17	WAP four-disulfide core domain 17	0.000356902	2.0426	5.39863	6.50382	4.82001e-05	1.74439	5.72219
4.11926	C920009B18Rik	RIKEN cDNA C920009B18 gene	0.217767	2.04238	1.31901	1.56538	0.146329	-5.18573	2.01781
4.10317	Gp49a	NA	0.00306481	2.03674	5.0878	4.62763	0.000769107	-0.966687	6.08344
4.10294	Fap	fibroblast activation protein	6.41791e-05	2.03666	5.50259	8.3498	4.92631e-06	4.08826	5.74154
4.09357	Fscn1	fascin actin-bundling protein 1	0.000101553	2.03336	6.03475	7.83223	8.97764e-06	3.44804	6.36068
4.09307	C1s1	complement component 1, s subcomponent 1	9.36137e-05	2.03318	7.46346	7.932	7.97906e-06	3.44575	7.70235
4.08935	Lhfpl2	lipoma HMGIC fusion partner-like 2	8.53308e-08	2.03187	6.31033	24.6996	7.6435e-11	15.5629	6.51347
4.08859	Lipa	lysosomal acid lipase A	1.37224e-05	2.0316	6.43529	10.4132	5.8036e-07	6.29431	6.65339
4.07228	Cd80	CD80 antigen	0.00900667	2.02584	2.09411	3.82198	0.0029323	-1.62353	2.79177
4.07018	Kcp	kielin/chordin-like protein	0.000352698	2.02509	3.10253	6.5142	4.75309e-05	2.08447	3.37941
4.06085	Tbx18	T-box18	6.57222e-05	2.02178	3.56262	8.32235	5.08207e-06	4.41583	3.78917
4.05634	Cd28	CD28 antigen	0.00973248	2.02018	1.69999	3.76537	0.00323097	-1.82924	1.95008
4.01949	Ucn2	urocortin 2	0.00734362	2.00701	1.01328	3.97085	0.002276	-1.34265	1.26517
4.00731	Bcl2a1d	B cell leukemia/lymphoma 2 related protein A1d	0.00640385	2.00264	1.75986	4.06964	0.00192649	-1.22655	2.11179
4.00371	Psors1c2	psoriasis susceptibility 1 candidate 2 (human)	0.010368	2.00134	2.18519	3.71958	0.00349554	-1.93813	2.50528
4.00091	Itih5	inter-alpha (globulin) inhibitor H5	0.000163912	2.00033	7.05795	7.29811	1.72024e-05	2.62015	7.49921
3.99151	Mgp	matrix Gla protein	0.00317807	1.99693	2.93307	4.60152	0.000802127	-0.694988	3.18988
3.99093	Ulbp1	UL16 binding protein 1	0.000691331	1.99673	2.5739	5.87126	0.000116096	1.42177	2.86601
3.98821	Prdm8	PR domain containing 8	0.00255994	1.99574	0.912831	4.76546	0.000617011	-0.128002	1.30586
3.97549	Fcrlb	Fc receptor-like B	0.028194	1.99113	-0.0900568	3.00929	0.0121203	-2.65249	0.755027
3.97535	Akr1b8	aldo-keto reductase family 1, member B8	2.47746e-06	1.99108	4.7709	13.6683	3.73847e-08	9.34795	5.01521
3.95484	Zfyve28	zinc finger, FYVE domain containing 28	0.00016401	1.98362	2.27373	7.29652	1.72367e-05	3.33918	2.46985
3.94753	Lst1	leukocyte specific transcript 1	0.0362162	1.98095	2.17987	2.8342	0.0165322	-3.41481	2.6567
3.94413	Slc15a3	solute carrier family 15, member 3	0.0165345	1.97971	4.03135	3.38383	0.00626323	-2.83572	5.05773
3.94027	C3ar1	complement component 3a receptor 1	3.61801e-05	1.9783	5.5191	9.05745	2.26609e-06	4.9727	5.83673
3.93889	Ssc5d	scavenger receptor cysteine rich family, 5 domains	3.41116e-05	1.97779	5.74232	9.14478	2.06582e-06	4.98257	5.96793
3.93381	Thbs1	thrombospondin 1	0.000478525	1.97593	8.5604	6.20616	7.24069e-05	1.09362	9.4824
3.92174	Dnah7b	dynein, axonemal, heavy chain 7B	0.000844136	1.9715	2.07049	5.69474	0.000149827	1.15577	2.28778
3.92075	Phactr1	phosphatase and actin regulator 1	8.1594e-05	1.97113	2.99081	8.0807	6.7065e-06	4.21002	3.19375
3.92033	Smox	spermine oxidase	0.000111072	1.97098	5.11731	7.73392	1.00947e-05	3.53975	5.87934
3.91502	Arl11	ADP-ribosylation factor-like 11	0.000388687	1.96902	1.92972	6.41594	5.4287e-05	2.27536	2.24328
3.9136	Col6a2	collagen, type VI, alpha 2	1.92891e-06	1.9685	10.2114	14.299	2.35249e-08	9.66415	10.413
3.9133	Oasl2	2'-5' oligoadenylate synthetase-like 2	0.0485723	1.96839	4.37857	2.63478	0.0235448	-4.50295	4.82007
3.89845	Lsp1	lymphocyte specific 1	2.52476e-07	1.9629	7.06016	20.3483	5.9393e-10	13.4898	7.25751
3.89644	Gsto1	glutathione S-transferase omega 1	0.000358353	1.96216	5.60942	6.49935	4.84918e-05	1.695	5.89872
3.89293	Aplnr	apelin receptor	0.000116677	1.96085	4.98316	7.67292	1.08624e-05	3.41454	5.37955
3.89011	Runx2	runt related transcription factor 2	2.63768e-05	1.95981	4.43517	9.48118	1.45578e-06	5.57738	4.67644
3.88297	Gfpt2	glutamine fructose-6-phosphate transaminase 2	8.69477e-05	1.95716	5.03915	8.00821	7.29707e-06	3.72354	5.25438
3.88105	Gm14446	NA	0.25647	1.95645	-0.176677	1.44009	0.17822	-5.02904	0.534861
3.88091	Nr2f1	nuclear receptor subfamily 2, group F, member 1	0.000471794	1.95639	0.960812	6.21967	7.10633e-05	2.03171	1.13294
3.86499	Nos2	nitric oxide synthase 2, inducible	0.102058	1.95047	2.78348	2.11691	0.0583557	-4.48643	4.59575
3.85343	Clec12a	C-type lectin domain family 12, member a	0.023434	1.94614	2.99562	3.13874	0.00963971	-3.29301	3.29795
3.83135	Ildr2	immunoglobulin-like domain containing receptor 2	0.00309349	1.93785	3.94601	4.62047	0.00077801	-1.08862	4.37515
3.82377	Fbln2	fibulin 2	7.78578e-06	1.935	9.40873	11.372	2.41411e-07	7.17893	9.61231
3.82254	Htr2a	5-hydroxytryptamine (serotonin) receptor 2A	8.31444e-05	1.93453	2.52479	8.06008	6.86902e-06	4.25918	2.7374
3.81943	Igf2bp2	insulin-like growth factor 2 mRNA binding protein 2	1.72923e-05	1.93336	2.74438	10.0755	8.03326e-07	6.37951	3.04851
3.81189	Rtp4	receptor transporter protein 4	0.0507845	1.93051	3.59231	2.60499	0.0248201	-4.38987	3.97905
3.81135	Klhl13	kelch-like 13	2.22649e-05	1.9303	4.735	9.72083	1.14139e-06	5.72617	4.93661
3.81102	Gm11166	predicted gene 11166	0.00531607	1.93018	0.456275	4.20579	0.00153405	-0.855317	0.687351
3.7978	Fam26f	family with sequence similarity 26, member F	0.117042	1.92517	0.930757	2.02084	0.0688155	-4.56752	1.36277
3.79175	Tnfrsf1b	tumor necrosis factor receptor superfamily, member 1b	9.09234e-05	1.92286	6.06897	7.96095	7.71217e-06	3.63478	6.59256
3.78526	Fosb	FBJ osteosarcoma oncogene B	0.37371	1.92039	3.98677	1.13058	0.282735	-6.58487	5.11186
3.78258	Wbscr17	Williams-Beuren syndrome chromosome region 17 homolog (human)	0.000982395	1.91937	4.43002	5.56964	0.000179989	0.443416	4.67496
3.78227	St6galnac3	ST6 (alpha-N-acetyl-neuraminyl-2,3-beta-galactosyl-1,3)-N-acetylgalactosaminide alpha-2,6-sialyltransferase 3	0.00432652	1.91925	1.63228	4.36521	0.00117844	-0.807353	1.85312
3.78032	Has1	hyaluronan synthase1	0.0665823	1.91851	2.53065	2.41705	0.0345826	-4.2863	2.93772
3.76794	Pcsk5	proprotein convertase subtilisin/kexin type 5	0.000465791	1.91377	6.05548	6.23458	6.96121e-05	1.28976	6.5089
3.76747	Tmem98	transmembrane protein 98	2.34883e-05	1.9136	2.88998	9.6455	1.23146e-06	5.94524	3.08043
3.75848	Adamts17	a disintegrin-like and metallopeptidase (reprolysin type) with thrombospondin type 1 motif, 17	7.37269e-05	1.91015	3.46377	8.18972	5.91319e-06	4.13295	3.80145
3.75657	Lilrb4	NA	0.000684022	1.90942	5.89416	5.88262	0.000114223	0.853523	6.82019
3.75529	Dnah8	dynein, axonemal, heavy chain 8	0.00681342	1.90893	3.01993	4.02594	0.00207365	-1.7531	3.27638
3.74943	Mtcl1	microtubule crosslinking factor 1	0.00107186	1.90667	3.05048	5.49197	0.000201919	0.623065	3.27703
3.7377	A530032D15Rik	RIKEN cDNA A530032D15Rik gene	0.030799	1.90215	2.07487	2.94698	0.0135352	-3.08248	2.97525
3.71772	Mxra8	matrix-remodelling associated 8	2.04813e-05	1.89442	6.68982	9.82325	1.0302e-06	5.66327	6.88927
3.71722	Tmeff2	transmembrane protein with EGF-like and two follistatin-like domains 2	0.00139338	1.89422	3.09225	5.26333	0.000284667	0.202155	3.35817
3.70606	Clip3	CAP-GLY domain containing linker protein 3	0.000633325	1.88989	2.58821	5.95493	0.00010303	1.44179	2.79558
3.69843	Osr1	odd-skipped related 1 (Drosophila)	9.19506e-05	1.88691	3.67913	7.95	7.81197e-06	3.91596	3.87164
3.69538	Hdx	highly divergent homeobox	0.000963142	1.88572	1.43391	5.58588	0.000175732	1.14477	1.64678
3.69152	Nid2	nidogen 2	5.49828e-06	1.88421	6.29231	12.0594	1.33735e-07	7.87399	6.53488
3.67584	Heg1	heart development protein with EGF-like domains 1	9.96079e-05	1.87808	7.00708	7.85513	8.73705e-06	3.35429	7.22429
3.67574	S1pr3	sphingosine-1-phosphate receptor 3	2.70906e-06	1.87803	4.6604	13.4241	4.49621e-08	9.17444	4.94354
3.67243	Ces2f	carboxylesterase 2F	0.000827512	1.87673	3.22078	5.71506	0.00014546	0.888184	3.45498
3.66731	Mamdc2	MAM domain containing 2	0.00185707	1.87472	4.09274	5.02392	0.000411133	-0.350299	4.32659
3.66168	Ctss	cathepsin S	0.00096777	1.87251	7.95054	5.58237	0.000176643	0.143563	8.28446
3.65589	Lce1k	late cornified envelope 1K	0.170285	1.87022	0.5055	1.75103	0.108275	-4.84866	1.00577
3.6537	Fndc1	fibronectin type III domain containing 1	2.88837e-05	1.86936	8.25458	9.37031	1.63196e-06	5.13056	8.5131
3.65202	Impg2	interphotoreceptor matrix proteoglycan 2	0.00347796	1.86869	0.301261	4.53056	0.000899625	-0.358177	0.470799
3.64622	Ddc	dopa decarboxylase	0.000736093	1.8664	0.10916	5.81462	0.000125937	1.4677	0.246521
3.64126	Itga5	integrin alpha 5 (fibronectin receptor alpha)	0.000116677	1.86444	6.04489	7.67301	1.08612e-05	3.2388	6.35868
3.63549	Arhgap22	Rho GTPase activating protein 22	0.000133623	1.86215	2.57677	7.52776	1.29544e-05	3.6043	2.77001
3.63195	Chsy1	chondroitin sulfate synthase 1	1.74411e-05	1.86074	6.10845	10.061	8.14789e-07	5.97713	6.36798
3.63164	Pcdhgc5	protocadherin gamma subfamily C, 5	0.00100283	1.86062	3.2826	5.55264	0.000184562	0.701777	3.49692
3.62025	Hck	hemopoietic cell kinase	0.0214071	1.85609	3.91933	3.20093	0.00863778	-3.29079	4.43677
3.61948	Catip	ciliogenesis associated TTC17 interacting protein	0.0125844	1.85578	0.096695	3.58292	0.00442662	-1.7912	0.539466
3.61869	Anxa3	annexin A3	0.000309182	1.85547	5.30123	6.64299	4.00086e-05	1.89393	5.50807
3.61018	Efhb	EF hand domain family, member B	0.0100652	1.85207	0.290632	3.74147	0.0033664	-1.62801	0.487066
3.60843	Klk8	kallikrein related-peptidase 8	0.0182794	1.85137	4.80541	3.31264	0.00709612	-3.38632	5.17874
3.60266	Tlr7	toll-like receptor 7	1.89557e-05	1.84906	4.64126	9.93786	9.19507e-07	5.99196	4.82173
3.59363	Fbln5	fibulin 5	4.94737e-06	1.84544	5.85084	12.2841	1.10955e-07	8.06471	6.05078
3.59241	Evl	Ena-vasodilator stimulated phosphoprotein	2.7288e-05	1.84495	4.22567	9.43605	1.52488e-06	5.5347	4.41662
3.59081	F2r	coagulation factor II (thrombin) receptor	0.0178668	1.84431	6.01494	3.3293	0.00689163	-3.57917	6.31876
3.58992	Steap2	six transmembrane epithelial antigen of prostate 2	0.00015555	1.84395	4.60937	7.3571	1.59844e-05	3.04542	4.90939
3.58984	Apobec1	apolipoprotein B mRNA editing enzyme, catalytic polypeptide 1	0.00101415	1.84392	5.16858	5.54252	0.000187344	0.310092	5.41529
3.58951	Lpar4	lysophosphatidic acid receptor 4	0.000976567	1.84379	3.44594	5.57393	0.000178855	0.69773	3.65381
3.57885	Slco1a5	solute carrier organic anion transporter family, member 1a5	0.127644	1.83949	0.598993	1.95958	0.0763774	-4.51366	1.02026
3.57444	Bmper	BMP-binding endothelial regulator	0.0049606	1.83772	3.91477	4.25877	0.00140481	-1.48866	4.24972
3.57289	Rnu3a	U3A small nuclear RNA	0.013371	1.83709	1.48632	3.53895	0.00477791	-2.13141	1.72878
3.56757	Tctex1d4	Tctex1 domain containing 4	0.0978807	1.83494	-0.151497	2.14627	0.0554723	-3.93867	0.998228
3.56474	Rnu2-10	U2 small nuclear RNA 10	0.0033673	1.83379	11.526	4.55664	0.000862417	-1.45303	11.826
3.55598	Lyz1	lysozyme 1	6.66213e-05	1.83025	6.29999	8.30354	5.1918e-06	3.96235	6.49019
3.5499	Cmtm7	CKLF-like MARVEL transmembrane domain containing 7	0.000375475	1.82778	3.44463	6.45021	5.18208e-05	2.02926	3.6775
3.5498	Mmp19	matrix metallopeptidase 19	0.000103443	1.82774	6.30541	7.81214	9.19459e-06	3.39349	6.65875
3.54817	Cd300a	CD300A antigen	5.23402e-05	1.82708	4.97238	8.59845	3.72906e-06	4.50001	5.21925
3.54466	Degs2	delta(4)-desaturase, sphingolipid 2	0.0391758	1.82565	3.75707	2.78273	0.018113	-3.99576	4.25525
3.54435	Plek	pleckstrin	0.00179856	1.82552	6.9083	5.05001	0.000394833	-0.578173	8.04032
3.54304	Olfr78	olfactory receptor 78	0.00780475	1.82499	1.54249	3.92571	0.0024571	-1.52213	1.75332
3.54151	Arg1	arginase, liver	0.12739	1.82436	6.52382	1.96117	0.0761723	-5.86301	7.69668
3.52989	Tmem44	transmembrane protein 44	5.08768e-05	1.81962	2.27523	8.6391	3.56519e-06	4.92031	2.45214
3.52006	Fmnl3	formin-like 3	2.57534e-05	1.8156	5.0516	9.51557	1.40541e-06	5.52595	5.31563
3.51068	Lama4	laminin, alpha 4	1.85635e-06	1.81175	8.28529	14.4307	2.14057e-08	9.73647	8.45248
3.51046	Gpr173	G-protein coupled receptor 173	0.000668891	1.81166	1.13506	5.90391	0.000110798	1.58239	1.31838
3.50044	Nek6	NIMA (never in mitosis gene a)-related expressed kinase 6	0.000118114	1.80753	4.74156	7.6604	1.10277e-05	3.43246	5.12082
3.49401	Rsad2	radical S-adenosyl methionine domain containing 2	0.214534	1.80488	3.35508	1.5763	0.143802	-5.82316	4.06314
3.49132	Pcdh12	protocadherin 12	1.03943e-05	1.80377	3.6232	10.8581	3.8317e-07	7.06634	3.83399
3.48428	Dio2	deiodinase, iodothyronine, type II	0.0025638	1.80086	2.21513	4.76416	0.000618293	-0.372308	2.45666
3.48261	Il23a	interleukin 23, alpha subunit p19	0.439519	1.80017	-0.00118529	0.987678	0.34494	-5.31664	1.91469
3.48094	Loxl1	lysyl oxidase-like 1	6.57222e-05	1.79948	7.35132	8.32267	5.08019e-06	3.92441	7.53795
3.47943	AB124611	cDNA sequence AB124611	0.0173923	1.79885	3.23916	3.34924	0.00665467	-2.83918	3.69837
3.47787	Parvg	parvin, gamma	0.00865788	1.79821	3.23852	3.84945	0.00279787	-2.08538	3.48069
3.47366	Slc13a3	solute carrier family 13 (sodium-dependent dicarboxylate transporter), member 3	0.161921	1.79646	2.18938	1.78915	0.101662	-5.10841	2.8045
3.46838	Emilin1	elastin microfibril interfacer 1	3.95489e-06	1.79426	5.82674	12.639	8.31145e-08	8.41016	6.04659
3.4682	Isg15	ISG15 ubiquitin-like modifier	0.135562	1.79419	2.3468	1.91691	0.0820957	-4.99989	2.90306
3.46401	Tcfl5	transcription factor-like 5 (basic helix-loop-helix)	0.00231551	1.79244	2.84987	4.84364	0.000545173	-0.28561	3.06983
3.45983	Slc37a2	solute carrier family 37 (glycerol-3-phosphate transporter), member 2	0.000217658	1.7907	5.94002	6.99912	2.51207e-05	2.33622	6.1676
3.45737	Rab20	RAB20, member RAS oncogene family	0.11454	1.78968	1.78365	2.03582	0.0670759	-4.43689	3.17345
3.4432	Masp1	mannan-binding lectin serine peptidase 1	0.00848997	1.78375	3.30462	3.86462	0.00272638	-2.1836	3.60244
3.43773	Pcdhb9	protocadherin beta 9	0.00412194	1.78146	0.902717	4.40264	0.00110823	-0.625474	1.06773
3.43345	Dact2	dishevelled-binding antagonist of beta-catenin 2	0.00885196	1.77966	2.09289	3.83361	0.00287462	-2.10836	2.78288
3.42897	Zfp57	zinc finger protein 57	0.000679791	1.77777	1.68867	5.88854	0.00011326	1.54844	1.88659
3.4252	Arhgap28	Rho GTPase activating protein 28	2.56343e-05	1.77619	4.33374	9.52258	1.39537e-06	5.58386	4.4979
3.4133	Hist1h2ba	histone cluster 1, H2ba	0.636771	1.77117	-1.1816	0.617282	0.549853	-5.61148	0.785207
3.4115	Sox4	SRY (sex determining region Y)-box 4	3.41285e-06	1.77041	4.93436	12.9531	6.47452e-08	8.72313	5.09142
3.40462	Gjc1	gap junction protein, gamma 1	4.55322e-05	1.76749	3.72462	8.77107	3.08472e-06	4.89282	3.92248
3.39898	Ifit1	interferon-induced protein with tetratricopeptide repeats 1	0.177246	1.7651	3.44898	1.7209	0.113775	-5.84857	4.04368
3.39163	Calm4	calmodulin 4	0.0104493	1.76198	9.10544	3.71362	0.00353159	-2.98647	9.40632
3.39118	Bgn	biglycan	1.84192e-05	1.76179	9.22394	9.9874	8.75713e-07	5.7997	9.43235
3.38858	Pcdh17	protocadherin 17	0.00516976	1.76068	1.64163	4.22733	0.00148008	-0.948421	1.99642
3.3878	Trpc6	transient receptor potential cation channel, subfamily C, member 6	4.79494e-05	1.76035	3.071	8.70594	3.31246e-06	4.89999	3.23028
3.38662	Tubb2b	tubulin, beta 2B class IIB	1.49833e-05	1.75984	4.8163	10.2806	6.58673e-07	6.33918	5.02502
3.38529	Ptger2	prostaglandin E receptor 2 (subtype EP2)	0.00475454	1.75928	1.49836	4.29179	0.00133008	-0.758165	2.28943
3.38511	Marcks	myristoylated alanine rich protein kinase C substrate	1.05997e-07	1.7592	9.23203	24.0316	1.02251e-10	15.273	9.38472
3.37571	Fam167b	family with sequence similarity 167, member B	0.0582151	1.75519	0.905932	2.51123	0.0292942	-3.65643	1.38683
3.37203	Cthrc1	collagen triple helix repeat containing 1	6.89027e-06	1.75362	5.85703	11.6017	1.97502e-07	7.47577	6.02286
3.37203	Cthrc1	collagen triple helix repeat containing 1	6.89027e-06	1.75362	5.85703	11.6017	1.97502e-07	7.47577	6.02286
3.37203	Cthrc1	collagen triple helix repeat containing 1	6.89027e-06	1.75362	5.85703	11.6017	1.97502e-07	7.47577	6.02286
3.37203	Cthrc1	collagen triple helix repeat containing 1	6.89027e-06	1.75362	5.85703	11.6017	1.97502e-07	7.47577	6.02286
3.3697	Cpxm1	carboxypeptidase X 1 (M14 family)	1.3086e-05	1.75262	7.31	10.4922	5.38552e-07	6.32373	7.48629
3.36383	Unc93a	unc-93 homolog A (C. elegans)	0.00252892	1.75011	1.8397	4.77529	0.000607458	-0.191987	2.01678
3.35619	Ccrl2	chemokine (C-C motif) receptor-like 2	0.0829819	1.74682	3.8065	2.26371	0.045239	-4.55262	5.71997
3.35005	Cd300ld	CD300 molecule-like family member d	0.181139	1.74418	2.93733	1.70365	0.117036	-5.4425	3.72568
3.34078	Vsig8	V-set and immunoglobulin domain containing 8	0.00909165	1.74019	2.11402	3.81526	0.00296623	-1.95002	2.35422
3.34076	Rnf180	ring finger protein 180	0.00285705	1.74018	1.37357	4.68208	0.000704762	-0.263118	1.54544
3.33125	Fos	FBJ osteosarcoma oncogene	0.246488	1.73606	6.28493	1.47108	0.169823	-6.64724	7.24433
3.32969	Lgals3bp	lectin, galactoside-binding, soluble, 3 binding protein	0.00644172	1.73539	6.36849	4.06492	0.00194188	-2.31384	6.63492
3.32661	Rnu12	RNA U12, small nuclear	0.0148604	1.73405	3.13646	3.4582	0.00549955	-2.7187	3.40836
3.32646	Mrgpre	MAS-related GPR, member E	0.000388176	1.73399	0.858064	6.41781	5.41491e-05	2.29159	0.991476
3.32482	Adamts5	a disintegrin-like and metallopeptidase (reprolysin type) with thrombospondin type 1 motif, 5 (aggrecanase-2)	0.00203706	1.73328	7.34257	4.9472	0.000463331	-0.874953	7.55776
3.3141	Snora81	small nucleolar RNA, H/ACA box 81	0.0124127	1.72862	2.28627	3.59277	0.00435166	-2.2811	2.49651
3.31076	Tfec	transcription factor EC	0.00725531	1.72716	2.30274	3.97997	0.00224113	-1.5621	2.55168
3.30769	Arsi	arylsulfatase i	0.00208361	1.72582	4.22765	4.92851	0.000477079	-0.601454	4.46277
3.30291	Pilrb1	paired immunoglobin-like type 2 receptor beta 1	0.0540273	1.72374	0.685348	2.56155	0.0268026	-3.56215	1.06621
3.30067	Slc34a2	solute carrier family 34 (sodium phosphate), member 2	0.000153213	1.72276	3.96423	7.37851	1.55655e-05	3.10276	4.12785
3.30025	Igf1	insulin-like growth factor 1	8.21292e-06	1.72258	7.64795	11.2819	2.61446e-07	7.08259	7.80513
3.29526	Ebf2	early B cell factor 2	0.000735293	1.72039	4.03534	5.81578	0.000125726	0.829489	4.2733
3.29262	Fcgr1	Fc receptor, IgG, high affinity I	0.0346719	1.71924	3.73963	2.86433	0.015672	-3.90359	4.1331
3.29141	Lrrn4cl	LRRN4 C-terminal like	0.000641892	1.71871	5.95723	5.9428	0.000104822	0.746604	6.24687
3.28846	Mcemp1	mast cell expressed membrane protein 1	0.208837	1.71741	1.83146	1.59703	0.139105	-5.05415	3.47825
3.28449	Wnt9a	wingless-type MMTV integration site family, member 9A	0.00247374	1.71567	3.60427	4.79229	0.000591292	-0.626869	3.80405
3.28384	Lpo	lactoperoxidase	0.257485	1.71539	0.0511701	1.43684	0.17912	-5.09155	0.612864
3.27249	Cd276	CD276 antigen	0.000496416	1.71039	5.34035	6.17353	7.57639e-05	1.22664	5.54651
3.27071	Cd14	CD14 antigen	0.0231034	1.7096	6.23902	3.14887	0.00946868	-3.72072	7.90291
3.27028	Samsn1	SAM domain, SH3 domain and nuclear localization signals, 1	0.0421818	1.70941	3.81576	2.73065	0.0198658	-3.86531	5.21612
3.26572	Olfm4	olfactomedin 4	0.237269	1.7074	-1.53768	1.50096	0.162049	-4.68411	0.746934
3.26561	Phldb2	pleckstrin homology like domain, family B, member 2	9.26764e-06	1.70735	6.92625	11.0503	3.21696e-07	6.87857	7.08315
3.26112	Cd79b	CD79B antigen	0.040333	1.70537	0.334533	2.76273	0.0187672	-3.27346	0.574982
3.26034	4930506A18Rik	RIKEN cDNA 4930506A18 gene	0.0169593	1.70502	0.10962	3.36588	0.00646331	-2.21929	0.275853
3.25922	Tubb6	tubulin, beta 6 class V	2.31378e-06	1.70453	6.09593	13.8533	3.25708e-08	9.38326	6.38842
3.25901	Pgf	placental growth factor	0.0347867	1.70443	1.76385	2.86186	0.0157407	-3.31432	2.11492
3.25625	Garnl3	GTPase activating RANGAP domain-like 3	0.00113184	1.70321	1.52968	5.44493	0.000216575	0.900091	1.67924
3.25582	Tbxas1	thromboxane A synthase 1, platelet	0.000228171	1.70302	3.81122	6.94407	2.69666e-05	2.59165	3.99114
3.25484	Ggt7	gamma-glutamyltransferase 7	0.010396	1.70259	0.725321	3.71731	0.00350925	-1.69584	0.918153
3.25021	Cd83	CD83 antigen	0.000397198	1.70053	3.73776	6.39602	5.57779e-05	1.76336	3.92963
3.24654	Bcl2l11	BCL2-like 11 (apoptosis facilitator)	6.32294e-05	1.6989	5.14286	8.36377	4.84905e-06	4.22655	5.52094
3.2443	4921509O07Rik	RIKEN cDNA 4921509O07 gene	0.131312	1.69791	-1.74019	1.93961	0.0790063	-4.13419	0.175684
3.2443	Fam71f1	family with sequence similarity 71, member F1	0.0779319	1.69791	-1.79994	2.30766	0.0418974	-3.63004	-0.00127649
3.24313	Abcc3	ATP-binding cassette, sub-family C (CFTR/MRP), member 3	1.22901e-05	1.69739	4.80991	10.5865	4.92857e-07	6.6475	5.02492
3.23865	Col6a1	collagen, type VI, alpha 1	2.85654e-06	1.69539	10.6019	13.3114	4.90097e-08	8.90059	10.7539
3.23802	Gm13710	predicted gene 13710	0.0162176	1.69511	0.209609	3.39681	0.00612254	-2.17926	0.385471
3.22288	2300005B03Rik	RIKEN cDNA 2300005B03 gene	0.0536978	1.68835	-0.0282395	2.56649	0.0265696	-3.62971	0.400199
3.21873	Sema4d	sema domain, immunoglobulin domain (Ig), transmembrane domain (TM) and short cytoplasmic domain, (semaphorin) 4D	0.00215058	1.68649	4.60103	4.90345	0.000496197	-0.545475	5.0257
3.2186	H60b	histocompatibility 60b	0.177118	1.68643	0.152959	1.7216	0.113644	-4.71961	0.687998
3.21739	Fat4	FAT atypical cadherin 4	0.000170899	1.68589	7.61256	7.2482	1.8311e-05	2.54768	7.79041
3.21731	Draxin	dorsal inhibitory axon guidance protein	0.135317	1.68586	2.65226	1.91812	0.0819286	-5.04451	3.35691
3.20807	Ly9	lymphocyte antigen 9	0.00137559	1.6817	3.17762	5.27492	0.000279706	0.258188	3.3491
3.20782	Nts	neurotensin	0.299413	1.6816	-0.257685	1.31632	0.215343	-4.97897	1.28248
3.20777	Zim1	zinc finger, imprinted 1	0.0207633	1.68157	1.67745	3.22315	0.00830603	-2.85034	1.94235
3.20499	Mdfi	MyoD family inhibitor	0.000245186	1.68032	2.02147	6.86739	2.97845e-05	2.83601	2.20505
3.20037	Cd180	CD180 antigen	0.0107998	1.67824	2.71261	3.69094	0.00367237	-2.26678	2.91731
3.19222	Ctxn1	cortexin 1	0.0209039	1.67456	0.1926	3.21753	0.00838866	-2.47994	0.381548
3.17097	Medag	mesenteric estrogen dependent adipogenesis	6.72676e-05	1.66492	6.44025	8.29196	5.26071e-06	3.92548	6.59637
3.1707	Ebf3	early B cell factor 3	0.000148741	1.6648	4.00325	7.41485	1.48813e-05	3.17905	4.18276
3.16978	Nlgn2	neuroligin 2	3.06669e-05	1.66438	5.28439	9.28944	1.77498e-06	5.19609	5.43848
3.16935	Tmem252	transmembrane protein 252	0.0553542	1.66419	2.37159	2.54514	0.0275913	-4.0262	2.7665
3.16696	Npas2	neuronal PAS domain protein 2	0.000495798	1.6631	2.62494	6.17508	7.56013e-05	1.75521	2.77949
3.16105	Tek	endothelial-specific receptor tyrosine kinase	0.000170196	1.66041	5.75474	7.25252	1.82123e-05	2.64852	5.93071
3.15836	Ddah1	dimethylarginine dimethylaminohydrolase 1	0.000230202	1.65918	5.78842	6.93461	2.72981e-05	2.26568	6.02104
3.151	Itgb3	integrin beta 3	0.000159276	1.65581	5.42067	7.33187	1.64935e-05	2.81402	5.58369
3.14974	Ppp1r3b	protein phosphatase 1, regulatory (inhibitor) subunit 3B	0.012318	1.65523	4.58452	3.59832	0.00430997	-2.69813	5.38183
3.1492	Nav3	neuron navigator 3	3.18424e-05	1.65499	5.12645	9.23874	1.87153e-06	5.17143	5.28769
3.14674	Fasl	Fas ligand (TNF superfamily, member 6)	0.305436	1.65386	-0.223677	1.30051	0.220517	-5.03573	1.00457
3.13876	Hs6st2	heparan sulfate 6-O-sulfotransferase 2	0.00115027	1.6502	2.68543	5.43075	0.00022121	0.704633	2.92656
3.12903	Ccl6	chemokine (C-C motif) ligand 6	0.00144434	1.64572	6.66586	5.23046	0.000299259	-0.343131	7.05782
3.1282	Serpinb12	serine (or cysteine) peptidase inhibitor, clade B (ovalbumin), member 12	0.00632298	1.64533	5.55106	4.07925	0.00189563	-2.21956	5.76113
3.12764	Snora15	small nucleolar RNA, H/ACA box 15	0.0877925	1.64508	-0.00878149	2.22392	0.0484846	-3.9792	0.345203
3.12759	C130026I21Rik	RIKEN cDNA C130026I21 gene	0.438199	1.64505	1.16078	0.990411	0.343663	-5.77775	2.15745
3.12693	Dhx58	DEXH (Asp-Glu-X-His) box polypeptide 58	0.0687305	1.64475	2.82303	2.39665	0.0358452	-4.54611	3.13246
3.12653	Il33	interleukin 33	9.44692e-05	1.64456	6.22794	7.91737	8.1177e-06	3.54226	6.65967
3.12634	Angptl1	angiopoietin-like 1	0.0184244	1.64447	5.8207	3.30643	0.00717399	-3.62016	6.12098
3.1263	Col5a1	collagen, type V, alpha 1	9.51253e-07	1.64446	11.7043	16.1882	6.5154e-09	11.0435	11.8547
3.12403	Sirpb1b	signal-regulatory protein beta 1B	0.200826	1.64341	2.18098	1.62688	0.132582	-5.24134	3.1883
3.12029	Fgr	FGR proto-oncogene, Src family tyrosine kinase	0.0514986	1.64168	4.09294	2.59559	0.0252366	-4.34878	4.8833
3.11905	Plaur	plasminogen activator, urokinase receptor	0.00106897	1.6411	4.76732	5.49453	0.000201155	0.475809	5.71969
3.1183	Lmx1a	LIM homeobox transcription factor 1 alpha	0.00538361	1.64076	0.889471	4.19663	0.00155762	-0.991257	1.0484
3.1165	Bend5	BEN domain containing 5	0.0105084	1.63993	1.09252	3.70952	0.00355664	-1.83305	1.27041
3.10743	Ext1	exostoses (multiple) 1	2.46484e-06	1.63572	6.98799	13.7377	3.54959e-08	9.21731	7.12828
3.10545	Tnfrsf23	tumor necrosis factor receptor superfamily, member 23	0.000172807	1.6348	4.66511	7.23445	1.863e-05	2.87904	5.01761
3.08886	Ctse	cathepsin E	0.474253	1.62707	1.63772	0.918022	0.37867	-6.16232	2.6049
3.08631	Cd84	CD84 antigen	3.51743e-05	1.62588	6.16248	9.09757	2.17158e-06	4.91152	6.35745
3.08477	Dcbld2	discoidin, CUB and LCCL domain containing 2	3.85198e-05	1.62516	5.91539	8.98337	2.45244e-06	4.78424	6.06165
3.07926	Mras	muscle and microspikes RAS	1.90445e-05	1.62258	4.15036	9.92454	9.31686e-07	6.02858	4.29025
3.07265	Hspg2	perlecan (heparan sulfate proteoglycan 2)	2.69873e-05	1.61948	10.1916	9.45163	1.50064e-06	5.25312	10.3503
3.07084	Abcg3	ATP-binding cassette, sub-family G (WHITE), member 3	0.0175674	1.61863	2.62953	3.34137	0.00674711	-2.91465	2.85617
3.0702	Cfb	complement factor B	0.0636329	1.61833	6.81934	2.44909	0.0326868	-5.1812	7.31724
3.06933	Phf11b	PHD finger protein 11B	0.196526	1.61792	1.14261	1.64236	0.129307	-5.21521	1.57519
3.0666	Stra6	stimulated by retinoic acid gene 6	0.120179	1.61664	2.07104	2.00301	0.0709413	-4.93935	2.42889
3.06467	Kcnn4	potassium intermediate/small conductance calcium-activated channel, subfamily N, member 4	0.0141003	1.61573	2.0784	3.49767	0.00513377	-2.34399	2.31951
3.06328	Il6	interleukin 6	0.436536	1.61508	0.411382	0.993984	0.341998	-5.51322	1.60371
3.05901	Ada	adenosine deaminase	0.000641892	1.61306	3.74114	5.94294	0.000104801	1.19279	3.93625
3.05592	Tspan11	tetraspanin 11	4.40561e-06	1.61161	5.25965	12.4696	9.53189e-08	8.30048	5.41474
3.05143	Kctd11	potassium channel tetramerisation domain containing 11	0.000827512	1.60948	5.48628	5.71441	0.000145597	0.507723	5.67242
3.05037	Slc9a5	solute carrier family 9 (sodium/hydrogen exchanger), member 5	0.00100786	1.60899	1.93836	5.54748	0.000185974	1.01873	2.13843
3.04884	Bst2	bone marrow stromal cell antigen 2	0.0593251	1.60826	3.44686	2.49752	0.0300121	-4.59375	3.74934
3.04619	Sema4f	sema domain, immunoglobulin domain (Ig), TM domain, and short cytoplasmic domain	0.00464354	1.60701	1.11503	4.31148	0.00128751	-0.868236	1.29916
3.04585	Msr1	macrophage scavenger receptor 1	0.000384132	1.60685	5.07681	6.42789	5.34128e-05	1.70336	5.49724
3.04492	Klf2	Kruppel-like factor 2 (lung)	0.0216722	1.6064	4.08535	3.1924	0.00876864	-3.44705	4.38793
3.04348	F2rl3	coagulation factor II (thrombin) receptor-like 3	0.00502276	1.60572	0.713594	4.24892	0.00142796	-0.803312	0.990174
3.04254	Pik3r5	phosphoinositide-3-kinase, regulatory subunit 5, p101	0.00111753	1.60528	4.38015	5.45574	0.000213107	0.34849	4.67944
3.03566	Lgmn	legumain	3.02781e-06	1.60201	7.9026	13.1749	5.44517e-08	8.74976	8.11283
3.03515	Cald1	caldesmon 1	9.62733e-07	1.60177	7.48035	16.0944	6.9208e-09	10.9305	7.64663
3.02421	Tgfb1	transforming growth factor, beta 1	0.00206342	1.59656	4.34446	4.93685	0.000470891	-0.447295	4.7175
3.02088	Myo1b	myosin IB	6.33229e-06	1.59497	6.34254	11.7505	1.73749e-07	7.57413	6.50182
3.01853	Mfge8	milk fat globule-EGF factor 8 protein	5.53581e-05	1.59385	6.645	8.53073	4.02036e-06	4.196	6.79267
3.01658	C1qtnf5	C1q and tumor necrosis factor related protein 5	0.0245927	1.59291	3.61105	3.10584	0.0102166	-3.56428	3.85846
3.00225	Olfr225	olfactory receptor 225	0.361567	1.58604	-2.01361	1.15883	0.27153	-5.05209	-0.23818
3.00161	Pdgfc	platelet-derived growth factor, C polypeptide	0.00117577	1.58574	4.47861	5.41132	0.000227733	0.184541	4.65277
2.99155	Marcksl1	MARCKS-like 1	0.000169296	1.58089	6.32825	7.26027	1.80362e-05	2.70164	6.96391
2.99121	Plxdc1	plexin domain containing 1	0.0288943	1.58073	2.59746	2.99255	0.0124851	-3.57427	2.93123
2.98673	Itgax	integrin alpha X	0.00247372	1.57857	4.76219	4.79248	0.000591116	-0.819938	5.02203
2.98641	Bmpr1b	bone morphogenetic protein receptor, type 1B	0.00618203	1.57841	3.03588	4.09514	0.00184571	-1.57674	3.28742
2.9794	Bnc2	basonuclin 2	1.41257e-05	1.57502	5.47291	10.3621	6.09296e-07	6.32325	5.63592
2.9783	Begain	brain-enriched guanylate kinase-associated	0.047193	1.57449	0.332206	2.65418	0.0227494	-3.44956	0.558859
2.97798	Epb4.1l3	NA	3.76336e-06	1.57433	5.43454	12.7511	7.59778e-08	8.52382	5.59489
2.97711	Lrrc32	leucine rich repeat containing 32	0.000983336	1.57391	4.35161	5.56852	0.000180285	0.463287	4.52333
2.9738	Figf	c-fos induced growth factor	0.00557668	1.57231	3.69039	4.17137	0.00162463	-1.67715	3.8842
2.97055	Cybb	cytochrome b-245, beta polypeptide	0.00499931	1.57073	6.31844	4.25335	0.0014175	-1.98401	6.53234
2.96847	Cotl1	coactosin-like 1 (Dictyostelium)	2.86039e-06	1.56972	5.65135	13.2944	4.96555e-08	8.96456	5.87266
2.96729	Pxylp1	2-phosphoxylose phosphatase 1	6.84851e-06	1.56915	4.05767	11.6199	1.94418e-07	7.69883	4.22595
2.9667	Nfil3	nuclear factor, interleukin 3, regulated	0.00192711	1.56886	4.20911	4.99161	0.000432311	-0.29249	4.70323
2.96106	Procr	protein C receptor, endothelial	0.00291347	1.56612	4.14729	4.66709	0.000721894	-0.926443	4.34948
2.95989	Ppbp	pro-platelet basic protein	0.456144	1.56554	0.642337	0.954441	0.360754	-5.52413	2.23014
2.95974	Rnf144a	ring finger protein 144A	3.08549e-06	1.56547	5.0856	13.1359	5.61269e-08	8.87147	5.23788
2.95501	Zfpm2	zinc finger protein, multitype 2	0.00112554	1.56316	2.79344	5.44916	0.000215212	0.542026	2.97848
2.95496	Clec14a	C-type lectin domain family 14, member a	1.52611e-06	1.56314	5.32926	14.8452	1.59835e-08	10.1678	5.52324
2.95276	Enah	enabled homolog (Drosophila)	1.63498e-05	1.56207	7.01598	10.1488	7.48035e-07	5.98234	7.17384
2.93952	Rnu1a1	U1a1 small nuclear RNA	0.00588004	1.55558	13.203	4.13279	0.00173286	-2.09604	13.399
2.93667	Higd1b	HIG1 domain family, member 1B	0.00458372	1.55418	1.17559	4.3219	0.00126555	-0.805151	1.31084
2.93462	Tshz3	teashirt zinc finger family member 3	4.54623e-05	1.55317	4.35947	8.77362	3.07614e-06	4.73632	4.49098
2.92816	Fbxl7	F-box and leucine-rich repeat protein 7	6.94066e-06	1.54999	3.0643	11.5748	2.0218e-07	7.73128	3.18253
2.92558	Rgs5	regulator of G-protein signaling 5	9.44692e-05	1.54872	6.40239	7.91759	8.11553e-06	3.47929	6.57699
2.91753	Lce1f	late cornified envelope 1F	0.0416955	1.54475	3.51054	2.73884	0.0195793	-4.22683	3.76592
2.91735	Cd4	CD4 antigen	0.156226	1.54466	3.38659	1.81474	0.0974302	-5.65773	3.77738
2.91694	Kirrel	kin of IRRE like (Drosophila)	1.44926e-05	1.54445	6.18197	10.3269	6.30115e-07	6.20538	6.31403
2.91679	Mrgpra2a	MAS-related GPR, member A2A	0.277496	1.54438	-1.49364	1.37853	0.195947	-4.82309	1.0024
2.91484	1500009L16Rik	RIKEN cDNA 1500009L16 gene	0.00415771	1.54342	0.792189	4.39612	0.00112014	-0.625606	0.912244
2.914	Nsg1	neuron specific gene family member 1	3.41116e-05	1.543	4.06895	9.14469	2.06601e-06	5.23928	4.24164
2.91188	Nmnat2	nicotinamide nucleotide adenylyltransferase 2	0.00481443	1.54195	1.20615	4.28229	0.00135115	-0.885088	1.33745
2.90766	Oas1a	2'-5' oligoadenylate synthetase 1A	0.136786	1.53986	3.55453	1.91023	0.0830257	-5.58866	3.95968
2.90287	Runx1	runt related transcription factor 1	0.000133652	1.53748	6.55193	7.527	1.29664e-05	2.97461	6.75847
2.89792	Cdkn1c	cyclin-dependent kinase inhibitor 1C (P57)	0.000179015	1.53502	4.55894	7.19962	1.94644e-05	2.75726	4.6969
2.89618	Rhoc	ras homolog family member C	5.01296e-06	1.53415	5.40321	12.2588	1.13295e-07	8.10537	5.55786
2.89486	Pde10a	phosphodiesterase 10A	0.00016444	1.53349	3.69399	7.2927	1.73191e-05	3.00276	3.8393
2.89266	Slc20a1	solute carrier family 20, member 1	0.000308419	1.5324	5.80651	6.64606	3.9846e-05	1.88893	6.17802
2.88999	Kcnd1	potassium voltage-gated channel, Shal-related family, member 1	0.00642274	1.53107	1.13224	4.06721	0.00193439	-1.22068	1.26903
2.88002	Morc1	microrchidia 1	0.0207743	1.52608	0.369371	3.22262	0.00831375	-2.45752	0.562075
2.8797	Gpc6	glypican 6	7.69053e-06	1.52592	5.70264	11.3885	2.37928e-07	7.24475	5.895
2.87908	Rhox8	reproductive homeobox 8	0.157448	1.52561	0.144047	1.80947	0.0982894	-4.60357	0.595011
2.87688	Slfn8	schlafen 8	0.0263731	1.52451	4.75728	3.05695	0.0111395	-3.89354	5.0087
2.87282	Ptafr	platelet-activating factor receptor	0.00142739	1.52247	4.89979	5.24238	0.000293877	-0.0869855	5.24082
2.85608	Pla2g4b	phospholipase A2, group IVB (cytosolic)	0.140395	1.51404	3.64238	1.89188	0.0856322	-5.53859	4.11942
2.85053	Pcdhb3	protocadherin beta 3	0.0324286	1.51123	0.242733	2.91122	0.0144212	-2.99761	0.401351
2.84605	Olfml2a	olfactomedin-like 2A	0.00187774	1.50896	3.3391	5.01303	0.000418147	-0.237353	3.49808
2.84234	Hoxa10	homeobox A10	0.00293668	1.50708	3.09885	4.66041	0.000729669	-0.655331	3.31224
2.83872	Cela1	chymotrypsin-like elastase family, member 1	0.0134148	1.50524	0.995021	3.53618	0.00480095	-2.08144	1.13661
2.83801	Plscr1	phospholipid scramblase 1	0.00850131	1.50488	2.86094	3.86315	0.00273321	-1.92582	3.12097
2.83434	Maged2	melanoma antigen, family D, 2	3.41285e-06	1.50301	6.4317	12.95	6.49037e-08	8.60264	6.5565
2.82981	1810011H11Rik	RIKEN cDNA 1810011H11 gene	0.0689291	1.50071	0.0735639	2.39473	0.0359667	-3.74677	0.335097
2.82862	Hvcn1	hydrogen voltage-gated channel 1	0.00454168	1.5001	3.81879	4.3284	0.00125207	-1.48427	3.97552
2.82772	Phf11a	PHD finger protein 11A	0.204452	1.49964	1.2716	1.61295	0.135592	-5.34614	1.69663
2.82424	Tmeff1	transmembrane protein with EGF-like and two follistatin-like domains 1	0.00215058	1.49786	2.79522	4.9026	0.000496858	-0.24054	2.94312
2.82411	Klk6	kallikrein related-peptidase 6	0.0182775	1.49779	5.52284	3.3128	0.00709412	-3.49308	5.93694
2.82329	Pik3ap1	phosphoinositide-3-kinase adaptor protein 1	0.0145694	1.49738	4.9685	3.47227	0.00536617	-3.06119	5.5842
2.81385	Tnnt1	troponin T1, skeletal, slow	0.416713	1.49255	0.708872	1.03577	0.322965	-5.93845	1.9067
2.81129	Adamts12	a disintegrin-like and metallopeptidase (reprolysin type) with thrombospondin type 1 motif, 12	2.60529e-06	1.49123	7.02946	13.5193	4.18268e-08	9.04025	7.14877
2.80986	Uck2	uridine-cytidine kinase 2	0.00141696	1.4905	5.1017	5.24808	0.00029134	-0.162647	5.29751
2.80943	Pyhin1	pyrin and HIN domain family, member 1	0.14345	1.49028	2.67136	1.87645	0.0878808	-5.32879	3.02522
2.80876	Cd72	CD72 antigen	0.00660823	1.48993	2.48626	4.04731	0.00200027	-1.61864	2.64019
2.80735	Faxc	failed axon connections homolog	0.000524864	1.48921	2.89674	6.12521	8.10459e-05	1.58786	3.02209
2.80215	B3gnt5	UDP-GlcNAc:betaGal beta-1,3-N-acetylglucosaminyltransferase 5	0.043153	1.48654	2.07924	2.71518	0.0204184	-3.475	3.15197
2.80186	Cdh5	cadherin 5	5.327e-05	1.48639	6.33189	8.57908	3.80998e-06	4.3041	6.56725
2.80068	Tgfb1i1	transforming growth factor beta 1 induced transcript 1	0.000684022	1.48578	4.17849	5.88247	0.000114247	0.962371	4.32678
2.79915	LOC100038947	signal-regulatory protein beta 1-like	0.181518	1.48499	2.43903	1.70191	0.117368	-5.27827	3.2513
2.79915	LOC100038947	signal-regulatory protein beta 1-like	0.181518	1.48499	2.43903	1.70191	0.117368	-5.27827	3.2513
2.79915	LOC100038947	signal-regulatory protein beta 1-like	0.181518	1.48499	2.43903	1.70191	0.117368	-5.27827	3.2513
2.79915	LOC100038947	signal-regulatory protein beta 1-like	0.181518	1.48499	2.43903	1.70191	0.117368	-5.27827	3.2513
2.7946	Daam2	dishevelled associated activator of morphogenesis 2	7.43082e-05	1.48264	4.67545	8.18065	5.97517e-06	3.93976	4.83341
2.79426	Slc8a1	solute carrier family 8 (sodium/calcium exchanger), member 1	5.44239e-06	1.48247	6.05152	12.104	1.28838e-07	7.90959	6.19672
2.79194	Plekhg1	pleckstrin homology domain containing, family G (with RhoGef domain) member 1	4.22684e-05	1.48127	5.45117	8.86542	2.7843e-06	4.69089	5.57598
2.78872	Trim30b	tripartite motif-containing 30B	0.329653	1.4796	-0.150578	1.23596	0.242703	-5.06803	1.53402
2.77844	Morc4	microrchidia 4	0.000262345	1.47427	4.68066	6.80292	3.23985e-05	2.19854	4.81765
2.77638	Pcdhb5	protocadherin beta 5	0.0053942	1.47321	0.964891	4.19488	0.00156217	-0.985181	1.08608
2.77568	Tifab	TRAF-interacting protein with forkhead-associated domain, family member B	0.000222689	1.47284	3.15887	6.97073	2.6055e-05	2.73691	3.28844
2.77514	Col5a2	collagen, type V, alpha 2	2.52476e-07	1.47256	11.7	20.1935	6.43672e-10	13.4275	11.8117
2.76547	Dll4	delta-like 4 (Drosophila)	0.00601913	1.46753	3.01675	4.11465	0.00178629	-1.59266	3.20045
2.76414	Myadm	myeloid-associated differentiation marker	0.00236414	1.46683	6.51088	4.82678	0.000559881	-1.01918	6.72193
2.76384	Aplp1	amyloid beta (A4) precursor-like protein 1	0.0153059	1.46667	2.38009	3.43629	0.00571401	-2.7019	2.58016
2.76317	Spred3	sprouty-related, EVH1 domain containing 3	0.000553143	1.46632	2.61802	6.07889	8.64798e-05	1.64548	2.78648
2.75916	Ror2	receptor tyrosine kinase-like orphan receptor 2	0.000687938	1.46423	3.92227	5.87675	0.000115186	1.00141	4.06303
2.75629	Psd2	pleckstrin and Sec7 domain containing 2	0.106401	1.46273	0.103121	2.08695	0.0614445	-4.33215	0.347544
2.75608	Srgn	serglycin	0.0256446	1.46262	6.29818	3.07732	0.0107452	-3.88746	7.84365
2.75182	Rtl1	retrotransposon-like 1	0.000287505	1.46039	3.80939	6.71082	3.65696e-05	2.2066	3.93589
2.75182	Rtl1	retrotransposon-like 1	0.000287505	1.46039	3.80939	6.71082	3.65696e-05	2.2066	3.93589
2.75182	Rtl1	retrotransposon-like 1	0.000287505	1.46039	3.80939	6.71082	3.65696e-05	2.2066	3.93589
2.75182	Rtl1	retrotransposon-like 1	0.000287505	1.46039	3.80939	6.71082	3.65696e-05	2.2066	3.93589
2.75041	Meg3	maternally expressed 3	2.08337e-05	1.45965	6.98169	9.80203	1.05224e-06	5.60739	7.1033
2.75041	Meg3	maternally expressed 3	2.08337e-05	1.45965	6.98169	9.80203	1.05224e-06	5.60739	7.1033
2.75041	Meg3	maternally expressed 3	1.51192e-05	1.45965	6.94645	10.2679	6.66732e-07	6.09406	7.07084
2.75041	Meg3	maternally expressed 3	1.51192e-05	1.45965	6.94645	10.2679	6.66732e-07	6.09406	7.07084
2.74839	4833427F10Rik	RIKEN cDNA 4833427F10 gene	0.025374	1.45859	-0.61111	3.08462	0.0106073	-2.52828	-0.0848147
2.74569	Dnm1	dynamin 1	0.000289296	1.45717	5.66373	6.70367	3.69169e-05	1.89635	5.80795
2.74451	Il10ra	interleukin 10 receptor, alpha	0.00101924	1.45655	5.30926	5.53812	0.000188566	0.288384	5.57967
2.73212	Rbp1	retinol binding protein 1, cellular	0.000945734	1.45002	4.38301	5.60007	0.0001721	0.5817	4.7243
2.72931	Dok1	docking protein 1	2.91344e-05	1.44854	4.19183	9.35845	1.65212e-06	5.45572	4.37344
2.72813	Gm6878	predicted gene 6878	0.0182825	1.44791	1.23829	3.31224	0.00710112	-2.67779	1.52376
2.71892	Rab36	RAB36, member RAS oncogene family	0.0148653	1.44303	0.54712	3.4579	0.00550241	-2.18637	0.686178
2.71506	Igfbp2	insulin-like growth factor binding protein 2	0.00651161	1.44099	3.08262	4.05728	0.00196699	-1.98808	3.62251
2.71098	Mmp16	matrix metallopeptidase 16	0.00366038	1.43881	2.97291	4.49272	0.000956648	-1.07934	3.17702
2.70917	Pdia5	protein disulfide isomerase associated 5	0.00026223	1.43785	4.12715	6.80466	3.23248e-05	2.31084	4.27044
2.70262	Myh10	myosin, heavy polypeptide 10, non-muscle	0.000214616	1.43436	6.26669	7.01334	2.46661e-05	2.27643	6.39745
2.70248	Tlr8	toll-like receptor 8	0.000342349	1.43429	4.42078	6.54338	4.57029e-05	1.89037	4.56396
2.70236	Alb	albumin	0.0139714	1.43422	0.4693	3.50502	0.00506848	-2.09959	0.624846
2.69554	Dusp2	dual specificity phosphatase 2	0.11674	1.43057	2.2293	2.02262	0.0686058	-4.66856	3.26396
2.69476	Bfsp1	beaded filament structural protein 1, in lens-CP94	0.0320025	1.43016	3.24235	2.92061	0.0141832	-3.65691	3.63315
2.69329	Adap2	ArfGAP with dual PH domains 2	0.000300252	1.42937	3.89894	6.67152	3.85219e-05	2.16803	4.03204
2.69326	Zfhx4	zinc finger homeodomain 4	5.70257e-05	1.42935	6.73842	8.49483	4.18469e-06	4.14435	6.85564
2.69231	Meox1	mesenchyme homeobox 1	0.01141	1.42884	2.95166	3.65084	0.00393553	-2.34272	3.18499
2.69167	Cd38	CD38 antigen	0.00950434	1.4285	3.40012	3.78309	0.00313428	-2.23286	3.65015
2.69063	Mafb	v-maf musculoaponeurotic fibrosarcoma oncogene family, protein B (avian)	0.000274148	1.42795	6.04918	6.76188	3.41906e-05	1.9612	6.17948
2.68999	Olfr558	olfactory receptor 558	0.065994	1.4276	1.5616	2.42384	0.0341725	-4.16744	1.76762
2.68178	Samd14	sterile alpha motif domain containing 14	0.000512613	1.42319	2.92145	6.1479	7.85185e-05	1.60324	3.0399
2.68004	Col18a1	collagen, type XVIII, alpha 1	3.13213e-06	1.42225	8.35936	13.0993	5.7745e-08	8.6831	8.51877
2.67423	Plxnc1	plexin C1	2.24753e-06	1.41913	5.1164	13.9214	3.09727e-08	9.46546	5.21877
2.66536	Nav1	neuron navigator 1	4.29683e-06	1.41433	6.76818	12.5043	9.26691e-08	8.20631	6.88063
2.66159	2010002M12Rik	NA	0.15738	1.41229	0.723552	1.80979	0.0982363	-4.78769	1.09346
2.65856	En1	engrailed 1	0.000842839	1.41064	3.28843	5.69765	0.000149194	0.859678	3.40875
2.65454	Ly86	lymphocyte antigen 86	0.00484971	1.40846	3.40503	4.27669	0.00136372	-1.47714	3.5438
2.65418	Elk3	ELK3, member of ETS oncogene family	3.5356e-06	1.40827	5.4352	12.8823	6.84646e-08	8.63316	5.59531
2.65312	Irf7	interferon regulatory factor 7	0.245358	1.40769	4.43303	1.47459	0.168892	-6.42398	5.00318
2.65093	Cd200r1	CD200 receptor 1	0.000459567	1.4065	3.35746	6.24697	6.843e-05	1.70629	3.51224
2.65075	Slfn1	schlafen 1	0.330617	1.4064	2.85895	1.23379	0.243481	-6.04826	3.76597
2.64645	Gng11	guanine nucleotide binding protein (G protein), gamma 11	1.79995e-05	1.40406	4.41524	10.0193	8.48754e-07	6.09403	4.53961
2.64541	Endou	endonuclease, polyU-specific	0.00160437	1.40349	6.01827	5.1476	0.000339677	-0.453937	6.19664
2.64444	Il1f5	interleukin 1 family, member 5 (delta)	0.00790473	1.40296	6.32366	3.91651	0.00249581	-2.58723	6.49639
2.64348	Fyb	FYN binding protein	0.00298474	1.40244	5.29148	4.64839	0.000743871	-1.18438	5.4766
2.63427	Wnt5a	wingless-type MMTV integration site family, member 5A	0.000200393	1.39741	5.12435	7.08645	2.24654e-05	2.52515	5.26154
2.63155	Chd3	chromodomain helicase DNA binding protein 3	1.88113e-06	1.39591	6.9716	14.364	2.2451e-08	9.697	7.0746
2.62983	H2afy2	H2A histone family, member Y2	0.000268079	1.39497	2.6925	6.78188	3.33044e-05	2.55621	2.79541
2.62719	Itga10	integrin, alpha 10	0.0019297	1.39352	2.12545	4.9905	0.000433062	0.0179451	2.23758
2.62326	Abca13	ATP-binding cassette, sub-family A (ABC1), member 13	0.380248	1.39136	-0.303355	1.11525	0.288966	-5.21048	1.06597
2.62038	Gm6377	predicted gene 6377	0.128475	1.38978	1.63109	1.95529	0.0769362	-4.79063	2.03496
2.61486	Rnu5g	RNA, U5G small nuclear	0.0198974	1.38674	6.10223	3.2533	0.00787644	-3.71148	6.37755
2.61468	Ptgs2os2	prostaglandin-endoperoxide synthase 2, opposite strand 2	0.146514	1.38663	0.144512	1.86097	0.0901922	-4.46824	0.876263
2.61464	Tcirg1	T cell, immune regulator 1, ATPase, H+ transporting, lysosomal V0 protein A3	7.74802e-05	1.38661	6.10021	8.13549	6.2943e-06	3.78045	6.28972
2.61261	Exoc3l	exocyst complex component 3-like	0.00814321	1.38549	1.33447	3.89396	0.00259339	-1.48822	1.56717
2.61139	Lyn	LYN proto-oncogene, Src family tyrosine kinase	0.001076	1.38482	6.08587	5.48684	0.000203466	0.112292	6.40828
2.60758	Plau	plasminogen activator, urokinase	5.22452e-05	1.38271	5.98352	8.60447	3.70428e-06	4.33695	6.10589
2.60629	2016-09-11	septin 11	5.21405e-06	1.382	6.639	12.1852	1.20419e-07	7.93532	6.75203
2.59862	Eya4	EYA transcriptional coactivator and phosphatase 4	0.000398354	1.37775	3.29852	6.39056	5.61943e-05	1.76159	3.51791
2.5953	Syk	spleen tyrosine kinase	8.2843e-05	1.3759	6.47067	8.06392	6.83841e-06	3.68579	6.86111
2.59429	Lce1h	late cornified envelope 1H	0.0812556	1.37534	2.53341	2.27825	0.0441059	-4.76722	2.79271
2.59017	Il18rap	interleukin 18 receptor accessory protein	0.0740085	1.37304	3.41056	2.34508	0.0392403	-4.53032	4.3934
2.59012	C5ar2	complement component 5a receptor 2	0.11408	1.37302	2.185	2.03886	0.0667281	-4.76748	2.70911
2.58904	Gbp3	guanylate binding protein 3	0.130853	1.37242	4.20818	1.94193	0.0786965	-5.73168	4.54773
2.58765	Selp	selectin, platelet	0.0662297	1.37164	3.19482	2.42124	0.0343287	-4.48099	3.66994
2.58674	Tlr2	toll-like receptor 2	0.00632229	1.37113	4.84268	4.07945	0.00189499	-2.00609	5.29559
2.58527	Anpep	alanyl (membrane) aminopeptidase	1.88531e-05	1.37032	6.45984	9.94869	9.09739e-07	5.78385	6.56605
2.57992	2010109I03Rik	RIKEN cDNA 2010109I03 gene	0.0312115	1.36733	4.06115	2.93824	0.0137465	-3.96938	4.26376
2.57942	Cyr61	cysteine rich protein 61	0.110082	1.36705	6.1041	2.06327	0.0639953	-5.77694	6.54845
2.57911	Rnf157	ring finger protein 157	0.00124023	1.36687	2.49762	5.36238	0.000245088	0.55788	2.61697
2.57551	Exoc3l4	exocyst complex component 3-like 4	0.00286471	1.36486	1.64707	4.67989	0.000707245	-0.29246	1.79693
2.5667	Nt5dc2	5'-nucleotidase domain containing 2	7.86091e-05	1.35991	4.66575	8.11811	6.42203e-06	3.93708	4.82502
2.56603	Card11	caspase recruitment domain family, member 11	0.210165	1.35954	1.52047	1.59212	0.140206	-5.39627	1.84798
2.56388	Plekho2	pleckstrin homology domain containing, family O member 2	6.84796e-05	1.35833	6.28998	8.2662	5.41742e-06	3.92234	6.47752
2.56335	Hpse	heparanase	0.000694599	1.35803	5.12275	5.8663	0.000116923	0.766203	5.25028
2.56286	Nrep	neuronal regeneration related protein	0.000103886	1.35776	5.81702	7.80724	9.24835e-06	3.34381	5.94929
2.56189	Epgn	epithelial mitogen	0.270111	1.35721	2.58065	1.39957	0.189727	-5.77363	3.28544
2.55981	Arl5c	ADP-ribosylation factor-like 5C	0.0203117	1.35604	1.80913	3.23893	0.00807823	-2.80097	1.95914
2.55977	Axl	AXL receptor tyrosine kinase	7.86091e-05	1.35601	7.95121	8.11785	6.42392e-06	3.66139	8.09571
2.55903	Nox4	NADPH oxidase 4	0.00099341	1.3556	4.27095	5.56004	0.000182555	0.422936	4.39267
2.55694	Zfp608	zinc finger protein 608	1.08708e-05	1.35442	5.21383	10.787	4.09043e-07	6.78557	5.42216
2.55366	Kdelc2	KDEL (Lys-Asp-Glu-Leu) containing 2	2.4604e-05	1.35256	5.66598	9.57657	1.32064e-06	5.44361	5.76763
2.55303	Pdpn	podoplanin	0.00354604	1.35221	4.805	4.51648	0.000920411	-1.31263	5.02587
2.55303	Pdpn	podoplanin	0.00354604	1.35221	4.805	4.51648	0.000920411	-1.31263	5.02587
2.55303	Pdpn	podoplanin	0.00354604	1.35221	4.805	4.51648	0.000920411	-1.31263	5.02587
2.55303	Pdpn	podoplanin	0.00354604	1.35221	4.805	4.51648	0.000920411	-1.31263	5.02587
2.55033	Ncf4	neutrophil cytosolic factor 4	0.0121337	1.35068	4.27753	3.6093	0.00422879	-2.71135	4.71013
2.54909	4933433H22Rik	RIKEN cDNA 4933433H22 gene	0.232252	1.34999	-1.77829	1.51722	0.15795	-4.66666	-0.425213
2.54879	Stac2	SH3 and cysteine rich domain 2	0.0122471	1.34981	1.58055	3.60234	0.00428011	-2.13981	1.70409
2.5477	Emcn	endomucin	0.000313496	1.34919	4.47955	6.62978	4.0718e-05	2.04019	4.70569
2.54276	Naip6	NLR family, apoptosis inhibitory protein 6	0.00792924	1.34639	3.18597	3.91344	0.00250886	-2.04043	3.32578
2.53825	Abcg1	ATP-binding cassette, sub-family G (WHITE), member 1	6.28532e-05	1.34383	6.23427	8.37463	4.78989e-06	4.03346	6.34036
2.53271	Phf11d	PHD finger protein 11D	0.0861777	1.34068	3.41229	2.23769	0.0473375	-5.07125	3.67613
2.53199	Chsy3	chondroitin sulfate synthase 3	0.000332006	1.34027	3.03636	6.57849	4.36026e-05	2.172	3.13816
2.53177	Ntn3	netrin 3	0.00156546	1.34015	1.78363	5.16884	0.000328792	0.338259	1.91827
2.52821	Slc7a11	solute carrier family 7 (cationic amino acid transporter, y+ system), member 11	0.00361165	1.33812	5.45928	4.50256	0.00094146	-1.30257	6.45951
2.52762	Cit	citron	0.000256382	1.33778	3.86847	6.82577	3.14449e-05	2.38923	3.99781
2.52713	Tnfrsf9	tumor necrosis factor receptor superfamily, member 9	0.316801	1.3375	0.86655	1.26991	0.230817	-5.39527	1.71995
2.52696	Itgal	integrin alpha L	0.030447	1.3374	3.65742	2.95479	0.013349	-3.69263	4.12743
2.52323	Itgb2	integrin beta 2	0.00172563	1.33527	6.07271	5.08619	0.000373352	-0.530044	6.37578
2.52245	Mlkl	mixed lineage kinase domain-like	0.00171476	1.33483	3.31289	5.09152	0.000370293	-0.0509671	3.46693
2.52163	Defb14	defensin beta 14	0.0584968	1.33436	0.091893	2.50757	0.0294842	-3.52621	0.519224
2.51902	Pcdh19	protocadherin 19	0.000339908	1.33286	5.64863	6.5512	4.52258e-05	1.69794	5.76116
2.51849	Tmem229b	transmembrane protein 229B	0.000197804	1.33256	4.8999	7.09811	2.21342e-05	2.56166	5.01339
2.5177	Cd68	CD68 antigen	0.000280878	1.3321	5.82404	6.73551	3.53977e-05	1.96551	5.99038
2.51093	Bub1	BUB1, mitotic checkpoint serine/threonine kinase	0.000358928	1.32822	2.90478	6.49434	4.88199e-05	2.18939	3.11587
2.50871	1700019D03Rik	RIKEN cDNA 1700019D03 gene	0.0399264	1.32695	0.675265	2.77011	0.018523	-3.6061	1.25599
2.50834	Mark1	MAP/microtubule affinity regulating kinase 1	0.000148546	1.32673	4.32274	7.41687	1.48442e-05	3.05416	4.42593
2.50707	Map3k19	mitogen-activated protein kinase kinase kinase 19	0.137434	1.326	0.308175	1.90676	0.0835132	-4.68034	0.585484
2.50006	Tspan18	tetraspanin 18	0.000821358	1.32196	4.29249	5.72076	0.00014426	0.645328	4.41227
2.49453	Hrnr	hornerin	0.0972826	1.31877	10.468	2.15115	0.0550059	-5.67721	10.7686
2.49422	Snph	syntaphilin	0.0181608	1.31859	0.5743	3.31726	0.00703884	-2.3868	0.674705
2.49209	Ttyh3	tweety family member 3	9.3916e-05	1.31736	5.89654	7.9272	8.02424e-06	3.53562	6.05785
2.49072	Trnp1	TMF1-regulated nuclear protein 1	0.03329	1.31656	1.07268	2.89313	0.0148914	-3.31008	1.24099
2.48635	Cd6	CD6 antigen	0.524454	1.31403	0.492565	0.820599	0.429631	-5.79648	1.43731
2.48629	Skint9	selection and upkeep of intraepithelial T cells 9	0.750785	1.31399	-0.946198	0.424707	0.679395	-5.95722	2.59281
2.48375	Hmcn1	hemicentin 1	0.00256381	1.31252	7.83874	4.7638	0.000618644	-1.19024	7.97279
2.48355	Mum1l1	melanoma associated antigen (mutated) 1-like 1	0.00377629	1.3124	1.53605	4.46837	0.00099535	-0.666317	1.62947
2.47861	Cxcl9	chemokine (C-X-C motif) ligand 9	0.466899	1.30953	2.62783	0.932945	0.371254	-6.57126	3.44386
2.4763	Snx20	sorting nexin 20	0.180953	1.30819	2.9188	1.70447	0.116878	-5.51516	3.5432
2.47459	Rac2	RAS-related C3 botulinum substrate 2	0.0320711	1.30719	4.59529	2.91897	0.0142244	-4.05578	4.92206
2.47227	Nfatc4	nuclear factor of activated T cells, cytoplasmic, calcineurin dependent 4	2.50128e-05	1.30584	5.2899	9.5541	1.35121e-06	5.46759	5.38536
2.47071	Palld	palladin, cytoskeletal associated protein	0.000834937	1.30493	6.48178	5.70572	0.00014745	0.36808	6.60102
2.46537	Laptm5	lysosomal-associated protein transmembrane 5	0.000388176	1.30181	6.41713	6.41802	5.41341e-05	1.45672	6.59795
2.45335	Myo1f	myosin IF	0.00248475	1.29475	5.59712	4.78804	0.000595292	-0.990254	5.78571
2.45205	Pou2f2	POU domain, class 2, transcription factor 2	0.0290779	1.29399	1.23524	2.98807	0.0125845	-3.08582	1.37118
2.45155	Kcne4	potassium voltage-gated channel, Isk-related subfamily, gene 4	0.0166576	1.29369	3.3517	3.37861	0.00632078	-3.09123	3.52534
2.45026	Fras1	Fraser extracellular matrix complex subunit 1	0.00802761	1.29293	3.86088	3.90389	0.00254994	-2.36367	4.15165
2.45016	Skint3	selection and upkeep of intraepithelial T cells 3	0.818202	1.29288	-0.112856	0.31445	0.759175	-6.1185	4.02887
2.45011	Rin3	Ras and Rab interactor 3	0.000827512	1.29285	4.13675	5.71428	0.000145626	0.726216	4.28209
2.44902	Tmem100	transmembrane protein 100	0.00719858	1.2922	3.17641	3.98574	0.00221936	-2.07691	3.45698
2.44752	Bdkrb1	bradykinin receptor, beta 1	0.261749	1.29132	0.181071	1.424	0.182717	-5.05281	0.973706
2.44078	Man2a1	mannosidase 2, alpha 1	2.12376e-06	1.28734	7.87943	14.0514	2.81537e-08	9.44343	7.9902
2.43838	Smarca1	SWI/SNF related, matrix associated, actin dependent regulator of chromatin, subfamily a, member 1	2.87193e-05	1.28593	3.80617	9.37818	1.61872e-06	5.47337	3.8912
2.43556	Ackr3	atypical chemokine receptor 3	0.0183278	1.28425	5.14604	3.31015	0.00712717	-3.53559	5.30785
2.4329	F8	coagulation factor VIII	0.00143242	1.28268	2.53259	5.23826	0.000295724	0.290757	2.62982
2.43197	Slfn5	schlafen 5	0.000767792	1.28212	7.59173	5.77957	0.000132471	0.438402	7.70793
2.43151	Tlr9	toll-like receptor 9	0.0519715	1.28185	2.53305	2.58883	0.0255399	-4.13766	2.73207
2.43128	Bend6	BEN domain containing 6	0.0125474	1.28172	2.17287	3.5853	0.00440841	-2.27523	2.33723
2.42922	Klhl6	kelch-like 6	0.0161968	1.28049	2.9396	3.39775	0.00611243	-2.82544	3.12684
2.42608	Dpt	dermatopontin	0.000715815	1.27863	8.77683	5.84051	0.000121333	0.550804	9.00247
2.42328	Scamp5	secretory carrier membrane protein 5	0.00215058	1.27696	3.85137	4.90284	0.000496671	-0.55014	3.95976
2.42304	Lgi3	leucine-rich repeat LGI family, member 3	0.0445215	1.27682	2.74712	2.69291	0.0212407	-4.11433	2.9155
2.42176	Ass1	argininosuccinate synthetase 1	0.000607312	1.27606	4.42508	5.992	9.77524e-05	1.1459	4.71942
2.42157	Angptl4	angiopoietin-like 4	0.0585938	1.27594	5.62319	2.50632	0.0295492	-4.94916	6.03367
2.41986	St3gal2	ST3 beta-galactoside alpha-2,3-sialyltransferase 2	6.33229e-06	1.27492	5.64195	11.747	1.74263e-07	7.59098	5.73248
2.41868	Specc1	sperm antigen with calponin homology and coiled-coil domains 1	2.11513e-05	1.27422	4.22119	9.78144	1.07411e-06	5.86873	4.32895
2.41787	Ccl11	chemokine (C-C motif) ligand 11	0.0117137	1.27373	3.2917	3.63274	0.00406062	-2.6771	3.4869
2.41574	Slc6a12	solute carrier family 6 (neurotransmitter transporter, betaine/GABA), member 12	0.298321	1.27247	0.143003	1.31957	0.21429	-5.19071	0.868805
2.41532	Kcnk3	potassium channel, subfamily K, member 3	0.0502673	1.27222	0.915961	2.61157	0.0245327	-3.60752	1.10747
2.41057	Gpr114	NA	0.0973395	1.26938	2.13858	2.1506	0.0550582	-4.67206	2.4451
2.40663	Fcer1g	Fc receptor, IgE, high affinity I, gamma polypeptide	0.0074969	1.26701	4.41935	3.95669	0.00233125	-2.16957	4.72984
2.40546	Pcdhb21	protocadherin beta 21	0.000174261	1.26631	1.92557	7.22454	1.88634e-05	3.2561	1.99661
2.40509	Bco2	beta-carotene oxygenase 2	0.0871074	1.26609	0.191265	2.22986	0.0479862	-4.1214	0.331777
2.40393	Bmp1	bone morphogenetic protein 1	2.2178e-06	1.26539	8.57147	13.96	3.01045e-08	9.37462	8.66822
2.40023	Pecam1	platelet/endothelial cell adhesion molecule 1	3.5236e-05	1.26317	6.96523	9.09487	2.17782e-06	4.84484	7.13658
2.39991	Slc6a17	solute carrier family 6 (neurotransmitter transporter), member 17	0.00479332	1.26298	3.03881	4.28569	0.00134357	-1.38601	3.15461
2.39899	Antxr2	anthrax toxin receptor 2	3.03495e-05	1.26243	7.29118	9.30133	1.75312e-06	5.06006	7.42922
2.39889	Ccdc88b	coiled-coil domain containing 88B	0.0573522	1.26237	4.05309	2.52202	0.0287413	-4.56445	4.5789
2.3979	Stab1	stabilin 1	4.35953e-05	1.26177	8.32452	8.82529	2.90802e-06	4.50709	8.43054
2.39613	5730507C01Rik	RIKEN cDNA 5730507C01 gene	0.000217472	1.2607	4.76382	7.00025	2.50843e-05	2.42258	4.8576
2.39498	Fam171a1	family with sequence similarity 171, member A1	3.80431e-06	1.26001	5.2178	12.7291	7.73288e-08	8.50042	5.30491
2.39067	Krt20	keratin 20	0.040889	1.25742	-0.0170784	2.75334	0.0190823	-3.30643	0.13604
2.38941	Ms4a6d	membrane-spanning 4-domains, subfamily A, member 6D	0.00781901	1.25665	5.38781	3.92438	0.00246267	-2.40964	5.71723
2.38907	Ticam2	toll-like receptor adaptor molecule 2	0.00195082	1.25645	2.16352	4.98213	0.000438744	0.05139	2.28042
2.38789	Sirpb1a	signal-regulatory protein beta 1A	0.322748	1.25574	0.854634	1.25406	0.236306	-5.51456	1.35669
2.38443	Ptplad2	NA	0.000441969	1.25364	4.03796	6.28372	6.50483e-05	1.5538	4.13475
2.38266	B4galt5	UDP-Gal:betaGlcNAc beta 1,4-galactosyltransferase, polypeptide 5	5.88803e-05	1.25257	5.34303	8.45367	4.38206e-06	4.23547	5.4772
2.3821	Lcp2	lymphocyte cytosolic protein 2	0.014273	1.25224	4.1548	3.48841	0.00521726	-2.91092	4.54701
2.37842	Prkar1b	protein kinase, cAMP dependent regulatory, type I beta	0.00232141	1.25001	1.66136	4.84136	0.000547132	-0.0794941	1.75493
2.37437	Fcgr2b	Fc receptor, IgG, low affinity IIb	0.000163912	1.24755	5.78716	7.29765	1.72123e-05	2.74514	5.99296
2.37408	Dhrs9	dehydrogenase/reductase (SDR family) member 9	0.00143242	1.24737	3.8087	5.23887	0.000295449	0.166413	4.2391
2.37387	Nr4a2	nuclear receptor subfamily 4, group A, member 2	0.261179	1.24724	2.44892	1.42585	0.182194	-5.89849	2.92375
2.37315	Rab31	RAB31, member RAS oncogene family	6.23075e-06	1.2468	7.10363	11.7788	1.69582e-07	7.55186	7.20541
2.37215	Dnah6	dynein, axonemal, heavy chain 6	0.139774	1.2462	0.340138	1.89512	0.0851665	-4.52748	0.756328
2.36848	Col16a1	collagen, type XVI, alpha 1	2.07252e-05	1.24396	8.55177	9.80863	1.04533e-06	5.60429	8.64148
2.36442	Adamts14	a disintegrin-like and metallopeptidase (reprolysin type) with thrombospondin type 1 motif, 14	0.00106525	1.24148	5.56762	5.49761	0.000200235	0.134266	5.68405
2.36277	Armcx2	armadillo repeat containing, X-linked 2	2.78281e-05	1.24048	5.00512	9.41464	1.5589e-06	5.36618	5.11664
2.36129	Nuak2	NUAK family, SNF1-like kinase, 2	0.000239925	1.23957	4.22943	6.89008	2.89191e-05	2.45107	4.4674
2.36096	Pik3r3	phosphatidylinositol 3 kinase, regulatory subunit, polypeptide 3 (p55)	0.000236308	1.23937	4.36744	6.90946	2.82013e-05	2.38072	4.46356
2.35977	Kcnq4	potassium voltage-gated channel, subfamily Q, member 4	0.00372169	1.23865	0.989249	4.47945	0.000977543	-0.565903	1.05645
2.35741	Nostrin	nitric oxide synthase trafficker	0.00328486	1.23721	2.12645	4.57564	0.000836324	-0.59525	2.24771
2.35741	Trim25	tripartite motif-containing 25	3.81178e-05	1.2372	5.85071	8.99826	2.41372e-06	4.82268	6.02849
2.35687	Lpxn	leupaxin	0.00438834	1.23687	3.00701	4.35413	0.00120012	-1.19003	3.16089
2.35343	Fam83a	family with sequence similarity 83, member A	0.0119326	1.23477	1.89922	3.62021	0.00414964	-2.09498	2.12294
2.35136	Trex2	three prime repair exonuclease 2	0.0945617	1.23349	4.55192	2.17115	0.0531352	-5.37214	4.86098
2.35083	Cyth4	cytohesin 4	0.00102423	1.23317	5.79962	5.53229	0.000190201	0.191497	6.00133
2.3476	Ccdc102a	coiled-coil domain containing 102A	0.000233669	1.23119	4.23828	6.91992	2.78219e-05	2.39897	4.32973
2.34379	Zfp697	zinc finger protein 697	0.00240911	1.22884	1.88859	4.81284	0.000572356	-0.206187	1.96814
2.34261	Kif21b	kinesin family member 21B	0.000382294	1.22812	4.75993	6.43179	5.31307e-05	1.68071	4.91773
2.34184	Unc93b1	unc-93 homolog B1 (C. elegans)	0.000554121	1.22764	6.30798	6.077	8.67091e-05	0.952232	6.43367
2.34116	Hic1	hypermethylated in cancer 1	0.000202423	1.22723	4.30526	7.0747	2.28044e-05	2.60763	4.39595
2.3398	5830416P10Rik	NA	0.254603	1.22638	2.18117	1.44537	0.176763	-5.40871	3.68346
2.33907	Tyrobp	TYRO protein tyrosine kinase binding protein	0.0025543	1.22594	5.68332	4.76739	0.000615124	-1.01485	5.95992
2.33898	Lamc2	laminin, gamma 2	0.0489153	1.22588	6.84339	2.62961	0.0237616	-4.8685	7.31135
2.33779	Vav1	vav 1 oncogene	0.00602825	1.22514	4.85446	4.11334	0.00179024	-1.9729	5.22576
2.33755	Cacnb4	calcium channel, voltage-dependent, beta 4 subunit	0.00674552	1.225	2.00465	4.03268	0.0020502	-1.59503	2.12593
2.33636	S1pr1	sphingosine-1-phosphate receptor 1	0.000137844	1.22426	5.11251	7.4977	1.34397e-05	3.10575	5.35018
2.33568	E2f7	E2F transcription factor 7	0.00516343	1.22384	2.32216	4.22904	0.00147587	-1.19347	2.4941
2.33561	Cmtm3	CKLF-like MARVEL transmembrane domain containing 3	1.88211e-05	1.2238	5.39955	9.95376	9.05198e-07	5.87659	5.48262
2.33343	Notch4	notch 4	0.00129418	1.22245	4.18991	5.32607	0.000258872	0.131949	4.37635
2.33341	Ftl1	ferritin light polypeptide 1	7.26329e-06	1.22244	10.1053	11.4925	2.17203e-07	7.30508	10.2433
2.33178	Sash3	SAM and SH3 domain containing 3	0.00524111	1.22143	3.91847	4.21663	0.00150664	-1.65171	4.10117
2.33132	Klf12	Kruppel-like factor 12	0.00193052	1.22115	3.50452	4.99003	0.000433378	-0.405429	3.64962
2.33054	Tgfb3	transforming growth factor, beta 3	0.00206705	1.22066	5.31771	4.93495	0.000472289	-0.765519	5.4308
2.33022	Lrrc25	leucine rich repeat containing 25	0.0109145	1.22047	3.2854	3.68375	0.00371814	-2.38978	3.5206
2.3302	Eltd1	NA	5.85951e-05	1.22046	5.28777	8.46057	4.3483e-06	4.24105	5.39871
2.32985	6030419C18Rik	RIKEN cDNA 6030419C18 gene	0.00367388	1.22024	3.23491	4.48949	0.000961695	-1.11675	3.34593
2.32972	Pitx1	paired-like homeodomain transcription factor 1	0.29274	1.22016	0.493844	1.33572	0.209132	-5.33756	0.975364
2.32825	Prss23	protease, serine 23	0.00380354	1.21924	7.0354	4.46289	0.00100428	-1.68866	7.16354
2.32819	Zfhx3	zinc finger homeobox 3	0.000155004	1.21921	5.69304	7.36192	1.5889e-05	2.80024	5.78659
2.32787	Doc2b	double C2, beta	0.0252913	1.21901	1.16569	3.08675	0.0105675	-2.97935	1.2782
2.32417	Mov10	Moloney leukemia virus 10	0.0016984	1.21671	3.57811	5.09898	0.000366057	-0.13176	3.69741
2.32348	Vav2	vav 2 oncogene	0.000275156	1.21628	3.9886	6.75699	3.44111e-05	2.22835	4.07445
2.32293	Rasal3	RAS protein activator like 3	0.0540595	1.21595	2.24594	2.56112	0.026823	-4.13416	2.40877
2.32168	4930503L19Rik	RIKEN cDNA 4930503L19 gene	0.000178959	1.21517	3.14471	7.20038	1.94459e-05	3.03221	3.24789
2.32152	Trim30d	tripartite motif-containing 30D	0.0486931	1.21507	2.67743	2.63298	0.0236202	-4.09547	2.87428
2.31751	Fam101b	family with sequence similarity 101, member B	0.000742401	1.21257	5.37625	5.80663	0.000127395	0.624436	5.47418
2.31636	Slc7a7	solute carrier family 7 (cationic amino acid transporter, y+ system), member 7	0.000356902	1.21186	3.84225	6.50405	4.81854e-05	1.92621	3.94456
2.31567	Alox8	arachidonate 8-lipoxygenase	0.0805367	1.21143	3.28603	2.28441	0.043634	-4.9421	3.48965
2.31404	Itga4	integrin alpha 4	0.00231456	1.21041	5.98033	4.84408	0.00054479	-0.965395	6.10287
2.31378	Gprc5b	G protein-coupled receptor, family C, group 5, member B	0.00884496	1.21025	5.17663	3.83432	0.00287112	-2.61055	5.30455
2.31104	Skil	SKI-like	5.7681e-06	1.20854	6.64764	11.952	1.46377e-07	7.73174	6.78013
2.2996	Gm10825	predicted gene 10825	0.471713	1.20138	0.831116	0.92293	0.37622	-5.93341	1.45036
2.29697	Lat2	linker for activation of T cells family, member 2	0.000304196	1.19973	3.39526	6.66046	3.90909e-05	2.23401	3.48518
2.29576	LOC100861615	alpha takusan-like	0.176433	1.19897	0.67486	1.72494	0.113023	-4.95238	0.915885
2.29517	Gng4	guanine nucleotide binding protein (G protein), gamma 4	0.119387	1.1986	0.795962	2.00756	0.070392	-4.58233	0.997401
2.29469	BC147527	cDNA sequence BC147527	0.275946	1.1983	0.846731	1.38315	0.194567	-5.51643	1.17819
2.29206	Slc1a2	solute carrier family 1 (glial high affinity glutamate transporter), member 2	0.0663051	1.19665	1.86434	2.42033	0.0343838	-3.99916	2.62144
2.29122	Zfp521	zinc finger protein 521	3.31609e-05	1.19612	5.9529	9.18128	1.98787e-06	4.98772	6.03562
2.29004	Rras2	related RAS viral (r-ras) oncogene 2	0.00107408	1.19537	5.1358	5.49009	0.000202486	0.147643	5.23525
2.28752	Tvp23a	trans-golgi network vesicle protein 23A	0.000149736	1.19379	3.1318	7.40579	1.50489e-05	3.25977	3.20495
2.28584	Oas2	2'-5' oligoadenylate synthetase 2	0.180083	1.19272	3.79535	1.70826	0.116155	-5.987	4.10755
2.28568	Wnt10b	wingless-type MMTV integration site family, member 10B	0.00976452	1.19262	1.88062	3.7631	0.00324362	-2.21455	2.3316
2.28495	Adra2a	adrenergic receptor, alpha 2a	0.0111924	1.19216	2.53478	3.66521	0.00383903	-2.2852	2.65952
2.28261	Il1f9	interleukin 1 family, member 9	0.00154934	1.19069	5.53094	5.17756	0.00032443	-0.332784	5.75175
2.28025	Lphn1	NA	0.00079514	1.18919	5.59575	5.75126	0.000138011	0.510116	5.69424
2.27428	C1ra	complement component 1, r subcomponent A	0.00279073	1.18541	7.4696	4.69852	0.000686481	-1.2966	7.58129
2.27313	Engase	endo-beta-N-acetylglucosaminidase	0.00247674	1.18468	3.72773	4.79094	0.000592562	-0.794666	3.89502
2.27261	Mndal	myeloid nuclear differentiation antigen like	0.223618	1.18435	4.23723	1.54525	0.151092	-6.33399	4.5643
2.27233	Tfpi	tissue factor pathway inhibitor	0.000166998	1.18417	5.11669	7.27802	1.76399e-05	2.77155	5.22088
2.27199	Dennd4a	DENN/MADD domain containing 4A	0.000271822	1.18395	6.40434	6.77047	3.38068e-05	1.9665	6.63929
2.27099	Pgm1	phosphoglucomutase 1	0.000114446	1.18332	3.86758	7.69707	1.05512e-05	3.55402	4.02586
2.26907	Igsf10	immunoglobulin superfamily, member 10	0.000284721	1.1821	8.33484	6.7219	3.60389e-05	1.82413	8.43905
2.26586	Palm2	paralemmin 2	0.00368516	1.18006	2.85291	4.48728	0.000965154	-0.955297	2.96535
2.26313	Ifi47	interferon gamma inducible protein 47	0.247086	1.17832	4.07192	1.46895	0.170388	-6.37743	4.46132
2.25825	1110038B12Rik	RIKEN cDNA 1110038B12 gene	0.0109127	1.1752	1.07238	3.68397	0.00371675	-1.88042	1.14732
2.25754	B3galnt1	UDP-GalNAc:betaGlcNAc beta 1,3-galactosaminyltransferase, polypeptide 1	0.00273815	1.17475	4.50899	4.71394	0.000669774	-0.987328	4.61216
2.25318	Spta1	spectrin alpha, erythrocytic 1	0.34983	1.17196	0.272313	1.18639	0.260933	-5.4598	0.759666
2.25234	Insc	inscuteable homolog (Drosophila)	0.0440595	1.17142	0.702553	2.70108	0.0209353	-3.61916	0.963217
2.25201	Adam22	a disintegrin and metallopeptidase domain 22	0.010995	1.17121	4.32259	3.67826	0.00375356	-2.82097	4.51599
2.25052	Lrp3	low density lipoprotein receptor-related protein 3	0.001076	1.17026	4.06582	5.48668	0.000203516	0.294218	4.16924
2.25027	Tead2	TEA domain family member 2	0.000594564	1.1701	3.38093	6.01154	9.5086e-05	1.31217	3.47784
2.25024	Gpr132	G protein-coupled receptor 132	0.219054	1.17008	2.79902	1.56059	0.14745	-5.63271	3.55599
2.24856	Ereg	epiregulin	0.032423	1.169	4.68759	2.91141	0.0144164	-4.18225	4.83696
2.24708	Tes	testis derived transcript	0.000344436	1.16805	4.87778	6.53443	4.62555e-05	1.83744	5.13564
2.23993	Angpt2	angiopoietin 2	0.00101017	1.16346	4.04662	5.54568	0.00018647	0.466206	4.16034
2.23638	Pld4	phospholipase D family, member 4	0.00948496	1.16116	5.43368	3.78452	0.00312658	-2.72949	5.56008
2.23475	Ikzf3	IKAROS family zinc finger 3	0.29772	1.16011	1.61514	1.3211	0.213797	-5.77535	1.99733
2.23378	Dlg4	discs, large homolog 4 (Drosophila)	0.00062287	1.15949	3.53548	5.96892	0.000101003	1.17522	3.61832
2.23182	Ccne1	cyclin E1	0.0164045	1.15822	1.71411	3.38912	0.00620551	-2.4335	1.97494
2.23177	Slc38a1	solute carrier family 38, member 1	0.00651099	1.15819	4.2641	4.05761	0.0019659	-1.96364	4.55955
2.2316	Ebi3	Epstein-Barr virus induced gene 3	0.0441574	1.15808	0.339182	2.6995	0.020994	-3.34736	0.464974
2.23153	D730001G18Rik	RIKEN cDNA D730001G18 gene	0.0872744	1.15803	0.881388	2.22833	0.0481143	-4.43184	1.1253
2.22927	Ncf1	neutrophil cytosolic factor 1	0.000731875	1.15657	5.11758	5.82029	0.000124913	0.734914	5.33284
2.22911	Irgm1	immunity-related GTPase family M member 1	0.12783	1.15647	5.08641	1.95859	0.0765057	-5.85987	5.34215
2.22819	Lhx6	LIM homeobox protein 6	0.00450259	1.15587	2.10708	4.33547	0.00123757	-0.959328	2.27475
2.22772	Grk5	G protein-coupled receptor kinase 5	0.000201513	1.15557	4.17873	7.08015	2.26465e-05	2.64794	4.26922
2.22651	Scimp	SLP adaptor and CSK interacting membrane protein	0.224154	1.15478	1.08357	1.54355	0.151501	-5.35293	1.35915
2.22633	Cd44	CD44 antigen	0.00121921	1.15466	8.30102	5.37794	0.000239424	-0.191031	8.50883
2.22408	Gla	galactosidase, alpha	0.00594365	1.15321	4.48399	4.12476	0.0017563	-1.83523	5.0234
2.22391	Fhl5	four and a half LIM domains 5	0.0082275	1.1531	1.97095	3.88639	0.00262704	-1.7804	2.05745
2.2236	Ebf1	early B cell factor 1	0.000418116	1.1529	6.19065	6.34139	6.00973e-05	1.32954	6.27622
2.22061	Tubb2a	tubulin, beta 2A class IIA	0.000742401	1.15096	7.30322	5.80654	0.000127412	0.491118	7.44649
2.22018	Ifi203	interferon activated gene 203	0.0082712	1.15068	5.80378	3.88278	0.00264327	-2.61937	5.93292
2.21962	Disc1	disrupted in schizophrenia 1	0.0282101	1.15032	1.65619	3.00878	0.0121311	-3.20607	1.76121
2.21844	Rnf122	ring finger protein 122	0.000436846	1.14954	3.02725	6.29663	6.3903e-05	1.81195	3.12261
2.21767	Thbd	thrombomodulin	2.56343e-05	1.14904	6.14802	9.52403	1.39332e-06	5.36674	6.27094
2.21387	Ccbe1	collagen and calcium binding EGF domains 1	0.032941	1.14657	4.00813	2.89985	0.0147148	-4.03716	4.17603
2.2136	Aoah	acyloxyacyl hydrolase	0.0641762	1.14639	2.80128	2.44297	0.0330411	-4.47928	2.99609
2.21167	Batf	basic leucine zipper transcription factor, ATF-like	0.0454488	1.14514	1.89109	2.679	0.0217708	-3.69834	2.19973
2.20989	Mical2	microtubule associated monooxygenase, calponin and LIM domain containing 2	0.00136314	1.14398	6.2384	5.28158	0.000276893	-0.28752	6.33637
2.20677	Gm10400	predicted gene 10400	0.00399216	1.14194	2.40369	4.42626	0.00106619	-1.01402	2.4912
2.20494	Naip2	NLR family, apoptosis inhibitory protein 2	0.0132017	1.14074	4.15521	3.5488	0.0046968	-2.88686	4.33712
2.20311	Grasp	GRP1 (general receptor for phosphoinositides 1)-associated scaffold protein	0.0059075	1.13954	3.57229	4.12931	0.00174298	-1.8432	3.69153
2.20012	C530008M17Rik	RIKEN cDNA C530008M17 gene	0.0070265	1.13758	1.79581	4.00409	0.00215157	-1.55204	1.88329
2.199	Zfp286	zinc finger protein 286	0.00953683	1.13685	1.10688	3.78	0.0031509	-1.74397	1.17164
2.19466	Sat1	spermidine/spermine N1-acetyl transferase 1	0.000194541	1.134	6.83893	7.11654	2.16217e-05	2.40662	7.05682
2.19366	Snora23	small nucleolar RNA, H/ACA box 23	0.0874572	1.13334	1.09892	2.22677	0.0482452	-4.3051	1.28487
2.19222	Stx11	syntaxin 11	0.00979041	1.1324	4.2264	3.76085	0.00325614	-2.30004	5.27105
2.19006	Ifi202b	interferon activated gene 202B	0.0139679	1.13097	6.90073	3.50537	0.00506533	-3.35329	7.03674
2.18604	Gsta1	glutathione S-transferase, alpha 1 (Ya)	0.45351	1.12832	2.17547	0.959655	0.358239	-6.22856	2.90694
2.18562	Ttyh2	tweety family member 2	0.000371291	1.12804	5.38414	6.4607	5.109e-05	1.5863	5.46338
2.18361	Pira6	paired-Ig-like receptor A6	0.0471476	1.12671	2.50701	2.65504	0.022715	-4.03076	2.668
2.17538	Ugdh	UDP-glucose dehydrogenase	0.000554121	1.12127	6.21702	6.07728	8.66751e-05	0.945507	6.30227
2.17268	Nccrp1	non-specific cytotoxic cell receptor protein 1 homolog (zebrafish)	0.010396	1.11948	3.5793	3.71736	0.00350893	-2.51873	3.68315
2.17081	Aif1	allograft inflammatory factor 1	0.0649725	1.11823	3.71229	2.43475	0.0335227	-4.75454	3.92528
2.16785	Loxl2	lysyl oxidase-like 2	0.000154523	1.11627	9.33992	7.36765	1.57764e-05	2.72002	9.43106
2.16579	Ugcg	UDP-glucose ceramide glucosyltransferase	4.35953e-05	1.11489	7.31401	8.82391	2.91237e-06	4.51561	7.4388
2.16547	Ptk7	PTK7 protein tyrosine kinase 7	0.00291443	1.11468	7.16305	4.66656	0.000722512	-1.34582	7.26345
2.16521	Gng2	guanine nucleotide binding protein (G protein), gamma 2	0.000441056	1.11451	4.61374	6.28641	6.48082e-05	1.45564	4.70024
2.16464	Wdr62	WD repeat domain 62	0.00166482	1.11413	2.93116	5.11527	0.000356984	0.0165756	3.00858
2.16425	Dock2	dedicator of cyto-kinesis 2	0.00227279	1.11387	5.70024	4.85767	0.000533236	-0.893384	5.86781
2.16425	Dock2	dedicator of cyto-kinesis 2	0.00227279	1.11387	5.70024	4.85767	0.000533236	-0.893384	5.86781
2.16261	Ston2	stonin 2	0.00523912	1.11277	5.29888	4.21724	0.00150512	-1.99326	5.41221
2.16189	Ldlrad4	low density lipoprotein receptor class A domain containing 4	0.00013014	1.1123	4.78169	7.55819	1.24823e-05	3.14787	4.85525
2.16146	Farp1	FERM, RhoGEF (Arhgef) and pleckstrin domain protein 1 (chondrocyte-derived)	0.000655028	1.11201	5.7667	5.92328	0.000107777	0.750477	5.85081
2.15985	Oas1g	2'-5' oligoadenylate synthetase 1G	0.3064	1.11093	1.45598	1.29796	0.221361	-5.86757	1.88148
2.15885	Csprs	component of Sp100-rs	0.256525	1.11027	3.13839	1.43988	0.178276	-6.13611	3.47404
2.15818	D430019H16Rik	RIKEN cDNA D430019H16 gene	0.051722	1.10981	2.35772	2.59195	0.0253995	-4.17225	2.49584
2.15769	Zyx	zyxin	0.00186464	1.10949	6.27274	5.0203	0.00041345	-0.686482	6.4458
2.15645	Htra1	HtrA serine peptidase 1	0.000343661	1.10866	7.61234	6.53948	4.5943e-05	1.56156	7.8333
2.15489	Ecm1	extracellular matrix protein 1	0.000119904	1.10761	6.037	7.64489	1.12361e-05	3.13485	6.11556
2.15444	Creb3l2	cAMP responsive element binding protein 3-like 2	0.000625535	1.10731	5.02234	5.96543	0.000101504	0.909421	5.10708
2.15423	Gm12250	predicted gene 12250	0.438036	1.10717	2.78471	0.990776	0.343493	-6.61218	3.37903
2.15353	5430425K12Rik	RIKEN cDNA 5430425K12 gene	0.33585	1.1067	-1.73072	1.22137	0.247959	-4.98979	-0.113034
2.15211	C1qtnf2	C1q and tumor necrosis factor related protein 2	0.000113097	1.10575	4.77028	7.71381	1.0341e-05	3.3543	4.84117
2.14631	Cpt1c	carnitine palmitoyltransferase 1c	5.51487e-05	1.10186	3.62747	8.53584	3.99755e-06	4.54598	3.69133
2.14461	Fam65a	family with sequence similarity 65, member A	0.00316467	1.10071	3.90362	4.60482	0.000797873	-1.05485	3.99966
2.14348	Vcl	vinculin	4.5286e-05	1.09995	7.45128	8.78093	3.05172e-06	4.45971	7.54603
2.14213	Adamts6	a disintegrin-like and metallopeptidase (reprolysin type) with thrombospondin type 1 motif, 6	0.018639	1.09905	3.61461	3.29863	0.00727297	-3.22754	3.76081
2.14185	Cyba	cytochrome b-245, alpha polypeptide	0.000810647	1.09886	5.17621	5.73331	0.000141652	0.564513	5.30416
2.14151	Gnpda1	glucosamine-6-phosphate deaminase 1	0.000334953	1.09863	4.37245	6.56873	4.41758e-05	1.90565	4.45881
2.14023	Hist1h2ap	histone cluster 1, H2ap	0.0571904	1.09776	3.60841	2.52394	0.0286445	-4.55888	3.82177
2.13955	Fam20c	family with sequence similarity 20, member C	6.84122e-05	1.09731	3.53372	8.26792	5.40679e-06	4.25386	3.59701
2.13927	Htra3	HtrA serine peptidase 3	0.00839612	1.09712	6.73465	3.87259	0.00268956	-2.71456	6.90893
2.13924	Krt14	keratin 14	0.010971	1.0971	11.5621	3.68006	0.00374191	-2.9748	11.8053
2.13771	Bin2	bridging integrator 2	0.0239122	1.09607	3.01755	3.12484	0.00987926	-3.31918	3.22707
2.13674	Sp100	nuclear antigen Sp100	0.0327956	1.09541	5.09782	2.90287	0.0146363	-4.24462	5.2574
2.13483	C5ar1	complement component 5a receptor 1	0.0502781	1.09412	4.24232	2.61129	0.0245449	-4.44613	4.80474
2.13421	C1qb	complement component 1, q subcomponent, beta polypeptide	0.00247372	1.0937	6.47881	4.79258	0.000591022	-1.10489	6.56937
2.13408	Lcp1	lymphocyte cytosolic protein 1	0.00121733	1.09362	7.7663	5.37943	0.000238886	-0.1769	8.17961
2.1333	Grem2	gremlin 2, DAN family BMP antagonist	0.00157266	1.09309	4.5587	5.16353	0.000331479	-0.258054	4.65146
2.12892	Pdgfd	platelet-derived growth factor, D polypeptide	0.00215058	1.09012	3.928	4.90261	0.000496846	-0.620773	4.03091
2.12858	Dsg1b	desmoglein 1 beta	0.0171816	1.08989	8.16352	3.35719	0.00656256	-3.64258	8.33637
2.12845	Csgalnact1	chondroitin sulfate N-acetylgalactosaminyltransferase 1	6.66213e-05	1.0898	4.66048	8.30374	5.19065e-06	4.16675	4.84186
2.12607	Neurl3	neuralized E3 ubiquitin protein ligase 3	0.0442338	1.08819	3.40117	2.69811	0.0210456	-4.12085	3.77957
2.12538	Lrrc8c	leucine rich repeat containing 8 family, member C	0.0145694	1.08772	3.43458	3.47225	0.00536639	-2.88786	3.55539
2.12529	Col4a1	collagen, type IV, alpha 1	3.88918e-05	1.08766	9.89115	8.97238	2.48148e-06	4.70215	10.0572
2.12291	Sema7a	sema domain, immunoglobulin domain (Ig), and GPI membrane anchor, (semaphorin) 7A	0.00427845	1.08604	4.39431	4.37402	0.00116152	-1.49396	4.56421
2.12227	Il7r	interleukin 7 receptor	0.00710957	1.08561	3.52784	3.99594	0.00218142	-1.95914	3.67134
2.12071	Pi16	peptidase inhibitor 16	0.0632252	1.08455	6.31917	2.45411	0.0323989	-5.21739	6.64132
2.12058	Myef2	myelin basic protein expression factor 2, repressor	1.6491e-05	1.08446	4.25771	10.1367	7.56833e-07	6.22691	4.354
2.11894	Rn7s1	7S RNA 1	0.00195396	1.08334	15.3217	4.98031	0.000439988	-0.563878	15.4327
2.11894	Rn7s2	7S RNA 2	0.00195396	1.08334	15.3217	4.98031	0.000439988	-0.563878	15.4327
2.11706	Sh2d3c	SH2 domain containing 3C	0.0390656	1.08206	3.93243	2.78491	0.0180429	-3.98008	4.82869
2.11649	Fam189b	family with sequence similarity 189, member B	0.00286917	1.08167	2.2031	4.67857	0.000708742	-0.502832	2.27392
2.11638	6330407A03Rik	RIKEN cDNA 6330407A03 gene	0.0301671	1.0816	2.19875	2.9608	0.0132076	-3.33324	2.44164
2.11452	Areg	amphiregulin	0.104411	1.08033	1.97371	2.10078	0.0600003	-4.70823	2.26818
2.11422	Nckap1l	NCK associated protein 1 like	0.000827604	1.08013	6.61941	5.71344	0.000145803	0.38912	6.8152
2.11339	1700017B05Rik	RIKEN cDNA 1700017B05 gene	0.00315839	1.07956	5.02474	4.60639	0.000795855	-1.17383	5.34964
2.1125	Scarf1	scavenger receptor class F, member 1	0.00162913	1.07895	3.50948	5.1337	0.000347004	-0.0671545	3.61387
2.1124	Duox2	dual oxidase 2	0.0344327	1.07888	1.33913	2.86917	0.0155378	-3.61151	1.72877
2.11083	Inpp5d	inositol polyphosphate-5-phosphatase D	0.000217676	1.07781	6.17731	6.9984	2.51438e-05	2.29806	6.3948
2.11082	Pde8a	phosphodiesterase 8A	0.000428032	1.07781	4.83017	6.31802	6.20533e-05	1.43774	4.90558
2.1098	Fam64a	family with sequence similarity 64, member A	0.00949609	1.07711	1.84549	3.78371	0.0031309	-1.78581	2.10956
2.10884	Robo4	roundabout guidance receptor 4	0.00100288	1.07645	4.35481	5.55235	0.00018464	0.41863	4.47293
2.10722	Rgs16	regulator of G-protein signaling 16	0.250628	1.07534	2.16594	1.45791	0.173348	-5.77257	2.50129
2.10695	Slamf6	SLAM family member 6	0.292743	1.07515	0.257141	1.33565	0.209154	-5.344	0.565973
2.1064	Arhgap19	Rho GTPase activating protein 19	0.00207628	1.07478	4.79549	4.93127	0.000475024	-0.690472	4.8767
2.10474	Arg2	arginase type II	0.0309202	1.07364	3.87417	2.94424	0.0136012	-3.67289	4.80766
2.10409	Bcl3	B cell leukemia/lymphoma 3	0.125331	1.0732	2.84608	1.9739	0.0745442	-5.1827	3.18156
2.1036	Golm1	golgi membrane protein 1	4.4858e-06	1.07286	4.89856	12.4368	9.79022e-08	8.30383	5.03681
2.10346	Cntln	centlein, centrosomal protein	7.74802e-05	1.07276	4.54582	8.1361	6.28986e-06	3.93003	4.61592
2.10218	Snora70	small nucleolar RNA, H/ACA box 70	0.0704698	1.07188	2.40386	2.3795	0.0369417	-4.51182	2.5425
2.10174	Sema3g	sema domain, immunoglobulin domain (Ig), short basic domain, secreted, (semaphorin) 3G	0.000221821	1.07158	3.78807	6.97608	2.58763e-05	2.5262	3.8599
2.10094	Tram2	translocating chain-associating membrane protein 2	0.0179437	1.07103	2.54687	3.32624	0.0069287	-2.90747	2.66085
2.10074	Syngap1	synaptic Ras GTPase activating protein 1 homolog (rat)	0.000606347	1.0709	2.66534	5.99342	9.75552e-05	1.38929	2.73117
2.10043	Sema3c	sema domain, immunoglobulin domain (Ig), short basic domain, secreted, (semaphorin) 3C	0.0132017	1.07068	7.72778	3.54872	0.00469743	-3.29735	7.99698
2.10016	Gdpd5	glycerophosphodiester phosphodiesterase domain containing 5	0.000698448	1.0705	3.2998	5.862	0.000117647	1.08515	3.37391
2.09961	Galc	galactosylceramidase	7.67342e-05	1.07012	3.74141	8.1465	6.21483e-06	4.07489	3.8066
2.0985	Apoc2	apolipoprotein C-II	0.578442	1.06936	-0.659283	0.720568	0.486493	-5.61086	0.197156
2.09678	Gm11710	predicted gene 11710	0.811057	1.06817	0.980982	0.32731	0.749695	-6.4004	2.73229
2.09391	Pcdhb16	protocadherin beta 16	0.000364711	1.0662	3.76031	6.4779	4.99159e-05	1.86636	3.82579
2.09328	Enpp3	ectonucleotide pyrophosphatase/phosphodiesterase 3	0.00920446	1.06576	2.9703	3.80645	0.00301129	-2.22419	3.0553
2.09278	Sp110	Sp110 nuclear body protein	0.0418102	1.06542	3.84298	2.73688	0.0196476	-4.2845	4.00389
2.08985	Msn	moesin	3.92742e-05	1.0634	7.95692	8.95225	2.53565e-06	4.65228	8.12603
2.08798	Ctsb	cathepsin B	6.73182e-05	1.06211	10.1824	8.29052	5.26931e-06	3.91415	10.2632
2.0861	Arhgap29	Rho GTPase activating protein 29	8.93128e-05	1.06081	6.86844	7.98037	7.53863e-06	3.50649	6.93652
2.08445	Heyl	hairy/enhancer-of-split related with YRPW motif-like	0.00162502	1.05966	2.70859	5.13625	0.000345648	0.110698	2.78255
2.08367	Fxyd5	FXYD domain-containing ion transport regulator 5	0.000184832	1.05913	5.87635	7.16679	2.02879e-05	2.5867	6.27051
2.08331	Nckap5l	NCK-associated protein 5-like	0.0112263	1.05888	3.68041	3.66299	0.00385381	-2.62733	3.78635
2.08302	Ccl7	chemokine (C-C motif) ligand 7	0.0564458	1.05868	3.87512	2.53253	0.0282132	-4.58369	4.15948
2.08243	Parpbp	PARP1 binding protein	0.0109661	1.05826	2.74231	3.68055	0.00373874	-2.29614	2.87589
2.08228	Themis2	thymocyte selection associated family member 2	0.0756606	1.05817	4.71933	2.3293	0.0403405	-5.08285	5.17218
2.08021	Fam101a	family with sequence similarity 101, member A	0.013083	1.05673	1.57843	3.55559	0.00464167	-2.34431	1.70796
2.07968	Efemp1	epidermal growth factor-containing fibulin-like extracellular matrix protein 1	0.0439252	1.05636	6.0828	2.70304	0.0208624	-4.77776	6.37125
2.07949	Adcy3	adenylate cyclase 3	0.000149179	1.05623	4.76167	7.41136	1.49457e-05	2.97004	4.82776
2.07824	Prelid2	PRELI domain containing 2	0.0226637	1.05537	0.590698	3.16215	0.00924943	-2.60112	0.758649
2.07784	Zfp366	zinc finger protein 366	0.00380809	1.05509	2.52601	4.46183	0.00100601	-0.909693	2.62795
2.07745	Rilpl2	Rab interacting lysosomal protein-like 2	0.00436401	1.05481	3.84684	4.35797	0.00119256	-1.3427	4.16479
2.0698	Gtse1	G two S phase expressed protein 1	0.00596211	1.04949	1.90406	4.12209	0.00176418	-1.27638	2.05163
2.0696	Ttc12	tetratricopeptide repeat domain 12	0.00523401	1.04935	2.60511	4.21835	0.00150234	-1.33197	2.72303
2.06927	Mmp8	matrix metallopeptidase 8	0.491038	1.04912	0.682571	0.883677	0.396133	-5.71304	1.76716
2.06923	Myct1	myc target 1	0.00283649	1.04909	2.74476	4.68696	0.000699288	-0.583123	2.86267
2.0689	Igf2r	insulin-like growth factor 2 receptor	1.04e-05	1.04886	8.40559	10.851	3.8569e-07	6.66278	8.4852
2.06774	Egln3	egl-9 family hypoxia-inducible factor 3	0.0165441	1.04806	5.93608	3.38322	0.00626988	-3.44922	6.27498
2.06772	Bc1	brain cytoplasmic RNA 1	0.00755657	1.04804	4.41068	3.95071	0.00235502	-2.24752	4.54854
2.06638	Sdc3	syndecan 3	0.00775568	1.04711	6.63677	3.93053	0.00243706	-2.58743	6.74404
2.06608	Rhob	ras homolog family member B	2.53557e-05	1.04689	6.64143	9.53701	1.37497e-06	5.34866	6.78727
2.06546	Pydc3	pyrin domain containing 3	0.364815	1.04646	0.142142	1.15145	0.274422	-5.657	0.60442
2.06523	Rrad	Ras-related associated with diabetes	0.0831556	1.0463	2.80431	2.26222	0.0453565	-4.79499	2.98272
2.06253	9430020K01Rik	RIKEN cDNA 9430020K01 gene	0.000222149	1.04442	6.10252	6.97447	2.59298e-05	2.22419	6.17378
2.0597	Plac9b	placenta specific 9b	0.109785	1.04243	3.08184	2.06512	0.0637921	-5.38009	3.34076
2.05815	Il2rg	interleukin 2 receptor, gamma chain	0.0798259	1.04135	3.55261	2.29048	0.0431743	-4.89509	3.8718
2.05656	Nfkbid	nuclear factor of kappa light polypeptide gene enhancer in B cells inhibitor, delta	0.234637	1.04023	3.02668	1.50945	0.159895	-5.65285	4.29444
2.05479	Trim30a	tripartite motif-containing 30A	0.0856161	1.03899	5.46188	2.24195	0.0469877	-5.44156	5.66854
2.05435	Irf8	interferon regulatory factor 8	0.0605542	1.03868	5.14608	2.48296	0.0307924	-4.98718	5.32566
2.05383	Arid3a	AT rich interactive domain 3A (BRIGHT-like)	0.000225988	1.03831	4.48488	6.95332	2.66463e-05	2.44212	4.6055
2.0534	Ripk3	receptor-interacting serine-threonine kinase 3	0.00051343	1.03802	3.861	6.14643	7.8679e-05	1.47363	4.11318
2.05301	Itgb5	integrin beta 5	1.86026e-05	1.03774	7.65705	9.97136	8.89647e-07	5.76927	7.71888
2.05116	Kdr	kinase insert domain protein receptor	0.000689507	1.03644	5.78159	5.87487	0.000115496	0.712803	5.95507
2.05062	Rnd1	Rho family GTPase 1	0.13298	1.03606	1.6958	1.93066	0.0802111	-4.77888	2.30599
2.05034	Tgfbr2	transforming growth factor, beta receptor II	0.000189401	1.03586	9.13303	7.14305	2.09068e-05	2.42051	9.20229
2.04959	Ephb2	Eph receptor B2	4.70719e-05	1.03533	5.3907	8.73065	3.22397e-06	4.52114	5.45256
2.04895	Dnah10	dynein, axonemal, heavy chain 10	0.0663706	1.03488	0.395793	2.41939	0.0344406	-3.89664	0.475091
2.04832	Slc26a6	solute carrier family 26, member 6	0.586659	1.03444	-0.658736	0.705539	0.495425	-5.88699	0.205352
2.04832	Slc26a6	solute carrier family 26, member 6	0.586659	1.03444	-0.658736	0.705539	0.495425	-5.88699	0.205352
2.0481	Gpr174	G protein-coupled receptor 174	0.491129	1.03428	0.0910052	0.883404	0.396274	-5.7444	0.640578
2.04794	Pthlh	parathyroid hormone-like peptide	0.127441	1.03417	2.06956	1.96079	0.0762207	-4.98225	2.32594
2.04784	Plekho1	pleckstrin homology domain containing, family O member 1	0.000217447	1.0341	4.82524	7.00113	2.50558e-05	2.43088	4.90529
2.04466	1700020D05Rik	RIKEN cDNA 1700020D05 gene	0.00547557	1.03186	0.621763	4.18433	0.00158989	-0.970204	0.649335
2.04412	Cfp	complement factor properdin	0.00988733	1.03148	5.69307	3.75389	0.00329532	-2.8025	5.83684
2.04299	B4galt6	UDP-Gal:betaGlcNAc beta 1,4-galactosyltransferase, polypeptide 6	0.000222689	1.03069	4.96611	6.97089	2.60498e-05	2.3713	5.05053
2.04262	Slfn2	schlafen 2	0.0404492	1.03042	5.34202	2.76094	0.0188269	-4.46593	5.73728
2.0403	Olfml2b	olfactomedin-like 2B	0.000193133	1.02878	7.69931	7.12422	2.14119e-05	2.37329	7.76515
2.04024	Myof	myoferlin	2.56343e-05	1.02874	8.07435	9.52333	1.39431e-06	5.28967	8.13929
2.04021	Txndc5	thioredoxin domain containing 5	2.50128e-05	1.02871	7.70034	9.55515	1.34977e-06	5.32471	7.76469
2.03842	Gria3	glutamate receptor, ionotropic, AMPA3 (alpha 3)	0.000441056	1.02745	4.4747	6.28626	6.48212e-05	1.46423	4.54292
2.03671	Capn12	calpain 12	0.00490911	1.02624	1.6788	4.26784	0.00138386	-1.06551	1.73174
2.03458	Homer3	homer scaffolding protein 3	0.000910427	1.02473	4.47329	5.63142	0.000164357	0.498165	4.55806
2.03382	Zbp1	Z-DNA binding protein 1	0.291006	1.02419	3.25197	1.34073	0.207552	-6.35897	3.58363
2.0335	Fat3	FAT atypical cadherin 3	0.0256127	1.02397	2.78226	3.07821	0.0107283	-3.56179	2.95084
2.03242	Tmem9	transmembrane protein 9	4.55322e-05	1.0232	3.88902	8.77008	3.08805e-06	4.76663	3.94294
2.03165	Ccdc23	NA	0.000169954	1.02265	3.45348	7.25417	1.81746e-05	3.00178	3.51493
2.03129	Atf3	activating transcription factor 3	0.184105	1.0224	5.30273	1.69136	0.119409	-6.18437	5.8924
2.03077	Serpinb9	serine (or cysteine) peptidase inhibitor, clade B, member 9	0.0034265	1.02203	4.26161	4.54289	0.000881828	-1.2313	4.34682
2.0272	Ccnb2	cyclin B2	0.0012864	1.01949	3.41044	5.33144	0.000256783	0.309477	3.57487
2.02711	Fcgr3	Fc receptor, IgG, low affinity III	0.00067693	1.01942	5.89257	5.89322	0.000112503	0.731874	6.08725
2.02446	Jun	jun proto-oncogene	0.00351418	1.01754	6.81756	4.52319	0.000910448	-1.55458	7.02422
2.02392	Gadd45a	growth arrest and DNA-damage-inducible 45 alpha	0.0333836	1.01715	3.29638	2.89124	0.0149414	-3.64535	4.01195
2.02158	Foxm1	forkhead box M1	0.00752166	1.01549	2.98526	3.95423	0.00234103	-1.88043	3.1292
2.02049	Pcdhb13	protocadherin beta 13	0.0269438	1.0147	1.17847	3.041	0.0114585	-3.05546	1.2406
2.01951	Pcdhb20	protocadherin beta 20	0.0106476	1.01401	1.94625	3.70053	0.00361212	-2.1404	2.01876
2.01944	Ptprj	protein tyrosine phosphatase, receptor type, J	0.000211886	1.01395	7.15124	7.02661	2.42502e-05	2.25579	7.24991
2.01899	Ms4a4c	membrane-spanning 4-domains, subfamily A, member 4C	0.476774	1.01363	2.94779	0.912765	0.381308	-6.63241	3.55363
2.0185	Edn1	endothelin 1	0.0253337	1.01329	2.56264	3.08571	0.010587	-3.33786	2.66096
2.01802	Clec2i	C-type lectin domain family 2, member i	0.0578504	1.01294	1.81828	2.51596	0.0290508	-4.10834	1.92716
2.01502	Dsel	dermatan sulfate epimerase-like	0.000352698	1.0108	7.36315	6.51489	4.74873e-05	1.52966	7.43095
2.01437	Apold1	apolipoprotein L domain containing 1	0.119556	1.01033	3.12186	2.00653	0.0705158	-5.24685	3.41065
2.01266	AI607873	expressed sequence AI607873	0.00446675	1.0091	4.86259	4.34154	0.00122526	-1.69577	4.94129
2.01222	Dpp4	dipeptidylpeptidase 4	0.0175674	1.00879	6.18888	3.34143	0.0067464	-3.65114	6.51561
2.01118	Dennd5b	DENN/MADD domain containing 5B	3.13194e-05	1.00804	4.99115	9.26164	1.82723e-06	5.16804	5.04751
2.01098	Tgtp1	T cell specific GTPase 1	0.495932	1.0079	3.64099	0.873564	0.401379	-6.97846	4.29964
2.01057	Aqp3	aquaporin 3	0.0341199	1.0076	6.64227	2.87545	0.0153658	-4.46774	6.77863
2.01054	Cacna1c	calcium channel, voltage-dependent, L type, alpha 1C subunit	0.00143664	1.00759	5.30563	5.23463	0.000297365	-0.268653	5.38114
2.0086	Fut4	fucosyltransferase 4	0.00576124	1.00619	2.53928	4.14817	0.00168884	-1.4394	2.64911
2.00765	Cd33	CD33 antigen	0.0177613	1.00551	3.88841	3.33308	0.00684604	-3.16862	4.16364
2.00764	Pcdhga2	protocadherin gamma subfamily A, 2	0.0443102	1.0055	1.69965	2.69673	0.0210972	-3.81851	1.80487
2.00748	Fbxo17	F-box protein 17	0.00192711	1.00539	2.24721	4.99156	0.000432348	-0.0017374	2.30953
2.00729	Apbb1ip	amyloid beta (A4) precursor protein-binding, family B, member 1 interacting protein	0.0175687	1.00525	3.53094	3.34121	0.00674904	-3.07348	3.75809
2.00717	Casp3	caspase 3	9.77351e-05	1.00516	4.93815	7.87649	8.51891e-06	3.5704	5.03839
2.0064	Mgat3	mannoside acetylglucosaminyltransferase 3	0.00495753	1.00461	2.1536	4.25929	0.0014036	-1.23664	2.21481
2.00625	Pde3a	phosphodiesterase 3A, cGMP inhibited	0.000156163	1.0045	3.78979	7.35143	1.60972e-05	3.01642	3.85584
2.00604	Cr2	complement receptor 2	0.16998	1.00435	0.388511	1.75238	0.108034	-4.90117	0.528135
2.00272	Sfmbt2	Scm-like with four mbt domains 2	0.101785	1.00196	1.2466	2.11891	0.0581546	-4.46699	1.50282
1.9979	Sp140	Sp140 nuclear body protein	0.105772	0.998484	4.85097	2.09144	0.0609723	-5.48822	5.37956
1.99707	2610305D13Rik	RIKEN cDNA 2610305D13 gene	0.77636	0.997887	1.32738	0.383649	0.70869	-6.53157	2.93107
1.99673	Has2	hyaluronan synthase 2	0.00199905	0.997636	4.93269	4.96186	0.000452837	-0.608305	5.1019
1.99656	Ddi1	DNA-damage inducible 1	0.0200686	0.997518	0.748699	3.24775	0.00795388	-2.61915	0.808646
1.99398	Mirg	miRNA containing gene	0.00145819	0.995651	3.36632	5.22245	0.000302932	0.0262988	3.43089
1.99315	Tie1	tyrosine kinase with immunoglobulin-like and EGF-like domains 1	0.000181378	0.995052	5.08029	7.18872	1.97337e-05	2.68138	5.25171
1.99274	Fam46b	family with sequence similarity 46, member B	0.0400726	0.994756	4.67514	2.76738	0.0186129	-4.40981	4.82411
1.99224	C1qtnf3	C1q and tumor necrosis factor related protein 3	0.0233587	0.994391	7.59291	3.14123	0.00959745	-4.02974	7.72704
1.99131	Spon2	spondin 2, extracellular matrix protein	0.0453413	0.993718	4.88943	2.68058	0.0217099	-4.6677	5.02346
1.99128	Siglech	sialic acid binding Ig-like lectin H	0.27677	0.993697	3.16784	1.38074	0.195287	-6.23751	3.46946
1.99091	Soga1	suppressor of glucose, autophagy associated 1	0.000343946	0.993431	6.91198	6.53587	4.6166e-05	1.56904	6.97639
1.98955	Slc16a2	solute carrier family 16 (monocarboxylic acid transporters), member 2	0.00239397	0.992441	4.83149	4.81793	0.00056777	-0.816027	5.03845
1.98741	Sfn	stratifin	0.0157807	0.990893	8.32098	3.41461	0.00593474	-3.53988	8.47655
1.98717	Prcp	prolylcarboxypeptidase (angiotensinase C)	0.00361165	0.990714	5.61447	4.50243	0.000941672	-1.5071	5.70684
1.98699	Fam196b	family with sequence similarity 196, member B	0.0673846	0.990587	3.39373	2.40941	0.0350504	-4.70476	3.59466
1.9855	Bicd1	bicaudal D homolog 1 (Drosophila)	0.00779065	0.989499	1.23089	3.92703	0.00245159	-1.63882	1.36682
1.98518	Chst11	carbohydrate sulfotransferase 11	0.0101402	0.989273	4.95888	3.73583	0.00339917	-2.65775	5.35319
1.98451	Cd97	NA	0.00577722	0.988786	5.98867	4.14599	0.00169499	-2.14483	6.1307
1.9842	Ctsz	cathepsin Z	0.000442054	0.98856	6.72515	6.2829	6.51217e-05	1.22126	6.81396
1.98418	Mtap	methylthioadenosine phosphorylase	0.000171353	0.988542	4.10462	7.24482	1.83888e-05	2.87737	4.18042
1.98383	5830432E09Rik	RIKEN cDNA 5830432E09 gene	0.119286	0.988285	1.00769	2.0082	0.0703156	-4.63191	1.17425
1.98306	Plxnd1	plexin D1	0.00190202	0.987725	7.20937	5.00275	0.000424885	-0.785364	7.30196
1.98239	Arhgef40	Rho guanine nucleotide exchange factor (GEF) 40	0.000736545	0.987244	6.07795	5.81364	0.000126115	0.550313	6.14509
1.98138	Car12	carbonic anhydrase 12	0.00866719	0.986505	5.30558	3.84857	0.00280207	-2.62867	5.39278
1.98117	Slc24a1	solute carrier family 24 (sodium/potassium/calcium exchanger), member 1	0.0959507	0.986351	0.633579	2.16103	0.0540743	-4.20876	0.989671
1.98094	Samhd1	SAM domain and HD domain, 1	0.00888898	0.986184	6.96644	3.83079	0.00288847	-2.7739	7.11058
1.98034	P2ry6	pyrimidinergic receptor P2Y, G-protein coupled, 6	0.00216026	0.985745	3.57143	4.89879	0.000499837	-0.451755	3.69377
1.98021	Ptprz1	protein tyrosine phosphatase, receptor type Z, polypeptide 1	0.0259204	0.985656	4.16466	3.06886	0.0109072	-3.77322	4.30307
1.97952	Clec4a1	C-type lectin domain family 4, member a1	0.0229172	0.98515	4.20292	3.15451	0.00937502	-3.61603	4.35926
1.97846	Tgtp2	T cell specific GTPase 2	0.494089	0.984381	3.28651	0.877412	0.399377	-6.89083	3.92412
1.9777	Plk3	polo-like kinase 3	0.0238092	0.983827	5.31334	3.12814	0.00982194	-3.76073	5.97038
1.97723	Traf3ip3	TRAF3 interacting protein 3	0.13581	0.983479	1.62378	1.91556	0.0822835	-4.92912	1.84214
1.97657	Ifit2	interferon-induced protein with tetratricopeptide repeats 2	0.200385	0.982996	4.44708	1.62891	0.13215	-6.29514	4.72039
1.97626	Fam217b	family with sequence similarity 217, member B	0.00449497	0.982776	1.31152	4.33726	0.00123393	-0.800997	1.41376
1.97302	Gm12505	predicted gene 12505	0.19438	0.980405	0.395727	1.6505	0.127613	-4.89082	0.824803
1.97295	Tinagl1	tubulointerstitial nephritis antigen-like 1	0.000177827	0.980356	4.6445	7.20642	1.92984e-05	2.74499	4.73899
1.97227	Cd53	CD53 antigen	0.014621	0.979858	6.57459	3.46986	0.00538879	-3.34896	7.07081
1.97161	Cacna1d	calcium channel, voltage-dependent, L type, alpha 1D subunit	0.00581116	0.979374	3.90048	4.14109	0.00170895	-1.77363	4.10404
1.97126	Nynrin	NYN domain and retroviral integrase containing	0.000156067	0.97912	5.7782	7.35246	1.60767e-05	2.76414	5.83572
1.96907	Rgs4	regulator of G-protein signaling 4	0.00775568	0.977514	4.14179	3.93045	0.00243738	-2.24933	4.24738
1.96684	Vmp1	vacuole membrane protein 1	6.02562e-05	0.975877	7.37541	8.42383	4.53146e-06	4.04229	7.52397
1.965	Sgol2a	shugoshin-like 2a (S. pombe)	0.000421691	0.974528	3.6226	6.33238	6.08435e-05	1.75097	3.75856
1.96378	Mfsd7c	major facilitator superfamily domain containing 7C	0.0536659	0.973632	3.41194	2.5669	0.02655	-4.54191	3.52531
1.96365	Wnk3	WNK lysine deficient protein kinase 3	0.0312413	0.973538	2.02237	2.93752	0.013764	-3.44678	2.10977
1.96341	Arhgef25	Rho guanine nucleotide exchange factor (GEF) 25	3.18244e-05	0.97336	5.47459	9.24064	1.8678e-06	5.08394	5.52691
1.9632	Glrx	glutaredoxin	0.0117767	0.973205	6.6486	3.62885	0.00408809	-3.09877	6.90078
1.96284	Mgst2	microsomal glutathione S-transferase 2	0.114241	0.972941	0.649531	2.03769	0.0668614	-4.61475	0.769029
1.96035	Tspan6	tetraspanin 6	0.000343693	0.971114	4.17543	6.53814	4.60255e-05	1.91979	4.29344
1.95902	Gm13157	predicted gene 13157	0.0092274	0.97013	3.57958	3.80438	0.00302197	-2.37515	3.65563
1.95893	Pianp	PILR alpha associated neural protein	0.0737113	0.970065	2.99223	2.34785	0.0390502	-4.81806	3.1339
1.95813	Zc3h12b	zinc finger CCCH-type containing 12B	0.0167358	0.969476	1.61556	3.37531	0.00635738	-2.60183	1.67836
1.95804	Hif1a	hypoxia inducible factor 1, alpha subunit	5.63313e-05	0.969413	8.23359	8.51001	4.11432e-06	4.13323	8.40527
1.95797	Slc2a1	solute carrier family 2 (facilitated glucose transporter), member 1	0.00356263	0.96936	6.42866	4.51296	0.0009257	-1.52129	6.80245
1.95768	Pcdhb15	protocadherin beta 15	0.0108486	0.969148	1.22239	3.68797	0.00369121	-1.98454	1.28953
1.95715	Cdk14	cyclin-dependent kinase 14	0.00271568	0.968757	5.57611	4.71981	0.000663528	-1.16689	5.65571
1.95604	Sh3pxd2b	SH3 and PX domains 2B	0.000613977	0.967933	7.68398	5.98229	9.91066e-05	0.742322	7.7476
1.95598	Fam162a	family with sequence similarity 162, member A	0.0034265	0.967892	5.13949	4.54299	0.000881687	-1.35721	5.2645
1.95501	Gpr137b	G protein-coupled receptor 137B	1.31681e-05	0.967178	5.22633	10.4748	5.4747e-07	6.42884	5.2885
1.955	Adcy7	adenylate cyclase 7	4.26827e-05	0.967167	7.08933	8.85544	2.81453e-06	4.54593	7.14914
1.95333	Msx1	msh homeobox 1	0.108052	0.965933	0.903333	2.07619	0.0625917	-4.57805	1.00998
1.95262	9030624G23Rik	RIKEN cDNA 9030624G23 gene	2.97267e-05	0.96541	3.62314	9.32856	1.70417e-06	5.43234	3.66869
1.95123	Ctsc	cathepsin C	0.00123995	0.964383	7.11364	5.36276	0.000244949	-0.196299	7.24486
1.95123	Ms4a6b	membrane-spanning 4-domains, subfamily A, member 6B	0.0454758	0.964381	4.68962	2.67858	0.0217869	-4.55607	4.86871
1.95104	Itgb1	integrin beta 1 (fibronectin receptor beta)	0.000108072	0.96424	8.84755	7.76188	9.76246e-06	3.21948	8.92971
1.95074	Pcdhga3	protocadherin gamma subfamily A, 3	0.00341088	0.964022	2.72107	4.54604	0.00087734	-0.908394	2.7829
1.94871	Smim3	small integral membrane protein 3	0.00716385	0.962522	3.60015	3.99011	0.00220301	-1.94045	3.84842
1.94869	Gm14005	predicted gene 14005	0.0016479	0.962508	3.84344	5.12425	0.000352086	-0.164362	3.94247
1.94744	Btk	Bruton agammaglobulinemia tyrosine kinase	0.00873611	0.961582	3.01554	3.84293	0.00282917	-2.10629	3.13083
1.94594	Gpsm3	G-protein signalling modulator 3 (AGS3-like, C. elegans)	0.0125585	0.96047	2.9973	3.58468	0.00441318	-2.51546	3.17368
1.94409	Trpv2	transient receptor potential cation channel, subfamily V, member 2	0.0148535	0.959091	4.1729	3.45879	0.00549393	-3.04684	4.36415
1.94389	Prss27	protease, serine 27	0.106508	0.958947	2.28121	2.08622	0.0615214	-4.86928	2.51682
1.94344	Ephb1	Eph receptor B1	0.0235314	0.958615	1.33043	3.13582	0.00968949	-2.91375	1.39035
1.9428	Adm	adrenomedullin	0.182164	0.95814	2.46293	1.69902	0.117924	-5.49951	2.7834
1.94237	Entpd7	ectonucleoside triphosphate diphosphohydrolase 7	0.00134011	0.957821	4.76529	5.2962	0.00027083	-0.0692411	4.86199
1.93762	Zfp334	zinc finger protein 334	0.000328545	0.954289	3.97501	6.58868	4.30121e-05	1.98061	4.02986
1.93762	Oas3	2'-5' oligoadenylate synthetase 3	0.339572	0.954287	3.4171	1.21066	0.251877	-6.51418	3.79464
1.93715	Kcnh1	potassium voltage-gated channel, subfamily H (eag-related), member 1	0.00293306	0.953936	2.09656	4.66168	0.000728178	-0.549114	2.14307
1.93684	Igsf6	immunoglobulin superfamily, member 6	0.0602738	0.953703	4.31287	2.48636	0.0306083	-4.77133	4.61342
1.93411	Fam43a	family with sequence similarity 43, member A	0.000868917	0.95167	4.9646	5.67144	0.000155008	0.469415	5.03196
1.93388	Ddah2	dimethylarginine dimethylaminohydrolase 2	0.000424946	0.951496	4.98159	6.32572	6.14009e-05	1.41297	5.04634
1.93254	Cd48	CD48 antigen	0.0055772	0.9505	4.0124	4.17118	0.00162516	-1.83568	4.08288
1.93208	Abi3bp	ABI gene family, member 3 (NESH) binding protein	0.00682666	0.950155	6.96695	4.02452	0.00207862	-2.44361	7.04897
1.93196	Rab23	RAB23, member RAS oncogene family	0.0113791	0.950065	3.81565	3.65308	0.00392033	-2.7091	3.90191
1.93164	Hba-a2	hemoglobin alpha, adult chain 2	0.226836	0.949828	1.86279	1.53464	0.153657	-5.46262	2.31531
1.93152	Galns	galactosamine (N-acetyl)-6-sulfate sulfatase	0.000290099	0.949735	3.65172	6.70116	3.70394e-05	2.22644	3.72356
1.92915	Il27ra	interleukin 27 receptor, alpha	0.24973	0.947963	1.46438	1.46067	0.172605	-5.59249	1.67579
1.9283	Csf2rb	colony stimulating factor 2 receptor, beta, low-affinity (granulocyte-macrophage)	0.00322639	0.947326	6.29513	4.58963	0.000817657	-1.36165	6.82326
1.92762	Cul7	cullin 7	3.06894e-06	0.946824	6.18338	13.1477	5.56143e-08	8.76702	6.23914
1.92718	AA414768	expressed sequence AA414768	0.02975	0.946492	0.738805	2.97142	0.0129614	-3.02901	0.791325
1.92649	Kcnrg	potassium channel regulator	0.0161841	0.945975	2.9146	3.39861	0.00610319	-2.99023	3.00295
1.92634	Zfp518b	zinc finger protein 518B	5.2039e-05	0.945864	4.7779	8.61063	3.67911e-06	4.44497	4.82705
1.92559	Glb1l	galactosidase, beta 1-like	0.000171333	0.9453	3.81064	7.24567	1.83694e-05	2.88189	3.86357
1.92453	Gxylt2	glucoside xylosyltransferase 2	0.00197539	0.944505	4.56691	4.97116	0.000446311	-0.61608	4.63528
1.92268	Zswim6	zinc finger SWIM-type containing 6	0.000146079	0.943118	4.95399	7.4341	1.45321e-05	3.01003	5.07794
1.92231	Pofut2	protein O-fucosyltransferase 2	0.000397753	0.942842	6.50467	6.39379	5.59479e-05	1.38848	6.56866
1.92222	Cenpe	centromere protein E	0.000565113	0.942773	4.52498	6.0571	8.91689e-05	1.16453	4.66365
1.92219	Klhl22	kelch-like 22	0.00013025	0.942748	4.84998	7.5545	1.25386e-05	3.13579	4.9002
1.92008	Kifc1	kinesin family member C1	0.00801783	0.94117	2.30672	3.90499	0.00254517	-1.7928	2.4099
1.92004	Twf1	twinfilin actin binding protein 1	0.00290482	0.941138	6.65614	4.66999	0.000718549	-1.31366	6.74853
1.91956	Col4a2	collagen, type IV, alpha 2	0.000111469	0.940776	9.21466	7.72968	1.01461e-05	3.18351	9.34373
1.9193	Gpx7	glutathione peroxidase 7	4.14864e-05	0.940576	5.15199	8.88587	2.72344e-06	4.73596	5.21519
1.91867	Aldh3b1	aldehyde dehydrogenase 3 family, member B1	0.0151715	0.940103	3.01507	3.44278	0.00564964	-2.77566	3.1838
1.91537	Pgm5	phosphoglucomutase 5	0.0027628	0.937621	5.01991	4.70709	0.000677137	-1.19633	5.35554
1.91517	Ncf2	neutrophil cytosolic factor 2	0.00671571	0.937472	5.41842	4.03599	0.00203882	-2.21427	5.79107
1.9142	Rhoh	ras homolog family member H	0.101342	0.936745	2.80502	2.12158	0.0578879	-4.88903	3.25204
1.91394	Icam2	intercellular adhesion molecule 2	0.0103005	0.936548	2.98678	3.72386	0.00346993	-2.28937	3.12652
1.91291	Bicc1	BicC family RNA binding protein 1	0.000614613	0.935767	5.25685	5.98106	9.92792e-05	0.890095	5.31548
1.91175	Tmem132c	transmembrane protein 132C	0.0509097	0.934894	4.79288	2.60312	0.0249023	-4.86513	5.19007
1.91128	Zbed3	zinc finger, BED type containing 3	0.00795165	0.934537	2.54304	3.91127	0.00251814	-1.89679	2.60958
1.91072	Psd	pleckstrin and Sec7 domain containing	0.0189295	0.934118	2.29283	3.28753	0.00741619	-2.96101	2.36435
1.91056	Nhsl2	NHS-like 2	6.76488e-05	0.933998	5.79486	8.2839	5.30917e-06	3.94819	5.84909
1.90878	Gpr162	G protein-coupled receptor 162	0.0138854	0.93265	2.29417	3.50965	0.00502775	-2.57928	2.35185
1.90741	Bcl6b	B cell CLL/lymphoma 6, member B	0.0233695	0.931613	3.2413	3.14087	0.00960352	-3.41617	3.36331
1.90686	Nxpe4	neurexophilin and PC-esterase domain family, member 4	0.0142878	0.931196	1.85661	3.48771	0.00522367	-2.4624	1.91272
1.90499	Wdr86	WD repeat domain 86	0.0467244	0.929783	1.13634	2.66111	0.022472	-3.74486	1.21006
1.90452	Mcam	melanoma cell adhesion molecule	0.000159786	0.929426	6.32038	7.3287	1.65588e-05	2.72407	6.51293
1.90372	Pdgfra	platelet derived growth factor receptor, alpha polypeptide	3.86286e-05	0.928823	8.18397	8.97973	2.46203e-06	4.68213	8.25187
1.89794	Kdelc1	KDEL (Lys-Asp-Glu-Leu) containing 1	0.000537478	0.924432	4.05793	6.10473	8.34012e-05	1.26924	4.11376
1.89607	Fabp5	fatty acid binding protein 5, epidermal	0.0260984	0.923011	9.34826	3.06425	0.0109965	-4.14765	9.51559
1.89475	Gna12	guanine nucleotide binding protein, alpha 12	2.3274e-05	0.922007	5.3245	9.65834	1.21558e-06	5.55352	5.37029
1.89449	Dock7	dedicator of cytokinesis 7	0.00014982	0.921808	6.67379	7.40455	1.50718e-05	2.7718	6.72571
1.89427	Snx24	sorting nexing 24	0.000376689	0.921645	3.47752	6.44525	5.21701e-05	1.88975	3.53463
1.89382	Tsku	tsukushi, small leucine rich proteoglycan	0.00049768	0.921301	4.75758	6.17106	7.60253e-05	1.26813	4.84035
1.8935	Gab3	growth factor receptor bound protein 2-associated protein 3	0.0673378	0.921052	1.46208	2.40996	0.0350168	-4.15731	1.5633
1.89346	Usp11	ubiquitin specific peptidase 11	0.000721325	0.921023	2.95595	5.8332	0.000122615	1.08427	2.99973
1.89315	Kcna3	potassium voltage-gated channel, shaker-related subfamily, member 3	0.240432	0.92079	1.26554	1.49061	0.164706	-5.45234	1.48192
1.89289	Pi15	peptidase inhibitor 15	0.000153213	0.920594	5.84677	7.37813	1.55727e-05	2.7693	5.93386
1.89137	Ccnyl1	cyclin Y-like 1	0.0040444	0.919429	4.61632	4.41596	0.00108432	-1.49033	4.72936
1.8913	Ramp2	receptor (calcitonin) activity modifying protein 2	0.000165198	0.91938	3.98176	7.28825	1.74156e-05	2.92928	4.02927
1.89104	Dock2	dedicator of cyto-kinesis 2	0.00849517	0.919176	4.93375	3.86395	0.00272948	-2.50034	5.06239
1.89104	Dock2	dedicator of cyto-kinesis 2	0.00849517	0.919176	4.93375	3.86395	0.00272948	-2.50034	5.06239
1.89064	Cnrip1	cannabinoid receptor interacting protein 1	0.000480245	0.918876	3.25195	6.20291	7.27333e-05	1.55089	3.29944
1.88985	Clec4a3	C-type lectin domain family 4, member a3	0.0410235	0.918271	4.93825	2.75066	0.0191733	-4.49369	5.06652
1.88877	Pcdhb11	protocadherin beta 11	0.00277869	0.917448	2.16101	4.70272	0.000681885	-0.521819	2.21401
1.88851	Snai1	snail family zinc finger 1	0.0524048	0.917251	2.0357	2.58319	0.0257962	-3.91846	2.32863
1.8874	Entpd1	ectonucleoside triphosphate diphosphohydrolase 1	0.0057908	0.916399	6.99224	4.14412	0.0017003	-2.2172	7.21534
1.88739	Hbb-bs	hemoglobin, beta adult s chain	0.0732041	0.916395	7.99119	2.3534	0.0386726	-5.4063	8.49454
1.88678	Fam110b	family with sequence similarity 110, member B	0.000397188	0.915929	2.65134	6.39642	5.57481e-05	1.96443	2.69338
1.88652	Hhat	hedgehog acyltransferase	0.000440064	0.91573	2.70845	6.28993	6.4495e-05	1.85684	2.77212
1.88601	Rasl11b	RAS-like, family 11, member B	0.0195152	0.915337	1.8021	3.26747	0.00768249	-2.89413	1.88113
1.88597	Rgs10	regulator of G-protein signalling 10	2.49778e-05	0.915303	4.7014	9.55798	1.34587e-06	5.52437	4.74604
1.8856	2410018L13Rik	RIKEN cDNA 2410018L13 gene	0.00589286	0.915021	2.05033	4.1311	0.00173775	-1.42098	2.09511
1.88523	Ube2c	ubiquitin-conjugating enzyme E2C	0.0027401	0.91474	2.66816	4.71332	0.00067044	-0.507549	2.80406
1.88515	Tpcn2	two pore segment channel 2	0.000168928	0.914681	3.94924	7.26344	1.79646e-05	2.92003	4.00958
1.88512	Dpp6	dipeptidylpeptidase 6	0.0787175	0.914657	1.91555	2.30049	0.042426	-4.503	2.02244
1.88444	Srxn1	sulfiredoxin 1 homolog (S. cerevisiae)	0.00501597	0.914137	5.05699	4.25032	0.00142464	-1.8667	5.13932
1.88429	P3h3	prolyl 3-hydroxylase 3	1.79126e-05	0.914023	6.69961	10.0262	8.42989e-07	5.84822	6.74693
1.88425	Olr1	oxidized low density lipoprotein (lectin-like) receptor 1	0.306998	0.91399	1.09822	1.29631	0.221907	-5.29609	2.69484
1.88354	Rnf150	ring finger protein 150	0.000655599	0.913445	5.42663	5.92236	0.000107919	0.819462	5.56318
1.88289	Arhgap20	Rho GTPase activating protein 20	0.0442503	0.912952	3.23832	2.69766	0.0210626	-4.41539	3.52893
1.88288	Vasn	vasorin	5.53581e-05	0.912942	6.38676	8.53134	4.01762e-06	4.19706	6.4348
1.88212	Mfap2	microfibrillar-associated protein 2	0.00290633	0.912359	5.20685	4.66914	0.000719522	-1.23053	5.30737
1.87987	Vsig2	V-set and immunoglobulin domain containing 2	0.0437755	0.910635	0.989581	2.70515	0.0207845	-3.51053	1.08038
1.87818	Pde2a	phosphodiesterase 2A, cGMP-stimulated	0.000482092	0.909337	5.7636	6.19949	7.30795e-05	1.1988	5.93425
1.87718	Ccdc112	coiled-coil domain containing 112	0.0481508	0.908567	0.787642	2.64059	0.023304	-3.64265	0.838787
1.87569	Gas7	growth arrest specific 7	0.0217356	0.907422	8.17986	3.19036	0.00880026	-3.93686	8.28943
1.87567	Lima1	LIM domain and actin binding 1	6.82845e-05	0.907408	7.4749	8.2727	5.37743e-06	3.84907	7.52366
1.87427	Helz2	helicase with zinc finger 2, transcriptional coactivator	0.0115369	0.90633	6.33434	3.64292	0.00398978	-3.07137	6.45364
1.87415	Snai2	snail family zinc finger 2	0.0154406	0.906236	3.2076	3.43022	0.00577494	-2.93253	3.28592
1.87386	Cdkl3	cyclin-dependent kinase-like 3	0.0261139	0.906015	1.95687	3.06383	0.0110048	-3.2172	2.01964
1.87358	Thy1	thymus cell antigen 1, theta	0.192689	0.905797	5.3702	1.65745	0.126185	-6.37808	5.59403
1.87358	Hk3	hexokinase 3	0.0912394	0.905797	4.2143	2.1972	0.0507883	-5.23295	4.53266
1.87355	Naalad2	N-acetylated alpha-linked acidic dipeptidase 2	0.001842	0.905777	4.01777	5.03058	0.000406907	-0.429224	4.079
1.87304	Ms4a6c	membrane-spanning 4-domains, subfamily A, member 6C	0.0717467	0.905381	5.34135	2.36688	0.0377692	-5.20862	5.52048
1.87297	H2-Eb1	histocompatibility 2, class II antigen E beta	0.714937	0.90533	5.3389	0.485207	0.637231	-7.5792	6.43747
1.87215	A730056A06Rik	RIKEN cDNA A730056A06 gene	0.0490731	0.904696	1.17031	2.6276	0.0238464	-3.79906	1.24038
1.87095	Cdk1	cyclin-dependent kinase 1	0.00132807	0.90377	4.04563	5.30465	0.000267389	0.111809	4.20733
1.87001	Arhgap4	Rho GTPase activating protein 4	0.0441591	0.903045	3.83305	2.69931	0.0210009	-4.33308	4.00368
1.86991	Pld3	phospholipase D family, member 3	1.01337e-05	0.902972	6.21457	10.8918	3.71523e-07	6.74172	6.25849
1.86947	Hist2h3c1	histone cluster 2, H3c1	0.494804	0.902626	3.59906	0.876097	0.40006	-6.76016	4.23622
1.86891	Tbx2	T-box 2	0.00545576	0.902199	2.02684	4.18693	0.00158301	-1.35012	2.08204
1.86733	Lamc1	laminin, gamma 1	0.000643435	0.90098	8.81294	5.94023	0.000105207	0.695385	8.87901
1.86702	Csf2rb2	colony stimulating factor 2 receptor, beta 2, low-affinity (granulocyte-macrophage)	0.0194175	0.900738	5.31442	3.27065	0.00763962	-3.571	5.62379
1.86695	Phlda1	pleckstrin homology like domain, family A, member 1	0.126037	0.90068	3.11909	1.96899	0.0751679	-5.33569	3.35683
1.86691	C1qtnf1	C1q and tumor necrosis factor related protein 1	8.97111e-06	0.900654	6.22217	11.1262	3.00418e-07	6.95194	6.32559
1.86612	Ccr2	chemokine (C-C motif) receptor 2	0.0545392	0.900039	6.69111	2.55521	0.0271045	-5.01995	6.89983
1.86499	Vstm4	V-set and transmembrane domain containing 4	0.000168323	0.899172	4.25307	7.26855	1.785e-05	2.85505	4.30003
1.86476	Tbc1d2b	TBC1 domain family, member 2B	1.35502e-05	0.898993	7.66916	10.4348	5.68598e-07	6.24631	7.71474
1.86458	Psap	prosaposin	4.34378e-05	0.898849	10.1082	8.83444	2.87929e-06	4.56141	10.1551
1.86299	Tmem198b	transmembrane protein 198b	0.00473856	0.897624	3.44736	4.29517	0.00132267	-1.49786	3.50562
1.86208	Arrb2	arrestin, beta 2	0.00126496	0.896918	4.95461	5.34557	0.00025137	-0.0137627	5.0668
1.86171	Lppr4	NA	0.33255	0.896632	0.249235	1.229	0.245202	-5.55811	0.502564
1.8607	Arxes2	adipocyte-related X-chromosome expressed sequence 2	0.0442632	0.895847	2.39288	2.69741	0.0210718	-3.97144	2.48989
1.85789	8430408G22Rik	RIKEN cDNA 8430408G22 gene	0.00520713	0.893666	3.39568	4.22213	0.00149293	-1.64234	3.45255
1.857	Pcdhb18	protocadherin beta 18	0.00636544	0.892972	2.59134	4.07445	0.00191099	-1.67765	2.64252
1.85678	Man2b1	mannosidase 2, alpha B1	6.14785e-05	0.892803	7.28614	8.39824	4.66395e-06	4.00612	7.34164
1.8551	Slc45a4	solute carrier family 45, member 4	3.28108e-05	0.891501	4.78451	9.19246	1.96462e-06	5.10953	4.8271
1.85501	Zc4h2	zinc finger, C4H2 domain containing	0.00477226	0.891427	1.95991	4.28851	0.00133731	-1.1282	1.99904
1.85466	Lars2	leucyl-tRNA synthetase, mitochondrial	0.317967	0.891158	6.03982	1.26687	0.231864	-6.98462	6.63824
1.85276	Lonrf2	LON peptidase N-terminal domain and ring finger 2	0.0547883	0.889676	1.02802	2.55205	0.0272564	-4.10216	1.42583
1.85227	Jam3	junction adhesion molecule 3	4.35953e-05	0.889291	3.77732	8.82347	2.91376e-06	4.84411	3.81663
1.85225	Il10rb	interleukin 10 receptor, beta	0.000315527	0.889277	5.2512	6.62374	4.1047e-05	1.8476	5.32921
1.85167	E030011O05Rik	RIKEN cDNA E030011O05 gene	0.0198253	0.888826	1.21705	3.25596	0.00783967	-2.66138	1.26572
1.85158	Sox5	SRY (sex determining region Y)-box 5	0.00317499	0.888759	2.50976	4.60229	0.00080113	-0.713068	2.56651
1.85126	Sla	src-like adaptor	0.0540273	0.888508	4.2202	2.56153	0.0268033	-4.6766	4.37348
1.85081	Dzip3	DAZ interacting protein 3, zinc finger	3.63076e-05	0.888158	4.45906	9.05311	2.27657e-06	5.00247	4.5021
1.84855	Pabpc1	poly(A) binding protein, cytoplasmic 1	0.000750846	0.886394	7.88275	5.79724	0.000129133	0.461253	7.97131
1.84602	Brsk1	BR serine/threonine kinase 1	0.040951	0.884416	2.26687	2.75207	0.0191253	-3.93663	2.36952
1.846	Ccrn4l	NA	0.0779807	0.884399	4.38408	2.30718	0.0419322	-5.08148	4.71387
1.8455	Gm20362	predicted gene, 20362	0.0132876	0.884013	2.91522	3.54365	0.00473898	-2.73241	2.99675
1.84523	Prrx2	paired related homeobox 2	0.000869193	0.883804	3.42811	5.67072	0.000155171	0.741401	3.47566
1.84523	Sirpa	signal-regulatory protein alpha	0.000598627	0.883803	8.05982	6.00551	9.59007e-05	0.776701	8.13278
1.84497	Asprv1	aspartic peptidase, retroviral-like 1	0.154499	0.883598	8.82737	1.82308	0.096087	-6.254	9.0101
1.84308	Cfl1	cofilin 1, non-muscle	5.59006e-06	0.882121	8.08539	12.0262	1.37508e-07	7.75807	8.19346
1.84303	Kcnk5	potassium channel, subfamily K, member 5	0.0857347	0.88208	1.91173	2.24099	0.0470658	-4.75391	2.09494
1.84272	Ccl9	chemokine (C-C motif) ligand 9	0.018654	0.881837	6.05374	3.29807	0.00728012	-3.63686	6.29358
1.84128	Tlr6	toll-like receptor 6	0.0254143	0.880709	3.70285	3.08335	0.0106312	-3.51298	4.14409
1.84079	Galnt10	UDP-N-acetyl-alpha-D-galactosamine:polypeptide N-acetylgalactosaminyltransferase 10	2.24554e-05	0.880328	5.37373	9.71102	1.15271e-06	5.6035	5.41593
1.84009	Ptpn7	protein tyrosine phosphatase, non-receptor type 7	0.0641641	0.879774	2.83026	2.44315	0.0330304	-4.55687	2.93238
1.83997	Csrnp1	cysteine-serine-rich nuclear protein 1	0.0427885	0.87968	5.49155	2.72045	0.0202282	-4.46558	6.52225
1.83751	Gbp9	guanylate-binding protein 9	0.0732081	0.87775	5.26402	2.35329	0.0386798	-5.24273	5.3951
1.83732	Synpo	synaptopodin	0.0066582	0.877604	4.99641	4.04176	0.00201907	-2.212	5.0922
1.83728	Hist1h2ah	histone cluster 1, H2ah	0.0256964	0.877573	3.38626	3.07544	0.010781	-3.52837	3.57903
1.83695	Hmgn3	high mobility group nucleosomal binding domain 3	0.00552959	0.877311	4.15285	4.17759	0.00160786	-1.87506	4.21057
1.83582	Pcdhb12	protocadherin beta 12	0.0358701	0.876427	0.923783	2.84064	0.0163446	-3.38271	0.999277
1.83509	Jdp2	Jun dimerization protein 2	0.00215058	0.875849	4.79972	4.90301	0.00049654	-0.664153	5.04227
1.83459	Ccdc88a	coiled coil domain containing 88A	2.20255e-05	0.875456	6.24972	9.73427	1.12609e-06	5.56603	6.29945
1.8345	Asic1	acid-sensing (proton-gated) ion channel 1	0.0477471	0.875391	1.3892	2.64647	0.0230626	-3.86845	1.48959
1.83388	Cdk5r1	cyclin-dependent kinase 5, regulatory subunit 1 (p35)	0.0186931	0.874896	2.8046	3.29658	0.00729925	-3.06657	2.87517
1.83261	Egfl6	EGF-like-domain, multiple 6	0.0494383	0.873896	2.9208	2.6224	0.0240668	-4.32927	3.01233
1.83257	Nisch	nischarin	4.69746e-05	0.87387	7.43734	8.73346	3.21407e-06	4.39879	7.48199
1.8324	Cask	calcium/calmodulin-dependent serine protein kinase (MAGUK family)	2.28286e-05	0.873734	6.98274	9.68933	1.17816e-06	5.48105	7.02708
1.83234	B130024G19Rik	RIKEN cDNA B130024G19 gene	0.0988446	0.873691	0.420147	2.13954	0.0561207	-4.37518	0.478513
1.83213	Pla2g15	phospholipase A2, group XV	0.000376337	0.873525	5.10679	6.44667	5.20695e-05	1.59846	5.15939
1.83156	Rwdd2a	RWD domain containing 2A	0.0617399	0.873075	1.23154	2.47028	0.0314889	-4.11321	1.3283
1.82991	P3h1	prolyl 3-hydroxylase 1	0.000187213	0.871769	6.4617	7.15483	2.05971e-05	2.45296	6.51379
1.82976	Gm1966	predicted gene 1966	0.0585315	0.871653	5.64847	2.50716	0.0295057	-4.9946	5.86766
1.82926	Zfp647	zinc finger protein 647	0.0184712	0.871262	1.51384	3.30408	0.00720369	-2.7362	1.56853
1.82895	Foxs1	forkhead box S1	0.111698	0.871018	1.06447	2.05373	0.0650498	-4.60166	1.18587
1.82814	Pcdhga4	protocadherin gamma subfamily A, 4	0.0138627	0.870379	3.21163	3.51108	0.00501525	-2.84978	3.28126
1.82756	Ninj1	ninjurin 1	0.000331484	0.869918	5.04897	6.58053	4.34835e-05	1.85471	5.25488
1.82629	Pcyox1l	prenylcysteine oxidase 1 like	0.0545637	0.868915	1.09671	2.55483	0.027123	-3.84457	1.15586
1.82595	Cd55	CD55 molecule, decay accelerating factor for complement	0.0557364	0.868649	6.04356	2.54062	0.0278125	-5.05655	6.24318
1.82441	Gm9992	predicted gene 9992	0.0439415	0.867432	2.21582	2.70275	0.0208732	-3.94714	2.28858
1.82389	Furin	furin (paired basic amino acid cleaving enzyme)	0.00143242	0.867021	6.16558	5.23809	0.000295802	-0.344175	6.25117
1.82336	Gramd1b	GRAM domain containing 1B	0.00156517	0.866596	3.77335	5.16963	0.000328392	-0.110515	3.83007
1.82331	Gm14023	predicted gene 14023	0.286131	0.866561	-0.258646	1.35454	0.203247	-5.08893	0.340656
1.82299	Havcr2	hepatitis A virus cellular receptor 2	0.0255364	0.866304	3.01604	3.08036	0.0106875	-3.41161	3.20714
1.82292	C1qtnf6	C1q and tumor necrosis factor related protein 6	0.00102423	0.866251	5.93887	5.53212	0.000190248	0.131126	5.99721
1.82277	Slit1	slit homolog 1 (Drosophila)	0.0836833	0.866132	1.86079	2.25831	0.0456674	-4.6044	1.94536
1.82255	Vmn2r96	vomeronasal 2, receptor 96	0.783328	0.86596	1.0283	0.371842	0.717209	-6.34246	2.49688
1.82191	A330009N23Rik	RIKEN cDNA A330009N23 gene	0.0246292	0.865454	0.765	3.10474	0.0102366	-2.87929	0.807359
1.8217	Praf2	PRA1 domain family 2	0.000893603	0.865284	4.25886	5.64699	0.000160651	0.5621	4.33674
1.82114	St6gal1	beta galactoside alpha 2,6 sialyltransferase 1	0.00186546	0.864842	4.9794	5.01982	0.00041376	-0.59175	5.03167
1.82046	Cd63	CD63 antigen	0.0150504	0.864304	6.80974	3.44847	0.00559373	-3.45413	6.90521
1.82026	Cenpa	centromere protein A	0.00141013	0.864141	3.23146	5.25347	0.000288964	0.209597	3.36219
1.82019	Igfbp4	insulin-like growth factor binding protein 4	0.000171908	0.864091	7.36031	7.24044	1.84902e-05	2.53536	7.42526
1.81966	Trio	triple functional domain (PTPRF interacting)	0.000140084	0.863672	7.83372	7.48225	1.36966e-05	2.84893	7.8841
1.81963	Tsc22d2	TSC22 domain family, member 2	0.00309001	0.863645	6.26568	4.62169	0.000776495	-1.37675	6.3301
1.81755	Evi2b	ecotropic viral integration site 2b	0.207928	0.861994	3.0548	1.6002	0.138399	-5.88638	3.27383
1.81651	Selplg	selectin, platelet (p-selectin) ligand	0.0995733	0.861167	4.83257	2.1341	0.0566511	-5.47815	5.12158
1.81645	Wipf1	WAS/WASL interacting protein family, member 1	0.0004395	0.861124	5.62555	6.29154	6.43518e-05	1.32272	5.70123
1.81617	Ptger1	prostaglandin E receptor 1 (subtype EP1)	0.00405789	0.860902	3.65433	4.41361	0.0010885	-1.33839	3.71372
1.81443	Eif2ak2	eukaryotic translation initiation factor 2-alpha kinase 2	0.00780271	0.859514	5.51084	3.92599	0.00245592	-2.51565	5.57512
1.81416	Emp3	epithelial membrane protein 3	0.0035546	0.859298	5.1253	4.51467	0.000923123	-1.43006	5.19325
1.81413	Rftn1	raftlin lipid raft linker 1	0.000170475	0.859278	5.44158	7.2507	1.82538e-05	2.65914	5.48536
1.8138	Fbxw17	F-box and WD-40 domain protein 17	0.0283036	0.859017	2.91987	3.00637	0.0121831	-3.63562	2.98764
1.81369	Rap2b	RAP2B, member of RAS oncogene family	2.89398e-05	0.858926	4.81964	9.36726	1.63712e-06	5.29954	4.85986
1.81347	Slc43a3	solute carrier family 43, member 3	0.0210008	0.858756	5.30394	3.21422	0.00843766	-3.75951	5.38137
1.81317	Fes	feline sarcoma oncogene	0.00485005	0.858517	5.37441	4.27635	0.00136448	-1.8477	5.50081
1.81204	Slc2a3	solute carrier family 2 (facilitated glucose transporter), member 3	0.454621	0.857615	4.55314	0.95739	0.35933	-6.71841	6.32827
1.81058	Ptprd	protein tyrosine phosphatase, receptor type, D	0.0128338	0.856449	5.53397	3.5697	0.00452936	-3.15346	5.60334
1.8099	Slc41a2	solute carrier family 41, member 2	0.000658861	0.85591	5.12915	5.91771	0.000108637	0.827745	5.19893
1.80828	Esam	endothelial cell-specific adhesion molecule	0.000669893	0.854621	5.05218	5.90228	0.000111057	0.834198	5.16386
1.80633	Kirrel3	kin of IRRE like 3 (Drosophila)	0.123179	0.853059	1.23321	1.98606	0.0730188	-4.70815	1.42292
1.80556	Sod3	superoxide dismutase 3, extracellular	0.00518015	0.852448	5.03694	4.22598	0.00148341	-1.83427	5.34811
1.80512	Elf4	E74-like factor 4 (ets domain transcription factor)	0.000332006	0.852097	5.46108	6.57872	4.35888e-05	1.75025	5.52487
1.80423	Il4ra	interleukin 4 receptor, alpha	0.00216066	0.851383	7.05064	4.89848	0.00050008	-0.931478	7.38111
1.80338	Gpr97	NA	0.143959	0.850702	2.12246	1.87381	0.088271	-4.98856	2.78347
1.80335	Dsc2	desmocollin 2	0.379765	0.850676	5.72501	1.1164	0.288494	-6.99237	6.43721
1.80321	Emr1	NA	0.0101964	0.850565	6.89718	3.73178	0.00342294	-2.9564	6.96854
1.80197	Dock5	dedicator of cytokinesis 5	0.000337854	0.849575	5.3543	6.55809	4.48099e-05	1.7417	5.43344
1.80196	C1qc	complement component 1, q subcomponent, C chain	0.00987977	0.849564	7.1278	3.75457	0.00329144	-2.92718	7.19559
1.80183	Brdt	bromodomain, testis-specific	0.0079659	0.84946	1.84804	3.90996	0.00252375	-1.74915	1.88249
1.80098	Otub2	OTU domain, ubiquitin aldehyde binding 2	0.0935134	0.848782	4.31851	2.17935	0.0523851	-5.39657	4.43638
1.80089	Clec4a2	C-type lectin domain family 4, member a2	0.0295768	0.848712	4.28442	2.97614	0.0128534	-3.95896	4.42573
1.79911	Renbp	renin binding protein	0.00523912	0.847284	3.83324	4.21709	0.00150549	-1.728	3.88657
1.79815	Spire1	spire homolog 1 (Drosophila)	0.00424615	0.846516	5.18651	4.37956	0.00115099	-1.67284	5.25074
1.79806	Xaf1	XIAP associated factor 1	0.0672059	0.846438	3.12959	2.41122	0.0349389	-4.76966	3.23286
1.79785	Cd24a	CD24a antigen	0.00148257	0.846269	6.82726	5.21028	0.000308609	-0.423672	6.98589
1.79732	Nrp1	neuropilin 1	0.000172506	0.845846	7.50374	7.23717	1.85664e-05	2.52742	7.56206
1.79684	Myo9b	myosin IXb	6.77215e-06	0.845458	7.09476	11.6357	1.91784e-07	7.41457	7.14394
1.79613	Ptprb	protein tyrosine phosphatase, receptor type, B	0.000571935	0.844894	7.02391	6.04703	9.04424e-05	0.853681	7.08198
1.79563	Abhd2	abhydrolase domain containing 2	9.79939e-05	0.844493	6.30297	7.87359	8.54822e-06	3.40073	6.35301
1.79559	Lasp1	LIM and SH3 protein 1	6.99092e-05	0.844462	6.85778	8.24592	5.54437e-06	3.84412	6.97814
1.79557	Ctps	cytidine 5'-triphosphate synthase	0.00110145	0.84444	5.02586	5.46852	0.000209089	0.169264	5.13681
1.79489	Cdyl2	chromodomain protein, Y chromosome-like 2	0.00014093	0.843896	3.73243	7.476	1.38022e-05	3.2394	3.78975
1.79463	Snora74a	small nucleolar RNA, H/ACA box 74A	0.0434695	0.843689	4.98221	2.71024	0.0205981	-4.58671	5.07277
1.7946	Uggt2	UDP-glucose glycoprotein glucosyltransferase 2	0.000438805	0.843659	5.03612	6.29303	6.42199e-05	1.39107	5.09396
1.79373	I830077J02Rik	RIKEN cDNA I830077J02 gene	0.2107	0.842965	1.11872	1.59014	0.14065	-5.29706	1.28395
1.79149	Cttnbp2nl	CTTNBP2 N-terminal like	5.15973e-05	0.841164	5.57176	8.62225	3.63215e-06	4.37212	5.61701
1.79096	Myh9	myosin, heavy polypeptide 9, non-muscle	0.000125537	0.840737	9.66069	7.59433	1.19456e-05	3.02272	9.75513
1.79079	Hba-a1	hemoglobin alpha, adult chain 1	0.0835649	0.840598	7.93422	2.25926	0.0455913	-5.56362	8.46015
1.79045	Nxpe3	neurexophilin and PC-esterase domain family, member 3	0.283754	0.840321	1.17612	1.36092	0.201285	-5.62119	1.37755
1.78993	Rnasel	ribonuclease L (2', 5'-oligoisoadenylate synthetase-dependent)	0.00349852	0.839902	5.48728	4.52627	0.000905909	-1.45229	5.56667
1.78865	Sipa1	signal-induced proliferation associated gene 1	0.000284036	0.838875	5.13005	6.72496	3.58934e-05	1.99781	5.19069
1.78859	Cbx6	chromobox 6	0.000104054	0.838821	5.70159	7.80459	9.2776e-06	3.35075	5.742
1.78845	Hmga2	high mobility group AT-hook 2	0.0637938	0.838711	1.46132	2.44743	0.0327826	-4.01354	1.66896
1.78829	Pitpnm3	PITPNM family member 3	0.0302189	0.838584	1.97073	2.95966	0.0132344	-3.42646	2.02772
1.78813	Nkpd1	NTPase, KAP family P-loop domain containing 1	0.162629	0.838448	4.13283	1.78559	0.102264	-5.9617	4.30986
1.78679	Cd5	CD5 antigen	0.515112	0.837368	1.00378	0.837411	0.420523	-6.06698	1.45722
1.78675	Zcchc24	zinc finger, CCHC domain containing 24	0.000957052	0.837339	6.70246	5.59096	0.000174423	0.164232	6.75071
1.78538	Eno1	enolase 1, alpha non-neuron	0.000169296	0.83623	7.00021	7.25932	1.80576e-05	2.58181	7.16398
1.78533	Bak1	BCL2-antagonist/killer 1	0.000334612	0.836187	4.6768	6.57062	4.40638e-05	1.85979	4.76013
1.78483	D8Ertd82e	DNA segment, Chr 8, ERATO Doi 82, expressed	0.011275	0.835791	3.44081	3.65933	0.00387824	-2.58567	3.51173
1.7826	Gba2	glucosidase beta 2	0.019752	0.833982	4.29111	3.25876	0.00780118	-3.49913	4.36722
1.7822	Gpr124	NA	0.0481445	0.833663	6.39199	2.64074	0.0232977	-4.87412	6.48218
1.78194	Sap25	sin3 associated polypeptide	0.367234	0.833447	0.481666	1.14556	0.276748	-5.66732	0.703406
1.78144	Tagap	T cell activation Rho GTPase activating protein	0.00291745	0.833042	2.88203	4.66569	0.000723515	-0.657537	3.00117
1.77929	Tbc1d10c	TBC1 domain family, member 10c	0.296121	0.831305	0.643837	1.32627	0.212139	-5.43958	0.922413
1.77929	Tbc1d10c	TBC1 domain family, member 10c	0.296121	0.831305	0.643837	1.32627	0.212139	-5.43958	0.922413
1.77929	Tbc1d10c	TBC1 domain family, member 10c	0.296121	0.831305	0.643837	1.32627	0.212139	-5.43958	0.922413
1.77929	Tbc1d10c	TBC1 domain family, member 10c	0.296121	0.831305	0.643837	1.32627	0.212139	-5.43958	0.922413
1.77868	Hcls1	hematopoietic cell specific Lyn substrate 1	0.02675	0.830804	4.62115	3.04645	0.0113484	-3.8594	4.88132
1.77804	Sufu	suppressor of fused homolog (Drosophila)	0.000358353	0.830292	3.69954	6.49834	4.85577e-05	1.88648	3.73736
1.77769	Kcnk13	potassium channel, subfamily K, member 13	0.0150443	0.830007	2.30141	3.44933	0.00558538	-2.61188	2.38091
1.77697	Gja1	gap junction protein, alpha 1	0.000244191	0.829419	7.47083	6.8727	2.95796e-05	2.02923	7.51424
1.77675	Ankrd13b	ankyrin repeat domain 13b	0.0103663	0.829242	2.19071	3.7198	0.00349424	-2.18802	2.23842
1.7759	Zfp90	zinc finger protein 90	0.000376295	0.828553	4.03384	6.44712	5.20378e-05	1.7667	4.07834
1.77517	Lgals1	lectin, galactose binding, soluble 1	0.000389662	0.827961	8.52267	6.41373	5.44501e-05	1.38129	8.60952
1.77516	Grn	granulin	0.000426503	0.827948	7.41547	6.32271	6.16553e-05	1.24876	7.46048
1.77497	Ifit3	interferon-induced protein with tetratricopeptide repeats 3	0.562813	0.827798	3.16443	0.748552	0.470129	-7.0156	3.92277
1.77443	Gm4070	predicted gene 4070	0.317335	0.827359	7.01328	1.26851	0.231298	-7.0171	7.31176
1.7744	Antxr1	anthrax toxin receptor 1	0.00176656	0.827328	8.30187	5.06649	0.000384888	-0.687139	8.37148
1.77406	Susd3	sushi domain containing 3	0.0535512	0.827055	2.05383	2.56859	0.0264712	-4.00304	2.24331
1.77245	Pcdhb7	protocadherin beta 7	0.0629301	0.825745	0.901677	2.4573	0.0322174	-3.95443	0.947929
1.77205	Nuf2	NUF2, NDC80 kinetochore complex component	0.0255853	0.825419	2.59533	3.07919	0.0107098	-3.30414	2.74819
1.77164	Fli1	Friend leukemia integration 1	0.0198541	0.825085	5.09802	3.255	0.00785292	-3.61553	5.21853
1.77065	Adamts1	a disintegrin-like and metallopeptidase (reprolysin type) with thrombospondin type 1 motif, 1	0.0117767	0.824281	6.55637	3.62893	0.00408749	-3.12199	6.62987
1.77052	Arhgap31	Rho GTPase activating protein 31	0.0001623	0.824172	6.77254	7.30813	1.69886e-05	2.64475	6.83218
1.77049	Tnf	tumor necrosis factor	0.295039	0.824148	3.46215	1.32946	0.21112	-6.0056	4.91698
1.77017	Ckap4	cytoskeleton-associated protein 4	0.00523912	0.823891	7.67422	4.21738	0.00150475	-2.1227	7.74881
1.76967	Grin3b	glutamate receptor, ionotropic, NMDA3B	0.0400726	0.823477	0.861271	2.76744	0.018611	-3.53117	0.95786
1.76939	Tshz2	teashirt zinc finger family member 2	0.0150717	0.823254	4.72129	3.44724	0.00560579	-3.27283	4.78974
1.7664	Lypd3	Ly6/Plaur domain containing 3	0.0556398	0.820816	6.82494	2.54168	0.0277605	-5.06157	6.95744
1.76576	Ift74	intraflagellar transport 74	0.000554186	0.820293	3.45644	6.07577	8.68587e-05	1.32422	3.49247
1.76509	Cdk17	cyclin-dependent kinase 17	0.000568996	0.819743	5.05837	6.05131	8.98992e-05	1.05454	5.16375
1.76467	Gsap	gamma-secretase activating protein	0.069634	0.819395	4.12478	2.38734	0.0364364	-4.89677	4.42671
1.76217	Stil	Scl/Tal1 interrupting locus	0.0190342	0.817355	2.44055	3.28348	0.00746916	-2.86489	2.64137
1.76005	Best1	bestrophin 1	0.477055	0.815619	0.303671	0.912152	0.381616	-5.68951	0.948848
1.76004	A630001G21Rik	RIKEN cDNA A630001G21 gene	0.329181	0.81561	1.33723	1.23713	0.242287	-5.82685	1.54108
1.7589	Ehd1	EH-domain containing 1	0.00160491	0.814677	5.01374	5.14672	0.000340137	-0.32568	5.17581
1.7589	Ehd1	EH-domain containing 1	0.00160491	0.814677	5.01374	5.14672	0.000340137	-0.32568	5.17581
1.7589	Ehd1	EH-domain containing 1	0.00160491	0.814677	5.01374	5.14672	0.000340137	-0.32568	5.17581
1.7589	Ehd1	EH-domain containing 1	0.00160491	0.814677	5.01374	5.14672	0.000340137	-0.32568	5.17581
1.75869	Cdca8	cell division cycle associated 8	0.0320025	0.8145	2.31774	2.92063	0.0141825	-3.51315	2.44384
1.75816	Nr4a1	nuclear receptor subfamily 4, group A, member 1	0.503994	0.814063	4.55261	0.858502	0.409281	-7.05257	5.21321
1.75814	Serpina1b	serine (or cysteine) preptidase inhibitor, clade A, member 1B	0.367665	0.814053	1.68176	1.14449	0.277174	-6.05732	1.96258
1.75813	Fbxo48	F-box protein 48	0.418803	0.814042	1.82631	1.03143	0.324902	-5.88336	2.95002
1.75625	Ecscr	endothelial cell surface expressed chemotaxis and apoptosis regulator	0.002979	0.812501	3.45281	4.64976	0.000742235	-0.795324	3.66431
1.75451	Tmem51	transmembrane protein 51	0.00529702	0.811071	3.08289	4.20838	0.00152746	-1.48697	3.20176
1.75438	Plxna1	plexin A1	1.2168e-05	0.810958	7.70926	10.6008	4.86283e-07	6.41232	7.75287
1.75432	Slc39a6	solute carrier family 39 (metal ion transporter), member 6	0.000238085	0.810914	5.61951	6.90025	2.85398e-05	2.16531	5.65961
1.75285	Xlr4b	X-linked lymphocyte-regulated 4B	0.0604474	0.809704	0.849026	2.4845	0.0307089	-3.86279	0.912925
1.75264	Cep170	centrosomal protein 170	7.14731e-05	0.809528	6.76609	8.22355	5.6881e-06	3.81032	6.8152
1.75253	Naip5	NLR family, apoptosis inhibitory protein 5	0.00994547	0.809436	3.6399	3.74993	0.00331778	-2.49906	3.69436
1.75231	Cacnb3	calcium channel, voltage-dependent, beta 3 subunit	0.00346439	0.809255	4.74636	4.53363	0.000895161	-1.36451	4.7981
1.75172	Usp35	ubiquitin specific peptidase 35	0.00253202	0.808769	3.10667	4.77363	0.00060906	-0.614105	3.1476
1.75131	Gm13212	predicted gene 13212	0.257941	0.808434	2.95732	1.43551	0.179491	-6.20138	3.1207
1.75124	Slfn9	schlafen 9	0.000341912	0.808376	4.12427	6.54507	4.55995e-05	1.91355	4.19546
1.75087	Taok3	TAO kinase 3	0.000731369	0.808071	4.72639	5.82133	0.000124725	0.718381	4.76932
1.7505	Gm5431	predicted gene 5431	0.134372	0.807764	2.67638	1.92274	0.081292	-5.41402	2.79035
1.75026	Stk17b	serine/threonine kinase 17b (apoptosis-inducing)	0.000673543	0.807568	6.38136	5.89751	0.000111816	0.687615	6.58429
1.75014	Apobec3	apolipoprotein B mRNA editing enzyme, catalytic polypeptide 3	0.00166506	0.807469	3.73149	5.11496	0.000357151	-0.193579	3.78141
1.75011	Fgfr1	fibroblast growth factor receptor 1	0.000224949	0.807446	7.31375	6.95882	2.64582e-05	2.1491	7.35707
1.7497	Adam9	a disintegrin and metallopeptidase domain 9 (meltrin gamma)	0.000161541	0.807105	6.84757	7.31355	1.68742e-05	2.65042	6.91709
1.74924	Srgap1	SLIT-ROBO Rho GTPase activating protein 1	0.00315893	0.806729	4.63681	4.60612	0.000796207	-1.27101	4.73309
1.74906	Gm13275	predicted gene 13275	0.131336	0.806579	0.639414	1.93944	0.0790297	-4.79849	0.733355
1.74747	Cnn3	calponin 3, acidic	0.00252892	0.805267	6.73336	4.77512	0.000607616	-1.149	6.79051
1.74573	Cyp4f16	cytochrome P450, family 4, subfamily f, polypeptide 16	0.0135982	0.803827	3.39052	3.52619	0.00488506	-2.79562	3.47369
1.74566	Rian	RNA imprinted and accumulated in nucleus	0.00107435	0.803771	7.27618	5.48918	0.000202759	-0.0141543	7.32388
1.74566	Rian	RNA imprinted and accumulated in nucleus	0.00107435	0.803771	7.27618	5.48918	0.000202759	-0.0141543	7.32388
1.74566	Rian	RNA imprinted and accumulated in nucleus	0.00107435	0.803771	7.27618	5.48918	0.000202759	-0.0141543	7.32388
1.74566	Rian	RNA imprinted and accumulated in nucleus	0.00107435	0.803771	7.27618	5.48918	0.000202759	-0.0141543	7.32388
1.74479	Ces2g	carboxylesterase 2G	0.0116398	0.803057	5.08531	3.63721	0.00402936	-3.00217	5.16632
1.7447	Cdr2l	cerebellar degeneration-related protein 2-like	1.86026e-05	0.802977	6.09467	9.96999	8.90843e-07	5.8308	6.15435
1.74326	Dbf4	DBF4 zinc finger	0.00331504	0.801786	3.54558	4.56844	0.000846117	-1.007	3.6476
1.74228	Zfp462	zinc finger protein 462	0.00141581	0.800977	5.56054	5.24981	0.000290576	-0.293658	5.60522
1.74164	Pml	promyelocytic leukemia	0.0112482	0.800444	4.66937	3.66141	0.00386435	-2.87435	4.7269
1.74117	Mefv	Mediterranean fever	0.380062	0.800057	3.56034	1.11566	0.288798	-6.45213	4.43356
1.74064	Cep112	centrosomal protein 112	0.00782765	0.799621	1.65883	3.9236	0.00246593	-1.72005	1.70403
1.73915	Ifnar2	interferon (alpha and beta) receptor 2	0.00156849	0.798381	5.56052	5.16569	0.000330384	-0.391566	5.66239
1.73893	Sesn3	sestrin 3	0.000827604	0.798201	4.03496	5.71312	0.00014587	0.650588	4.07407
1.73882	St8sia6	ST8 alpha-N-acetyl-neuraminide alpha-2,8-sialyltransferase 6	0.0537784	0.798106	1.30723	2.56514	0.0266328	-3.89544	1.35684
1.73793	Steap3	STEAP family member 3	8.95921e-05	0.797371	6.06416	7.97562	7.58073e-06	3.52211	6.12717
1.73712	Mss51	MSS51 mitochondrial translational activator	0.248309	0.796698	1.91034	1.46502	0.171437	-5.90826	2.16467
1.73681	Zfp534	zinc finger protein 534	0.173595	0.796441	1.54168	1.73737	0.110738	-5.3364	1.66221
1.73635	Eno1b	enolase 1B, retrotransposed	2.41708e-05	0.796059	6.46056	9.60038	1.28906e-06	5.4287	6.62366
1.73584	Parp14	poly (ADP-ribose) polymerase family, member 14	0.130835	0.79563	6.65955	1.94213	0.0786694	-6.05817	6.79826
1.73427	Maf	avian musculoaponeurotic fibrosarcoma oncogene homolog	4.5449e-05	0.794331	7.10261	8.77556	3.06965e-06	4.45203	7.13913
1.73415	AA467197	expressed sequence AA467197	0.370807	0.794232	0.522617	1.13764	0.2799	-5.53447	1.0711
1.73328	Ebpl	emopamil binding protein-like	0.00413893	0.793507	3.17769	4.39947	0.001114	-1.26865	3.2181
1.73307	Traf1	TNF receptor-associated factor 1	0.193248	0.793332	2.39685	1.65514	0.126657	-5.4397	2.9425
1.7326	Igj	NA	0.586159	0.792942	0.603179	0.707058	0.494517	-6.40664	1.92113
1.73221	E130012A19Rik	RIKEN cDNA E130012A19 gene	0.27774	0.79261	0.207151	1.37783	0.196157	-5.29214	0.386508
1.73127	Arhgef7	Rho guanine nucleotide exchange factor (GEF7)	0.00497169	0.791828	6.17175	4.25684	0.00140933	-2.00619	6.22967
1.73071	Ccsap	centriole, cilia and spindle associated protein	0.0150443	0.791368	1.99231	3.44913	0.00558731	-2.51028	2.07444
1.73027	Lrrc8d	leucine rich repeat containing 8D	0.00523401	0.790999	3.57403	4.21831	0.00150244	-1.5842	3.72706
1.72998	Aoc3	amine oxidase, copper containing 3	0.0150443	0.790752	4.92466	3.44921	0.0055865	-3.26301	4.99913
1.72978	Egr1	early growth response 1	0.44733	0.790588	5.71959	0.972002	0.352335	-7.14624	6.43904
1.72953	Btg2	B cell translocation gene 2, anti-proliferative	0.177315	0.790381	6.56405	1.72046	0.113856	-6.35805	6.91267
1.72937	Tbxa2r	thromboxane A2 receptor	0.102092	0.790251	0.748066	2.11647	0.0584003	-4.55334	0.828727
1.72791	Zmat1	zinc finger, matrin type 1	0.0531676	0.789027	1.64299	2.57336	0.0262486	-4.00293	1.69508
1.72772	Adam11	a disintegrin and metallopeptidase domain 11	0.166373	0.788869	1.86797	1.76821	0.105249	-5.31552	1.98939
1.72768	Fam122b	family with sequence similarity 122, member B	0.0105186	0.788837	2.55928	3.70884	0.00356079	-2.29132	2.60012
1.72756	Gm10638	predicted gene 10638	0.0969869	0.788733	0.89498	2.15334	0.0547987	-4.4966	0.94174
1.72715	Gpr116	NA	0.0111243	0.788397	6.82009	3.66923	0.00381251	-3.0593	6.91585
1.72706	Wls	wntless homolog (Drosophila)	0.00113321	0.788318	7.22698	5.44346	0.000217047	-0.0858755	7.27483
1.72698	A530013C23Rik	RIKEN cDNA A530013C23 gene	0.34773	0.788253	2.71594	1.19181	0.258887	-5.99262	3.8536
1.72671	Nedd9	neural precursor cell expressed, developmentally down-regulated gene 9	0.00115738	0.788027	6.03028	5.42471	0.000223215	-0.0185614	6.18593
1.72666	Sv2c	synaptic vesicle glycoprotein 2c	0.11135	0.787985	1.39122	2.05583	0.0648169	-4.7224	1.48218
1.72611	Hbb-bt	hemoglobin, beta adult t chain	0.188437	0.787521	5.28421	1.67364	0.122907	-6.23835	5.77659
1.7253	Stx1a	syntaxin 1A (brain)	0.0162336	0.786851	1.66233	3.39603	0.00613082	-2.58288	1.69424
1.72516	Junb	jun B proto-oncogene	0.0358955	0.786733	7.87195	2.83998	0.0163636	-4.55299	8.52113
1.725	Pcdhgb1	protocadherin gamma subfamily B, 1	0.00513573	0.786599	3.06129	4.23304	0.00146609	-1.55956	3.10928
1.72488	Pus7l	pseudouridylate synthase 7-like	0.00940744	0.7865	2.31426	3.79102	0.00309195	-2.06465	2.35669
1.72459	Osbp2	oxysterol binding protein 2	0.145394	0.786253	1.69418	1.86657	0.0893505	-5.22865	1.8311
1.72432	Dfna5	deafness, autosomal dominant 5 (human)	0.0553469	0.786028	1.39737	2.54537	0.02758	-3.85784	1.54655
1.72387	Kit	kit oncogene	0.0165063	0.785651	4.01194	3.38513	0.00624898	-3.22419	4.07343
1.72385	Gdf10	growth differentiation factor 10	0.0819995	0.785634	3.0772	2.27185	0.0446017	-5.05516	3.23346
1.72227	Ddx58	DEAD (Asp-Glu-Ala-Asp) box polypeptide 58	0.0559339	0.784311	5.60427	2.53854	0.0279149	-4.98617	5.6901
1.72213	Ddias	DNA damage-induced apoptosis suppressor	0.0291853	0.784197	2.05134	2.98554	0.012641	-3.33243	2.15275
1.7209	Pde7b	phosphodiesterase 7B	0.0119326	0.783167	3.94205	3.62024	0.0041494	-2.74826	4.04615
1.72057	Rnu3b4	U3B small nuclear RNA 4	0.112895	0.782889	5.88179	2.04613	0.065903	-5.81176	6.0438
1.7204	Zfp92	zinc finger protein 92	0.233459	0.782745	1.66051	1.5131	0.15898	-5.73066	1.84356
1.7186	Erg	avian erythroblastosis virus E-26 (v-ets) oncogene related	0.00418472	0.781237	3.31279	4.39014	0.00113117	-1.26271	3.39695
1.71782	Snx18	sorting nexin 18	0.000467589	0.78058	6.91786	6.22912	7.01399e-05	1.13155	6.99724
1.71737	Fads3	fatty acid desaturase 3	0.00105701	0.780205	4.46316	5.50507	0.000198031	0.308441	4.54768
1.71568	Camk1d	calcium/calmodulin-dependent protein kinase ID	0.000407347	0.778777	5.3973	6.36989	5.78007e-05	1.42644	5.43774
1.71564	Sdc2	syndecan 2	0.00609904	0.778749	5.94804	4.10485	0.00181588	-2.26411	6.0189
1.71498	Fmn1	formin 1	8.822e-05	0.778191	6.12993	7.99438	7.416e-06	3.5562	6.16551
1.71456	Rassf8	Ras association (RalGDS/AF-6) domain family (N-terminal) member 8	0.00205274	0.777842	4.16178	4.94113	0.000467746	-0.597358	4.20249
1.7142	Adar	adenosine deaminase, RNA-specific	0.0113017	0.777538	5.81646	3.65773	0.00388897	-3.0236	5.87274
1.71378	Atp6v1b2	ATPase, H+ transporting, lysosomal V1 subunit B2	1.18517e-05	0.77718	6.34252	10.641	4.6837e-07	6.49483	6.38818
1.71303	Fhod3	formin homology 2 domain containing 3	0.0863993	0.77655	4.48987	2.23581	0.047492	-5.39411	4.63955
1.71275	Ppp1r18	protein phosphatase 1, regulatory subunit 18	0.00725909	0.776318	5.46871	3.9794	0.0022433	-2.36453	5.64241
1.71221	Arntl	aryl hydrocarbon receptor nuclear translocator-like	0.00157209	0.775859	4.34476	5.16398	0.000331252	-0.275878	4.38958
1.71211	E2f3	E2F transcription factor 3	0.00286456	0.775777	3.83084	4.6801	0.00070701	-0.940607	3.87529
1.71177	Pear1	platelet endothelial aggregation receptor 1	0.0109638	0.77549	4.04505	3.68088	0.00373659	-2.65828	4.16065
1.71097	2016-09-01	septin 1	0.309772	0.774813	1.7579	1.28867	0.224458	-5.90788	1.96393
1.7107	Pcdhga6	protocadherin gamma subfamily A, 6	0.00933598	0.774588	3.53163	3.79669	0.00306203	-2.42719	3.58231
1.70807	Vaultrc5	vault RNA component 5	0.0197398	0.772367	6.56107	3.25921	0.00779498	-3.77817	6.64874
1.70706	Slc4a4	solute carrier family 4 (anion exchanger), member 4	0.0132781	0.771515	4.94524	3.54418	0.00473461	-3.16217	5.0476
1.70638	Hist1h2an	histone cluster 1, H2an	0.035712	0.770943	2.85833	2.84364	0.0162578	-3.78129	3.0529
1.70602	Vim	vimentin	0.00752827	0.770635	10.3501	3.95358	0.0023436	-2.53044	10.4408
1.70586	Lag3	lymphocyte-activation gene 3	0.343766	0.770502	0.553758	1.20123	0.255367	-5.62538	0.753083
1.70557	Fam13c	family with sequence similarity 13, member C	0.0112263	0.770255	3.42014	3.66288	0.00385451	-2.6273	3.46796
1.70486	Orai2	ORAI calcium release-activated calcium modulator 2	0.000540382	0.769657	4.53772	6.10057	8.3889e-05	1.21653	4.65626
1.70482	Smpdl3a	sphingomyelin phosphodiesterase, acid-like 3A	0.00165753	0.769617	5.87056	5.11958	0.000354623	-0.53503	5.91304
1.70471	Arf2	ADP-ribosylation factor 2	0.00154153	0.76953	5.12429	5.1813	0.000322581	-0.320326	5.19441
1.70216	Cnn2	calponin 2	0.000405493	0.767368	6.65882	6.37514	5.73887e-05	1.35508	6.72342
1.70205	Itpr1	inositol 1,4,5-trisphosphate receptor 1	0.0017809	0.767276	6.42696	5.05902	0.000389361	-0.668873	6.47064
1.70103	Fgd3	FYVE, RhoGEF and PH domain containing 3	0.0365303	0.766408	4.07717	2.82815	0.0167106	-4.04922	4.61518
1.70061	Porcn	porcupine homolog (Drosophila)	0.00327599	0.766053	2.96829	4.57765	0.000833614	-0.910425	3.00383
1.7004	Arhgap30	Rho GTPase activating protein 30	0.0293504	0.765876	5.70936	2.98193	0.0127223	-4.18206	5.85738
1.69965	Slamf8	SLAM family member 8	0.382592	0.765235	1.71036	1.11008	0.291089	-6.17905	1.93973
1.69944	Meis3	Meis homeobox 3	0.0175928	0.765055	3.13571	3.34004	0.0067629	-3.17116	3.20577
1.69819	Ets1	E26 avian leukemia oncogene 1, 5' domain	0.00130691	0.763997	6.06337	5.31754	0.000262228	-0.19694	6.19771
1.69709	Arhgap17	Rho GTPase activating protein 17	0.00112207	0.763065	4.89897	5.45243	0.000214162	0.124568	4.94136
1.69705	Csf2ra	colony stimulating factor 2 receptor, alpha, low-affinity (granulocyte-macrophage)	0.0178388	0.763028	3.9593	3.33029	0.0068796	-3.24282	4.11933
1.69659	Klra17	killer cell lectin-like receptor, subfamily A, member 17	0.270125	0.762638	1.55891	1.39948	0.189756	-5.6897	1.75855
1.69637	Zmynd15	zinc finger, MYND-type containing 15	0.0360554	0.762448	1.70739	2.83731	0.0164415	-3.51111	1.77239
1.69606	Ppic	peptidylprolyl isomerase C	0.000415814	0.76219	7.69297	6.34753	5.95944e-05	1.28146	7.73637
1.69517	Tmem150b	transmembrane protein 150B	0.0350774	0.761428	1.04051	2.85644	0.0158928	-3.37269	1.07537
1.69444	Ogn	osteoglycin	0.0184622	0.760808	8.14845	3.30455	0.00719764	-3.73053	8.28522
1.69385	Arsb	arylsulfatase B	0.00446325	0.760308	4.73588	4.34216	0.00122399	-1.71179	4.78884
1.69335	Plcb2	phospholipase C, beta 2	0.0175374	0.759878	3.92684	3.34317	0.00672591	-3.2604	4.00421
1.69272	Rhno1	RAD9-HUS1-RAD1 interacting nuclear orphan 1	0.0201157	0.759345	2.71411	3.24602	0.0079781	-3.15594	2.76049
1.69267	Tax1bp3	Tax1 (human T cell leukemia virus type I) binding protein 3	0.0001666	0.759301	5.60122	7.28044	1.75864e-05	2.69803	5.65857
1.69197	Gmfg	glia maturation factor, gamma	0.131722	0.758701	3.31133	1.93736	0.0793074	-5.45265	3.52653
1.6919	Cdc6	cell division cycle 6	0.00929864	0.758641	2.21155	3.79928	0.0030485	-1.92997	2.34827
1.69098	Wdr1	WD repeat domain 1	2.32437e-05	0.757856	7.82563	9.66093	1.2124e-06	5.43768	7.89488
1.69029	Rab3il1	RAB3A interacting protein (rabin3)-like 1	0.00030995	0.757275	5.79502	6.64073	4.01293e-05	1.78666	5.83127
1.68926	Igdcc4	immunoglobulin superfamily, DCC subclass, member 4	0.00397236	0.75639	5.63117	4.43088	0.00105816	-1.66985	5.68614
1.68851	Adam10	a disintegrin and metallopeptidase domain 10	0.000112568	0.755754	6.36781	7.71961	1.02694e-05	3.19966	6.4113
1.6881	Snora73a	small nucleolar RNA, H/ACA box 73a	0.011347	0.755398	7.52086	3.65507	0.00390691	-3.11005	7.58573
1.68761	Meis2	Meis homeobox 2	0.0104002	0.754984	3.4893	3.71689	0.00351177	-2.54757	3.53442
1.68733	Fzd1	frizzled class receptor 1	0.0132475	0.754738	6.92439	3.54595	0.00472009	-3.2936	6.98051
1.68636	Ncr1	natural cytotoxicity triggering receptor 1	0.688425	0.75391	-0.0187763	0.530729	0.606357	-6.01248	0.706157
1.68556	Tm4sf1	transmembrane 4 superfamily member 1	0.0268254	0.753232	5.67805	3.04458	0.011386	-4.06813	5.81384
1.68542	Klk14	kallikrein related-peptidase 14	0.396385	0.753111	2.22068	1.07956	0.303878	-6.15783	2.68801
1.685	Blmh	bleomycin hydrolase	0.0524389	0.75275	7.00289	2.58268	0.0258196	-5.00595	7.08997
1.68484	Ccr3	chemokine (C-C motif) receptor 3	0.27142	0.752612	1.83401	1.39592	0.190796	-5.61906	2.34045
1.68455	Prr5l	proline rich 5 like	0.0736813	0.752366	3.31331	2.34828	0.0390212	-4.84066	3.42339
1.68438	Plekhb2	pleckstrin homology domain containing, family B (evectins) member 2	3.9109e-05	0.752216	5.90749	8.96517	2.50073e-06	4.73964	5.94969
1.68405	S100a11	S100 calcium binding protein A11	0.00934856	0.751938	5.65039	3.79564	0.00306757	-2.72865	5.76483
1.68403	Clec1a	C-type lectin domain family 1, member a	0.0117487	0.75192	3.04775	3.63067	0.00407518	-2.41748	3.31052
1.68374	Gp9	glycoprotein 9 (platelet)	0.62593	0.751668	-1.27718	0.637019	0.537393	-5.50821	-0.415598
1.68366	Lxn	latexin	0.000796341	0.751601	3.80563	5.74995	0.000138275	0.815582	3.88868
1.6831	Rmrp	RNA component of mitochondrial RNAase P	0.012318	0.751123	11.8908	3.59838	0.00430955	-3.08728	11.9459
1.68255	Ier5	immediate early response 5	0.00325699	0.750648	6.12088	4.58176	0.000828105	-1.39291	6.36988
1.68252	Gpr171	G protein-coupled receptor 171	0.197072	0.750622	2.69374	1.64045	0.129707	-5.70248	2.91837
1.68241	Sox18	SRY (sex determining region Y)-box 18	0.161784	0.750527	3.08883	1.78986	0.101543	-5.58165	3.3637
1.68087	Smpd3	sphingomyelin phosphodiesterase 3, neutral	0.119306	0.749209	5.53386	2.00804	0.0703355	-5.87581	5.64516
1.68034	Plekhm1	pleckstrin homology domain containing, family M (with RUN domain) member 1	0.000153213	0.748749	5.18232	7.37765	1.5582e-05	2.87071	5.22792
1.68003	Amer2	APC membrane recruitment 2	0.73541	0.748491	-1.35948	0.45085	0.661023	-5.56049	0.550367
1.67942	Arhgef17	Rho guanine nucleotide exchange factor (GEF) 17	0.000734942	0.747964	6.05633	5.81683	0.000125537	0.553739	6.09612
1.6788	Snx5	sorting nexin 5	0.000338111	0.747432	6.96701	6.55709	4.48702e-05	1.59808	7.00696
1.67764	Ifi204	interferon activated gene 204	0.133136	0.746429	5.73754	1.92976	0.0803331	-6.00689	5.85949
1.67759	Rab32	RAB32, member RAS oncogene family	0.0113452	0.746388	4.61432	3.65527	0.0039055	-2.84101	4.68829
1.67666	Il1a	interleukin 1 alpha	0.0232482	0.745591	3.92336	3.14424	0.00954653	-3.39942	4.66309
1.67534	Sepn1	selenoprotein N, 1	0.00978781	0.744455	5.61787	3.7613	0.00325365	-2.77125	5.78502
1.67525	Galm	galactose mutarotase	0.0387415	0.744376	2.97944	2.7902	0.0178745	-4.08587	3.04422
1.67357	Zfp382	zinc finger protein 382	0.00786151	0.742933	2.45874	3.92054	0.00247877	-1.90392	2.49043
1.67328	Ccna2	cyclin A2	0.00261124	0.742675	4.49204	4.75083	0.000631533	-0.896148	4.62021
1.67322	Crlf2	cytokine receptor-like factor 2	0.0528469	0.742626	2.8196	2.57718	0.0260721	-4.26958	2.9578
1.6724	Nsun7	NOL1/NOP2/Sun domain family, member 7	0.0401942	0.74192	0.612121	2.76534	0.0186805	-3.41839	0.624028
1.67231	1810011O10Rik	RIKEN cDNA 1810011O10 gene	0.0212863	0.741842	4.72741	3.2053	0.00857144	-3.65977	4.81298
1.67136	B4galnt1	beta-1,4-N-acetyl-galactosaminyl transferase 1	0.00111753	0.741019	5.01594	5.45569	0.000213124	0.125349	5.07163
1.67088	Sptlc2	serine palmitoyltransferase, long chain base subunit 2	2.05619e-05	0.740609	6.42043	9.81794	1.03567e-06	5.64803	6.4782
1.66977	Lum	lumican	0.000973352	0.739646	9.85986	5.57693	0.000178065	0.169748	9.90864
1.66955	Ceacam1	carcinoembryonic antigen-related cell adhesion molecule 1	0.126564	0.739456	2.98333	1.96589	0.0755649	-5.29029	3.21531
1.66947	Nme4	NME/NM23 nucleoside diphosphate kinase 4	0.0538056	0.73939	1.7724	2.56465	0.0266563	-4.04291	1.82
1.66931	Rnf149	ring finger protein 149	0.0232379	0.739248	5.82465	3.14476	0.00953782	-3.86565	6.18081
1.66909	Snora24	small nucleolar RNA, H/ACA box 24	0.143423	0.73906	4.50117	1.8767	0.0878448	-5.91619	4.60663
1.66728	Inhbb	inhibin beta-B	0.0778029	0.737495	4.37631	2.309	0.041799	-5.16168	4.48613
1.66658	Emx2	empty spiracles homeobox 2	0.0188646	0.73689	1.22493	3.29008	0.0073831	-2.64838	1.23934
1.66603	Zfp105	zinc finger protein 105	0.0134851	0.736418	1.67666	3.53294	0.00482807	-2.32478	1.70571
1.66552	Ap3m2	adaptor-related protein complex 3, mu 2 subunit	0.0024634	0.735969	3.87665	4.79548	0.00058831	-0.795698	3.9179
1.66535	Wisp2	WNT1 inducible signaling pathway protein 2	0.261308	0.735826	4.96405	1.42541	0.182319	-6.6138	5.15503
1.66235	B3glct	beta-3-glucosyltransferase	0.00421438	0.733223	4.04467	4.38522	0.00114035	-1.49861	4.08486
1.66224	4930545L23Rik	RIKEN cDNA 4930545L23 gene	0.22161	0.733126	0.449238	1.55201	0.149479	-5.21017	0.529543
1.66145	Ranbp17	RAN binding protein 17	0.0847293	0.732445	2.05446	2.24987	0.0463434	-4.70102	2.11682
1.66097	Parva	parvin, alpha	0.00120369	0.732027	6.37796	5.38929	0.00023538	-0.132587	6.42005
1.66008	Dtx3l	deltex 3-like, E3 ubiquitin ligase	0.0857347	0.731249	5.83986	2.24098	0.0470665	-5.51822	5.92983
1.65978	Trim14	tripartite motif-containing 14	0.114626	0.730995	3.24496	2.03517	0.0671502	-5.40551	3.32979
1.65978	Rnf19b	ring finger protein 19B	0.00128278	0.730993	6.04685	5.33377	0.000255884	-0.172111	6.16653
1.65782	Grap	GRB2-related adaptor protein	0.0129922	0.729285	3.17153	3.56072	0.00460052	-2.71541	3.21683
1.65741	Ptn	pleiotrophin	0.0462986	0.728929	4.84996	2.66733	0.0222258	-4.699	4.93797
1.65715	Spata6	spermatogenesis associated 6	0.000588257	0.728702	4.21097	6.02215	9.36719e-05	1.11186	4.24988
1.65706	Slc10a6	solute carrier family 10 (sodium/bile acid cotransporter family), member 6	0.107805	0.728627	3.51388	2.0778	0.0624189	-5.34704	3.6302
1.65591	Sestd1	SEC14 and spectrin domains 1	8.1594e-05	0.727627	5.69034	8.07988	6.71282e-06	3.69455	5.72014
1.65537	Uba7	ubiquitin-like modifier activating enzyme 7	0.0895755	0.727158	4.96079	2.21006	0.0496668	-5.4667	5.04712
1.65476	Sema3a	sema domain, immunoglobulin domain (Ig), short basic domain, secreted, (semaphorin) 3A	0.0433426	0.726624	5.02351	2.71214	0.0205286	-4.64023	5.11278
1.65423	Plekhg2	pleckstrin homology domain containing, family G (with RhoGef domain) member 2	0.0106047	0.72616	5.15579	3.7034	0.00359432	-2.84289	5.22799
1.65415	Tmem2	transmembrane protein 2	0.00109178	0.72609	6.22214	5.47568	0.00020687	0.0275731	6.29994
1.65406	Lgals9	lectin, galactose binding, soluble 9	0.0219886	0.726013	5.02863	3.18303	0.00891483	-3.76217	5.09266
1.65197	Nova2	neuro-oncological ventral antigen 2	0.0222757	0.724188	2.06554	3.17419	0.00905492	-3.045	2.12223
1.65151	H19	H19, imprinted maternally expressed transcript	0.00760191	0.723787	8.36772	3.94601	0.00237386	-2.58846	8.44046
1.65024	Gareml	GRB2 associated, regulator of MAPK1-like	0.190932	0.72268	0.883356	1.664	0.12485	-5.15525	0.973496
1.65015	Picalm	phosphatidylinositol binding clathrin assembly protein	0.000115235	0.722601	8.24518	7.68826	1.06636e-05	3.11545	8.34932
1.65007	Gm21975	predicted gene 21975	0.162445	0.722524	3.14725	1.78634	0.102136	-5.61053	3.40785
1.64958	Aprt	adenine phosphoribosyl transferase	0.000418116	0.722101	4.61138	6.34143	6.0094e-05	1.54752	4.70831
1.64945	Parp8	poly (ADP-ribose) polymerase family, member 8	0.000222689	0.721982	5.01304	6.97029	2.60697e-05	2.33223	5.04456
1.64909	Tpbg	trophoblast glycoprotein	0.00116152	0.721671	5.11411	5.42171	0.000224218	0.0403744	5.15051
1.64894	Slc9a9	solute carrier family 9 (sodium/hydrogen exchanger), member 9	0.001043	0.721537	5.37235	5.51531	0.000195047	0.150216	5.40667
1.64868	Dock10	dedicator of cytokinesis 10	0.0354085	0.721316	5.78861	2.84965	0.0160855	-4.45865	5.85356
1.64611	Armcx6	armadillo repeat containing, X-linked 6	0.00712751	0.71906	2.04371	3.99352	0.00219036	-1.65196	2.06525
1.64486	Lpcat1	lysophosphatidylcholine acyltransferase 1	0.00266445	0.717969	3.5464	4.73531	0.00064734	-0.7665	3.59857
1.64475	Naglu	alpha-N-acetylglucosaminidase (Sanfilippo disease IIIB)	0.000443038	0.717872	4.74054	6.2806	6.53278e-05	1.39054	4.77051
1.64409	Slfn3	schlafen 3	0.123818	0.717286	1.96775	1.98248	0.0734649	-4.9347	2.1871
1.6439	Rhog	ras homolog family member G	0.0333156	0.717124	4.0634	2.89261	0.0149051	-4.00296	4.34466
1.64343	Crem	cAMP responsive element modulator	0.0369129	0.716711	3.80183	2.82142	0.0169113	-4.07389	4.04931
1.64315	Ntn4	netrin 4	0.0391813	0.716467	4.02212	2.78249	0.0181206	-4.41601	4.22101
1.64298	Hdac7	histone deacetylase 7	0.000311808	0.716311	5.32113	6.63504	4.04342e-05	1.81331	5.35458
1.64295	Ccno	cyclin O	0.702388	0.716292	-1.06448	0.506524	0.622678	-5.55196	0.50603
1.64293	Wsb1	WD repeat and SOCS box-containing 1	0.00179779	0.716268	6.18391	5.05069	0.000394417	-0.633964	6.34676
1.6424	Pfkl	phosphofructokinase, liver, B-type	0.00303912	0.715807	5.70807	4.63492	0.000760146	-1.27671	5.8451
1.64188	Dennd3	DENN/MADD domain containing 3	0.135943	0.71535	3.80024	1.91484	0.0823825	-5.53783	4.25863
1.64187	Nrros	negative regulator of reactive oxygen species	0.0205536	0.715339	5.76228	3.23042	0.00820029	-3.76371	5.84231
1.64184	Arrdc4	arrestin domain containing 4	0.000290834	0.71531	5.73607	6.69802	3.71934e-05	1.90198	5.84281
1.64102	Gusb	glucuronidase, beta	0.00057168	0.714589	5.32926	6.04766	9.03627e-05	0.981335	5.36937
1.6409	As3mt	arsenic (+3 oxidation state) methyltransferase	0.00122104	0.714484	3.53118	5.37624	0.000240034	0.236129	3.5583
1.64083	Sema4c	sema domain, immunoglobulin domain (Ig), transmembrane domain (TM) and short cytoplasmic domain, (semaphorin) 4C	0.00171899	0.714426	4.5875	5.0891	0.000371679	-0.414839	4.62256
1.64071	Rassf4	Ras association (RalGDS/AF-6) domain family member 4	0.012145	0.714318	6.00757	3.60865	0.00423354	-3.13491	6.05612
1.64057	Wscd1	WSC domain containing 1	0.0614567	0.714197	1.37727	2.47365	0.0313021	-4.05971	1.42287
1.64033	Rny3	RNA, Y3 small cytoplasmic (associated with Ro protein)	0.0912394	0.713982	7.46512	2.19734	0.0507759	-5.67434	7.54809
1.63964	Myo1h	myosin 1H	0.0649725	0.713382	0.869603	2.43481	0.033519	-4.02016	0.891515
1.63914	Parp9	poly (ADP-ribose) polymerase family, member 9	0.109743	0.712942	5.5233	2.06541	0.0637602	-5.76694	5.62373
1.63867	Armcx4	armadillo repeat containing, X-linked 4	0.00138446	0.712525	5.29171	5.26967	0.000281938	-0.2107	5.34324
1.63856	Trim34b	tripartite motif-containing 34B	0.146938	0.712429	1.72048	1.85851	0.0905646	-5.21939	1.80087
1.63855	Atp6v0c	ATPase, H+ transporting, lysosomal V0 subunit C	0.00806713	0.71242	5.59341	3.9005	0.00256472	-2.52303	5.75834
1.63842	Fndc3b	fibronectin type III domain containing 3B	3.15484e-05	0.712307	8.12972	9.25209	1.84556e-06	4.98961	8.16096
1.63825	Epsti1	epithelial stromal interaction 1 (breast)	0.295795	0.712158	3.94379	1.32731	0.211803	-6.58325	4.12953
1.63554	Lilra6	leukocyte immunoglobulin-like receptor, subfamily A (with TM domain), member 6	0.17296	0.709763	3.59514	1.74012	0.110238	-5.81813	3.84651
1.63381	Ptges	prostaglandin E synthase	0.00943486	0.708242	6.08921	3.78896	0.00310286	-2.79903	6.16535
1.6336	Zfp449	zinc finger protein 449	0.00716771	0.708054	3.63539	3.98966	0.00220469	-2.09688	3.67168
1.63276	Clec2g	C-type lectin domain family 2, member g	0.0163201	0.70731	2.73962	3.39248	0.0061691	-2.93852	2.77772
1.63223	Fkbp1a	FK506 binding protein 1a	0.00528088	0.706841	5.54494	4.21079	0.00152135	-2.00003	5.62243
1.62947	Lce1e	late cornified envelope 1E	0.262134	0.704403	3.85051	1.42264	0.1831	-6.49148	4.03057
1.62925	Stat2	signal transducer and activator of transcription 2	0.126387	0.704209	4.9212	1.96698	0.0754247	-5.85533	5.01893
1.62899	Xylt1	xylosyltransferase 1	0.00466654	0.703978	4.44525	4.30789	0.00129517	-1.60216	4.68695
1.62826	Tmem165	transmembrane protein 165	0.000153995	0.703329	6.09128	7.37245	1.56829e-05	2.76686	6.13109
1.62823	2700081O15Rik	RIKEN cDNA 2700081O15 gene	0.000361496	0.703308	5.29318	6.48606	4.93685e-05	1.60356	5.32586
1.62689	Colec11	collectin sub-family member 11	0.0931003	0.702113	0.491657	2.18205	0.0521408	-4.4627	0.659535
1.62585	4632428N05Rik	NA	0.007543	0.701191	6.62172	3.95203	0.00234975	-2.54756	6.71524
1.62571	Pcyt1b	phosphate cytidylyltransferase 1, choline, beta isoform	0.134074	0.701067	0.60615	1.92446	0.0810561	-4.72601	0.641968
1.62566	Fam129a	family with sequence similarity 129, member A	0.00474691	0.701026	5.67313	4.29338	0.00132659	-1.90608	5.71524
1.62327	Pram1	PML-RAR alpha-regulated adaptor molecule 1	0.353149	0.698906	1.0816	1.17822	0.264041	-5.74056	1.35734
1.6221	Gvin1	GTPase, very large interferon inducible 1	0.145342	0.697863	5.31797	1.86697	0.0892901	-6.03243	5.45429
1.62009	Gadd45b	growth arrest and DNA-damage-inducible 45 beta	0.138335	0.696077	5.37477	1.90254	0.0841084	-5.85277	6.18799
1.61961	Ndc80	NDC80 kinetochore complex component	0.0179447	0.695643	2.49837	3.3261	0.00693035	-2.83967	2.65054
1.61915	She	src homology 2 domain-containing transforming protein E	0.00193817	0.695234	3.65403	4.98709	0.000435363	-0.387235	3.69547
1.61884	Pcdhgc4	protocadherin gamma subfamily C, 4	0.000944406	0.694958	3.28623	5.60154	0.000171728	0.62685	3.31259
1.61779	2510009E07Rik	RIKEN cDNA 2510009E07 gene	0.000648111	0.694027	5.77504	5.93354	0.000106214	0.743311	5.8076
1.61756	Ccdc8	coiled-coil domain containing 8	0.00468543	0.693823	3.72293	4.30409	0.00130332	-1.58638	3.75644
1.61712	Slc28a3	solute carrier family 28 (sodium-coupled nucleoside transporter), member 3	0.114833	0.693425	3.10079	2.03398	0.0672874	-5.35569	3.1833
1.61667	Sall2	sal-like 2 (Drosophila)	0.00247691	0.693027	3.55208	4.79058	0.000592901	-0.732396	3.58245
1.61598	8430431K14Rik	RIKEN cDNA 8430431K14 gene	0.178175	0.692406	1.03779	1.71686	0.114531	-5.21846	1.10653
1.61565	Pltp	phospholipid transfer protein	0.0177613	0.692112	7.02623	3.33311	0.00684559	-3.67788	7.07624
1.61476	Zeb1	zinc finger E-box binding homeobox 1	0.000616379	0.691324	6.05735	5.97822	9.96791e-05	0.793933	6.08879
1.61395	Gm13251	predicted gene 13251	0.477246	0.690598	3.85012	0.911557	0.381915	-7.01634	4.16451
1.61389	Xxylt1	xyloside xylosyltransferase 1	0.00244739	0.690546	4.67333	4.79978	0.000584319	-0.909365	4.70727
1.6137	Pprc1	peroxisome proliferative activated receptor, gamma, coactivator-related 1	0.0237095	0.690369	4.93643	3.1307	0.00977754	-3.85722	4.98856
1.61324	Hip1	huntingtin interacting protein 1	0.000116677	0.689959	6.52366	7.67408	1.08472e-05	3.13498	6.57589
1.61321	Ccl2	chemokine (C-C motif) ligand 2	0.18073	0.689935	3.35412	1.70536	0.116709	-5.79401	3.62359
1.61193	Lrp12	low density lipoprotein-related protein 12	0.00176668	0.688792	4.31355	5.06604	0.000385156	-0.422294	4.34516
1.61141	Pcdhga9	protocadherin gamma subfamily A, 9	0.00911069	0.688327	3.4839	3.81327	0.00297634	-2.37247	3.51847
1.61121	Cd40	CD40 antigen	0.263133	0.688143	1.96015	1.41975	0.18392	-5.80848	2.12034
1.61115	Myo10	myosin X	0.000296247	0.688088	6.55789	6.68287	3.79469e-05	1.79078	6.58869
1.61104	Hist2h2aa2	histone cluster 2, H2aa2	0.819977	0.687991	-2.02106	0.311	0.761726	-5.6883	-0.24372
1.61074	Prdx4	peroxiredoxin 4	0.00102423	0.687726	5.36823	5.53181	0.000190336	0.198151	5.42489
1.61069	Plcb1	phospholipase C, beta 1	0.00442782	0.687676	4.11695	4.34762	0.00121305	-1.55385	4.16201
1.60976	Zfp423	zinc finger protein 423	0.00324997	0.686845	3.99561	4.5836	0.000825649	-1.16255	4.02784
1.60936	Flna	filamin, alpha	0.000313024	0.68649	10.4302	6.63171	4.06135e-05	1.74549	10.4898
1.6092	Manba	mannosidase, beta A, lysosomal	0.000500961	0.686342	4.90483	6.16536	7.66301e-05	1.19418	4.93242
1.6083	Fermt3	fermitin family member 3	0.0284165	0.685538	5.05806	3.00367	0.0122414	-4.06495	5.15988
1.60811	Casc5	cancer susceptibility candidate 5	0.0201986	0.685368	4.38354	3.24314	0.00801868	-3.51697	4.48122
1.60746	Fam131b	family with sequence similarity 131, member B	0.164922	0.684779	1.33622	1.77535	0.104012	-5.15449	1.41618
1.60686	Cytip	cytohesin 1 interacting protein	0.115609	0.68424	4.55071	2.02942	0.0678135	-5.56316	4.94691
1.60655	Ppp1r16b	protein phosphatase 1, regulatory (inhibitor) subunit 16B	0.0214498	0.683967	4.36951	3.19922	0.00866388	-3.58403	4.48931
1.60596	Tmem8	transmembrane protein 8 (five membrane-spanning domains)	0.292716	0.683437	3.81037	1.33584	0.209092	-6.43744	4.09409
1.60557	Eng	endoglin	0.014027	0.683088	5.86553	3.50197	0.00509545	-3.28057	5.96765
1.60481	5430427O19Rik	RIKEN cDNA 5430427O19 gene	0.338661	0.6824	2.33641	1.21307	0.250991	-6.10649	2.65814
1.60476	Ywhag	tyrosine 3-monooxygenase/tryptophan 5-monooxygenase activation protein, gamma polypeptide	0.00141207	0.682357	5.93227	5.25234	0.000289458	-0.307342	5.99186
1.60458	Them5	thioesterase superfamily member 5	0.0776751	0.682196	5.39761	2.31009	0.0417197	-5.38237	5.48333
1.60392	Stab2	stabilin 2	0.0753845	0.681607	1.39647	2.33206	0.0401461	-4.47536	1.51539
1.60391	Snord15a	small nucleolar RNA, C/D box 15A	0.0330944	0.681597	5.20036	2.89706	0.0147879	-4.29413	5.26318
1.60376	Mrc2	mannose receptor, C type 2	1.83947e-05	0.681463	7.87813	9.9904	8.73135e-07	5.7879	7.90735
1.60328	Usb1	U6 snRNA biogenesis 1	0.00134011	0.681022	3.56113	5.2962	0.000270828	0.122722	3.59421
1.60308	Milr1	mast cell immunoglobulin like receptor 1	0.0977627	0.680845	2.48522	2.14719	0.055384	-4.9159	2.59508
1.60235	Ier5l	immediate early response 5-like	0.00210066	0.680191	3.37215	4.92177	0.000482144	-0.38006	3.47389
1.60225	2610301B20Rik	RIKEN cDNA 2610301B20 gene	0.00398913	0.680095	3.26994	4.42688	0.0010651	-1.25704	3.29753
1.60224	4930539E08Rik	RIKEN cDNA 4930539E08 gene	0.171887	0.680094	0.325125	1.74443	0.109459	-4.88066	0.389216
1.60202	Mospd3	motile sperm domain containing 3	0.0912394	0.679893	1.32596	2.19725	0.0507845	-4.5264	1.36812
1.60141	Gm13139	predicted gene 13139	0.723531	0.679343	3.15898	0.469579	0.648002	-7.18298	4.10114
1.60112	Skp2	S-phase kinase-associated protein 2 (p45)	0.0132191	0.679085	3.13365	3.54752	0.00470725	-2.71843	3.18276
1.60018	Siglec1	sialic acid binding Ig-like lectin 1, sialoadhesin	0.261834	0.678236	5.34049	1.42372	0.182795	-6.69951	5.49768
1.59931	St6galnac4	ST6 (alpha-N-acetyl-neuraminyl-2,3-beta-galactosyl-1,3)-N-acetylgalactosaminide alpha-2,6-sialyltransferase 4	0.00835283	0.677446	4.10027	3.876	0.00267396	-2.3672	4.15005
1.5992	Zbtb34	zinc finger and BTB domain containing 34	0.00371349	0.67735	4.63538	4.48129	0.000974621	-1.43883	4.6683
1.59595	Map3k15	mitogen-activated protein kinase kinase kinase 15	0.129178	0.674419	1.71946	1.95145	0.0774375	-4.93359	1.87063
1.59508	Limd2	LIM domain containing 2	0.00138624	0.673628	4.67588	5.26827	0.000282541	-0.116158	4.73492
1.59491	Dpep2	dipeptidase 2	0.0464778	0.673471	3.13114	2.66474	0.0223278	-4.22526	3.25008
1.59471	Dcakd	dephospho-CoA kinase domain containing	0.04741	0.673297	4.16617	2.65079	0.0228867	-4.55343	4.23599
1.59412	Vhl	von Hippel-Lindau tumor suppressor	5.57925e-05	0.672759	4.55094	8.52032	4.06729e-06	4.37406	4.58126
1.59219	Neil3	nei like 3 (E. coli)	0.10117	0.671012	1.41536	2.12271	0.0577754	-4.63373	1.47325
1.59217	Rps16	ribosomal protein S16	0.0312413	0.670991	4.75991	2.9376	0.0137621	-4.17133	4.80848
1.59204	Nlrc4	NLR family, CARD domain containing 4	0.310138	0.670874	2.70371	1.2877	0.224782	-6.29677	2.84617
1.59174	Hrh2	histamine receptor H2	0.545981	0.670601	0.628743	0.779408	0.452495	-5.93751	1.1306
1.59161	Ldb2	LIM domain binding 2	0.00251531	0.670482	4.02478	4.77947	0.00060344	-0.836431	4.05255
1.59148	Bdkrb2	bradykinin receptor, beta 2	0.044892	0.670372	1.2761	2.68717	0.0214577	-3.56583	1.46606
1.59089	F630111L10Rik	RIKEN cDNA F630111L10 gene	0.0979897	0.669831	2.30303	2.14527	0.0555684	-4.97067	2.36669
1.59063	4931428F04Rik	RIKEN cDNA 4931428F04 gene	0.0773372	0.669597	1.50384	2.31324	0.0414902	-4.40104	1.54411
1.5906	Runx1t1	runt-related transcription factor 1; translocated to, 1 (cyclin D-related)	0.00712751	0.66957	4.07143	3.99353	0.00219033	-2.20858	4.11294
1.59041	Tmc8	transmembrane channel-like gene family 8	0.441486	0.669402	0.656276	0.983542	0.34688	-5.84925	0.896569
1.59015	Nkain1	Na+/K+ transporting ATPase interacting 1	0.00911462	0.66916	2.12541	3.81267	0.00297938	-1.96225	2.15914
1.59015	Nkain1	Na+/K+ transporting ATPase interacting 1	0.00911462	0.66916	2.12541	3.81267	0.00297938	-1.96225	2.15914
1.59015	Nkain1	Na+/K+ transporting ATPase interacting 1	0.00911462	0.66916	2.12541	3.81267	0.00297938	-1.96225	2.15914
1.59015	Nkain1	Na+/K+ transporting ATPase interacting 1	0.00911462	0.66916	2.12541	3.81267	0.00297938	-1.96225	2.15914
1.59014	Snord17	small nucleolar RNA, C/D box 17	0.0883366	0.669151	7.8396	2.21973	0.0488399	-5.63841	7.90824
1.58901	Rab13	RAB13, member RAS oncogene family	0.016174	0.668126	2.69035	3.39907	0.00609828	-2.85146	2.73732
1.58869	Gsdmd	gasdermin D	0.0201087	0.667834	4.82571	3.24642	0.00797253	-3.60679	4.8985
1.58852	Birc5	baculoviral IAP repeat-containing 5	0.0321535	0.66768	2.73424	2.9169	0.0142767	-3.63554	2.88925
1.58773	Vgll3	vestigial like 3 (Drosophila)	0.00107595	0.666969	5.51487	5.48769	0.000203209	0.0747782	5.55147
1.58754	Lpin2	lipin 2	0.00337289	0.666795	5.78615	4.55512	0.000864544	-1.42577	5.90506
1.58711	Nup93	nucleoporin 93	5.56715e-05	0.666405	4.79343	8.52361	4.05238e-06	4.3526	4.83507
1.58685	Gm16596	predicted gene, 16596	0.0947981	0.666163	0.899383	2.16914	0.0533203	-4.42419	0.939024
1.58497	Numbl	numb-like	0.00139338	0.664454	4.98449	5.26367	0.000284519	-0.206905	5.01424
1.58459	Actr2	ARP2 actin-related protein 2	0.000334612	0.664112	7.36814	6.5703	4.40832e-05	1.60742	7.41597
1.58439	Lbp	lipopolysaccharide binding protein	0.205519	0.663924	5.42163	1.60887	0.136484	-6.44894	5.53759
1.58432	BC028528	cDNA sequence BC028528	0.049273	0.663866	1.73857	2.62477	0.023966	-3.89466	1.79789
1.58302	Snora17	small nucleolar RNA, H/ACA box 17	0.136242	0.662682	2.67088	1.91314	0.08262	-5.35865	2.77827
1.58198	Tlr4	toll-like receptor 4	0.0252513	0.661728	6.09067	3.08801	0.0105439	-4.04321	6.19704
1.5818	Kif22	kinesin family member 22	0.0290717	0.661567	2.71514	2.98828	0.0125798	-3.50933	2.86068
1.58157	Cpt1a	carnitine palmitoyltransferase 1a, liver	0.000416667	0.661354	6.59278	6.34568	5.97453e-05	1.31033	6.63094
1.5811	Abracl	ABRA C-terminal like	0.00166234	0.660928	4.67135	5.11728	0.00035588	-0.352987	4.73878
1.58093	Dok3	docking protein 3	0.0754327	0.660775	2.90333	2.33161	0.0401774	-4.64823	3.17636
1.57878	Mylip	myosin regulatory light chain interacting protein	0.00470436	0.658812	5.83399	4.3009	0.00131021	-1.90736	5.87043
1.57761	Slc2a6	solute carrier family 2 (facilitated glucose transporter), member 6	0.518532	0.657744	2.16465	0.830976	0.423993	-6.27887	2.93353
1.57725	Colgalt1	collagen beta(1-O)galactosyltransferase 1	0.000145847	0.65741	6.5976	7.43639	1.44912e-05	2.81682	6.62986
1.57704	Cdc42ep3	CDC42 effector protein (Rho GTPase binding) 3	0.000577343	0.657217	4.39715	6.03819	9.15761e-05	1.07794	4.42159
1.57663	Itga1	integrin alpha 1	0.00756515	0.656847	5.68891	3.94978	0.00235873	-2.48413	5.7405
1.57647	Prokr1	prokineticin receptor 1	0.0622379	0.656696	2.75061	2.4648	0.0317944	-4.50486	2.81958
1.5763	Psd3	pleckstrin and Sec7 domain containing 3	0.0161862	0.656543	6.65251	3.39839	0.00610554	-3.55267	6.70199
1.57569	Samd9l	sterile alpha motif domain containing 9-like	0.160959	0.655982	6.61535	1.7934	0.100947	-6.28657	6.72657
1.57557	Mfhas1	malignant fibrous histiocytoma amplified sequence 1	0.00103191	0.655874	5.57145	5.52551	0.00019212	0.131097	5.6033
1.57538	Gcnt1	glucosaminyl (N-acetyl) transferase 1, core 2	0.00836247	0.655703	4.95784	3.87507	0.0026782	-2.47127	5.12872
1.57534	Ska3	spindle and kinetochore associated complex subunit 3	0.103875	0.655661	2.0873	2.1046	0.0596066	-4.79799	2.26719
1.57463	Tcaf1	TRPM8 channel-associated factor 1	0.000165669	0.655014	5.14157	7.28545	1.74767e-05	2.72927	5.16541
1.57462	Slx4	SLX4 structure-specific endonuclease subunit homolog (S. cerevisiae)	0.00331651	0.655006	4.26008	4.56787	0.000846896	-1.22472	4.29151
1.57382	Col3a1	collagen, type III, alpha 1	0.00103072	0.654269	15.4949	5.52671	0.000191778	0.331693	15.5375
1.5738	Scara3	scavenger receptor class A, member 3	0.0695427	0.654253	6.45121	2.38839	0.0363694	-5.33248	6.54395
1.57276	Serpine2	serine (or cysteine) peptidase inhibitor, clade E, member 2	0.00048841	0.653302	5.31913	6.18815	7.42392e-05	1.21328	5.40557
1.57275	Camk4	calcium/calmodulin-dependent protein kinase IV	0.0644958	0.653294	3.63461	2.43961	0.0332367	-4.82875	3.69179
1.57254	Kif2c	kinesin family member 2C	0.0238597	0.653101	2.96011	3.12662	0.00984839	-3.35461	3.08139
[truncated: 12,678 more rows]
