# Supplementary material for: Comparative transcriptomic analysis of dermal wound healing reveals de novo skeletal muscle regeneration in Acomys cahirinus
Source: PLoS One. 2019 May 29;14(5):e0216228. doi: 10.1371/journal.pone.0216228 (PMC6541261; doi:10.1371/journal.pone.0216228)
Supplement: S7 Data — Column headers as described in S5 Data. (XLSX) [file pone.0216228.s021.xlsx]

## Sheet: UNFILTERED_DATA
Fold Change	Gene_Symbols	Gene_Name	Adjusted_p-value	logFC	AveExpr	t	P.Value	B	logCPM
1319.5	Sprr2a1	small proline-rich protein 2A1	0.000330422	10.3658	0.352641	5.34581	8.13148e-05	1.74736	4.93095
777.506	Sprr2f	small proline-rich protein 2F	3.77552e-09	9.60271	-1.65095	18.2112	1.19712e-11	14.3168	3.13253
633.873	Lce3f	late cornified envelope 3F	1.28852e-07	9.30805	-1.16838	12.0369	4.09067e-09	10.3652	3.75121
596.139	Saa3	serum amyloid A 3	3.3973e-08	9.2195	-0.764616	13.9508	5.29658e-10	11.8613	2.79303
579.733	Lce3b	late cornified envelope 3B	3.97306e-08	9.17925	-0.944316	13.7015	6.8163e-10	11.6959	3.7108
539.131	Mmp13	matrix metallopeptidase 13	2.56858e-09	9.07449	2.44805	19.0762	6.12767e-12	15.8671	5.85584
517.061	Sprr2d	small proline-rich protein 2D	2.98267e-06	9.01419	0.937692	8.74891	2.78762e-07	7.00745	5.09998
426.336	Sprr2h	small proline-rich protein 2H	8.90474e-09	8.73585	1.5815	16.2316	6.22919e-11	14.5659	5.99832
425.424	Clec4d	C-type lectin domain family 4, member d	1.13666e-05	8.73276	0.800154	7.66391	1.44422e-06	5.46388	4.35601
400.102	Tmprss11g	transmembrane protease, serine 11g	1.27488e-06	8.64422	-1.69906	9.5114	9.52373e-08	7.80879	2.29777
393.548	Nefl	neurofilament, light polypeptide	4.55447e-05	8.6204	1.29331	6.64316	7.78679e-06	3.92676	3.88433
342.721	Lce3e	late cornified envelope 3E	7.44103e-08	8.42089	0.765633	12.7826	1.78908e-09	11.2743	4.56858
301.164	Lce3c	late cornified envelope 3C	2.93767e-07	8.23441	-0.772498	11.0492	1.30846e-08	9.44469	2.79919
296.117	Il24	interleukin 24	4.28212e-05	8.21002	-1.99032	6.68797	7.21045e-06	3.99147	2.12762
274.396	Ces2f	carboxylesterase 2F	0.0110424	8.10011	-1.05214	3.32237	0.00463485	-2.06354	3.35111
263.673	Fpr1	formyl peptide receptor 1	9.56301e-07	8.04261	0.295691	9.7944	6.49523e-08	8.1397	3.22992
256.018	Tnn	tenascin N	7.19678e-08	8.0001	5.4779	12.8351	1.69034e-09	12.2142	7.83616
253.352	Ifi202b	interferon activated gene 202B	5.49026e-06	7.985	1.54842	8.24792	5.85289e-07	6.38982	4.49854
249.742	Lce3a	late cornified envelope 3A	1.03323e-07	7.96429	-0.596753	12.3248	2.9579e-09	10.6056	3.07528
249.005	TR129178|c0_g4	NA	1.58751e-08	7.96003	-1.60814	15.1555	1.65043e-10	12.6347	1.888
235.611	Ccl3	chemokine (C-C motif) ligand 3	0.00316864	7.88026	-0.0562989	4.02124	0.00110794	-0.71697	3.58642
235.51	Fpr2	formyl peptide receptor 2	1.26343e-06	7.87964	0.632019	9.52121	9.3968e-08	7.83029	3.29481
221.872	Cxcl2	chemokine (C-X-C motif) ligand 2	1.07454e-06	7.79358	2.47263	9.67752	7.59986e-08	8.4666	6.28143
209.887	TR75202|c0_g1	NA	7.95658e-08	7.71347	-0.838597	12.6908	1.9763e-09	10.8737	1.72296
196.47	Pglyrp1	peptidoglycan recognition protein 1	9.59943e-07	7.61817	-0.266987	9.79002	6.53343e-08	8.12043	2.09216
195.254	S100a8	S100 calcium binding protein A8 (calgranulin A)	1.25885e-09	7.60921	5.32692	21.3004	1.23659e-12	19.2539	8.43258
187.352	Dynap	dynactin associated protein	4.31347e-08	7.54961	0.273991	13.5347	8.08708e-10	11.5166	2.15114
177.879	Tnc	tenascin C	4.973e-12	7.47475	9.05942	38.1087	2.32622e-16	27.3517	11.0504
171.645	Csf3	colony stimulating factor 3 (granulocyte)	3.84786e-06	7.42328	-1.33814	8.54018	3.78342e-07	6.62436	2.04123
169.566	Il1f6	interleukin 1 family, member 6	3.21587e-05	7.4057	-1.61322	6.88919	5.1221e-06	4.30338	1.95115
165.367	TR55114|c0_g1	NA	1.10276e-07	7.36953	-1.3333	12.2324	3.28005e-09	10.4876	1.51839
164.809	Mmp9	matrix metallopeptidase 9	7.88132e-09	7.36465	4.51644	16.6892	4.18896e-11	15.7542	6.99336
161.481	TR112230|c0_g1	NA	1.52713e-07	7.33522	-0.514631	11.8005	5.36423e-09	10.1113	1.59931
156.058	TR101429|c0_g1	NA	4.0706e-08	7.28594	-1.3029	13.656	7.14041e-10	11.5652	0.926607
151.902	Uox	urate oxidase	1.37907e-07	7.24699	2.05331	11.9329	4.60593e-09	11.1105	5.35789
150.359	Trem1	triggering receptor expressed on myeloid cells 1	4.41272e-05	7.23227	0.524559	6.66701	7.47426e-06	3.97056	3.05938
147.457	Il1b	interleukin 1 beta	1.66084e-05	7.20415	3.57647	7.37712	2.28644e-06	5.02815	6.95952
145.613	Sprr2i	small proline-rich protein 2I	1.64929e-09	7.186	-2.58689	19.9753	3.14521e-12	14.8945	0.691957
143.293	Cd209g	CD209g antigen	0.000285992	7.16282	1.95663	5.43712	6.84277e-05	1.85686	4.72625
139.714	TR45813|c0_g1	NA	1.44239e-07	7.12633	-0.446913	11.8679	4.96285e-09	10.1825	1.84893
138.992	Mcemp1	mast cell expressed membrane protein 1	1.96961e-07	7.11886	-0.347179	11.4949	7.66545e-09	9.85349	2.10899
137.429	Sprr3	small proline-rich protein 3	1.86399e-07	7.10254	-1.56982	11.5719	7.00153e-09	9.92338	2.01684
136.186	Prg4	proteoglycan 4 (megakaryocyte stimulating factor, articular superficial zone protein)	7.83143e-06	7.08944	0.980694	7.9607	9.07769e-07	5.94801	3.33524
135.205	Lhx8	LIM homeobox protein 8	5.4851e-07	7.079	-0.902068	10.3549	3.11741e-08	8.70978	1.34533
134.997	TR22402|c5_g1	NA	1.35357e-06	7.07678	1.99518	9.4536	1.03086e-07	8.06332	4.1525
134.661	Nlrp12	NLR family, pyrin domain containing 12	2.36814e-06	7.07319	0.482211	8.95141	2.08272e-07	7.16001	2.69946
133.32	TR162445|c1_g1	NA	2.42791e-07	7.05874	2.91264	11.257	1.01759e-08	10.3383	4.98453
130.384	TR63824|c0_g1	NA	2.78692e-07	7.02663	2.41566	11.103	1.22563e-08	10.103	4.55144
125.785	TR12904|c0_g1	NA	3.86946e-08	6.97482	-1.6148	13.7485	6.49797e-10	11.6076	0.594946
110.907	Ccl4	chemokine (C-C motif) ligand 4	0.0131845	6.79321	-0.765036	3.22442	0.00566591	-2.24778	2.64756
108.266	Ptprn	protein tyrosine phosphatase, receptor type, N	2.25152e-06	6.75844	0.224075	8.99665	1.95262e-07	7.3129	2.88137
106.303	Mefv	Mediterranean fever	6.07149e-05	6.73203	-0.523962	6.44458	1.09854e-05	3.60585	2.00626
102.854	Rnase10	ribonuclease, RNase A family, 10 (non-active)	1.41003e-06	6.68445	-0.757496	9.41682	1.08433e-07	7.67929	1.37216
99.6257	Saa1	serum amyloid A 1	1.09283e-07	6.63845	-2.05885	12.253	3.20519e-09	10.426	0.261649
97.0091	TR9025|c0_g1	NA	2.47813e-06	6.60005	-0.453243	8.91379	2.19783e-07	7.08647	1.64825
93.0489	Adamts16	a disintegrin-like and metallopeptidase (reprolysin type) with thrombospondin type 1 motif, 16	1.13013e-07	6.53992	1.628	12.191	3.43617e-09	10.742	3.16157
92.4568	TR73539|c0_g1	NA	8.97919e-08	6.53071	-2.27836	12.5269	2.36471e-09	10.6742	0.468674
91.6409	TR139441|c0_g1	NA	2.17132e-06	6.51792	-2.31759	9.03019	1.86174e-07	7.1824	0.232013
89.7062	TR31516|c0_g1	NA	9.11608e-07	6.48714	-2.04859	9.84115	6.10212e-08	8.10969	0.146203
89.467	TR28134|c3_g1	NA	7.72304e-06	6.48328	-1.79437	7.97077	8.9376e-07	5.85411	0.976683
87.96	Lcn2	lipocalin 2	1.24998e-08	6.45878	2.92377	15.5562	1.14017e-10	14.741	5.61498
87.5303	Ptx3	pentraxin related gene	1.95605e-08	6.45171	3.86393	14.801	2.30575e-10	14.0403	5.57413
87.0259	TR33670|c1_g1	NA	2.25682e-07	6.44337	-0.561051	11.3485	9.12102e-09	9.69591	1.46157
87.0116	Tmem45b	transmembrane protein 45b	7.79004e-07	6.44314	0.624506	10.001	4.93755e-08	8.7457	3.54188
84.1398	TR7790|c0_g1	NA	7.978e-07	6.39472	-1.10471	9.9751	5.10893e-08	8.31676	1.63697
83.5425	TR76242|c0_g1	NA	1.11407e-05	6.38444	-1.67341	7.67992	1.4081e-06	5.43106	0.366126
78.7917	Sox11	SRY (sex determining region Y)-box 11	9.36299e-09	6.29997	3.41669	16.1421	6.74031e-11	14.7375	4.94439
77.6749	Spink7	serine peptidase inhibitor, Kazal type 7 (putative)	3.0306e-07	6.27938	-1.4209	11.0111	1.37084e-08	9.32989	0.510928
77.6503	TR51201|c1_g1	NA	5.95946e-07	6.27892	1.02885	10.272	3.46785e-08	8.91338	2.82149
77.5584	Fcrlb	Fc receptor-like B	7.17575e-08	6.27721	-1.48921	12.8436	1.67494e-09	10.9074	0.333306
77.5154	TR61247|c3_g3	NA	1.02819e-08	6.27641	-0.804564	15.9648	7.88769e-11	13.8032	2.63107
75.9114	Penk	preproenkephalin	1.98006e-06	6.24625	0.168104	9.11333	1.65514e-07	7.39945	2.15603
75.3883	Sell	selectin, lymphocyte	1.33036e-09	6.23627	4.27272	21.0259	1.49353e-12	18.9322	6.40034
73.1805	TR66060|c0_g1	NA	3.2061e-07	6.19339	-2.68123	10.9492	1.47872e-08	9.22473	-0.225848
72.5469	Agtr2	angiotensin II receptor, type 2	0.000150533	6.18084	1.47386	5.84682	3.19824e-05	2.61765	3.46536
71.3275	Siglecf	sialic acid binding Ig-like lectin F	1.83701e-05	6.15639	-1.0538	7.30045	2.58992e-06	4.90011	0.684605
67.4479	Sprr1b	small proline-rich protein 1B	3.39865e-07	6.0757	0.0422543	10.8767	1.61681e-08	9.40747	2.11158
67.1379	Cthrc1	collagen triple helix repeat containing 1	6.59369e-09	6.06905	5.09581	17.0149	3.17686e-11	16.045	6.51118
65.5073	Ifitm6	interferon induced transmembrane protein 6	7.28935e-05	6.03358	-0.518303	6.32144	1.36356e-05	3.4046	1.55538
65.0673	Ptgis	prostaglandin I2 (prostacyclin) synthase	2.75722e-08	6.02386	1.52721	14.2334	3.99822e-10	12.9383	3.18027
64.2673	TR25317|c0_g1	NA	8.7563e-08	6.00601	-1.7102	12.5727	2.24867e-09	10.6257	-0.209712
64.1107	Krt6b	keratin 6B	4.26434e-09	6.00249	6.98251	17.8826	1.55589e-11	16.8484	9.87293
63.7136	TR278|c1_g1	NA	5.75512e-07	5.99353	-2.29439	10.3073	3.31394e-08	8.57057	-0.373063
63.1297	TR3284|c0_g1	NA	2.13125e-07	5.98025	-2.99236	11.4049	8.52796e-09	9.62911	-0.425146
62.687	Cxcr1	chemokine (C-X-C motif) receptor 1	2.97427e-07	5.97009	-1.87945	11.035	1.33145e-08	9.28767	-0.307147
62.2388	S100a9	S100 calcium binding protein A9 (calgranulin B)	9.11992e-07	5.95974	3.15331	9.84031	6.10896e-08	8.67714	5.11005
61.8302	TR40829|c1_g1	NA	1.37138e-07	5.95024	-2.05435	11.9457	4.53932e-09	10.1031	-0.371038
60.4904	Bst1	bone marrow stromal cell antigen 1	3.97565e-07	5.91863	2.18526	10.7021	2.00847e-08	9.62209	3.60826
59.7519	Lrrc25	leucine rich repeat containing 25	4.46885e-07	5.90091	1.20335	10.5722	2.36424e-08	9.23183	2.62844
59.6379	TR30064|c0_g3	NA	7.21787e-07	5.89816	-1.51199	10.0733	4.49049e-08	8.31891	-0.137005
56.6806	Gbx2	gastrulation brain homeobox 2	1.80722e-06	5.82478	-1.14346	9.19401	1.4777e-07	7.36246	0.234274
55.7963	Adamts4	a disintegrin-like and metallopeptidase (reprolysin type) with thrombospondin type 1 motif, 4	4.77287e-09	5.8021	3.05019	17.6917	1.81543e-11	15.9925	4.36358
55.7196	TR143185|c0_g1	NA	1.60277e-06	5.80011	-1.43889	9.30211	1.27079e-07	7.51529	0.438877
55.6108	Uchl1	ubiquitin carboxy-terminal hydrolase L1	0.00238544	5.79729	0.0562303	4.18009	0.000802746	-0.40528	1.81104
55.1976	Lbp	lipopolysaccharide binding protein	4.33494e-11	5.78653	4.97371	31.4326	4.05552e-15	24.3471	6.74155
55.0487	Fcgr4	Fc receptor, IgG, low affinity IV	1.36146e-07	5.78264	3.71163	11.9615	4.45796e-09	11.2564	5.3417
53.6179	Hoxc10	homeobox C10	2.75966e-07	5.74464	-2.66659	11.113	1.21085e-08	9.37634	-0.285088
53.3448	TR144313|c0_g1	NA	4.73819e-07	5.73727	-2.12216	10.5114	2.55327e-08	8.78751	-0.24932
52.728	TR69759|c0_g1	NA	1.1196e-07	5.7205	-1.90831	12.2103	3.36225e-09	10.2969	-0.533265
52.4602	TR120760|c4_g1	NA	7.84331e-07	5.71315	-2.26037	9.99285	4.99074e-08	8.25018	-0.288524
52.4187	TR61247|c0_g1	NA	2.10893e-08	5.71201	0.250615	14.7018	2.5353e-10	13.3795	2.89466
52.301	Cxcl1	chemokine (C-X-C motif) ligand 1	6.10049e-07	5.70877	2.40311	10.2477	3.57845e-08	9.20764	4.55841
51.8832	Myl7	myosin, light polypeptide 7, regulatory	9.44515e-09	5.6972	1.69332	16.1024	6.98069e-11	14.6161	3.37295
51.6795	C6	complement component 6	5.7836e-08	5.69152	1.35239	13.1385	1.22284e-09	12.337	3.81998
51.1956	TR139195|c0_g1	NA	9.57559e-08	5.67795	-1.83938	12.4362	2.61348e-09	10.4728	-0.521589
49.2597	Stfa2	stefin A2	7.95087e-09	5.62234	1.25645	16.6192	4.448e-11	15.0652	3.35794
48.4211	TR88398|c0_g2	NA	7.6013e-07	5.59756	-1.56341	10.0236	4.79304e-08	8.27475	-0.199912
47.8696	TR84516|c0_g1	NA	9.09962e-08	5.58104	-2.85392	12.5099	2.4092e-09	10.573	-0.488024
47.1411	TR132388|c0_g1	NA	1.22394e-06	5.55891	-0.525841	9.55143	9.01723e-08	7.88358	1.36689
46.1568	Cda	cytidine deaminase	4.37879e-06	5.52847	-1.88179	8.43364	4.43041e-07	6.44806	0.220953
44.4482	Stmn4	stathmin-like 4	2.62677e-05	5.47405	-0.994503	7.03694	3.99867e-06	4.49583	0.288144
43.547	Pdpn	podoplanin	1.51786e-09	5.4445	5.67609	20.424	2.27846e-12	18.7335	7.08019
43.2562	Vmn1r54	vomeronasal 1 receptor 54	1.0823e-05	5.43484	-1.49219	7.70459	1.35427e-06	5.46195	0.0766099
42.5711	Plekhg4	pleckstrin homology domain containing, family G (with RhoGef domain) member 4	9.27034e-08	5.4118	1.75068	12.4837	2.47974e-09	11.4698	3.0168
41.5714	Cd300lf	CD300 antigen like family member F	3.462e-06	5.37752	1.67734	8.62975	3.31657e-07	7.00707	3.03322
41.4736	TR71444|c0_g1	NA	9.35658e-06	5.37412	-1.64343	7.82179	1.12657e-06	5.63339	0.227715
41.3316	Lama1	laminin, alpha 1	7.84448e-08	5.36917	1.16636	12.7143	1.92644e-09	11.6022	2.58685
41.0387	Samd14	sterile alpha motif domain containing 14	3.81652e-08	5.35891	0.702058	13.7693	6.36188e-10	12.0877	1.90361
40.8948	Serpine1	serine (or cysteine) peptidase inhibitor, clade E, member 1	3.01258e-08	5.35385	5.26544	14.1059	4.53629e-10	13.4763	7.32223
40.7884	Mmp3	matrix metallopeptidase 3	1.24359e-08	5.35009	3.81411	15.5789	1.11689e-10	14.8803	5.55185
40.5757	Cfb	complement factor B	1.64929e-09	5.34255	4.96014	19.9416	3.22339e-12	18.4053	6.90028
39.6268	Slpi	secretory leukocyte peptidase inhibitor	1.29527e-08	5.30841	5.54387	15.5056	1.1941e-10	14.8216	7.31567
39.3288	TR113647|c0_g1	NA	1.00485e-06	5.29751	-2.42256	9.74636	6.92718e-08	7.9533	-0.716244
38.8623	Myh3	myosin, heavy polypeptide 3, skeletal muscle, embryonic	6.86895e-07	5.2803	4.66022	10.1292	4.17381e-08	9.04436	6.0842
38.5683	TR37255|c2_g1	NA	6.01095e-07	5.26934	-0.979662	10.2641	3.50344e-08	8.59046	0.674612
38.4786	TR133622|c0_g1	NA	1.88871e-06	5.26598	-0.194781	9.15811	1.55404e-07	7.53767	1.60281
38.1619	Nlrp3	NLR family, pyrin domain containing 3	0.000193787	5.25406	2.36744	5.68588	4.30033e-05	2.17252	4.11469
37.9558	TR17356|c1_g1	NA	5.24359e-06	5.24625	-2.15916	8.28379	5.54467e-07	6.21175	-0.686914
37.5532	TR140385|c0_g1	NA	1.45777e-07	5.23086	-1.59738	11.85	5.06652e-09	9.98219	-0.497727
37.435	TR113761|c0_g3	NA	4.80104e-05	5.22632	-1.50007	6.60434	8.32512e-06	3.84171	0.175896
36.8954	Col26a1	collagen, type XXVI, alpha 1	0.000181015	5.20537	0.892964	5.7306	3.95934e-05	2.41575	2.80596
36.4779	Irg1	immunoresponsive gene 1	3.10711e-05	5.18895	-0.484197	6.91399	4.91255e-06	4.32898	0.868975
35.9807	TR117582|c0_g1	NA	5.08233e-07	5.16915	-1.78545	10.4367	2.80767e-08	8.7012	-0.367512
35.7028	TR83878|c0_g2	NA	5.86725e-06	5.15797	-0.979869	8.19001	6.38926e-07	6.11323	0.168605
35.3353	Cdhr1	cadherin-related family member 1	1.6152e-07	5.14304	3.13701	11.7358	5.78183e-09	10.9944	4.47463
35.0652	Vash2	vasohibin 2	1.63006e-07	5.13197	2.75395	11.7248	5.85596e-09	10.8523	3.897
34.8263	TR126439|c1_g1	NA	9.90853e-06	5.12211	-1.7443	7.77608	1.21018e-06	5.54011	-0.477113
34.5558	2900011O08Rik	RIKEN cDNA 2900011O08 gene	7.31208e-06	5.11086	-0.155376	8.01468	8.35256e-07	5.89812	0.956069
34.0529	Aoah	acyloxyacyl hydrolase	5.11508e-08	5.08971	2.08256	13.3008	1.03101e-09	12.3917	3.2262
33.8129	TR67141|c3_g1	NA	1.03277e-05	5.0795	-0.272966	7.7422	1.27634e-06	5.59075	1.06779
33.2028	Tmprss11b	transmembrane protease, serine 11B	1.06306e-06	5.05323	-1.51766	9.68842	7.48889e-08	8.00423	0.73369
33.1512	TR162966|c0_g1	NA	8.8454e-07	5.05099	-1.37864	9.8765	5.82163e-08	8.0878	-0.348234
33.1192	Dio3	deiodinase, iodothyronine type III	1.03853e-06	5.04959	1.12743	9.71272	7.24763e-08	8.39053	2.34471
32.9904	Wnt2	wingless-type MMTV integration site family, member 2	2.81243e-08	5.04397	3.5511	14.2068	4.10458e-10	13.5724	4.7797
32.6346	Ptgs2	prostaglandin-endoperoxide synthase 2	1.47952e-05	5.02833	3.73336	7.46449	1.98557e-06	5.00713	5.96097
31.7689	Tnfsf13b	tumor necrosis factor (ligand) superfamily, member 13b	7.84248e-07	4.98954	1.57324	9.99421	4.9818e-08	8.85158	3.13646
31.7253	Sohlh2	spermatogenesis and oogenesis specific basic helix-loop-helix 2	3.81407e-07	4.98756	-0.97097	10.745	1.90365e-08	8.94834	0.253554
31.5466	TR66138|c0_g1	NA	3.16063e-07	4.97941	-1.51825	10.9649	1.45062e-08	9.2002	-0.429365
31.4217	TR72826|c0_g1	NA	4.94492e-06	4.97369	-0.366342	8.33335	5.14662e-07	6.31928	0.697475
31.3989	Prkg2	protein kinase, cGMP-dependent, type II	1.73717e-06	4.97264	-0.837787	9.23185	1.40149e-07	7.42251	0.339282
30.9311	Myl4	myosin, light polypeptide 4	1.74808e-06	4.95098	0.338495	9.22435	1.41626e-07	7.4096	1.80202
30.9179	Ankrd1	ankyrin repeat domain 1 (cardiac muscle)	8.66773e-07	4.95037	4.76583	9.89799	5.6578e-08	8.7159	6.01565
30.0623	TR12021|c0_g1	NA	3.17135e-05	4.90989	0.695302	6.89903	5.03785e-06	4.29814	2.58157
29.6491	Ddc	dopa decarboxylase	8.31887e-07	4.88992	1.15581	9.93684	5.37391e-08	8.48668	2.26934
29.4436	TR165481|c2_g1	NA	0.00124462	4.87988	-0.0704613	4.55264	0.000380115	0.292769	1.25657
28.9834	Tnfsf9	tumor necrosis factor (ligand) superfamily, member 9	3.19541e-06	4.85716	0.411229	8.69266	3.02531e-07	7.02286	1.80861
28.9805	Gucy2d	guanylate cyclase 2d	3.56591e-06	4.85701	-1.40289	8.60412	3.44362e-07	6.63626	-0.237315
28.9063	TR30902|c1_g2	NA	1.73771e-06	4.85331	-2.51242	9.23032	1.40448e-07	7.369	-0.798206
28.84	Steap1	six transmembrane epithelial antigen of the prostate 1	4.12448e-06	4.85	1.60126	8.48176	4.12487e-07	6.80163	2.71525
28.2428	TR159842|c0_g1	NA	1.56518e-08	4.81981	1.03566	15.1914	1.59608e-10	13.5494	2.06458
28.2026	Fbn2	fibrillin 2	9.44515e-09	4.81776	5.869	16.1092	6.9387e-11	15.3701	7.44559
28.1357	TR155953|c0_g3	NA	0.000690456	4.81433	-2.05908	4.89886	0.000192138	0.945674	-0.471331
27.5308	Clec5a	C-type lectin domain family 5, member a	1.39517e-07	4.78297	3.72585	11.9131	4.71193e-09	11.2031	4.88714
27.269	Ms4a7	membrane-spanning 4-domains, subfamily A, member 7	1.12631e-07	4.76919	3.49135	12.1981	3.40875e-09	11.5241	4.77933
27.0593	TR30805|c0_g1	NA	1.63507e-06	4.75805	-0.518238	9.28565	1.30023e-07	7.50788	0.556754
26.8436	Car4	carbonic anhydrase 4	2.29378e-07	4.74651	1.2191	11.3262	9.36698e-09	10.4974	3.41189
26.8032	Ppp1r3g	protein phosphatase 1, regulatory (inhibitor) subunit 3G	2.13429e-06	4.74433	-1.0148	9.04695	1.81801e-07	7.21446	0.313874
26.712	Cxcl5	chemokine (C-X-C motif) ligand 5	6.33346e-09	4.73942	5.1131	17.088	2.98775e-11	16.2153	6.77508
26.4562	TR47409|c0_g1	NA	3.03054e-05	4.72554	-1.25255	6.93343	4.75462e-06	4.33182	-0.223984
26.4364	Serpina9	serine (or cysteine) peptidase inhibitor, clade A (alpha-1 antiproteinase, antitrypsin), member 9	5.27031e-08	4.72445	1.24392	13.2698	1.06501e-09	12.2745	2.43019
26.4244	Krt6a	keratin 6A	1.65987e-10	4.7238	7.70933	26.3656	5.43506e-14	22.4552	9.77028
26.3493	Zcchc5	zinc finger, CCHC domain containing 5	2.26606e-07	4.71969	2.12069	11.3396	9.21801e-09	10.2792	3.3194
26.3147	C1qtnf3	C1q and tumor necrosis factor related protein 3	1.29202e-07	4.7178	3.39534	12.0308	4.11907e-09	11.1988	5.10878
26.3116	TR31822|c0_g1	NA	7.19678e-08	4.71763	0.850885	12.8335	1.69332e-09	11.5742	1.83987
26.1335	TR139507|c0_g1	NA	1.79481e-06	4.70783	-1.35686	9.20097	1.46335e-07	7.35224	-0.295308
25.6837	2310007L24Rik	NA	2.98027e-06	4.68278	-1.86241	8.74981	2.78399e-07	6.83014	-0.157896
25.6378	TR81522|c0_g1	NA	2.43299e-05	4.6802	-0.69774	7.09374	3.63845e-06	4.65037	0.904774
25.2387	Glis3	GLIS family zinc finger 3	1.90138e-09	4.65756	3.01937	19.646	4.00235e-12	17.6044	3.955
24.9455	Psca	prostate stem cell antigen	1.77161e-08	4.64071	1.93242	14.948	2.00547e-10	14.1269	3.45999
24.7741	Osm	oncostatin M	0.000831784	4.63076	-0.67707	4.78842	0.000238509	0.719961	1.15925
24.7547	TR84656|c1_g1	NA	1.69651e-05	4.62963	-0.389003	7.35923	2.35375e-06	4.98353	0.578303
24.7544	Krt24	keratin 24	3.46816e-08	4.62961	2.39912	13.9222	5.45093e-10	13.3269	4.53298
24.3649	Il1f9	interleukin 1 family, member 9	6.33346e-09	4.60673	5.74729	17.0744	3.02186e-11	16.1937	7.17088
23.9779	TR67141|c3_g5	NA	6.60147e-05	4.58364	-0.580938	6.38797	1.21296e-05	3.53399	0.849399
23.9623	Fn1	fibronectin 1	3.42372e-09	4.5827	10.4681	18.3887	1.04099e-11	17.2475	11.3873
23.9518	Cd14	CD14 antigen	6.02736e-08	4.58206	3.20526	13.0891	1.28848e-09	12.4814	4.51768
23.9174	TR78121|c0_g1	NA	3.78973e-06	4.57999	-0.795991	8.55179	3.71918e-07	6.58822	0.211078
23.8871	TR162792|c0_g1	NA	1.48567e-05	4.57816	-1.18007	7.46085	1.99721e-06	5.11488	-0.0363298
23.8201	Hhipl1	hedgehog interacting protein-like 1	4.07546e-08	4.5741	2.46686	13.6522	7.16798e-10	12.8681	3.38883
23.8114	P4ha3	procollagen-proline, 2-oxoglutarate 4-dioxygenase (proline 4-hydroxylase), alpha polypeptide III	5.40658e-09	4.57358	4.15699	17.4313	2.2463e-11	16.3661	5.08313
23.8047	Cd163	CD163 antigen	8.8027e-09	4.57317	6.56604	16.2732	6.00638e-11	15.482	7.94125
23.5301	Fcna	ficolin A	2.39523e-07	4.55643	1.45828	11.2722	9.99292e-09	10.165	2.39229
23.507	Il10	interleukin 10	2.91344e-05	4.55502	-1.98589	6.96209	4.53138e-06	4.37328	-0.654437
23.3961	E330034G19Rik	RIKEN cDNA E330034G19 gene	2.55027e-06	4.5482	1.75375	8.88865	2.27852e-07	7.39369	2.90173
23.0091	TR19908|c1_g1	NA	2.14203e-05	4.52413	-1.14309	7.18365	3.13619e-06	4.70265	-0.214883
22.6676	Cd72	CD72 antigen	9.20841e-07	4.50256	0.837585	9.83203	6.17685e-08	8.57706	2.04868
22.6439	Plod2	procollagen lysine, 2-oxoglutarate 5-dioxygenase 2	1.36716e-07	4.50105	5.38542	11.9516	4.50859e-09	11.1463	6.44535
22.6365	TR43799|c0_g2	NA	2.06971e-05	4.50058	-0.115973	7.20765	3.01482e-06	4.85403	1.13178
22.2966	TR9846|c0_g3	NA	2.08212e-05	4.47875	-1.00161	7.20381	3.03386e-06	4.7369	-0.102442
22.2525	TR128823|c0_g1	NA	1.10049e-06	4.4759	-1.24381	9.65303	7.85552e-08	7.84793	-0.374559
22.1923	TR4186|c0_g1	NA	2.63832e-06	4.47198	-0.307433	8.85944	2.37619e-07	7.01481	0.595248
21.8398	Hoxc9	homeobox C9	6.93157e-06	4.44889	0.513682	8.05723	7.82388e-07	6.13679	1.48915
21.825	Mest	mesoderm specific transcript	8.49092e-09	4.44791	4.67162	16.3765	5.48773e-11	15.5939	5.56217
21.5662	Slc7a11	solute carrier family 7 (cationic amino acid transporter, y+ system), member 11	1.37027e-06	4.4307	3.19525	9.4416	1.04799e-07	8.10276	4.37023
21.2911	TR32020|c6_g1	NA	3.70955e-05	4.41218	0.605019	6.78856	6.07326e-06	4.21222	1.79933
21.1561	TR107134|c0_g1	NA	1.57065e-05	4.403	-1.18257	7.42138	2.12844e-06	5.05228	-0.223925
21.0955	Nptx1	neuronal pentraxin 1	1.62597e-10	4.39887	2.53149	26.6805	4.56348e-14	21.9155	4.43915
20.6226	Plat	plasminogen activator, tissue	9.69039e-11	4.36616	6.88987	27.978	2.26644e-14	23.2557	7.80387
20.6142	Mt2	metallothionein 2	1.81232e-07	4.36557	-0.0700949	11.6033	6.74808e-09	10.2663	0.968515
20.5889	TR114913|c0_g1	NA	2.57677e-05	4.36379	-1.15665	7.05036	3.9103e-06	4.50055	-0.28406
20.5323	TR43796|c0_g3	NA	6.65543e-07	4.35982	-0.260188	10.1588	4.01604e-08	8.7403	0.914877
20.5217	Rptn	repetin	2.52069e-07	4.35908	4.97942	11.2153	1.06996e-08	10.2593	6.18662
20.4999	Spp1	secreted phosphoprotein 1	1.28852e-07	4.35755	5.65783	12.0387	4.08227e-09	11.2802	6.66709
20.0247	Msr1	macrophage scavenger receptor 1	1.59497e-07	4.32371	6.18424	11.7514	5.67766e-09	10.8863	7.08956
20.0108	C1rl	complement component 1, r subcomponent-like	1.54378e-06	4.32271	0.538887	9.33727	1.2103e-07	7.9388	1.77278
19.9446	Htr2a	5-hydroxytryptamine (serotonin) receptor 2A	8.01239e-07	4.31792	1.87114	9.97018	5.1422e-08	8.79828	2.7203
19.9397	Cd5l	CD5 antigen-like	0.00156852	4.31757	2.16251	4.41998	0.000495327	-0.199401	3.40112
19.916	Rbp2	retinol binding protein 2, cellular	6.76907e-08	4.31586	2.25642	12.936	1.51669e-09	12.3086	3.81168
19.7757	Il6	interleukin 6	7.56411e-07	4.30566	2.27375	10.0284	4.76251e-08	8.92012	3.73664
19.747	Adamts17	a disintegrin-like and metallopeptidase (reprolysin type) with thrombospondin type 1 motif, 17	5.40658e-09	4.30356	5.33345	17.4288	2.25084e-11	16.4487	6.68513
19.4079	TR11910|c1_g1	NA	5.22382e-06	4.27857	-0.251216	8.28734	5.51509e-07	6.33067	0.630597
19.3387	TR41350|c0_g1	NA	7.23039e-05	4.27342	-0.907578	6.32704	1.35016e-05	3.40558	0.0906418
19.1378	TR37831|c0_g1	NA	0.000162564	4.25835	-0.897578	5.79872	3.49287e-05	2.52448	0.00921957
19.061	Ptn	pleiotrophin	8.45624e-07	4.25255	4.91761	9.92065	5.49035e-08	8.68681	5.89779
19.0539	Cldn10	claudin 10	0.000225427	4.25201	-0.298826	5.58692	5.16801e-05	2.1706	0.674003
19.036	Elf3	E74-like factor 3	1.16326e-05	4.25066	0.688748	7.64543	1.48714e-06	5.56419	1.76106
18.9953	Prn	prion protein gene complex	0.0101471	4.24757	0.373174	3.36947	0.00420778	-2.02316	1.57836
18.8477	TR87191|c0_g1	NA	0.000158266	4.23632	-1.29668	5.81646	3.38106e-05	2.55434	-0.296283
18.7909	Socs3	suppressor of cytokine signaling 3	9.36299e-09	4.23196	4.58345	16.1488	6.70044e-11	15.4155	5.74422
18.7282	Nrip3	nuclear receptor interacting protein 3	7.75829e-08	4.22714	3.92506	12.7263	1.90165e-09	12.1002	4.79182
18.6864	Ncf4	neutrophil cytosolic factor 4	1.13948e-07	4.22392	3.53647	12.1818	3.47188e-09	11.5032	4.54545
18.5809	Ly6d	lymphocyte antigen 6 complex, locus D	1.13948e-07	4.21575	4.87769	12.181	3.47527e-09	11.3917	6.24048
18.5727	Mak	male germ cell-associated kinase	0.000391799	4.21511	-1.30252	5.23897	9.96449e-05	1.55694	0.0584087
18.5267	TR21706|c0_g1	NA	6.84021e-05	4.21153	-1.03409	6.3637	1.26578e-05	3.44492	-0.194062
18.2234	TR125639|c0_g1	NA	0.00193934	4.18772	1.9331	4.29831	0.000632384	-0.493039	3.11951
17.8244	Peg3	paternally expressed 3	4.12327e-08	4.15579	5.17858	13.6356	7.29065e-10	13.0479	6.37428
17.7503	Frmd7	FERM domain containing 7	1.12848e-05	4.14977	-0.0496959	7.6697	1.43105e-06	5.5106	0.782572
17.6924	Aldh1a3	aldehyde dehydrogenase family 1, subfamily A3	5.30696e-07	4.14506	6.02809	10.3877	2.98886e-08	9.12358	7.00659
17.659	Actc1	actin, alpha, cardiac muscle 1	1.06001e-07	4.14233	4.571	12.296	3.05438e-09	11.6322	5.77218
17.6197	Mdk	midkine	1.89735e-05	4.13911	3.21052	7.27543	2.69792e-06	4.92708	4.2906
17.4516	TR119049|c0_g1	NA	5.38781e-06	4.12529	-0.538092	8.26419	5.71091e-07	6.23593	0.267913
17.45	TR132355|c0_g1	NA	1.1914e-05	4.12515	-1.20565	7.62647	1.53258e-06	5.33341	-0.353718
17.3669	TR90704|c3_g3	NA	2.03066e-06	4.11827	3.97637	9.0902	1.71007e-07	7.61825	4.93333
17.2231	Mgarp	mitochondria localized glutamic acid rich protein	1.76262e-05	4.10627	-1.88963	7.33198	2.46031e-06	4.93236	-0.349728
17.1932	Epgn	epithelial mitogen	0.000224483	4.10376	1.99011	5.58973	5.14101e-05	1.97571	3.14153
17.1816	Plaur	plasminogen activator, urokinase receptor	1.1311e-05	4.10279	0.952409	7.668	1.43491e-06	5.60398	1.96745
17.1624	Clec4n	C-type lectin domain family 4, member n	4.0133e-06	4.10118	2.93296	8.50352	3.99404e-07	6.76558	4.00336
17.0576	TR50517|c0_g1	NA	4.03318e-05	4.09235	-0.365884	6.72915	6.72008e-06	4.05599	0.446592
16.9568	Prss34	protease, serine 34	6.33237e-05	4.08379	1.03563	6.41712	1.15255e-05	3.59261	1.90306
16.8792	TR138543|c0_g1	NA	5.32062e-05	4.07718	-0.695779	6.53395	9.4028e-06	3.71837	0.118315
16.8261	TR119167|c0_g2	NA	4.51473e-05	4.07263	-1.33017	6.65049	7.68928e-06	3.90694	-0.303514
16.7996	Dmrtc2	doublesex and mab-3 related transcription factor like family C2	3.67867e-06	4.07035	1.58299	8.57719	3.58265e-07	6.94057	2.36056
16.7988	Srgn	serglycin	1.63e-08	4.07028	4.98152	15.0809	1.76963e-10	14.4295	6.09723
16.6674	Csrp2	cysteine and glycine-rich protein 2	1.58751e-08	4.05896	4.53534	15.1529	1.65441e-10	14.5188	5.34001
16.5075	Mgam	maltase-glucoamylase	4.02198e-08	4.04505	2.83433	13.6764	6.9933e-10	13.0741	3.89001
16.498	TR98588|c0_g1	NA	1.63055e-05	4.04422	-0.666274	7.39228	2.23097e-06	5.02054	0.109441
16.4618	TR117266|c0_g1	NA	0.000171023	4.04105	-0.646383	5.76538	3.71358e-05	2.46742	0.159175
16.4579	TR158884|c1_g1	NA	1.78757e-05	4.04071	-1.25477	7.32106	2.50442e-06	4.91241	-0.306507
16.2664	TR160803|c0_g1	NA	1.64241e-06	4.02382	-0.17758	9.28055	1.30949e-07	7.743	0.807184
16.0695	Thbs4	thrombospondin 4	1.41184e-07	4.00626	6.02205	11.8979	4.79465e-09	11.0442	6.8419
15.6988	2300002M23Rik	RIKEN cDNA 2300002M23 gene	3.08233e-05	3.97258	-1.03306	6.92069	4.85751e-06	4.33638	-0.100705
15.6635	TR150125|c0_g2	NA	0.000927962	3.96934	-1.11013	4.72564	0.000269863	0.628486	-0.167926
15.6588	Nrg1	neuregulin 1	5.24359e-06	3.9689	1.7634	8.28366	5.54577e-07	6.52326	2.61686
15.5731	Lrrc17	leucine rich repeat containing 17	1.94977e-09	3.96098	6.13944	19.5532	4.28662e-12	18.1409	7.00291
15.5357	Ltf	lactotransferrin	5.29612e-07	3.95752	2.24385	10.3912	2.97568e-08	9.38918	3.28002
15.36	Clec10a	C-type lectin domain family 10, member A	4.01969e-08	3.94111	5.35007	13.6841	6.93827e-10	13.0196	6.42387
15.2411	Pxdn	peroxidasin	1.33036e-09	3.9299	7.80286	21.0503	1.46859e-12	19.215	8.53831
15.0659	TR81403|c0_g1	NA	9.1645e-05	3.91321	-0.886004	6.16692	1.79363e-05	3.13891	-0.0681783
15.0407	TR74023|c0_g1	NA	2.30711e-05	3.9108	0.470634	7.13172	3.41669e-06	4.74324	1.21521
14.9796	TR88064|c0_g1	NA	9.39487e-07	3.90493	-0.600704	9.81336	6.33269e-08	8.17649	0.178986
14.9776	Col12a1	collagen, type XII, alpha 1	3.34409e-09	3.90474	9.42587	18.4395	1.00039e-11	17.2836	10.2061
14.9629	Wnt2b	wingless-type MMTV integration site family, member 2B	7.16273e-07	3.90332	0.282045	10.082	4.43943e-08	8.71006	1.0012
14.8099	Lrrc15	leucine rich repeat containing 15	2.04276e-05	3.88849	5.45135	7.21778	2.96505e-06	4.52084	6.40777
14.7035	Gprc5a	G protein-coupled receptor, family C, group 5, member A	4.93989e-07	3.87809	-0.0913473	10.4706	2.68915e-08	9.2455	1.00518
14.59	BC049352	cDNA sequence BC049352	6.82956e-08	3.86691	2.5845	12.9148	1.55165e-09	12.2622	3.37888
14.4962	Slc2a3	solute carrier family 2 (facilitated glucose transporter), member 3	2.24015e-07	3.8576	2.65568	11.3574	9.02426e-09	10.56	3.7928
14.4368	Tha1	threonine aldolase 1	1.20768e-07	3.85168	1.95562	12.112	3.75669e-09	11.4034	3.04754
14.4316	TR69709|c0_g1	NA	3.31714e-07	3.85116	1.62996	10.9093	1.55321e-08	9.95613	2.35795
14.3569	Cxcr3	chemokine (C-X-C motif) receptor 3	3.88726e-06	3.84368	0.0754054	8.53199	3.82944e-07	6.7638	0.844216
14.3407	Hapln3	hyaluronan and proteoglycan link protein 3	3.07858e-05	3.84204	-0.409097	6.92168	4.84938e-06	4.31167	0.464473
14.0743	Col24a1	collagen, type XXIV, alpha 1	3.81652e-08	3.81499	3.6787	13.7742	6.33059e-10	13.1826	4.37062
14.0395	Tbxas1	thromboxane A synthase 1, platelet	4.17846e-06	3.81142	1.59608	8.47236	4.18276e-07	6.79728	2.31971
14.0285	C1qb	complement component 1, q subcomponent, beta polypeptide	3.56395e-08	3.81029	5.77304	13.8664	5.76611e-10	13.2071	6.54334
14.0148	TR23756|c0_g2	NA	9.15653e-05	3.80888	-0.117941	6.1677	1.79113e-05	3.17285	0.62804
13.9932	Lox	lysyl oxidase	2.53962e-10	3.80665	7.31308	25.1799	1.06917e-13	21.7882	7.99598
13.9708	TR110895|c0_g1	NA	0.00462047	3.80435	1.27426	3.81109	0.00170096	-1.39444	2.41014
13.9591	Hk3	hexokinase 3	2.91607e-05	3.80313	1.91555	6.96137	4.53684e-06	4.4832	2.82215
13.8863	TR49356|c0_g1	NA	3.53738e-05	3.79559	-0.191904	6.82248	5.73348e-06	4.22475	0.51691
13.8711	Tmem173	transmembrane protein 173	1.53869e-06	3.79401	2.09243	9.34135	1.20347e-07	8.01784	2.88601
13.8438	Cd226	CD226 antigen	4.31347e-08	3.79117	3.17186	13.5354	8.08127e-10	12.947	4.20871
13.7912	TR134578|c0_g1	NA	9.86549e-05	3.78567	-0.505005	6.11826	1.95667e-05	3.05723	0.252072
13.7635	TR95850|c0_g2	NA	0.000573663	3.78277	-0.661716	5.00907	0.000155075	1.13694	0.21611
13.7573	TR144678|c0_g1	NA	0.00312596	3.78212	0.409114	4.0285	0.0010917	-1.01817	2.6376
13.7169	TR82174|c0_g1	NA	0.000162277	3.77789	-0.935748	5.79984	3.48571e-05	2.5302	-0.17247
13.7142	TR2851|c0_g1	NA	0.000773599	3.7776	-1.19068	4.83083	0.000219472	0.822854	-0.367575
13.6224	Nov	nephroblastoma overexpressed gene	1.51786e-09	3.76791	6.63198	20.393	2.32914e-12	18.753	7.44218
13.6084	TR122904|c2_g1	NA	2.19622e-05	3.76642	0.796294	7.16616	3.22786e-06	4.81013	1.54191
13.5072	Gal	galanin	2.03436e-05	3.75566	0.29701	7.22049	2.95191e-06	4.85149	1.05412
13.505	TR84656|c0_g1	NA	1.29686e-05	3.75542	0.141489	7.56256	1.69675e-06	5.38622	0.819764
13.4722	Cd101	CD101 antigen	9.04495e-06	3.75191	1.91611	7.84873	1.08016e-06	5.8091	3.12033
13.462	TR105947|c0_g1	NA	0.000316922	3.75082	1.16643	5.37308	7.72217e-05	1.74015	1.9309
13.4366	Cemip	cell migration inducing protein, hyaluronan binding	3.01258e-08	3.7481	3.43272	14.1056	4.53762e-10	13.5186	4.38506
13.4114	TR103977|c1_g1	NA	7.71852e-06	3.74539	-0.752276	7.97141	8.92875e-07	5.98047	0.435829
13.3937	Mettl11b	methyltransferase like 11B	7.81469e-07	3.74348	2.40163	9.99803	4.95683e-08	8.88807	3.11476
13.3912	TR27121|c0_g1	NA	3.19853e-05	3.74322	-0.709369	6.89309	5.0885e-06	4.26707	-0.0250086
13.2972	Wfdc17	WAP four-disulfide core domain 17	0.000335495	3.73305	3.44911	5.33577	8.28793e-05	1.26976	4.41843
13.283	Gpr85	G protein-coupled receptor 85	4.05995e-06	3.73151	0.325532	8.4936	4.05311e-07	6.78471	1.15073
13.2199	Vcan	versican	2.70879e-09	3.72464	7.78413	18.9557	6.71558e-12	17.6902	8.46651
13.2019	Slc16a3	solute carrier family 16 (monocarboxylic acid transporters), member 3	8.37964e-09	3.72267	4.51449	16.4618	5.09567e-11	15.6863	5.5196
13.0828	TR155368|c0_g1	NA	1.10785e-06	3.7096	-0.887227	9.64713	7.91843e-08	7.82659	-0.284668
13.0691	Emilin1	elastin microfibril interfacer 1	3.78895e-10	3.70808	5.89893	24.1331	1.99387e-13	21.1339	6.55215
13.0597	TR67141|c3_g7	NA	0.000812686	3.70704	-0.816075	4.80217	0.000232158	0.727241	0.476366
13.0077	TR87624|c0_g1	NA	5.46259e-07	3.70129	-0.572936	10.3587	3.10206e-08	8.73427	0.0420462
12.9915	Fgf23	fibroblast growth factor 23	0.000766278	3.69949	-0.0617918	4.83644	0.000217073	0.830188	0.957931
12.9801	Kcne3	potassium voltage-gated channel, Isk-related subfamily, gene 3	3.24921e-07	3.69823	2.41022	10.9351	1.50469e-08	10.0592	3.20527
12.9767	TR95932|c0_g2	NA	0.00316743	3.69786	-0.366121	4.02156	0.00110722	-0.698694	0.479891
12.9393	TR48871|c0_g3	NA	0.0194129	3.69369	-1.48645	3.00494	0.00887372	-2.70414	0.546642
12.9269	Sfrp2	secreted frizzled-related protein 2	4.28664e-08	3.6923	5.50678	13.55	7.96051e-10	12.9127	6.20755
12.8547	Tyrobp	TYRO protein tyrosine kinase binding protein	1.01742e-07	3.68422	4.80355	12.346	2.88883e-09	11.6301	5.49692
12.8176	Ms4a4d	membrane-spanning 4-domains, subfamily A, member 4D	4.47239e-08	3.68006	5.1561	13.4683	8.66108e-10	12.7949	6.15187
12.803	TR124196|c0_g1	NA	2.71024e-05	3.67841	-0.732953	7.0144	4.15177e-06	4.46673	-0.0825531
12.7891	Pcsk5	proprotein convertase subtilisin/kexin type 5	3.33478e-09	3.67684	6.33616	18.4843	9.65996e-12	17.3366	6.98342
12.7851	Hsd11b2	hydroxysteroid 11-beta dehydrogenase 2	5.48712e-06	3.67639	1.0604	8.24888	5.84441e-07	6.42163	1.86614
12.7687	Slc13a5	solute carrier family 13 (sodium-dependent citrate transporter), member 5	9.89126e-06	3.67454	-0.264882	7.77768	1.20714e-06	5.59158	0.41401
12.7231	Gfpt2	glutamine fructose-6-phosphate transaminase 2	1.32876e-07	3.66937	4.951	11.9903	4.31358e-09	11.1973	5.71096
12.6656	Lypd4	Ly6/Plaur domain containing 4	2.83633e-05	3.66285	0.335752	6.98045	4.3942e-06	4.51345	1.00023
12.6351	St18	suppression of tumorigenicity 18	1.46018e-06	3.65936	-0.810424	9.38708	1.12973e-07	7.63765	-0.151331
12.6075	TR14232|c0_g1	NA	5.13713e-06	3.65621	-0.927099	8.30141	5.39954e-07	6.22199	-0.321945
12.5918	TR153965|c0_g1	NA	1.22004e-05	3.65441	-0.806659	7.6081	1.57798e-06	5.37483	-0.0772928
12.5786	TR50694|c3_g1	NA	7.25673e-05	3.6529	-0.303574	6.32469	1.35576e-05	3.39597	0.446563
12.5665	TR154697|c0_g1	NA	2.69943e-05	3.65151	-1.37254	7.01751	4.13034e-06	4.49897	-0.27655
12.5137	TR88655|c0_g1	NA	0.000166574	3.64544	-0.978166	5.78224	3.60024e-05	2.49078	-0.295926
12.4842	Phf11d	PHD finger protein 11D	4.14198e-07	3.64203	1.64803	10.6525	2.13706e-08	9.70666	2.63424
12.3747	Clec4e	C-type lectin domain family 4, member e	1.42619e-05	3.62933	1.4781	7.4919	1.89998e-06	5.30855	2.34155
12.3708	TR110146|c1_g2	NA	0.00627021	3.62887	0.392438	3.64144	0.00240771	-1.61682	1.47688
12.3464	TR8751|c0_g1	NA	3.47073e-05	3.62602	-0.229395	6.8349	5.61409e-06	4.27707	0.6408
12.312	TR26499|c0_g1	NA	1.25288e-05	3.62199	-0.403286	7.58824	1.62866e-06	5.42606	0.429045
12.3032	TR30968|c1_g1	NA	0.000115271	3.62097	-0.802353	6.01824	2.3423e-05	2.89403	-0.144468
12.2778	Adm	adrenomedullin	1.71353e-07	3.61798	2.80872	11.6686	6.25199e-09	10.9202	3.76185
12.2675	TR49142|c0_g1	NA	4.55576e-06	3.61677	-0.772689	8.4018	4.64569e-07	6.44805	-0.129711
12.1982	Cox14	cytochrome c oxidase assembly protein 14	1.86604e-06	3.6086	2.05412	9.16792	1.53277e-07	7.77627	2.79848
12.1648	Ermn	ermin, ERM-like protein	1.30098e-06	3.60464	2.14399	9.49339	9.76127e-08	8.22122	2.87942
12.141	9130409J20Rik	RIKEN cDNA 9130409J20 gene	1.43293e-05	3.60181	-0.00268836	7.48765	1.91299e-06	5.31508	0.943709
12.1098	TR15494|c0_g2	NA	0.00233535	3.5981	-1.07462	4.19204	0.000783585	-0.364576	-0.313117
12.0922	Wfdc18	WAP four-disulfide core domain 18	0.00030393	3.596	3.72495	5.39879	7.35585e-05	1.34019	4.65961
12.0778	Lif	leukemia inhibitory factor	0.000985392	3.59429	1.99711	4.68977	0.000289653	0.235039	3.04906
12.0657	TR142195|c0_g1	NA	9.14335e-05	3.59284	-0.802733	6.16925	1.78618e-05	3.14314	-0.177624
11.9711	Peg10	paternally expressed 10	6.90239e-08	3.58149	3.71004	12.898	1.57979e-09	12.2838	4.34137
11.9484	TR50350|c0_g1	NA	8.08058e-06	3.57875	-0.782029	7.93656	9.42319e-07	5.78645	-0.204435
11.9475	Acan	aggrecan	2.42131e-05	3.57864	1.98396	7.09688	3.61953e-06	4.70996	3.36621
11.8766	Cxcr2	chemokine (C-X-C motif) receptor 2	3.7834e-07	3.57005	1.7018	10.7568	1.87595e-08	9.8358	2.61441
11.8485	Fcgr2b	Fc receptor, IgG, low affinity IIb	1.34213e-08	3.56663	3.7827	15.4293	1.28073e-10	14.7725	4.69849
11.8342	Ms4a6c	membrane-spanning 4-domains, subfamily A, member 6C	2.17863e-08	3.5649	4.72333	14.64	2.69042e-10	14.0084	5.60364
11.8051	TR82420|c0_g1	NA	2.20539e-06	3.56133	0.227727	9.01539	1.90128e-07	7.49441	1.02631
11.7998	Fcnb	ficolin B	3.30034e-06	3.56069	2.79771	8.66781	3.13701e-07	7.0182	3.54794
11.7764	TR140976|c0_g1	NA	5.65503e-06	3.55782	1.72135	8.22431	6.06558e-07	6.43582	2.42033
11.7514	Ugt1a7c	UDP glucuronosyltransferase 1 family, polypeptide A7C	4.92686e-09	3.55476	2.57711	17.584	1.98199e-11	16.4324	3.4147
11.6937	Prnd	prion protein dublet	9.95436e-06	3.54767	2.48116	7.77241	1.21717e-06	5.6941	3.17995
11.6608	TR152229|c0_g1	NA	0.000111147	3.54359	-0.579663	6.04138	2.24655e-05	2.95024	0.105281
11.6061	C1qa	complement component 1, q subcomponent, alpha polypeptide	2.34078e-08	3.53681	6.1516	14.478	3.14673e-10	13.8008	6.8439
11.6049	Slfn4	schlafen 4	0.000139186	3.53666	0.448857	5.89521	2.92786e-05	2.66138	1.50557
11.6	Exoc3l4	exocyst complex component 3-like 4	1.69512e-06	3.53606	0.495903	9.25428	1.35829e-07	7.81138	1.15548
11.5771	Bgn	biglycan	5.77993e-11	3.5332	7.01706	29.994	8.11105e-15	24.2333	7.62961
11.561	Kcnn4	potassium intermediate/small conductance calcium-activated channel, subfamily N, member 4	2.45258e-07	3.53119	2.41766	11.2447	1.03282e-08	10.4057	3.04002
11.5561	TR3606|c0_g1	NA	1.58548e-05	3.53058	-0.776793	7.4139	2.15432e-06	5.1206	-0.0519168
11.4827	Ms4a6b	membrane-spanning 4-domains, subfamily A, member 6B	1.93162e-08	3.52138	3.91267	14.8184	2.26792e-10	14.2046	4.7827
11.4449	Adamdec1	ADAM-like, decysin 1	0.00206752	3.51663	-0.229685	4.26235	0.00067989	-0.249972	0.604716
11.4305	TR29047|c1_g1	NA	4.37786e-06	3.51481	-0.52857	8.4341	4.42741e-07	6.54545	0.0857732
11.3204	TR44577|c0_g1	NA	0.000323534	3.50085	-0.66889	5.3601	7.91435e-05	1.76773	0.0569013
11.2925	Timp1	tissue inhibitor of metalloproteinase 1	3.75014e-09	3.49729	5.65302	18.2535	1.15778e-11	17.1561	6.43293
11.2525	TR85757|c0_g1	NA	3.65833e-05	3.49218	0.0575711	6.79876	5.96888e-06	4.20511	0.664492
11.2061	Ripk3	receptor-interacting serine-threonine kinase 3	6.87506e-09	3.48621	3.67159	16.9425	3.37675e-11	16.0495	4.31305
11.1884	Has1	hyaluronan synthase1	0.00016328	3.48393	1.47185	5.79518	3.51566e-05	2.32201	2.80133
11.185	TR41959|c1_g1	NA	4.78625e-06	3.4835	-0.348809	8.36023	4.94342e-07	6.46659	0.241229
11.1589	TR166031|c0_g1	NA	2.88414e-05	3.48012	-0.0525951	6.96902	4.47907e-06	4.5041	0.887502
11.1554	TR2582|c0_g1	NA	0.00055404	3.47967	-0.905464	5.02954	0.000149045	1.14451	0.504595
11.0541	C3ar1	complement component 3a receptor 1	2.11603e-07	3.46651	3.65786	11.4133	8.44315e-09	10.6213	4.28679
11.0436	P2ry13	purinergic receptor P2Y, G-protein coupled 13	8.21619e-06	3.46513	3.18273	7.92355	9.61507e-07	5.83135	3.94389
11.0252	Adam12	a disintegrin and metallopeptidase domain 12 (meltrin alpha)	1.11813e-08	3.46274	6.13652	15.7491	9.57141e-11	15.0396	6.88894
11.0076	C1qc	complement component 1, q subcomponent, C chain	8.7818e-08	3.46043	5.48241	12.565	2.26754e-09	11.813	6.13322
10.9942	TR63198|c0_g1	NA	0.00191878	3.45868	-0.0217929	4.3044	0.000624669	-0.191649	0.770563
10.9697	TR152913|c1_g1	NA	1.42733e-05	3.45545	-0.33162	7.49096	1.90283e-06	5.29278	0.419381
10.9466	Fam101a	family with sequence similarity 101, member A	1.02206e-05	3.4524	1.79955	7.75172	1.25737e-06	5.73188	2.55119
10.8929	Tceal7	transcription elongation factor A (SII)-like 7	1.70016e-06	3.44532	2.6046	9.25118	1.36418e-07	7.89577	3.49096
10.857	Ccr1	chemokine (C-C motif) receptor 1	3.28616e-07	3.44055	4.19261	10.921	1.5309e-08	9.96486	4.82532
10.7791	Wisp1	WNT1 inducible signaling pathway protein 1	2.34078e-08	3.43017	5.28177	14.4829	3.13168e-10	13.8558	5.87769
10.6626	Trex2	three prime repair exonuclease 2	2.38816e-08	3.41448	3.06846	14.4375	3.27314e-10	13.8401	4.00268
10.627	Tfec	transcription factor EC	3.53668e-07	3.40966	3.04725	10.8288	1.71557e-08	9.92417	3.65368
10.6269	TR104572|c0_g1	NA	2.4926e-05	3.40964	0.275171	7.07558	3.74974e-06	4.65684	0.874497
10.6218	Adra1d	adrenergic receptor, alpha 1d	8.98186e-07	3.40896	1.15189	9.85702	5.97446e-08	8.64497	1.73415
10.6206	Apln	apelin	1.29464e-07	3.4088	3.59677	12.0263	4.14014e-09	11.3182	4.24108
10.5842	TR20370|c0_g1	NA	8.82284e-06	3.40383	-0.563592	7.86846	1.04745e-06	5.74761	-0.031931
10.5565	Atp7b	ATPase, Cu++ transporting, beta polypeptide	8.88852e-07	3.40006	1.23788	9.86911	5.87912e-08	8.7058	2.01644
10.5526	TR124652|c0_g1	NA	1.10045e-05	3.39953	-1.18577	7.68982	1.38624e-06	5.43778	-0.568004
10.4884	Itga5	integrin alpha 5 (fibronectin receptor alpha)	1.06784e-09	3.39072	5.6452	21.8568	8.49161e-13	19.7456	6.28953
10.464	Atp6v0d2	ATPase, H+ transporting, lysosomal V0 subunit D2	0.00597113	3.38736	-0.720206	3.66859	0.00227732	-1.35538	0.150534
10.4614	TR89188|c0_g1	NA	0.000135458	3.38701	2.66295	5.91257	2.83677e-05	2.49797	3.34605
10.4557	Cd53	CD53 antigen	8.46903e-09	3.38622	6.33163	16.4061	5.34811e-11	15.5979	7.01169
10.429	TR131907|c5_g2	NA	0.000206539	3.38253	-0.559804	5.64572	4.63259e-05	2.2728	0.0148492
10.4286	Has2	hyaluronan synthase 2	1.00836e-07	3.38248	4.30199	12.363	2.83479e-09	11.6622	4.94538
10.3999	Gjb2	gap junction protein, beta 2	2.42363e-08	3.3785	5.87388	14.4189	3.33309e-10	13.7251	6.89042
10.3664	TR114867|c0_g1	NA	0.0111178	3.37384	-1.13579	3.31863	0.00467049	-2.04201	-0.188154
10.3296	TR116319|c4_g2	NA	0.00312253	3.36872	-1.2531	4.02924	0.00109007	-0.682397	-0.46002
10.2984	TR121256|c0_g1	NA	6.49568e-06	3.36435	2.11988	8.10866	7.2316e-07	6.2433	2.71455
10.2769	TR152233|c0_g1	NA	6.85563e-06	3.36133	-0.652587	8.0655	7.72533e-07	6.06808	0.0104119
10.2287	TR12031|c0_g1	NA	2.79466e-05	3.35455	2.63001	6.99237	4.30743e-06	4.41835	3.26277
10.1904	TR6923|c0_g1	NA	0.00052415	3.34915	-0.850139	5.06238	0.000139876	1.24076	-0.214207
10.1884	TR79525|c0_g1	NA	8.90605e-05	3.34885	1.53447	6.18696	1.73064e-05	3.13486	2.20475
10.1551	Marcksl1	MARCKS-like 1	1.49424e-09	3.34413	4.66956	20.6171	1.98715e-12	18.8489	5.21751
10.1432	Csf2ra	colony stimulating factor 2 receptor, alpha, low-affinity (granulocyte-macrophage)	9.6581e-08	3.34243	4.77706	12.4246	2.64742e-09	11.6973	5.39272
10.1311	TR148247|c0_g1	NA	7.35029e-06	3.34072	0.817093	8.01049	8.40652e-07	6.10455	1.38532
10.0785	Trib3	tribbles pseudokinase 3	2.65124e-06	3.33321	0.423834	8.85413	2.3944e-07	7.30666	1.14161
10.0033	Gm5150	predicted gene 5150	9.86672e-08	3.32241	4.67274	12.3946	2.73691e-09	11.6957	5.25602
9.99671	TR116188|c0_g1	NA	0.000524916	3.32145	-0.967108	5.06149	0.000140118	1.23815	-0.307719
9.98148	Sulf1	sulfatase 1	3.34837e-10	3.31925	6.07427	24.5336	1.56627e-13	21.4022	6.66612
9.96376	TR7557|c0_g1	NA	0.00110395	3.31669	-0.835121	4.62239	0.000330957	0.434213	-0.246047
9.957	TR57186|c0_g1	NA	0.000216472	3.31571	-0.639152	5.61298	4.92323e-05	2.21158	-0.0596836
9.94179	TR112744|c0_g1	NA	1.88009e-05	3.31351	0.807787	7.2822	2.66825e-06	5.00354	1.39349
9.93937	TR153191|c0_g1	NA	0.000102913	3.31315	-0.826265	6.09038	2.057e-05	3.00341	-0.266546
9.92376	AA467197	expressed sequence AA467197	6.21937e-05	3.31089	1.34495	6.42815	1.13053e-05	3.4551	2.61726
9.91514	Clec4a4	C-type lectin domain family 4, member a4	4.19584e-07	3.30963	2.82638	10.6374	2.17801e-08	9.69305	3.3924
9.91221	Aim2	absent in melanoma 2	1.1029e-05	3.30921	0.343268	7.68771	1.39087e-06	5.62007	0.961879
9.88498	TR33775|c1_g1	NA	3.76986e-06	3.30524	0.294605	8.55601	3.69615e-07	6.88665	1.00359
9.8506	TR149437|c0_g1	NA	0.000256837	3.30021	-0.893978	5.5041	6.03348e-05	2.02042	-0.34154
9.82516	TR70255|c0_g1	NA	9.58566e-05	3.29648	-0.156335	6.13671	1.8931e-05	3.10904	0.501238
9.8188	Fcer1g	Fc receptor, IgE, high affinity I, gamma polypeptide	3.56321e-08	3.29555	4.05999	13.8836	5.667e-10	13.292	4.66659
9.81013	Siglec1	sialic acid binding Ig-like lectin 1, sialoadhesin	1.53994e-06	3.29427	4.55614	9.33949	1.20657e-07	7.78194	5.28611
9.79769	Mobp	myelin-associated oligodendrocytic basic protein	1.69481e-07	3.29244	2.18249	11.6824	6.15199e-09	10.9392	2.95753
9.78013	Arhgap36	Rho GTPase activating protein 36	0.000102265	3.28985	-1.55252	6.09468	2.04119e-05	2.95544	-0.235513
9.77302	Itga10	integrin, alpha 10	0.000908152	3.2888	-0.445962	4.73831	0.00026321	0.635959	0.118177
9.76621	TR55183|c0_g1	NA	6.50003e-06	3.2878	0.0657811	8.10795	7.23948e-07	6.19285	0.627131
9.75657	Ctss	cathepsin S	1.10276e-07	3.28637	7.22026	12.2322	3.28074e-09	11.3484	7.79733
9.74309	Laptm5	lysosomal-associated protein transmembrane 5	2.31577e-08	3.28438	5.77624	14.528	2.99774e-10	13.8612	6.36657
9.72246	TR57191|c0_g1	NA	5.878e-06	3.28132	-0.691834	8.18823	6.40646e-07	6.30457	0.214222
9.72061	C5ar1	complement component 5a receptor 1	8.90474e-09	3.28105	4.26677	16.2313	6.23108e-11	15.4879	4.91526
9.61252	TR131582|c0_g1	NA	8.50612e-06	3.26492	-0.149042	7.89705	1.00189e-06	5.86999	0.379044
9.55458	TR26811|c0_g1	NA	1.6485e-05	3.25619	-0.564753	7.38257	2.26633e-06	5.06413	-0.0655207
9.51812	Vnn3	vanin 3	0.00569998	3.25068	2.51027	3.69447	0.00215969	-1.88856	3.43945
9.51226	Plk1	polo-like kinase 1	1.12631e-07	3.24979	3.22061	12.1986	3.4071e-09	11.5227	3.79901
9.50841	Pamr1	peptidase domain containing associated with muscle regeneration 1	3.50758e-07	3.2492	5.05186	10.8377	1.69668e-08	9.81593	5.67571
9.49452	Npl	N-acetylneuraminate pyruvate lyase	1.28852e-07	3.24709	5.72427	12.0365	4.09253e-09	11.1965	6.28016
9.4885	Spock3	sparc/osteonectin, cwcv and kazal-like domains proteoglycan 3	5.81283e-05	3.24618	2.64776	6.47325	1.04494e-05	3.48204	3.32188
9.47117	Smim3	small integral membrane protein 3	3.86463e-07	3.24354	4.19461	10.7322	1.9343e-08	9.70291	4.83312
9.46926	TR32524|c0_g1	NA	6.43424e-05	3.24325	-0.172082	6.40552	1.17621e-05	3.56665	0.397006
9.46542	TR93664|c0_g1	NA	3.25378e-05	3.24267	0.810954	6.88137	5.1901e-06	4.3502	1.4334
9.41353	TR48179|c1_g2	NA	0.000608487	3.23474	-0.87802	4.97399	0.000165997	1.07648	-0.236489
9.39969	Cyp4f18	cytochrome P450, family 4, subfamily f, polypeptide 18	1.11568e-05	3.23261	0.476966	7.67854	1.41117e-06	5.62015	1.22544
9.34826	Pcdha7	protocadherin alpha 7	0.00158539	3.2247	-0.783576	4.41375	0.000501543	0.0562146	-0.00229391
9.33384	TR110146|c1_g1	NA	0.00584906	3.22247	0.0746154	3.67971	0.00222603	-1.50263	0.986411
9.33231	Hbegf	heparin-binding EGF-like growth factor	8.60645e-08	3.22223	3.41018	12.5984	2.18603e-09	11.9436	4.23793
9.32336	Slfn3	schlafen 3	0.000128236	3.22085	0.616408	5.9489	2.65554e-05	2.73453	1.5016
9.31308	TR79934|c0_g1	NA	1.05132e-05	3.21926	-0.0536646	7.72849	1.30419e-06	5.64532	0.480694
9.29017	Lamc2	laminin, gamma 2	4.20189e-10	3.2157	6.0343	23.7281	2.55518e-13	20.9411	6.9446
9.28638	Csf2rb2	colony stimulating factor 2 receptor, beta 2, low-affinity (granulocyte-macrophage)	6.27384e-10	3.21512	5.51284	22.9706	4.10861e-13	20.4631	6.29658
9.27475	TR146482|c0_g2	NA	2.77299e-05	3.21331	1.81409	6.99742	4.27121e-06	4.52199	2.42047
9.25661	Prss27	protease, serine 27	3.68916e-05	3.21048	2.11297	6.79242	6.03347e-06	4.03517	3.03858
9.23277	TR156037|c0_g2	NA	5.86725e-06	3.20676	-0.341479	8.19037	6.38572e-07	6.30483	0.291023
9.20339	Fstl1	follistatin-like 1	1.33036e-09	3.20217	9.27524	21.1029	1.41619e-12	19.2498	9.79973
9.17791	TR75724|c0_g1	NA	2.62679e-06	3.19816	0.0416765	8.86407	2.3604e-07	7.3099	0.827602
9.16746	TR106501|c0_g1	NA	4.72519e-05	3.19652	-0.0893745	6.61672	8.14939e-06	3.9142	0.448304
9.16056	TR157580|c2_g1	NA	9.09069e-05	3.19544	0.250815	6.17306	1.77408e-05	3.18184	0.837962
9.14906	TR51673|c0_g1	NA	1.86586e-05	3.19362	-0.442739	7.28786	2.6437e-06	4.93604	0.0705925
9.13759	TR104163|c0_g1	NA	1.32216e-07	3.19181	1.64498	11.9959	4.286e-09	11.2372	2.22928
9.13537	TR841|c0_g1	NA	1.30203e-06	3.19146	1.93374	9.49234	9.7753e-08	8.21691	2.4874
9.1311	Tfpi2	tissue factor pathway inhibitor 2	6.10371e-07	3.19079	3.77734	10.2461	3.58605e-08	9.12157	4.3626
9.12581	Olfml3	olfactomedin-like 3	1.13697e-09	3.18995	6.47654	21.5253	1.06114e-12	19.5356	6.98071
9.11944	TR41178|c0_g1	NA	0.000102446	3.18895	-0.227051	6.09344	2.04575e-05	3.04232	0.619631
9.10598	Ubl4	NA	0.000905281	3.18681	-0.14659	4.74016	0.000262251	0.524477	0.938271
9.09442	Cfap45	cilia and flagella associated protein 45	5.73457e-05	3.18498	-1.22441	6.4839	1.02572e-05	3.68477	-0.377355
9.05469	TR163069|c0_g1	NA	8.71037e-07	3.17867	1.34736	9.89076	5.71239e-08	8.69745	1.86414
9.05393	Ctsk	cathepsin K	1.90082e-08	3.17854	7.20063	14.8395	2.22287e-10	14.1266	7.72742
9.01307	TR103145|c0_g1	NA	0.00010111	3.17202	-0.390451	6.1018	2.01529e-05	3.05208	0.153797
8.9956	TR40200|c0_g1	NA	0.000456155	3.16922	-0.428398	5.14554	0.00011917	1.38776	0.0853352
8.95799	Clcf1	cardiotrophin-like cytokine factor 1	1.41588e-05	3.16318	1.88235	7.49701	1.88444e-06	5.24431	2.71982
8.95418	Cd209a	CD209a antigen	7.9329e-07	3.16256	5.51995	9.98217	5.0615e-08	8.55351	6.41068
8.95308	TR150964|c0_g1	NA	8.06882e-07	3.16238	0.387092	9.96432	5.18219e-08	8.66561	0.873156
8.93588	TR47100|c0_g1	NA	1.73183e-05	3.15961	-0.957031	7.34467	2.41004e-06	4.95379	-0.503002
8.88847	Hmga2	high mobility group AT-hook 2	3.81501e-05	3.15194	-0.465429	6.76872	6.28162e-06	4.13993	0.0285303
8.83614	TR128667|c0_g1	NA	2.43421e-05	3.14342	-0.731682	7.09287	3.64367e-06	4.62998	-0.23695
8.7914	TR3394|c0_g1	NA	2.64945e-06	3.13609	-0.225056	8.85521	2.39067e-07	7.22152	0.358411
8.76596	4930480K15Rik	RIKEN cDNA 4930480K15 gene	6.86216e-05	3.13191	-0.284484	6.36159	1.27048e-05	3.50517	0.374166
8.76441	TR16945|c0_g1	NA	0.000421615	3.13166	-0.730674	5.19322	0.000108754	1.47529	-0.203505
8.74785	Lyve1	lymphatic vessel endothelial hyaluronan receptor 1	9.56915e-09	3.12893	4.95662	16.0744	7.15577e-11	15.336	5.57775
8.72281	TR6217|c0_g1	NA	0.000263493	3.12479	0.178394	5.48781	6.22065e-05	1.9912	0.769607
8.71437	TR61221|c0_g1	NA	2.75473e-06	3.1234	-0.239694	8.81875	2.51964e-07	7.21464	0.512631
8.69774	Samsn1	SAM domain, SH3 domain and nuclear localization signals, 1	1.40044e-05	3.12064	4.73545	7.5061	1.85716e-06	4.92382	5.49268
8.68015	Nostrin	nitric oxide synthase trafficker	2.35634e-07	3.11772	2.54054	11.2932	9.7437e-09	10.4875	3.13502
8.67792	E2f7	E2F transcription factor 7	1.56108e-07	3.11735	0.938744	11.7734	5.53512e-09	10.7683	1.41171
8.67124	Msc	musculin	7.72317e-06	3.11624	1.77504	7.97049	8.94137e-07	6.05439	2.30333
8.67106	Ptger2	prostaglandin E receptor 2 (subtype EP2)	0.000663754	3.11621	2.58161	4.92307	0.000183279	0.497772	3.61259
8.66802	Adamts14	a disintegrin-like and metallopeptidase (reprolysin type) with thrombospondin type 1 motif, 14	4.21882e-08	3.1157	4.67148	13.5878	7.65694e-10	12.9727	5.16619
8.66274	Krt42	keratin 42	3.1479e-09	3.11482	3.04582	18.6207	8.68772e-12	17.4008	4.18596
8.64348	TR156681|c1_g1	NA	7.99041e-06	3.11161	2.0425	7.94511	9.29935e-07	5.96645	2.68183
8.63868	TR75466|c0_g1	NA	5.80127e-05	3.11081	-0.342548	6.47469	1.04232e-05	3.68792	0.170026
8.62476	Pilrb1	paired immunoglobin-like type 2 receptor beta 1	2.9283e-06	3.10849	2.08933	8.76506	2.72311e-07	7.20015	2.66382
8.6204	Dnah17	dynein, axonemal, heavy chain 17	8.48623e-05	3.10775	1.82535	6.21915	1.63429e-05	3.05268	2.74932
8.59903	Pira1	paired-Ig-like receptor A1	1.98275e-05	3.10417	0.870552	7.2407	2.85569e-06	4.93084	1.50111
8.59562	TR125836|c0_g1	NA	1.58697e-06	3.1036	0.335982	9.31131	1.25467e-07	7.91689	0.976065
8.58154	Fam171b	family with sequence similarity 171, member B	1.09011e-08	3.10124	4.46665	15.8462	8.77063e-11	15.1474	4.97856
8.58055	TR100905|c0_g1	NA	0.000752615	3.10107	-0.46306	4.84622	0.000212956	0.829432	0.110882
8.57268	Prss35	protease, serine 35	2.33817e-08	3.09975	6.26664	14.5096	3.0515e-10	13.8543	7.06203
8.55305	Hes2	hairy and enhancer of split 2 (Drosophila)	1.20963e-06	3.09644	-0.657926	9.56427	8.86087e-08	8.05966	0.00176327
8.53695	Cfh	complement component factor h	5.11508e-08	3.09372	6.60629	13.3005	1.03125e-09	12.559	7.14018
8.53404	Depdc1a	DEP domain containing 1a	9.88043e-08	3.09323	3.12943	12.3918	2.74534e-09	11.7379	3.63004
8.52079	Dntt	deoxynucleotidyltransferase, terminal	0.000139305	3.09099	-0.429987	5.8945	2.93167e-05	2.7075	0.101182
8.51159	Has3	hyaluronan synthase 3	1.73771e-06	3.08943	2.93016	9.23026	1.40461e-07	7.81137	3.45626
8.49615	TR5326|c0_g1	NA	2.94152e-05	3.08681	-0.582008	6.95547	4.58193e-06	4.44448	-0.0820652
8.43479	TR22775|c0_g1	NA	0.000218118	3.07635	-0.693828	5.60835	4.96582e-05	2.20822	-0.0417443
8.40324	Gm28042	predicted gene, 28042	8.08825e-09	3.07095	4.95801	16.5426	4.7516e-11	15.7415	5.68389
8.39406	TR31826|c0_g1	NA	3.02884e-05	3.06937	-0.629368	6.93404	4.74976e-06	4.37465	-0.188045
8.3602	Apobr	apolipoprotein B receptor	1.78563e-06	3.06354	2.26424	9.20504	1.45503e-07	7.79246	2.97815
8.28541	TR4030|c5_g4	NA	5.66501e-06	3.05057	0.769226	8.22228	6.08423e-07	6.43721	1.47237
8.27497	Pilra	paired immunoglobin-like type 2 receptor alpha	3.30329e-05	3.04875	1.24617	6.87103	5.28143e-06	4.3254	1.76924
8.26855	TR25391|c0_g3	NA	7.35672e-05	3.04763	1.11375	6.31523	1.37857e-05	3.35394	1.79333
8.26642	TR121198|c0_g1	NA	7.11339e-05	3.04726	0.29886	6.33743	1.32565e-05	3.46347	0.868456
8.2642	Lce6a	late cornified envelope 6A	5.80157e-06	3.04688	1.87053	8.20062	6.28723e-07	6.36642	2.48464
8.24804	Gp49a	NA	4.99036e-05	3.04405	1.52364	6.57789	8.71411e-06	3.82091	2.05256
8.24195	Pla2g4f	phospholipase A2, group IVF	1.55228e-09	3.04299	4.67371	20.2709	2.54139e-12	18.6525	5.28033
8.23984	Pla2g4b	phospholipase A2, group IVB (cytosolic)	9.84753e-08	3.04262	3.6852	12.4024	2.71316e-09	11.7082	4.39214
8.22261	Best1	bestrophin 1	3.02871e-05	3.0396	-1.4497	6.93435	4.74724e-06	4.37897	-0.681233
8.21421	Cd48	CD48 antigen	1.64241e-06	3.03812	4.05612	9.28032	1.3099e-07	7.76778	4.58354
8.21171	TR122158|c0_g1	NA	4.82355e-05	3.03768	0.0997056	6.60085	8.37545e-06	3.90363	0.649822
8.20039	TR82881|c1_g2	NA	0.00435309	3.03569	-0.595955	3.84405	0.00159011	-1.06044	0.0412471
8.1958	Zim1	zinc finger, imprinted 1	6.59137e-06	3.03489	3.63866	8.0969	7.3628e-07	6.17043	4.78538
8.18903	Hfe	hemochromatosis	5.38419e-08	3.03369	3.42642	13.2319	1.10817e-09	12.6248	4.1296
8.18533	Adamts19	a disintegrin-like and metallopeptidase (reprolysin type) with thrombospondin type 1 motif, 19	0.000182257	3.03304	0.835843	5.72583	3.99427e-05	2.39927	1.53228
8.17529	Bid	BH3 interacting domain death agonist	4.79566e-08	3.03127	4.39173	13.3803	9.48903e-10	12.7472	4.96624
8.17349	Bcl2a1d	B cell leukemia/lymphoma 2 related protein A1d	4.1495e-05	3.03095	2.8536	6.70923	6.95272e-06	3.91233	3.42705
8.1655	Glipr2	GLI pathogenesis-related 2	8.37964e-09	3.02954	5.32761	16.4729	5.0471e-11	15.6827	5.83037
8.15272	TR106786|c0_g1	NA	8.15308e-05	3.02728	-0.467272	6.2472	1.55487e-05	3.31017	0.0745125
8.14192	Cd38	CD38 antigen	7.99656e-07	3.02537	2.12507	9.97279	5.12456e-08	8.8549	2.63637
8.13593	2610528A11Rik	RIKEN cDNA 2610528A11 gene	1.93849e-06	3.02431	3.86105	9.13277	1.61042e-07	7.53315	4.5256
8.13441	TR119680|c0_g1	NA	0.00326596	3.02404	-0.540729	4.00407	0.00114732	-0.725339	0.18532
8.11626	TR4713|c0_g1	NA	2.5218e-05	3.02082	-0.776424	7.06633	3.80783e-06	4.60869	-0.25041
8.10322	Itga11	integrin alpha 11	8.40673e-08	3.01849	4.31397	12.6281	2.11619e-09	11.9731	4.83383
8.10048	Cd209c	CD209c antigen	1.31651e-07	3.01801	4.03368	12.0022	4.25536e-09	11.2194	4.82107
8.09401	TR159903|c0_g1	NA	2.01729e-06	3.01685	0.154494	9.09657	1.69476e-07	7.57157	0.613907
8.0424	TR24431|c2_g1	NA	5.8618e-06	3.00763	0.870234	8.19147	6.3751e-07	6.38039	1.33572
8.02411	Gpr132	G protein-coupled receptor 132	0.000175129	3.00434	1.60582	5.75086	3.8142e-05	2.24392	2.4368
7.97975	F2rl2	coagulation factor II (thrombin) receptor-like 2	2.06474e-06	2.99634	2.62056	9.07658	1.74331e-07	7.59376	3.2193
7.97677	TR139268|c0_g4	NA	3.45961e-05	2.9958	-0.524934	6.83714	5.59286e-06	4.25298	-0.0834178
7.97536	Hmox1	heme oxygenase 1	8.6958e-07	2.99555	5.9146	9.89417	5.68656e-08	8.42109	6.58496
7.96872	Tnfrsf14	tumor necrosis factor receptor superfamily, member 14 (herpesvirus entry mediator)	1.54406e-07	2.99435	3.34583	11.7897	5.43144e-09	11.0386	3.94037
7.95195	TR163915|c0_g2	NA	4.70573e-06	2.99131	6.78849	8.37461	4.83824e-07	6.17701	7.32734
7.9467	Upp1	uridine phosphorylase 1	2.82795e-06	2.99036	5.01357	8.79508	2.6073e-07	6.90619	5.64703
7.92929	TR110744|c0_g1	NA	0.00039334	2.98719	-0.504551	5.23633	0.000100147	1.53958	0.0364635
7.90289	TR103100|c0_g1	NA	0.278795	2.98238	-1.25502	1.34008	0.200144	-5.32921	0.600329
7.90254	TR17985|c3_g1	NA	4.88721e-05	2.98232	0.665927	6.59216	8.50198e-06	3.88743	1.15661
7.89951	TR158706|c0_g1	NA	4.7746e-05	2.98176	-0.8023	6.60855	8.26489e-06	3.89243	-0.271978
7.89505	TR163915|c0_g3	NA	1.21808e-06	2.98095	6.44911	9.55776	8.93985e-08	7.95393	6.96645
7.88905	TR15840|c0_g3	NA	8.31766e-05	2.97985	0.200931	6.23368	1.59263e-05	3.28383	0.71779
7.88438	Il2ra	interleukin 2 receptor, alpha chain	1.05669e-05	2.979	2.963	7.72334	1.31481e-06	5.54415	3.47227
7.86759	TR121067|c0_g1	NA	0.000399601	2.97592	0.254674	5.22653	0.000102041	1.4426	1.04091
7.85235	Tro	trophinin	4.42961e-08	2.97312	4.1514	13.4895	8.47365e-10	12.8881	4.61085
7.82468	TR64140|c0_g1	NA	3.03262e-05	2.96803	0.404464	6.93284	4.75931e-06	4.44655	0.914088
7.81766	Pirb	paired Ig-like receptor B	6.82956e-08	2.96674	5.21339	12.9156	1.5503e-09	12.1914	5.78401
7.81647	C4b	complement component 4B (Chido blood group)	6.06934e-08	2.96652	8.22741	13.0777	1.30408e-09	12.2831	8.76429
7.81221	TR139907|c0_g1	NA	7.68357e-05	2.96573	-1.04035	6.2878	1.44701e-05	3.36525	-0.482962
7.80511	Lgmn	legumain	1.31525e-08	2.96442	7.51045	15.4576	1.24785e-10	14.7096	7.98303
7.7833	Ch25h	cholesterol 25-hydroxylase	3.67929e-07	2.96038	1.79371	10.7853	1.81056e-08	9.87713	2.42516
7.77546	Cpa5	carboxypeptidase A5	1.49452e-06	2.95893	2.12499	9.36719	1.16119e-07	8.05018	2.59431
7.74286	Fkbp11	FK506 binding protein 11	1.44239e-07	2.95287	3.15301	11.8662	4.97259e-09	11.1426	3.66358
7.72916	TR66529|c0_g2	NA	9.086e-06	2.95031	1.60978	7.84482	1.08677e-06	5.8454	2.1654
7.67081	TR37744|c0_g1	NA	6.15718e-05	2.93938	-1.10186	6.43542	1.11624e-05	3.60632	-0.521681
7.65247	TR56895|c0_g3	NA	0.0685148	2.93592	-1.00988	2.27555	0.0379559	-3.9992	0.0134417
7.63759	TR88259|c0_g1	NA	0.000115255	2.93312	-0.768116	6.01844	2.34144e-05	2.91015	-0.341149
7.62835	Loxl3	lysyl oxidase-like 3	4.19418e-09	2.93137	3.6415	17.9193	1.51067e-11	16.8497	4.1316
7.62102	Mdfi	MyoD family inhibitor	6.44559e-07	2.92998	1.11593	10.1912	3.85023e-08	9.08082	1.55511
7.61591	Cd68	CD68 antigen	2.61167e-07	2.92902	4.28835	11.1711	1.12856e-08	10.2541	4.75212
7.61526	Srpx2	sushi-repeat-containing protein, X-linked 2	5.81395e-09	2.92889	6.10083	17.3008	2.50203e-11	16.3768	6.54929
7.60558	Col27a1	collagen, type XXVII, alpha 1	4.46409e-08	2.92706	4.30081	13.4748	8.60325e-10	12.8633	4.75201
7.59977	TR163985|c0_g1	NA	4.62331e-06	2.92596	0.841401	8.3901	4.72755e-07	6.68247	1.4152
7.59717	TR41548|c0_g1	NA	2.15581e-06	2.92546	-0.227045	9.03678	1.8444e-07	7.40998	0.18135
7.58953	Klk13	kallikrein related-peptidase 13	7.51531e-06	2.92401	3.05329	7.99211	8.64799e-07	5.8503	3.98867
7.58503	Mmp12	matrix metallopeptidase 12	0.000618384	2.92316	6.5424	4.96462	0.000169045	0.22783	8.15047
7.55044	Il1rn	interleukin 1 receptor antagonist	1.17041e-05	2.91656	4.48766	7.63948	1.50125e-06	5.12567	5.32093
7.54567	Fam26f	family with sequence similarity 26, member F	2.7483e-06	2.91565	2.92652	8.82154	2.50954e-07	7.21203	3.43437
7.50954	TR62592|c1_g1	NA	0.00143191	2.90872	0.279032	4.47272	0.000445756	0.0886771	0.898305
7.49112	Slc11a1	solute carrier family 11 (proton-coupled divalent metal ion transporters), member 1	4.80624e-07	2.90518	3.74075	10.4995	2.5922e-08	9.47226	4.2166
7.48555	TR49946|c0_g1	NA	3.13123e-05	2.90411	-0.334474	6.90869	4.95653e-06	4.37346	0.0902535
7.48531	TR26395|c0_g2	NA	3.87939e-05	2.90406	2.42702	6.75673	6.4112e-06	4.03707	2.9455
7.4795	Pilrb2	paired immunoglobin-like type 2 receptor beta 2	7.6758e-08	2.90294	5.17903	12.7432	1.86707e-09	12.002	5.7191
7.47793	TR40968|c0_g1	NA	0.000297746	2.90264	-0.529151	5.41198	7.17493e-05	1.85385	0.0905488
7.47093	TR90917|c0_g1	NA	3.44608e-05	2.90129	-0.666888	6.84117	5.55487e-06	4.24233	-0.258423
7.46274	Napsa	napsin A aspartic peptidase	8.39645e-07	2.89971	4.05597	9.92709	5.44367e-08	8.64752	4.56751
7.46223	TR144909|c3_g1	NA	1.51855e-05	2.89961	0.307267	7.4453	2.04788e-06	5.23922	0.753398
7.46125	Sdk1	sidekick cell adhesion molecule 1	4.67466e-08	2.89942	4.07065	13.4117	9.18401e-10	12.8067	4.51541
7.45569	Hcls1	hematopoietic cell specific Lyn substrate 1	1.59564e-07	2.89834	3.44805	11.7499	5.68752e-09	10.9942	3.94592
7.44936	Ear6	eosinophil-associated, ribonuclease A family, member 6	7.33396e-06	2.89712	2.44499	8.01246	8.38114e-07	5.95993	3.39429
7.44598	TR51409|c4_g1	NA	4.51486e-05	2.89646	-1.14633	6.65032	7.69161e-06	3.93798	-0.618014
7.43426	Cd22	CD22 antigen	4.83173e-07	2.89419	3.07677	10.494	2.61046e-08	9.49905	3.53337
7.4267	TR38079|c0_g1	NA	0.000125219	2.89272	-0.198685	5.96377	2.58487e-05	2.82669	0.324774
7.42393	Kif6	kinesin family member 6	0.000133681	2.89218	1.02014	5.92118	2.79269e-05	2.67937	1.55714
7.41872	Adamts3	a disintegrin-like and metallopeptidase (reprolysin type) with thrombospondin type 1 motif, 3	2.33366e-08	2.89117	3.23843	14.5153	3.03469e-10	13.911	3.70316
7.41429	Fcrls	Fc receptor-like S, scavenger receptor	1.45091e-07	2.89031	5.89864	11.8576	5.02233e-09	10.939	6.45823
7.4077	TR106221|c0_g1	NA	7.78307e-05	2.88903	0.634765	6.27772	1.47302e-05	3.3525	1.10711
7.4009	2810025M15Rik	RIKEN cDNA 2810025M15 gene	8.67146e-06	2.8877	1.60745	7.88176	1.02599e-06	5.91073	2.06717
7.3813	Snai1	snail family zinc finger 1	2.59827e-07	2.88388	2.40682	11.1806	1.11573e-08	10.3529	2.84117
7.35962	TR101190|c0_g1	NA	3.9786e-07	2.87963	1.4189	10.7	2.01368e-08	9.757	1.97812
7.34084	Neu2	neuraminidase 2	5.71773e-08	2.87595	3.44317	13.1535	1.20356e-09	12.5358	4.12517
7.32386	Lhfpl2	lipoma HMGIC fusion partner-like 2	7.67533e-09	2.8726	5.06274	16.7796	3.87752e-11	15.9585	5.5281
7.31942	TR10229|c0_g1	NA	9.06061e-05	2.87173	-0.663945	6.17519	1.76737e-05	3.17839	-0.245085
7.31306	TR108791|c0_g1	NA	0.000210747	2.87047	-0.38101	5.63184	4.75359e-05	2.25203	0.0942783
7.3092	TR123940|c0_g1	NA	3.33118e-05	2.86971	-0.192569	6.86449	5.34005e-06	4.32537	0.237336
7.30848	TR64557|c0_g1	NA	1.0844e-05	2.86957	1.09883	7.70266	1.35842e-06	5.65677	1.54574
7.28903	Csf2rb	colony stimulating factor 2 receptor, beta, low-affinity (granulocyte-macrophage)	1.29464e-07	2.86573	3.15052	12.0246	4.14833e-09	11.3059	3.8153
7.2797	TR141719|c0_g1	NA	0.00057778	2.86388	-0.39986	5.00466	0.000156405	1.08323	0.264619
7.27943	Fbln2	fibulin 2	6.48071e-08	2.86383	8.337	12.9905	1.43086e-09	12.1866	8.76936
7.27284	2010109I03Rik	RIKEN cDNA 2010109I03 gene	2.53427e-07	2.86252	3.11791	11.2076	1.07995e-08	10.3336	3.87208
7.25416	Tmem26	transmembrane protein 26	1.63e-08	2.85881	5.45249	15.0901	1.75456e-10	14.4303	5.91419
7.2512	Tacc3	transforming, acidic coiled-coil containing protein 3	1.19386e-07	2.85822	3.9736	12.1239	3.70615e-09	11.3993	4.4264
7.22787	TR156449|c0_g2	NA	4.41398e-06	2.85357	0.524406	8.4261	4.48046e-07	6.71404	0.97533
7.22578	TR153359|c0_g2	NA	0.00112926	2.85315	-0.451126	4.6093	0.000339656	0.37517	0.0474852
7.21367	Cd2	CD2 antigen	4.1217e-05	2.85073	1.51639	6.71447	6.89071e-06	3.97665	2.21959
7.20442	Mrc1	mannose receptor, C type 1	6.92528e-08	2.84888	8.85042	12.8898	1.59381e-09	12.0752	9.31852
7.2029	TR82629|c0_g1	NA	0.000790373	2.84858	-1.26669	4.81854	0.000224823	0.773562	-0.417125
7.20066	C3	complement component 3	4.97904e-07	2.84813	7.36417	10.4615	2.72033e-08	9.13729	7.90036
7.17712	Gjb6	gap junction protein, beta 6	9.02027e-07	2.84341	4.06264	9.85224	6.01267e-08	8.46995	4.91905
7.17115	TR12989|c0_g1	NA	6.83682e-06	2.8422	1.80667	8.06811	7.69454e-07	6.18991	2.25101
7.17102	TR125110|c0_g1	NA	0.000122069	2.84218	-0.281534	5.98147	2.50327e-05	2.85501	0.272459
7.16396	Vstm2b	V-set and transmembrane domain containing 2B	7.41961e-06	2.84076	2.58554	8.00307	8.50315e-07	6.00607	3.05937
7.15982	Adamts7	a disintegrin-like and metallopeptidase (reprolysin type) with thrombospondin type 1 motif, 7	4.38749e-08	2.83992	3.01089	13.5081	8.31197e-10	12.9034	3.43214
7.15421	Ccl8	chemokine (C-C motif) ligand 8	2.4353e-07	2.83879	7.61221	11.2527	1.02297e-08	10.1467	8.34463
7.13469	TR46015|c0_g1	NA	1.6892e-05	2.83485	0.512231	7.36397	2.33571e-06	5.13246	0.951371
7.11854	TR28370|c0_g1	NA	1.49011e-06	2.83158	0.265	9.37025	1.15629e-07	7.99674	0.806011
7.10698	TR119191|c0_g1	NA	7.01854e-05	2.82924	-0.111081	6.3462	1.30535e-05	3.47924	0.378994
7.10556	Stat4	signal transducer and activator of transcription 4	9.53161e-08	2.82895	3.10385	12.4427	2.59491e-09	11.7884	3.61804
7.07036	Dmxl2	Dmx-like 2	2.5583e-08	2.82178	4.70917	14.3294	3.63796e-10	13.7116	5.13447
7.07014	Enpp1	ectonucleotide pyrophosphatase/phosphodiesterase 1	1.11813e-08	2.82174	4.20514	15.7801	9.30743e-11	15.0876	4.704
7.06548	Tmem229b	transmembrane protein 229B	3.01389e-09	2.82079	6.64467	18.6991	8.17688e-12	17.4893	7.25827
7.06051	Hrh2	histamine receptor H2	8.07617e-06	2.81977	1.20469	7.93769	9.40671e-07	5.99906	1.77195
7.05487	TR53195|c0_g1	NA	3.65259e-05	2.81862	0.779313	6.79986	5.95779e-06	4.22047	1.23751
7.05365	TR116904|c2_g1	NA	4.68905e-06	2.81837	2.58011	8.37733	4.81858e-07	6.62079	3.05826
7.04559	Islr	immunoglobulin superfamily containing leucine-rich repeat	4.33655e-08	2.81672	5.57842	13.5233	8.18303e-10	12.8505	6.01619
7.02027	TR156754|c0_g1	NA	8.47326e-06	2.81153	-0.108087	7.90031	9.96831e-07	5.93822	0.484529
7.01697	Mt1	metallothionein 1	4.14388e-09	2.81085	4.49518	17.9552	1.46784e-11	16.924	5.02489
7.01548	2016-03-01	membrane-associated ring finger (C3HC4) 1	3.81652e-08	2.81054	4.1666	13.7695	6.36081e-10	13.1617	4.64031
7.00119	TR7521|c0_g1	NA	3.40907e-06	2.8076	0.535877	8.64261	3.25471e-07	7.0324	1.0356
6.99527	TR93451|c0_g1	NA	6.47713e-05	2.80638	0.230842	6.40071	1.18617e-05	3.55218	0.862823
6.98433	TR68844|c0_g1	NA	1.32443e-05	2.80412	-0.0296586	7.54559	1.74336e-06	5.40298	0.462116
6.98356	TR96778|c0_g1	NA	8.72234e-05	2.80396	-0.234162	6.20103	1.68782e-05	3.23406	0.255049
6.96882	Ccnb1	cyclin B1	4.40973e-07	2.80091	4.46879	10.5892	2.31414e-08	9.48121	4.92798
6.9626	Lsp1	lymphocyte specific 1	3.33478e-09	2.79963	6.37298	18.4828	9.67144e-12	17.3279	6.79213
6.94517	A530058N18Rik	RIKEN cDNA A530058N18 gene	3.37367e-06	2.79601	2.44113	8.65143	3.21302e-07	7.03513	2.90826
6.94081	Cdh11	cadherin 11	2.90818e-09	2.7951	7.32238	18.791	7.61802e-12	17.5625	7.78896
6.94076	Epsti1	epithelial stromal interaction 1 (breast)	4.99237e-07	2.79509	4.74284	10.4574	2.73462e-08	9.28151	5.21974
6.92764	TR121449|c0_g1	NA	1.9374e-06	2.79236	1.08731	9.13357	1.60861e-07	7.71624	1.48694
6.92177	TR149343|c0_g1	NA	9.03996e-05	2.79114	-0.260893	6.17687	1.76207e-05	3.18957	0.157681
6.90615	TR72136|c0_g1	NA	7.97091e-07	2.78788	2.14479	9.97688	5.09694e-08	8.86008	2.57628
6.9021	Serpinc1	serine (or cysteine) peptidase inhibitor, clade C (antithrombin), member 1	5.40057e-06	2.78704	-0.47735	8.26204	5.72949e-07	6.3854	-0.0685594
6.89564	TR67444|c0_g1	NA	0.000263162	2.78568	-0.00802833	5.48869	6.21036e-05	1.99331	0.455735
6.8947	TR142112|c0_g1	NA	0.000126121	2.78549	-0.910978	5.9596	2.60449e-05	2.82133	-0.334119
6.88482	TR61560|c0_g1	NA	0.000260354	2.78342	-1.18308	5.49515	6.13556e-05	1.98453	-0.374054
6.88433	TR101934|c0_g1	NA	2.64704e-06	2.78332	0.872669	8.8562	2.38727e-07	7.34306	1.35261
6.868	TR10095|c0_g1	NA	0.00158504	2.77989	-0.53121	4.41415	0.000501143	0.0219223	-0.0914002
6.86683	Tubb3	tubulin, beta 3 class III	1.38721e-08	2.77964	2.91281	15.3828	1.33673e-10	14.7034	3.40993
6.86462	TR7361|c8_g1	NA	0.000767217	2.77918	-0.475014	4.83565	0.00021741	0.801959	6.85607e-05
6.86448	TR139133|c0_g1	NA	0.000390405	2.77915	-0.610485	5.24103	9.92541e-05	1.55883	-0.179838
6.86337	TR6926|c0_g1	NA	2.49615e-06	2.77892	1.57614	8.908	2.21615e-07	7.42088	2.00998
6.86101	Bub1	BUB1, mitotic checkpoint serine/threonine kinase	2.24387e-08	2.77842	4.12635	14.5705	2.87697e-10	13.9637	4.55413
6.84786	Snx10	sorting nexin 10	2.34365e-07	2.77565	4.81977	11.3025	9.63641e-09	10.3582	5.24888
6.83264	Pgf	placental growth factor	6.58657e-07	2.77244	1.52167	10.1698	3.95909e-08	9.1084	2.08284
6.82769	TR141346|c0_g1	NA	0.000403586	2.7714	-0.362727	5.22038	0.000103247	1.51297	0.0797667
6.82697	H2afy2	H2A histone family, member Y2	1.30374e-06	2.77124	2.07225	9.49093	9.7942e-08	8.21985	2.48684
6.8198	Slc24a5	solute carrier family 24, member 5	9.96336e-06	2.76973	1.68459	7.77159	1.21874e-06	5.73736	2.12167
6.81713	Susd3	sushi domain containing 3	2.26739e-05	2.76916	1.15184	7.14433	3.34625e-06	4.75888	1.64436
6.81501	TR491|c0_g2	NA	0.00367604	2.76872	0.83176	3.93835	0.00131167	-1.23009	1.91708
6.80944	TR158996|c0_g1	NA	6.90239e-08	2.76754	2.55747	12.8948	1.58531e-09	12.2669	2.96461
6.79281	TR111359|c0_g1	NA	1.98412e-05	2.76401	1.01544	7.23988	2.85952e-06	4.93556	1.44839
6.79101	Cd180	CD180 antigen	4.30381e-05	2.76363	2.98695	6.68449	7.25355e-06	3.81997	3.47325
6.77576	TR93514|c0_g1	NA	2.62904e-06	2.76038	0.52392	8.86278	2.3648e-07	7.34433	1.06447
6.74854	TR107718|c0_g1	NA	2.68233e-07	2.75458	1.4509	11.1417	1.16939e-08	10.2975	2.07594
6.74294	TR35396|c0_g2	NA	5.42894e-05	2.75338	0.878768	6.52112	9.61454e-06	3.74608	1.31883
6.74022	TR47213|c0_g2	NA	2.85269e-06	2.7528	1.06158	8.78696	2.63812e-07	7.25132	1.62392
6.73395	TR20451|c0_g2	NA	2.30711e-05	2.75145	0.559832	7.13171	3.41675e-06	4.76297	0.996855
6.73292	Tm4sf19	transmembrane 4 L six family member 19	0.000368965	2.75123	0.913475	5.27754	9.25778e-05	1.56649	1.51826
6.72531	6330416G13Rik	RIKEN cDNA 6330416G13 gene	1.06976e-08	2.7496	4.10501	15.8863	8.4608e-11	15.1842	4.54611
6.71044	TR45621|c0_g1	NA	6.91179e-06	2.74641	1.50504	8.05991	7.79185e-07	6.18579	1.93183
6.70184	Col5a3	collagen, type V, alpha 3	2.17896e-09	2.74456	7.68195	19.3209	5.09627e-12	17.9632	8.07878
6.69755	Slc7a7	solute carrier family 7 (cationic amino acid transporter, y+ system), member 7	8.63625e-08	2.74363	3.69155	12.5914	2.20295e-09	11.9462	4.09546
6.6717	TR139579|c0_g1	NA	4.30265e-06	2.73805	-0.492868	8.44856	4.33324e-07	6.64079	-0.0964108
6.66851	Mybl2	myeloblastosis oncogene-like 2	8.42527e-08	2.73736	1.61986	12.6229	2.12819e-09	11.8945	2.01959
6.66159	E2f8	E2F transcription factor 8	1.9641e-06	2.73587	2.18042	9.12066	1.63813e-07	7.69509	2.61787
6.6502	Ppbp	pro-platelet basic protein	1.01568e-05	2.7334	1.32527	7.75619	1.24857e-06	5.69331	1.98146
6.6423	Fos	FBJ osteosarcoma oncogene	0.000634487	2.73168	3.84648	4.94973	0.00017401	0.304406	4.68304
6.63438	Arl11	ADP-ribosylation factor-like 11	4.89568e-06	2.72996	1.86625	8.34333	5.07018e-07	6.59593	2.27936
6.61807	Mybpc3	myosin binding protein C, cardiac	1.82365e-06	2.72641	0.674058	9.18674	1.49283e-07	7.78012	1.10374
6.61209	TR11943|c0_g1	NA	0.000256431	2.72511	0.363659	5.50505	6.02274e-05	1.98329	0.822134
6.601	Fbn1	fibrillin 1	4.86043e-07	2.72269	9.87216	10.4872	2.63279e-08	9.16908	10.2823
6.58978	Fuca2	fucosidase, alpha-L- 2, plasma	8.63625e-08	2.72023	5.23374	12.5927	2.19975e-09	11.8249	5.72089
6.58251	TR14789|c0_g1	NA	0.0322426	2.71864	-0.908628	2.71669	0.0159041	-3.21673	-0.240683
6.58058	TR70452|c0_g1	NA	3.58391e-06	2.71821	0.147615	8.59953	3.46689e-07	6.95562	0.658943
6.57686	Gtse1	G two S phase expressed protein 1	2.36142e-07	2.7174	1.5253	11.2905	9.77575e-09	10.4371	1.91327
6.53899	TR44422|c0_g1	NA	3.98538e-05	2.70907	-0.519756	6.73744	6.62565e-06	4.10552	-0.150233
6.51979	TR148985|c0_g1	NA	2.70606e-05	2.70482	-0.0307127	7.01567	4.14302e-06	4.58003	0.514012
6.51859	Dyrk3	dual-specificity tyrosine-(Y)-phosphorylation regulated kinase 3	1.56492e-06	2.70456	1.5256	9.32573	1.2298e-07	7.99245	1.91508
6.51816	TR119891|c0_g1	NA	2.12295e-06	2.70447	1.24359	9.05187	1.80537e-07	7.6216	1.67555
6.50289	TR19811|c0_g1	NA	5.59781e-06	2.70108	0.757757	8.23219	5.99373e-07	6.44408	1.14427
6.49785	Sirpb1b	signal-regulatory protein beta 1B	1.85309e-05	2.69996	2.64745	7.29369	2.61867e-06	4.90329	3.11727
6.4978	TR138125|c0_g1	NA	0.00018777	2.69995	-0.535451	5.70625	4.14134e-05	2.38235	-0.150169
6.49265	AI467606	expressed sequence AI467606	4.31347e-08	2.69881	2.95402	13.5342	8.09103e-10	12.9437	3.38118
6.48928	Stra6l	STRA6-like	6.08336e-06	2.69806	1.70294	8.16085	6.67866e-07	6.33271	2.10624
6.47647	Sv2b	synaptic vesicle glycoprotein 2 b	3.75704e-05	2.69521	3.17019	6.77889	6.17386e-06	4.01349	3.86539
6.46791	TR130797|c0_g1	NA	0.000979278	2.6933	-0.115057	4.69421	0.000287124	0.512154	0.358354
6.46753	TR45046|c0_g1	NA	0.000641894	2.69321	0.217204	4.94289	0.000176342	0.903329	0.857032
6.46629	Ccl7	chemokine (C-C motif) ligand 7	7.8998e-05	2.69294	3.92255	6.26778	1.49918e-05	2.85401	4.52633
6.45162	Kif2c	kinesin family member 2C	1.18333e-07	2.68966	2.51303	12.1353	3.6588e-09	11.4505	2.8951
6.44473	Adam19	a disintegrin and metallopeptidase domain 19 (meltrin beta)	1.38647e-08	2.68812	5.70116	15.3886	1.32953e-10	14.6849	6.09226
6.4233	Spag5	sperm associated antigen 5	1.80511e-07	2.68331	4.30347	11.6079	6.71215e-09	10.7625	4.72569
6.42082	TR42737|c0_g1	NA	0.000514462	2.68276	-0.600332	5.07395	0.000136786	1.22582	0.0226523
6.41604	Fhl2	four and a half LIM domains 2	1.1196e-07	2.68168	4.01096	12.2104	3.36198e-09	11.4757	4.47416
6.4142	Ccnb2	cyclin B2	1.02987e-06	2.68127	4.11822	9.7204	7.17316e-08	8.35857	4.52982
6.41149	Gap43	growth associated protein 43	0.000213284	2.68066	0.402088	5.62273	4.83476e-05	2.20711	0.843609
6.41025	TR36967|c2_g2	NA	1.59984e-05	2.68038	-0.48633	7.407	2.17847e-06	5.15592	-0.104817
6.39298	TR57324|c0_g1	NA	0.000358535	2.67649	-0.0806859	5.29477	8.95917e-05	1.61767	0.395851
6.38379	Tnfsf11	tumor necrosis factor (ligand) superfamily, member 11	0.000229864	2.67441	1.63726	5.57428	5.29125e-05	1.88446	2.40565
6.38043	Klk9	kallikrein related-peptidase 9	1.07784e-06	2.67365	3.35821	9.67475	7.62829e-08	8.30365	4.11267
6.3771	Angptl4	angiopoietin-like 4	5.71773e-08	2.6729	6.58915	13.1538	1.20323e-09	12.3896	7.03372
6.36447	Plxnc1	plexin C1	4.03718e-07	2.67004	4.7694	10.6817	2.06032e-08	9.60057	5.18282
6.34678	TR41928|c0_g1	NA	0.00387388	2.66602	-0.316479	3.90855	0.00139386	-0.982554	0.131193
6.34277	TR165376|c1_g1	NA	1.77573e-05	2.66511	0.724834	7.32639	2.48276e-06	5.07323	1.11382
6.33588	Cdk1	cyclin-dependent kinase 1	1.36495e-06	2.66355	4.69713	9.44532	1.04264e-07	7.90579	5.11678
6.32132	TR99230|c0_g1	NA	0.000290775	2.66023	0.619099	5.42728	6.97083e-05	1.78521	1.16989
6.31313	Slc2a1	solute carrier family 2 (facilitated glucose transporter), member 1	1.33777e-09	2.65836	6.11616	20.959	1.56442e-12	19.1518	6.84715
6.3031	Vsig4	V-set and immunoglobulin domain containing 4	2.43568e-05	2.65606	2.68867	7.09194	3.64931e-06	4.52186	3.12904
6.28652	Dbn1	drebrin 1	3.75394e-08	2.65226	4.57462	13.803	6.14795e-10	13.1918	4.96208
6.27546	Vav1	vav 1 oncogene	3.81652e-08	2.64972	3.94494	13.768	6.37033e-10	13.1648	4.39487
6.26893	Nos2	nitric oxide synthase 2, inducible	4.64196e-05	2.64822	0.490982	6.62978	7.96808e-06	3.94798	0.887963
6.26065	Tnfaip8l2	tumor necrosis factor, alpha-induced protein 8-like 2	2.77324e-06	2.64631	2.81062	8.81247	2.54259e-07	7.19102	3.26497
6.25665	Sfrp4	secreted frizzled-related protein 4	2.18464e-05	2.64539	6.01412	7.17033	3.20573e-06	4.24452	6.51064
6.25039	TR83895|c0_g1	NA	5.13163e-05	2.64395	-0.398368	6.55851	9.01119e-06	3.81179	-0.0384905
6.24931	C1s2	complement component 1, s subcomponent 2	5.85485e-08	2.6437	4.63306	13.1227	1.24338e-09	12.4736	5.01473
6.24469	TR71177|c0_g1	NA	4.13146e-06	2.64263	2.17109	8.4803	4.13378e-07	6.77429	2.56343
6.2345	Areg	amphiregulin	6.91445e-06	2.64027	1.66526	8.05912	7.80131e-07	6.13465	2.26733
6.23034	Snx20	sorting nexin 20	9.46388e-06	2.63931	1.78525	7.81238	1.14327e-06	5.78976	2.18757
6.22165	Gabrr2	gamma-aminobutyric acid (GABA) C receptor, subunit rho 2	0.000229137	2.6373	-0.180711	5.57631	5.27129e-05	2.15126	0.217896
6.19716	Fgd3	FYVE, RhoGEF and PH domain containing 3	7.44989e-07	2.63161	3.57861	10.0445	4.66271e-08	8.84135	4.00203
6.19679	Oasl1	2'-5' oligoadenylate synthetase-like 1	0.00010352	2.63152	2.39422	6.08632	2.07206e-05	2.74022	2.99573
6.1923	TR87968|c0_g1	NA	0.0156833	2.63047	0.253292	3.12647	0.00692399	-2.65317	1.0122
6.18036	TR3353|c0_g1	NA	0.000596014	2.62769	-0.520536	4.98616	0.000162121	1.09245	-0.106679
6.17686	Eme1	essential meiotic structure-specific endonuclease 1	1.432e-05	2.62687	0.320252	7.48871	1.90973e-06	5.3191	0.684881
6.17562	Nes	nestin	1.54531e-08	2.62658	4.31486	15.21	1.56859e-10	14.5713	4.70296
6.16951	Syt8	synaptotagmin VIII	0.000238641	2.62516	-0.217939	5.54967	5.54016e-05	2.10168	0.13352
6.16933	TR31016|c0_g1	NA	1.94958e-05	2.62511	1.14328	7.25638	2.78329e-06	4.95456	1.52836
6.15944	TR63369|c0_g1	NA	3.6373e-05	2.6228	-0.310024	6.80334	5.92265e-06	4.22815	0.0602609
6.15717	TR33554|c0_g1	NA	0.001001	2.62227	-0.347294	4.68028	0.00029513	0.51081	0.0610979
6.15623	Slc7a8	solute carrier family 7 (cationic amino acid transporter, y+ system), member 8	4.26152e-08	2.62205	4.62347	13.5705	7.79494e-10	12.9275	5.04165
6.14282	TR143643|c0_g1	NA	0.000465797	2.6189	-0.448542	5.13299	0.000122082	1.35134	-0.0486079
6.13113	5031414D18Rik	RIKEN cDNA 5031414D18 gene	4.91312e-06	2.61615	2.50647	8.34036	5.09284e-07	6.50007	3.01284
6.10093	Igfn1	immunoglobulin-like and fibronectin type III domain containing 1	0.00154787	2.60903	0.703857	4.42705	0.000488371	0.0142453	1.7962
6.0984	Sncb	synuclein, beta	0.000328907	2.60843	-1.08276	5.34943	8.07603e-05	1.737	-0.233416
6.09453	TR137837|c0_g1	NA	7.82394e-05	2.60751	-0.465838	6.27421	1.48222e-05	3.35805	-0.0287174
6.09033	TR44831|c1_g1	NA	0.00375434	2.60652	-0.82911	3.92712	0.00134206	-0.870542	-0.328884
6.07882	TR147828|c0_g1	NA	4.68287e-05	2.60379	-0.0518564	6.62344	8.05559e-06	3.94011	0.292628
6.06748	Dact1	dishevelled-binding antagonist of beta-catenin 1	3.79605e-09	2.6011	4.41337	18.1638	1.24298e-11	17.0683	4.80632
6.06477	TR84513|c0_g1	NA	0.000960434	2.60045	-0.60199	4.70584	0.00028061	0.582569	-0.146736
6.06322	Ndufa4l2	NADH dehydrogenase (ubiquinone) 1 alpha subcomplex, 4-like 2	2.41733e-06	2.60008	4.12711	8.93596	2.12922e-07	7.18592	4.69529
6.04389	TR40252|c0_g2	NA	1.1051e-05	2.59548	1.37549	7.68621	1.39417e-06	5.60349	1.80966
6.04106	Iqsec3	IQ motif and Sec7 domain 3	1.60171e-05	2.5948	0.819844	7.40564	2.18326e-06	5.18754	1.45004
6.03796	TR39575|c2_g1	NA	4.64874e-05	2.59406	1.40065	6.62831	7.98827e-06	3.90651	1.81147
6.03452	5830432E09Rik	RIKEN cDNA 5830432E09 gene	0.000794823	2.59324	-0.440169	4.81526	0.000226274	0.738998	0.0848623
6.02966	Tnfrsf12a	tumor necrosis factor receptor superfamily, member 12a	2.7099e-06	2.59208	4.05943	8.83524	2.46043e-07	7.08211	4.46812
6.02122	TR138375|c0_g1	NA	9.88434e-06	2.59006	-0.257172	7.77837	1.20584e-06	5.71854	0.0786354
6.01605	Mirg	miRNA containing gene	0.000148848	2.58882	1.02125	5.85334	3.16036e-05	2.56922	1.4284
6.01526	Akr1b8	aldo-keto reductase family 1, member B8	8.92438e-07	2.58863	2.42822	9.86343	5.9237e-08	8.68114	2.88977
6.00202	TR44658|c0_g1	NA	5.70354e-06	2.58545	0.680087	8.21608	6.14162e-07	6.41813	1.02812
6.00057	Kif26b	kinesin family member 26B	8.49092e-09	2.5851	5.36168	16.3461	5.63535e-11	15.5656	5.72786
6.00016	TR104749|c0_g1	NA	2.4052e-05	2.585	-0.742163	7.10237	3.58675e-06	4.68955	-0.314869
5.99703	Pglyrp3	peptidoglycan recognition protein 3	0.000390405	2.58425	1.27247	5.24111	9.92382e-05	1.35413	1.77757
5.98985	TR66529|c0_g1	NA	2.76028e-06	2.58252	3.15619	8.81678	2.52683e-07	7.16715	3.56874
5.9891	Rasgef1a	RasGEF domain family, member 1A	1.0673e-05	2.58234	-0.296803	7.7151	1.332e-06	5.67136	0.436096
5.9848	TR131284|c2_g1	NA	1.73416e-05	2.5813	0.677473	7.34343	2.41492e-06	5.09717	1.09708
5.97695	Arg2	arginase type II	8.08533e-06	2.57941	3.32091	7.93541	9.44008e-07	5.77847	3.80787
5.97213	TR95449|c0_g2	NA	0.0100975	2.57825	-0.162171	3.37251	0.00418157	-2.06552	0.358003
5.97015	Efemp2	epidermal growth factor-containing fibulin-like extracellular matrix protein 2	2.61081e-08	2.57777	6.08553	14.3054	3.72484e-10	13.6199	6.44881
5.96727	Gsdmd	gasdermin D	7.95087e-09	2.57707	4.53106	16.5973	4.5329e-11	15.8033	4.88865
5.96466	Zfhx4	zinc finger homeodomain 4	5.16908e-07	2.57644	5.08886	10.4173	2.8781e-08	9.22304	5.47708
5.96412	Tifab	TRAF-interacting protein with forkhead-associated domain, family member B	3.31777e-05	2.57631	1.97505	6.86757	5.31235e-06	4.23683	2.38147
5.96121	TR103872|c1_g1	NA	0.000737941	2.57561	-0.22047	4.85781	0.000208182	0.837712	0.174299
5.96065	Gm14548	predicted gene 14548	3.45867e-07	2.57547	4.1084	10.8578	1.65507e-08	9.82462	4.62774
5.96039	Ccr7	chemokine (C-C motif) receptor 7	0.00031443	2.57541	1.2166	5.37817	7.64822e-05	1.6411	1.69243
5.95763	Rap1gap2	RAP1 GTPase activating protein 2	5.56304e-07	2.57474	2.02703	10.3387	3.18252e-08	9.3233	2.39707
5.95011	C1s1	complement component 1, s subcomponent 1	8.37964e-09	2.57292	7.16703	16.4683	5.06725e-11	15.6357	7.52261
5.94195	TR389|c0_g2	NA	0.000237762	2.57094	-0.708011	5.55229	5.51308e-05	2.1052	-0.200806
5.94052	TR5294|c0_g1	NA	9.33815e-05	2.57059	0.52193	6.15387	1.83592e-05	3.09827	1.06539
5.93712	Kif20a	kinesin family member 20A	9.15787e-08	2.56976	4.7013	12.5009	2.43319e-09	11.7698	5.06554
5.93557	Cotl1	coactosin-like 1 (Dictyostelium)	3.35007e-08	2.56939	5.34287	13.9687	5.20265e-10	13.3004	5.73234
5.93094	Fgd2	FYVE, RhoGEF and PH domain containing 2	6.71144e-06	2.56826	2.99057	8.08182	7.53459e-07	6.07603	3.40326
5.93083	Arhgap28	Rho GTPase activating protein 28	6.33346e-09	2.56823	4.47835	17.131	2.88202e-11	16.2478	4.87967
5.92942	TR61501|c0_g1	NA	1.81725e-05	2.56789	-0.0627373	7.3079	2.55867e-06	5.01557	0.272853
5.92779	TR135002|c7_g1	NA	4.45759e-05	2.56749	1.77986	6.65967	7.56901e-06	3.91126	2.174
5.92041	TR113181|c0_g1	NA	1.1029e-05	2.5657	0.476369	7.68772	1.39084e-06	5.63127	0.819121
5.89753	Rian	RNA imprinted and accumulated in nucleus	8.46903e-09	2.56011	5.87367	16.4099	5.3308e-11	15.6163	6.25277
5.89409	TR34092|c0_g1	NA	2.05035e-05	2.55927	1.37711	7.21474	2.97991e-06	4.88907	1.83771
5.8934	TR68874|c0_g1	NA	2.98359e-05	2.5591	0.79159	6.94468	4.66562e-06	4.45392	1.1604
5.8928	Ccne1	cyclin E1	1.69657e-06	2.55895	2.45372	9.25325	1.36024e-07	7.8595	2.82469
5.88997	Mxra8	matrix-remodelling associated 8	1.36676e-09	2.55826	5.76607	20.8718	1.66226e-12	19.0878	6.11391
5.88031	Aqp9	aquaporin 9	2.51469e-06	2.55589	1.87322	8.901	2.2385e-07	7.37663	2.39161
5.87791	Cenpa	centromere protein A	1.86432e-07	2.5553	3.08877	11.5707	7.01148e-09	10.7988	3.45041
5.8726	Fcgrt	Fc receptor, IgG, alpha chain transporter	8.49092e-09	2.554	6.36274	16.3731	5.5042e-11	15.5578	6.7994
5.87122	Cyp7b1	cytochrome P450, family 7, subfamily b, polypeptide 1	1.14132e-07	2.55366	3.75033	12.1773	3.4894e-09	11.4587	4.15383
5.86654	TR96824|c0_g1	NA	7.68037e-05	2.55251	0.377998	6.28817	1.44604e-05	3.3778	0.757105
5.85894	TR23674|c0_g1	NA	2.51177e-05	2.55064	0.319301	7.06966	3.7868e-06	4.66618	0.711057
5.85197	TR110329|c0_g2	NA	3.40403e-05	2.54892	0.304462	6.84877	5.4839e-06	4.30819	0.67494
5.84806	D630003M21Rik	RIKEN cDNA D630003M21 gene	1.39718e-07	2.54796	3.70509	11.9094	4.73178e-09	11.1864	4.13684
5.84589	TR112340|c1_g6	NA	3.18112e-06	2.54742	1.2057	8.69675	3.00732e-07	7.12344	1.56109
5.84277	Cd200r2	Cd200 receptor 2	0.000167673	2.54665	1.69022	5.77825	3.62672e-05	2.36724	2.12699
5.83824	Lst1	leukocyte specific transcript 1	1.16125e-05	2.54553	2.5367	7.64698	1.48348e-06	5.46605	2.92478
5.83449	LOC100038947	signal-regulatory protein beta 1-like	0.000628	2.54461	0.261254	4.95572	0.000171996	0.996976	0.70795
5.82575	TR88880|c0_g1	NA	0.000557726	2.54244	-0.56295	5.02536	0.000150257	1.1557	-0.17808
5.82459	AF357425	snoRNA AF357425	4.74036e-06	2.54216	1.95058	8.36849	4.88272e-07	6.63444	2.31696
5.81808	TR69183|c5_g3	NA	1.51301e-05	2.54054	1.87311	7.44778	2.03971e-06	5.14944	2.42295
5.80951	Cyba	cytochrome b-245, alpha polypeptide	8.48413e-08	2.53842	5.94637	12.6149	2.14703e-09	11.8157	6.33225
5.80776	Itgb2	integrin beta 2	2.0789e-07	2.53798	6.07905	11.4342	8.23662e-09	10.4353	6.452
5.80152	TR136510|c1_g4	NA	0.000209268	2.53643	0.0913323	5.63708	4.70751e-05	2.24793	0.461832
5.79648	Nnmt	nicotinamide N-methyltransferase	7.97106e-07	2.53518	2.53977	9.97631	5.10076e-08	8.8408	2.897
5.79127	TR43686|c0_g1	NA	1.23224e-05	2.53388	0.644546	7.60003	1.59838e-06	5.49968	1.00575
5.78959	Cyth4	cytohesin 4	3.50409e-07	2.53346	5.6131	10.8394	1.6932e-08	9.71256	5.98059
5.78899	TR70519|c0_g1	NA	0.000124267	2.53331	-0.765023	5.96911	2.55997e-05	2.838	-0.325355
5.76571	Tlr1	toll-like receptor 1	4.69574e-07	2.5275	3.58883	10.522	2.51942e-08	9.4743	3.96117
5.76173	Selp	selectin, platelet	0.00126756	2.5265	2.6832	4.54184	0.000388368	-0.244381	3.26477
5.76124	Fblim1	filamin binding LIM protein 1	4.71817e-07	2.52638	1.34072	10.5161	2.53807e-08	9.53372	1.76357
5.74598	Pcdh12	protocadherin 12	2.01084e-07	2.52255	3.47235	11.4715	7.88122e-09	10.6652	3.82651
5.74367	TR53600|c0_g1	NA	5.99479e-05	2.52197	-0.580274	6.45319	1.08213e-05	3.65788	-0.120514
5.72596	Sgol2b	shugoshin like 2b (S. pombe)	2.45258e-07	2.51752	3.28329	11.2431	1.03482e-08	10.4013	3.62599
5.72	Ctxn1	cortexin 1	1.98888e-05	2.51601	1.79829	7.23822	2.8673e-06	4.8886	2.18298
5.70953	TR6309|c0_g1	NA	0.00240339	2.51337	0.375644	4.17578	0.000809786	-0.585082	0.89933
5.70734	P3h4	prolyl 3-hydroxylase family member 4 (non-enzymatic)	7.88132e-09	2.51282	4.94568	16.655	4.31338e-11	15.8493	5.28467
5.70152	TR20451|c0_g1	NA	3.73257e-05	2.51135	1.63929	6.78424	6.11794e-06	4.134	2.02587
5.6988	TR45621|c1_g1	NA	3.19131e-05	2.51066	0.601604	6.89496	5.07254e-06	4.3774	0.969681
5.69855	Cd209e	CD209e antigen	7.41499e-07	2.51059	4.29979	10.0493	4.63394e-08	8.73416	4.84772
5.69425	TR137911|c0_g1	NA	4.52968e-07	2.50951	1.6374	10.5566	2.41125e-08	9.57941	1.96344
5.69322	TR151685|c0_g1	NA	0.000229365	2.50925	-0.291495	5.57556	5.27869e-05	2.14561	0.0650557
5.69314	TR140684|c0_g1	NA	8.33288e-05	2.50922	0.927443	6.23201	1.59735e-05	3.22804	1.30798
5.67471	Fkbp10	FK506 binding protein 10	6.82956e-08	2.50455	5.54194	12.9123	1.5558e-09	12.1779	5.87908
5.67409	Crem	cAMP responsive element modulator	0.000130791	2.50439	4.17196	5.93604	2.71824e-05	2.2047	4.71865
5.65946	TR160978|c0_g1	NA	4.76349e-05	2.50066	-0.226931	6.61062	8.2355e-06	3.92003	0.179622
5.65686	Hck	hemopoietic cell kinase	8.64414e-06	2.5	2.15877	7.8844	1.02179e-06	5.86048	2.54097
5.64794	TR70910|c0_g1	NA	1.54166e-05	2.49772	1.29025	7.43485	2.08266e-06	5.20122	1.73882
5.64083	Tmem98	transmembrane protein 98	1.08227e-07	2.49591	3.50466	12.2669	3.15559e-09	11.5885	3.84623
5.63383	Mmp25	matrix metallopeptidase 25	0.000232344	2.49412	0.915355	5.56723	5.36137e-05	2.02839	1.33899
5.63211	Hkdc1	hexokinase domain containing 1	0.000247309	2.49368	0.61766	5.5279	5.77031e-05	2.0225	1.01887
5.63129	Pltp	phospholipid transfer protein	5.94486e-07	2.49346	6.79402	10.2758	3.45101e-08	8.90834	7.15091
5.62781	TR108590|c0_g1	NA	1.05658e-05	2.49257	-0.187386	7.72365	1.31417e-06	5.67455	0.242649
5.62512	TR19875|c2_g1	NA	0.000162277	2.49188	0.846668	5.79985	3.48568e-05	2.50278	1.26962
5.62299	TR8643|c0_g1	NA	3.57869e-06	2.49134	0.625163	8.60086	3.46017e-07	6.98347	1.05788
5.62181	TR38628|c0_g2	NA	0.0122802	2.49103	0.00470487	3.26496	0.00521411	-2.26056	0.497474
5.61432	Inhba	inhibin beta-A	6.3489e-05	2.48911	3.34884	6.4149	1.15705e-05	3.20361	3.8418
5.61066	Ube2ql1	ubiquitin-conjugating enzyme E2Q family-like 1	1.70999e-05	2.48817	1.89486	7.35394	2.37406e-06	5.07154	2.29042
5.60667	TR39722|c0_g1	NA	6.3432e-06	2.48715	0.982727	8.12781	7.02328e-07	6.29221	1.41532
5.60433	Cdca5	cell division cycle associated 5	2.89541e-06	2.48654	2.21672	8.77422	2.68719e-07	7.19975	2.56945
5.60156	TR119495|c0_g1	NA	5.43383e-05	2.48583	-0.0858554	6.52045	9.62574e-06	3.76972	0.227298
5.59999	Nfkbid	nuclear factor of kappa light polypeptide gene enhancer in B cells inhibitor, delta	0.00101417	2.48542	1.65169	4.67207	0.000299962	0.122012	2.35927
5.59725	TR44493|c1_g1	NA	1.44524e-05	2.48472	1.56885	7.48123	1.9328e-06	5.24045	2.05491
5.58545	TR36814|c0_g1	NA	0.00020431	2.48167	0.835689	5.65225	4.57686e-05	2.20462	1.2182
5.58485	Lyn	LYN proto-oncogene, Src family tyrosine kinase	1.12986e-08	2.48152	5.64273	15.7136	9.88322e-11	14.9852	5.98654
5.57193	BB019430	expressed sequence BB019430	1.64799e-05	2.47818	0.797497	7.38297	2.26484e-06	5.16264	1.13992
5.56803	Mex3a	mex3 RNA binding family member A	5.85032e-07	2.47717	3.15175	10.2895	3.39066e-08	9.22919	3.51223
5.56519	TR93633|c0_g1	NA	2.97674e-05	2.47643	0.0295604	6.94623	4.6535e-06	4.46821	0.417408
5.53901	TR37308|c0_g1	NA	3.05722e-06	2.46963	1.85685	8.72814	2.87302e-07	7.13834	2.25861
5.52979	Dse	dermatan sulfate epimerase	8.40579e-09	2.46723	6.35239	16.4494	5.1509e-11	15.6277	6.71203
5.52714	Clec7a	C-type lectin domain family 7, member a	0.00123059	2.46653	2.77922	4.55919	0.000375198	-0.21238	3.26748
5.51685	Cdk5r1	cyclin-dependent kinase 5, regulatory subunit 1 (p35)	2.72768e-08	2.46384	3.41775	14.2509	3.92986e-10	13.6603	3.81415
5.50759	TR62976|c0_g1	NA	0.000118586	2.46142	0.702807	5.99988	2.4213e-05	2.83376	1.08713
5.49911	TR103011|c0_g1	NA	1.45078e-06	2.4592	0.996118	9.39219	1.12178e-07	8.08717	1.64631
5.49292	Pdlim4	PDZ and LIM domain 4	2.26606e-07	2.45757	4.09012	11.3393	9.22198e-09	10.4547	4.43235
5.48634	TR95003|c1_g1	NA	0.000130742	2.45584	-0.483004	5.9365	2.716e-05	2.76919	0.0964649
5.47769	Cmtm3	CKLF-like MARVEL transmembrane domain containing 3	3.31043e-08	2.45357	5.36221	13.9866	5.11012e-10	13.3265	5.69643
5.46775	Unc93b1	unc-93 homolog B1 (C. elegans)	5.52155e-07	2.45095	4.65073	10.3471	3.14845e-08	9.14067	5.00604
5.46289	TR48831|c0_g1	NA	1.17046e-06	2.44966	0.21215	9.5918	8.53532e-08	8.29779	0.67328
5.44537	Cpxm1	carboxypeptidase X 1 (M14 family)	3.38293e-07	2.44503	6.21629	10.8829	1.60457e-08	9.73766	6.57275
5.44165	TR128893|c0_g1	NA	0.0194933	2.44404	-0.721049	3.00266	0.00891504	-2.84687	0.493307
5.43947	Troap	trophinin associated protein	1.98292e-06	2.44347	1.26616	9.11152	1.65939e-07	7.70327	1.59879
5.43884	TR121187|c0_g1	NA	0.000108206	2.4433	0.786445	6.0582	2.17951e-05	2.96064	1.14992
5.43196	Loxl1	lysyl oxidase-like 1	9.86604e-08	2.44147	6.92228	12.3976	2.7278e-09	11.538	7.24844
5.42893	TR141870|c3_g7	NA	0.120961	2.44067	-0.221292	1.91861	0.0742468	-4.67775	0.750555
5.4278	Gbp2	guanylate binding protein 2	1.75622e-05	2.44037	4.66732	7.33483	2.44891e-06	4.62562	5.1046
5.4206	Mmp11	matrix metallopeptidase 11	0.000305417	2.43845	5.74306	5.39529	7.40469e-05	1.10392	6.68305
5.41379	Adamts6	a disintegrin-like and metallopeptidase (reprolysin type) with thrombospondin type 1 motif, 6	6.771e-08	2.43664	3.65732	12.933	1.52166e-09	12.3067	3.98386
5.40454	Fscn1	fascin actin-bundling protein 1	7.49716e-09	2.43417	5.70398	16.8181	3.75244e-11	15.9671	6.02468
5.39922	TR45631|c0_g1	NA	0.000800213	2.43275	-0.295549	4.81122	0.000228071	0.757112	0.0846208
5.39589	F2rl3	coagulation factor II (thrombin) receptor-like 3	6.58571e-05	2.43186	-0.308341	6.38948	1.20975e-05	3.55191	0.0348878
5.38876	Bcl3	B cell leukemia/lymphoma 3	5.55462e-07	2.42995	2.69091	10.3406	3.17511e-08	9.29423	3.06652
5.38823	TR19129|c0_g1	NA	0.000606871	2.42981	-0.283505	4.97544	0.000165528	1.05885	0.0390805
5.38743	TR68547|c0_g2	NA	7.46746e-07	2.4296	2.31083	10.0422	4.67721e-08	8.91146	2.81495
5.37556	Slc41a2	solute carrier family 41, member 2	2.15092e-08	2.42641	4.84275	14.6612	2.63608e-10	14.0152	5.19362
5.36906	TR25549|c0_g1	NA	0.000467986	2.42467	-0.147371	5.13027	0.000122721	1.3265	0.202239
5.36811	Pnp	purine-nucleoside phosphorylase	5.93786e-08	2.42441	6.48369	13.1073	1.26379e-09	12.3362	6.87247
5.36519	F5	coagulation factor V	2.54355e-07	2.42363	5.75118	11.2009	1.08866e-08	10.1289	6.21025
5.3616	Hoxa9	homeobox A9	6.4335e-06	2.42266	1.18865	8.11662	7.14432e-07	6.27331	1.54927
5.35826	Plek	pleckstrin	1.03537e-06	2.42177	5.29193	9.71594	7.21632e-08	8.20395	5.71624
5.35307	Mmp10	matrix metallopeptidase 10	1.04459e-05	2.42037	1.05947	7.73377	1.2934e-06	5.66488	1.67538
5.35008	TR21204|c0_g1	NA	0.000383926	2.41956	-0.179015	5.25212	9.71757e-05	1.56506	0.177637
5.34569	Prc1	protein regulator of cytokinesis 1	2.06721e-07	2.41838	5.15679	11.44	8.18063e-09	10.4819	5.4904
5.34459	TR44831|c0_g1	NA	7.95623e-05	2.41808	-0.0604255	6.26307	1.51175e-05	3.33923	0.260293
5.34294	Bcat1	branched chain aminotransferase 1, cytosolic	2.06194e-07	2.41763	4.50731	11.4448	8.13392e-09	10.5346	4.8622
5.34242	TR41591|c0_g1	NA	2.57088e-05	2.41749	0.225378	7.05232	3.89757e-06	4.63878	0.549967
5.33988	Ctsz	cathepsin Z	1.52713e-07	2.41681	6.18503	11.8024	5.35211e-09	10.8721	6.52941
5.33988	TR72299|c1_g2	NA	0.000133749	2.41681	-0.108495	5.92078	2.79473e-05	2.7426	0.259304
5.33835	Ticam2	toll-like receptor adaptor molecule 2	3.93977e-06	2.41639	3.1207	8.51851	3.90646e-07	6.72292	3.48043
5.33672	Alpl	alkaline phosphatase, liver/bone/kidney	1.36495e-06	2.41595	2.16627	9.44567	1.04215e-07	8.14213	2.49433
5.33556	Parpbp	PARP1 binding protein	4.2824e-05	2.41564	1.22831	6.68772	7.21346e-06	3.9974	1.55462
5.33492	TR47609|c3_g1	NA	0.000280217	2.41547	-0.392066	5.44951	6.68495e-05	1.91993	-0.0541776
5.3275	Clec4b2	C-type lectin domain family 4, member b2	4.38211e-06	2.41346	2.94941	8.43237	4.4388e-07	6.6347	3.29402
5.32261	TR96565|c0_g1	NA	0.000393057	2.41213	-0.401994	5.2369	0.000100038	1.53758	-0.0552667
5.3213	Ckap4	cytoskeleton-associated protein 4	8.42105e-09	2.41178	6.57968	16.4385	5.19964e-11	15.6149	6.89924
5.31549	Mcoln2	mucolipin 2	1.86323e-05	2.4102	2.34423	7.28933	2.63736e-06	4.85305	2.76236
5.31458	Tnnt2	troponin T2, cardiac	4.64196e-05	2.40995	0.797265	6.62972	7.96894e-06	3.95099	1.35949
5.31315	Igf2bp2	insulin-like growth factor 2 mRNA binding protein 2	1.54584e-05	2.40957	2.34932	7.43275	2.08975e-06	5.11978	2.68714
5.30626	TR110644|c0_g1	NA	0.00527434	2.4077	-0.646083	3.73724	0.0019785	-1.2967	-0.215116
5.30423	Col5a2	collagen, type V, alpha 2	3.81652e-08	2.40714	9.77078	13.7675	6.37336e-10	13.0242	10.1124
5.30284	TR41816|c4_g1	NA	3.44893e-05	2.40676	1.07084	6.84033	5.56269e-06	4.25153	1.4377
5.29054	TR98291|c0_g1	NA	0.00086859	2.40341	-0.384173	4.76366	0.000250403	0.684456	0.0724384
5.28792	TR163181|c0_g1	NA	0.000211295	2.4027	-0.882933	5.62915	4.77739e-05	2.24117	-0.369467
5.28423	P2ry12	purinergic receptor P2Y, G-protein coupled 12	1.08546e-06	2.40169	3.7715	9.66758	7.70252e-08	8.2798	4.20763
5.275	TR79092|c0_g1	NA	0.00512757	2.39917	-0.205818	3.7528	0.00191642	-1.35836	0.328308
5.27343	Gm4794	predicted gene 4794	0.000252963	2.39874	2.61245	5.51348	5.92827e-05	1.61844	3.16387
5.27209	Mmp19	matrix metallopeptidase 19	2.86818e-08	2.39838	5.66705	14.1803	4.21369e-10	13.5091	5.98212
5.27086	TR33059|c0_g1	NA	0.000724725	2.39804	-0.0412116	4.86866	0.00020381	0.821304	0.317514
5.25269	TR146948|c0_g1	NA	0.00227267	2.39306	-0.0214155	4.20779	0.000759044	-0.452623	0.410951
5.25112	Acot3	acyl-CoA thioesterase 3	7.59372e-05	2.39263	-0.732287	6.29572	1.42689e-05	3.38944	-0.427285
5.25103	TR113291|c0_g1	NA	1.95553e-05	2.3926	0.224647	7.25288	2.79927e-06	4.95793	0.549538
5.25	Ccna2	cyclin A2	4.03101e-07	2.39232	4.55794	10.6844	2.0534e-08	9.59138	4.88027
5.24981	Vmp1	vacuole membrane protein 1	1.44239e-07	2.39226	7.32118	11.8663	4.97188e-09	10.8996	7.66928
5.24731	Tlr2	toll-like receptor 2	4.14744e-05	2.39158	2.27671	6.70996	6.9441e-06	3.90576	2.63992
5.24375	TR44829|c0_g1	NA	1.92498e-05	2.3906	-0.133103	7.26514	2.74366e-06	4.97272	0.225506
5.2374	TR139390|c0_g1	NA	4.56933e-05	2.38885	-0.0817997	6.64079	7.8186e-06	3.96927	0.219289
5.23151	Ccl2	chemokine (C-C motif) ligand 2	0.00016328	2.38723	4.05265	5.79521	3.51551e-05	1.98602	4.46779
5.22635	TR140440|c0_g1	NA	4.51845e-05	2.3858	-0.528383	6.6494	7.70373e-06	3.95468	-0.251242
5.2253	Nmb	neuromedin B	7.25934e-05	2.38551	-0.00564577	6.3242	1.35692e-05	3.44051	0.305836
5.22418	Fam64a	family with sequence similarity 64, member A	1.07972e-05	2.3852	2.78129	7.70682	1.34953e-06	5.48854	3.14622
5.21109	TR70947|c0_g1	NA	6.40724e-05	2.38158	4.62605	6.40875	1.16957e-05	3.01672	5.07329
5.20742	Aurkb	aurora kinase B	7.84331e-07	2.38057	2.43839	9.99246	4.99333e-08	8.86527	2.75059
5.20392	Col6a1	collagen, type VI, alpha 1	4.13028e-08	2.3796	9.64168	13.6237	7.38032e-10	12.871	10.0002
5.20243	Mfap5	microfibrillar associated protein 5	7.75582e-07	2.37918	5.27571	10.0049	4.91224e-08	8.63819	5.62475
5.19201	Hcar2	hydroxycarboxylic acid receptor 2	0.00011089	2.37629	4.8296	6.0432	2.23919e-05	2.26253	5.55453
5.19189	TR6860|c4_g1	NA	3.74795e-05	2.37626	0.0307744	6.78114	6.15028e-06	4.19968	0.330469
5.18598	TR105305|c0_g1	NA	5.75999e-05	2.37462	-0.193912	6.48028	1.03221e-05	3.69888	0.10542
5.18149	Sprn	shadow of prion protein	2.7749e-06	2.37337	1.5774	8.811	2.54801e-07	7.28361	1.8798
5.17934	C430049B03Rik	RIKEN cDNA C430049B03 gene	2.37792e-07	2.37277	3.08917	11.2819	9.8774e-09	10.4668	3.42737
5.17498	TR88489|c0_g1	NA	7.85518e-05	2.37155	-0.653869	6.2714	1.48961e-05	3.35154	-0.0920091
5.17421	Myo1f	myosin IF	3.31389e-07	2.37134	4.58155	10.9109	1.55014e-08	9.8792	4.90334
5.17298	Traf1	TNF receptor-associated factor 1	0.000354312	2.371	1.8655	5.30238	8.83047e-05	1.35844	2.34304
5.16856	Il1a	interleukin 1 alpha	2.52262e-06	2.36976	3.27231	8.89841	2.24684e-07	7.21318	3.80269
5.158	Gpr65	G-protein coupled receptor 65	0.000984065	2.36681	1.57311	4.69077	0.000289079	0.299238	1.98921
5.14852	Trip13	thyroid hormone receptor interactor 13	1.89855e-06	2.36416	3.07939	9.15306	1.56512e-07	7.65564	3.40674
5.13927	TR43647|c0_g1	NA	0.000246736	2.36156	-0.339773	5.52936	5.75464e-05	2.06804	-0.0285597
5.13524	TR75316|c0_g1	NA	0.00134423	2.36043	-0.535458	4.50817	0.000415316	0.208059	-0.129791
5.13091	TR890|c0_g2	NA	2.5246e-06	2.35921	0.553044	8.8968	2.25204e-07	7.38985	0.890353
5.13015	Msx1	msh homeobox 1	0.000230494	2.359	0.64436	5.57227	5.31114e-05	2.10874	1.061
5.12963	Ms4a6d	membrane-spanning 4-domains, subfamily A, member 6D	2.31108e-05	2.35885	0.910497	7.1301	3.42587e-06	4.72631	1.37304
5.12437	Lilrb4	NA	2.23297e-06	2.35738	6.04974	9.00436	1.93132e-07	7.15761	6.40119
5.1239	Gch1	GTP cyclohydrolase 1	8.63952e-06	2.35724	3.89501	7.885	1.02084e-06	5.63385	4.24867
5.1225	Ccr5	chemokine (C-C motif) receptor 5	2.95699e-06	2.35685	5.16506	8.7566	2.7567e-07	6.86876	5.52232
5.11831	Slc37a2	solute carrier family 37 (glycerol-3-phosphate transporter), member 2	2.74029e-07	2.35567	4.69458	11.1214	1.19851e-08	10.1186	5.02814
5.11106	TR164108|c0_g1	NA	0.00474182	2.35362	-0.155976	3.79717	0.00175007	-1.21123	0.223064
5.10384	TR97151|c0_g1	NA	0.000199959	2.35158	-0.198911	5.66555	4.46537e-05	2.30791	0.109142
5.10031	Clec3b	C-type lectin domain family 3, member b	4.46885e-07	2.35058	4.81855	10.5726	2.36303e-08	9.41052	5.16662
5.08874	TR145473|c0_g1	NA	0.000128505	2.34731	-0.029591	5.94737	2.66291e-05	2.78512	0.327621
5.07817	Spi1	spleen focus forming virus (SFFV) proviral integration oncogene	4.06991e-07	2.34431	3.67579	10.6723	2.08464e-08	9.64764	4.00554
5.07709	P4ha1	procollagen-proline, 2-oxoglutarate 4-dioxygenase (proline 4-hydroxylase), alpha 1 polypeptide	2.71957e-09	2.344	6.67512	18.926	6.86953e-12	17.666	6.99336
5.07418	Rab32	RAB32, member RAS oncogene family	5.38419e-08	2.34317	5.20947	13.2461	1.09174e-09	12.5492	5.52523
5.07333	TR6504|c0_g2	NA	4.19103e-05	2.34293	-0.0716819	6.70276	7.03014e-06	4.07171	0.250386
5.07318	St6gal1	beta galactoside alpha 2,6 sialyltransferase 1	1.26566e-07	2.34289	4.28483	12.0621	3.9752e-09	11.273	4.66742
5.06274	Cdca3	cell division cycle associated 3	3.11825e-07	2.33992	3.61087	10.9798	1.42436e-08	10.0451	3.92058
5.06137	Ankk1	ankyrin repeat and kinase domain containing 1	0.000127191	2.33953	1.8996	5.95403	2.6309e-05	2.60252	2.26318
5.06121	TR82981|c0_g1	NA	1.615e-05	2.33948	-0.116092	7.39946	2.20519e-06	5.18819	0.392271
5.05971	TR152866|c0_g3	NA	2.84165e-05	2.33905	-0.21781	6.97903	4.4046e-06	4.51657	0.0903423
5.05741	Hoxa13	homeobox A13	0.0168707	2.3384	6.60957	3.08505	0.00753571	-3.70658	7.30126
5.05399	Tmem8	transmembrane protein 8 (five membrane-spanning domains)	6.8629e-07	2.33742	2.98805	10.1317	4.1605e-08	8.98626	3.39716
5.05189	Igsf3	immunoglobulin superfamily, member 3	2.31577e-08	2.33682	6.20396	14.527	3.0006e-10	13.8445	6.5801
5.03962	Plac8	placenta-specific 8	0.000140701	2.33332	0.538414	5.88854	2.96369e-05	2.6627	0.865249
5.03569	TR69974|c0_g1	NA	0.000557102	2.33219	-0.635348	5.02625	0.000149999	1.16039	-0.321438
5.0315	TR156760|c0_g1	NA	0.00110537	2.33099	-0.21701	4.62166	0.000331436	0.363837	0.128385
5.01276	TR47143|c3_g1	NA	1.58144e-05	2.3256	1.09257	7.41632	2.14591e-06	5.20393	1.38836
5.00429	TR146993|c0_g1	NA	0.00287402	2.32317	-0.266956	4.07603	0.000991214	-0.684491	0.114943
5.00288	Adap2	ArfGAP with dual PH domains 2	1.19386e-07	2.32276	3.30613	12.1235	3.70812e-09	11.4142	3.66829
4.99871	Cd63	CD63 antigen	6.27256e-08	2.32156	5.29105	13.0332	1.3672e-09	12.3118	5.60041
4.98323	TR136133|c0_g1	NA	0.00014775	2.31708	1.0818	5.85776	3.13496e-05	2.54663	1.43024
4.98292	TR118774|c0_g1	NA	6.95722e-06	2.31699	0.316492	8.05348	7.8691e-07	6.17089	0.588702
4.98254	TR147960|c0_g1	NA	0.00242871	2.31688	0.0627277	4.17005	0.000819227	-0.525389	0.446455
4.98229	Mmp23	matrix metallopeptidase 23	8.96833e-08	2.31681	4.28314	12.5296	2.35766e-09	11.8463	4.61805
4.97825	TR141708|c0_g1	NA	0.000271397	2.31564	3.84396	5.46997	6.43262e-05	1.31311	4.3799
4.97687	TR126667|c0_g1	NA	0.000211202	2.31524	-0.310998	5.62978	4.77182e-05	2.24274	-0.0251472
4.97097	TR153023|c0_g1	NA	0.000105107	2.31353	1.24589	6.07681	2.10775e-05	2.95525	1.60849
4.96431	1700028K03Rik	RIKEN cDNA 1700028K03 gene	1.24832e-06	2.31159	3.52928	9.53187	9.26112e-08	8.11643	3.90381
4.95955	Necab2	N-terminal EF-hand calcium binding protein 2	2.34495e-06	2.31021	2.04326	8.95947	2.05888e-07	7.47388	2.34467
4.94465	TR43686|c2_g2	NA	1.46711e-05	2.30587	0.547031	7.47037	1.96685e-06	5.29879	0.843269
4.94415	Gpc3	glypican 3	3.20343e-07	2.30572	6.64263	10.9508	1.47599e-08	9.82816	7.3991
4.93689	Fxyd5	FXYD domain-containing ion transport regulator 5	4.2498e-07	2.3036	3.81289	10.6263	2.20859e-08	9.56413	4.1566
4.93536	Cxcr4	chemokine (C-X-C motif) receptor 4	5.1408e-06	2.30315	2.80345	8.30064	5.4058e-07	6.44396	3.11397
4.93492	TR3768|c0_g1	NA	0.00240263	2.30303	-0.367994	4.17607	0.000809306	-0.463796	-0.0222377
4.92652	TR94960|c0_g1	NA	5.93849e-05	2.30057	0.090785	6.45964	1.07003e-05	3.66652	0.378439
4.92601	TR146364|c0_g1	NA	9.29854e-05	2.30042	0.0631475	6.15678	1.82639e-05	3.15243	0.35792
4.91626	Col5a1	collagen, type V, alpha 1	1.1435e-06	2.29756	9.96344	9.61749	8.24272e-08	7.97955	10.2937
4.91566	TR124621|c0_g2	NA	5.74423e-06	2.29739	2.23448	8.2091	6.20693e-07	6.33179	2.58696
4.91309	TR60525|c0_g1	NA	0.00022377	2.29663	0.044996	5.59187	5.1206e-05	2.13029	0.458753
4.91107	TR620|c0_g1	NA	0.000234901	2.29604	0.325791	5.55996	5.43466e-05	2.08581	0.648571
4.9086	Dennd3	DENN/MADD domain containing 3	3.08363e-08	2.29531	3.59063	14.076	4.67347e-10	13.4851	3.90846
4.90636	TR159710|c0_g2	NA	3.08009e-07	2.29465	2.41597	10.9911	1.40476e-08	10.1265	2.69636
4.90122	TR100147|c0_g1	NA	1.36986e-06	2.29314	1.70935	9.44227	1.04704e-07	8.1466	2.07773
4.89826	Nrep	neuronal regeneration related protein	3.05581e-07	2.29227	6.28163	11.0009	1.38796e-08	9.89034	6.70063
4.89805	TR83798|c0_g4	NA	3.88848e-05	2.29221	0.135458	6.75486	6.43169e-06	4.15671	0.406252
4.89178	Vim	vimentin	1.82399e-09	2.29036	8.42588	19.733	3.75412e-12	18.2686	8.71832
4.88826	Rftn1	raftlin lipid raft linker 1	1.29527e-08	2.28932	5.14244	15.4951	1.20572e-10	14.8002	5.43319
4.8875	Ccl6	chemokine (C-C motif) ligand 6	1.39404e-07	2.2891	4.92523	11.915	4.70151e-09	11.0442	5.32956
4.88617	Fth1	ferritin heavy polypeptide 1	3.7389e-08	2.2887	8.28462	13.8101	6.10383e-10	13.0632	8.59732
4.88602	Pik3ap1	phosphoinositide-3-kinase adaptor protein 1	3.09722e-05	2.28866	3.05754	6.91694	4.88821e-06	4.19831	3.43397
4.88488	Scube2	signal peptide, CUB domain, EGF-like 2	2.96955e-07	2.28832	4.84709	11.0371	1.32795e-08	10.0544	5.30506
4.87947	B4galt2	UDP-Gal:betaGlcNAc beta 1,4- galactosyltransferase, polypeptide 2	1.81764e-07	2.28672	3.86802	11.5965	6.8019e-09	10.7838	4.16028
4.87734	TR46295|c1_g1	NA	1.8196e-08	2.28609	3.12899	14.9025	2.09385e-10	14.2701	3.40587
4.87644	Itgal	integrin alpha L	9.89734e-08	2.28583	4.62296	12.3842	2.76855e-09	11.6233	4.95024
4.87447	TR132805|c0_g1	NA	5.17124e-05	2.28525	0.783743	6.55299	9.09769e-06	3.80178	1.07631
4.87035	Batf	basic leucine zipper transcription factor, ATF-like	9.25985e-05	2.28403	1.55434	6.15992	1.81619e-05	3.0134	1.92729
4.86836	Zbp1	Z-DNA binding protein 1	8.08058e-06	2.28344	1.60359	7.93678	9.42002e-07	5.98405	1.90978
4.8663	Efhd1	EF hand domain containing 1	0.00117184	2.28282	0.589575	4.58721	0.000354875	0.225538	0.978333
4.86593	B3gnt7	UDP-GlcNAc:betaGal beta-1,3-N-acetylglucosaminyltransferase 7	5.68365e-06	2.28272	3.07432	8.21896	6.11488e-07	6.23815	3.47023
4.86337	TR94454|c0_g1	NA	0.000297815	2.28196	0.576014	5.41161	7.17998e-05	1.80187	0.913287
4.86061	TR1560|c0_g1	NA	3.12604e-05	2.28114	0.279289	6.90985	4.94686e-06	4.40542	0.609296
4.85723	Lctl	lactase-like	1.16351e-07	2.28013	5.16261	12.1566	3.57192e-09	11.2913	5.80495
4.85316	TR71741|c0_g1	NA	4.64874e-05	2.27892	0.0913867	6.62813	7.99081e-06	3.94603	0.401242
4.85114	TR119481|c0_g1	NA	3.74706e-06	2.27833	1.38438	8.56149	3.66642e-07	6.92011	1.7218
4.85056	Mthfd1l	methylenetetrahydrofolate dehydrogenase (NADP+ dependent) 1-like	1.88661e-07	2.27815	3.31066	11.5546	7.14468e-09	10.7489	3.66771
4.84904	Sult3a1	sulfotransferase family 3A, member 1	9.30313e-05	2.2777	3.19446	6.15624	1.82816e-05	2.70897	3.72207
4.84652	TR130553|c0_g1	NA	0.0178907	2.27695	0.642244	3.05114	0.00807585	-2.78505	1.11168
4.84626	Fam178b	family with sequence similarity 178, member B	6.36931e-06	2.27687	0.666654	8.12457	7.05814e-07	6.29203	1.04879
4.84173	TR123497|c0_g2	NA	0.00380295	2.27552	0.528281	3.91921	0.00136389	-1.20972	1.15539
4.83942	Aurkc	aurora kinase C	4.48048e-06	2.27483	2.19938	8.41421	4.56054e-07	6.65202	2.52365
4.8384	Gpr64	NA	5.73501e-06	2.27453	1.87227	8.21073	6.1916e-07	6.40715	2.2269
4.83459	TR42555|c0_g1	NA	0.000895215	2.27339	-0.668427	4.74675	0.000258874	0.647929	-0.372271
4.83267	Aurka	aurora kinase A	5.23044e-07	2.27282	3.09126	10.4056	2.92129e-08	9.354	3.39117
4.82991	Irf8	interferon regulatory factor 8	3.13846e-06	2.272	4.36193	8.70801	2.95839e-07	6.85259	4.67983
4.82522	Ccdc109b	coiled-coil domain containing 109B	3.86975e-06	2.2706	3.76806	8.53569	3.80856e-07	6.69499	4.08809
4.82442	Dnm3os	dynamin 3, opposite strand	5.25906e-07	2.27035	5.23103	10.3987	2.94712e-08	9.17385	5.55742
4.82312	TR137504|c0_g1	NA	0.00113614	2.26997	-0.0940134	4.60585	0.000341989	0.307305	0.239016
4.81435	Apobec1	apolipoprotein B mRNA editing enzyme, catalytic polypeptide 1	3.98538e-05	2.26734	1.25407	6.73728	6.62739e-06	4.07623	1.55836
4.81172	Smox	spermine oxidase	7.8723e-08	2.26655	4.16689	12.7093	1.93696e-09	12.0178	4.49202
4.79881	Adam23	a disintegrin and metallopeptidase domain 23	1.03541e-07	2.26268	4.18582	12.32	2.97382e-09	11.6165	4.51438
4.79563	Rpp25	ribonuclease P/MRP 25 subunit	1.54111e-05	2.26172	0.63112	7.43551	2.08047e-06	5.24134	0.943398
4.79265	Chrng	cholinergic receptor, nicotinic, gamma polypeptide	8.56731e-05	2.26082	2.26929	6.21325	1.6515e-05	3.11346	2.80133
4.79137	TR58505|c0_g1	NA	8.32839e-06	2.26044	0.9673	7.91372	9.76282e-07	5.9759	1.30073
4.79123	Snord118	small nucleolar RNA, C/D box 118	0.00396076	2.2604	6.21082	3.89603	0.00142993	-2.0495	6.58163
4.78973	TR79494|c0_g1	NA	0.000889341	2.25995	0.623166	4.75042	0.000257009	0.531445	0.960061
4.78969	Btk	Bruton agammaglobulinemia tyrosine kinase	1.86408e-06	2.25993	4.04283	9.16907	1.53029e-07	7.56911	4.35589
4.78151	TR50666|c1_g1	NA	9.05296e-06	2.25747	0.129538	7.84766	1.08197e-06	5.87301	0.454876
4.78127	Nrk	Nik related kinase	0.00956832	2.25739	1.43289	3.40327	0.00392571	-1.98729	3.78644
4.77433	Bub1b	BUB1B, mitotic checkpoint serine/threonine kinase	6.90239e-08	2.2553	3.9193	12.8976	1.58054e-09	12.2514	4.20266
4.76996	Cyp3a13	cytochrome P450, family 3, subfamily a, polypeptide 13	0.000595613	2.25398	1.91158	4.98659	0.000161984	0.730568	2.35079
4.76729	Tubb6	tubulin, beta 6 class V	1.11475e-08	2.25317	7.31442	15.7958	9.17743e-11	15.0196	7.61456
4.76608	TR149445|c3_g1	NA	2.73713e-06	2.2528	2.09573	8.82688	2.49028e-07	7.28366	2.37611
4.75586	Chp2	calcineurin-like EF hand protein 2	1.35174e-06	2.24971	3.89506	9.45643	1.02686e-07	8.00179	4.19269
4.75352	TR3659|c0_g1	NA	0.000123944	2.24899	-0.435165	5.97067	2.55274e-05	2.8354	-0.107731
4.7483	Cyp2c65	cytochrome P450, family 2, subfamily c, polypeptide 65	1.25095e-07	2.24741	1.91785	12.0782	3.903e-09	11.3879	2.70578
4.74793	Csf1r	colony stimulating factor 1 receptor	6.02657e-07	2.2473	6.97352	10.2615	3.51539e-08	8.87242	7.30796
4.74495	Timd4	T cell immunoglobulin and mucin domain containing 4	0.00505738	2.24639	0.645895	3.76113	0.00188404	-1.43433	1.11219
4.7439	Olfr92	olfactory receptor 92	0.000361998	2.24607	-0.0363503	5.28923	9.05417e-05	1.62182	0.266367
4.73514	Pde8a	phosphodiesterase 8A	6.33346e-09	2.24341	4.78187	17.0768	3.01577e-11	16.2068	5.05297
4.73463	Thbs1	thrombospondin 1	1.53394e-06	2.24325	8.21554	9.34447	1.19828e-07	7.58012	8.64254
4.73399	Cd86	CD86 antigen	4.58529e-05	2.24306	2.61905	6.63803	7.85581e-06	3.71692	2.96168
4.73285	Cybb	cytochrome b-245, beta polypeptide	1.16745e-05	2.24271	6.06887	7.64188	1.49553e-06	5.02463	6.39664
4.73019	TR140492|c5_g1	NA	0.000145281	2.2419	-0.0628658	5.86855	3.07376e-05	2.64666	0.246127
4.72693	Gpr133	NA	7.02551e-07	2.2409	5.49566	10.1031	4.31823e-08	8.72959	5.80217
4.72371	Ppp1r36	protein phosphatase 1, regulatory subunit 36	0.00050005	2.23992	0.5796	5.09143	0.000132252	1.20065	0.916455
4.71612	Mthfd2	methylenetetrahydrofolate dehydrogenase (NAD+ dependent), methenyltetrahydrofolate cyclohydrolase	3.22137e-07	2.2376	4.12893	10.9429	1.49029e-08	9.93649	4.45232
4.69225	Casp3	caspase 3	6.90239e-08	2.23028	6.18148	12.8959	1.5834e-09	12.1087	6.53486
4.69013	Ctsc	cathepsin C	2.5065e-08	2.22963	6.81489	14.3672	3.50567e-10	13.6498	7.12766
4.6898	TR1309|c0_g1	NA	3.82782e-06	2.22953	1.8214	8.54436	3.76014e-07	6.87847	2.1089
4.68282	Ptpro	protein tyrosine phosphatase, receptor type, O	5.62254e-07	2.22738	4.10527	10.328	3.22662e-08	9.15849	4.40407
4.6782	TR45991|c0_g1	NA	0.000305417	2.22595	-0.418287	5.39533	7.40408e-05	1.82784	-0.154866
4.67616	Cd248	CD248 antigen, endosialin	1.55177e-06	2.22532	5.9831	9.33311	1.21729e-07	7.63457	6.2746
4.67607	Stil	Scl/Tal1 interrupting locus	3.62564e-07	2.2253	2.29988	10.7995	1.77907e-08	9.89413	2.57009
4.67596	TR110004|c0_g1	NA	0.00123696	2.22526	-0.636587	4.55621	0.000377429	0.267863	-0.309701
4.67287	Ly9	lymphocyte antigen 9	8.63625e-08	2.22431	4.81468	12.5886	2.20976e-09	11.8583	5.09456
4.6667	TR31912|c0_g1	NA	1.02668e-05	2.2224	0.311816	7.74716	1.26643e-06	5.71961	0.561058
4.65689	TR119674|c0_g1	NA	1.77426e-06	2.21937	1.77635	9.21084	1.44328e-07	7.83457	2.05123
4.65522	Aqp3	aquaporin 3	4.50391e-08	2.21885	5.81042	13.4569	8.76427e-10	12.7151	6.44153
4.65498	TR133438|c1_g2	NA	0.000812655	2.21878	0.117751	4.80227	0.000232111	0.62534	0.647802
4.64693	Shcbp1	Shc SH2-domain binding protein 1	9.84184e-07	2.21628	2.98725	9.76628	6.74445e-08	8.52277	3.26302
4.64604	TR94810|c1_g2	NA	0.00772303	2.216	-0.518655	3.5228	0.00307144	-1.66229	0.0651428
4.64293	Car9	carbonic anhydrase 9	0.00104728	2.21504	1.07558	4.65351	0.000311176	0.171821	1.70926
4.64007	TR105301|c0_g1	NA	0.00189068	2.21415	0.426612	4.31286	0.000614132	-0.272945	0.80541
4.63322	Pthlh	parathyroid hormone-like peptide	4.73888e-06	2.21202	2.34689	8.369	4.87898e-07	6.51156	2.89585
4.62112	Atp1b4	ATPase, (Na+)/K+ transporting, beta 4 polypeptide	8.96474e-07	2.20824	3.10344	9.85899	5.95888e-08	8.67438	3.5153
4.61333	TR61287|c0_g1	NA	0.000228756	2.20581	-0.284859	5.57731	5.26146e-05	2.13989	0.00601589
4.61167	TR157840|c0_g1	NA	6.87868e-05	2.20529	0.232327	6.35993	1.27419e-05	3.4791	0.569898
4.60851	TR71029|c0_g1	NA	0.00649573	2.2043	-0.415258	3.62096	0.00251103	-1.54625	-0.0476461
4.60803	TR22157|c1_g1	NA	1.39465e-05	2.20415	0.901965	7.50978	1.84623e-06	5.33449	1.31061
4.60522	Nckap1l	NCK associated protein 1 like	1.07454e-06	2.20327	5.05446	9.67796	7.59536e-08	8.18317	5.34478
4.60366	Ifi47	interferon gamma inducible protein 47	0.000176363	2.20278	4.56102	5.74635	3.84603e-05	1.78283	4.97829
4.59206	Rhof	ras homolog family member F (in filopodia)	1.53869e-06	2.19914	1.86344	9.34094	1.20415e-07	7.99758	2.22224
4.58931	Cnfn	cornifelin	1.08574e-06	2.19828	3.90896	9.6669	7.70955e-08	8.22004	4.456
4.58799	Mtfr2	mitochondrial fission regulator 2	1.30654e-05	2.19786	0.430329	7.55633	1.7137e-06	5.43231	0.713365
4.58517	Cklf	chemokine-like factor	6.2041e-06	2.19698	1.71841	8.14506	6.84109e-07	6.29093	2.002
4.57897	Neil3	nei like 3 (E. coli)	0.000165998	2.19502	0.964015	5.78466	3.58427e-05	2.44244	1.26107
4.57801	Adam8	a disintegrin and metallopeptidase domain 8	5.41709e-06	2.19472	4.93608	8.25972	5.74954e-07	6.05395	5.42439
4.57594	Pik3r5	phosphoinositide-3-kinase, regulatory subunit 5, p101	5.70293e-05	2.19407	4.18336	6.4878	1.01878e-05	3.2131	4.51754
4.57374	Trpc6	transient receptor potential cation channel, subfamily C, member 6	1.32443e-05	2.19338	2.1439	7.54542	1.74384e-06	5.31236	2.43571
4.57183	Mlkl	mixed lineage kinase domain-like	5.68176e-08	2.19277	3.28164	13.1637	1.19068e-09	12.5558	3.59155
4.56876	Lpcat1	lysophosphatidylcholine acyltransferase 1	7.26947e-08	2.1918	4.22686	12.8187	1.72063e-09	12.1479	4.49241
4.55911	Tnfaip6	tumor necrosis factor alpha induced protein 6	0.000522424	2.18875	4.88443	5.06445	0.000139318	0.412778	5.40955
4.55622	Prdx4	peroxiredoxin 4	1.05782e-06	2.18784	5.26107	9.69307	7.44207e-08	8.18001	5.56112
4.54053	TR119244|c0_g1	NA	0.00106877	2.18286	-0.591223	4.64198	0.00031836	0.421362	-0.29544
4.53791	Olfml2b	olfactomedin-like 2B	2.37142e-07	2.18203	6.0246	11.2851	9.83932e-09	10.2405	6.29397
4.53486	TR52799|c0_g1	NA	0.000399601	2.18106	-0.361582	5.22661	0.000102025	1.45562	0.260533
4.52455	Rad51b	RAD51 paralog B	3.99838e-05	2.17777	1.39227	6.73488	6.65461e-06	4.04155	1.6875
4.51604	Chst1	carbohydrate (keratan sulfate Gal-6) sulfotransferase 1	4.0133e-06	2.17506	1.78027	8.50337	3.99491e-07	6.82345	2.04852
4.51503	6330407A03Rik	RIKEN cDNA 6330407A03 gene	0.000847537	2.17474	0.174735	4.7779	0.000243488	0.599122	0.523755
4.51396	Prr7	proline rich 7 (synaptic)	6.23481e-05	2.17439	1.06905	6.42658	1.13363e-05	3.55565	1.34333
4.49367	Plekho1	pleckstrin homology domain containing, family O member 1	4.72872e-08	2.16789	4.68794	13.3961	9.33445e-10	12.7367	4.957
4.49341	TR3363|c0_g1	NA	0.0106294	2.16781	0.127565	3.34383	0.00443514	-2.18166	0.613832
4.49321	Gm21975	predicted gene 21975	3.6e-06	2.16774	2.44828	8.59439	3.49319e-07	6.89866	2.73216
4.48818	Cd200r1	CD200 receptor 1	5.77724e-06	2.16613	3.92725	8.20501	6.24555e-07	6.14418	4.22124
4.47881	Nusap1	nucleolar and spindle associated protein 1	1.1606e-06	2.16312	4.43904	9.60131	8.42572e-08	8.13549	4.71766
4.46869	5430427O19Rik	RIKEN cDNA 5430427O19 gene	1.80766e-05	2.15985	2.16195	7.31269	2.53877e-06	4.91186	2.48374
4.46827	Tes	testis derived transcript	4.72603e-07	2.15972	5.24227	10.5141	2.54451e-08	9.28586	5.54622
4.46723	Lppr2	NA	1.21685e-05	2.15938	0.872979	7.61065	1.57158e-06	5.51374	1.11819
4.4643	Fermt3	fermitin family member 3	2.45099e-06	2.15843	4.62342	8.92185	2.17262e-07	7.13155	4.91816
4.46308	TR5242|c0_g2	NA	0.000354494	2.15804	-0.125538	5.30201	8.83665e-05	1.61901	0.187207
4.46228	TR96177|c0_g2	NA	0.000240258	2.15778	0.307597	5.54573	5.58107e-05	2.05585	0.594206
4.45967	Lilra6	leukocyte immunoglobulin-like receptor, subfamily A (with TM domain), member 6	6.11896e-06	2.15694	5.06462	8.15617	6.72633e-07	5.93649	5.36575
4.45742	Slc2a9	solute carrier family 2 (facilitated glucose transporter), member 9	3.22624e-06	2.15621	1.98435	8.68539	3.05752e-07	7.06769	2.27341
4.44271	Dpep1	dipeptidase 1 (renal)	7.59981e-07	2.15144	5.73376	10.0243	4.78854e-08	8.67002	6.4328
4.43896	Glipr1	GLI pathogenesis-related 1 (glioma)	9.54106e-07	2.15022	2.7304	9.79767	6.46693e-08	8.59286	2.99486
4.43605	Epor	erythropoietin receptor	6.30888e-05	2.14928	1.82423	6.41954	1.14769e-05	3.43952	2.14077
4.43344	TR68585|c0_g1	NA	3.72622e-05	2.14843	0.80938	6.78558	6.10405e-06	4.17237	1.10863
4.43199	TR41673|c0_g1	NA	1.96039e-05	2.14795	0.967786	7.2505	2.81017e-06	4.92423	1.28164
4.42733	Dsn1	DSN1 homolog, MIS12 kinetochore complex component	1.89855e-06	2.14644	2.29155	9.15239	1.56659e-07	7.719	2.56272
4.42604	Col6a2	collagen, type VI, alpha 2	9.71365e-08	2.14602	9.42175	12.4163	2.67173e-09	11.5369	9.72913
4.42082	Fbll1	fibrillarin-like 1	0.00176497	2.14431	0.0969837	4.3517	0.000568012	-0.19912	0.415279
4.42049	TR71835|c0_g1	NA	1.03593e-05	2.14421	0.868599	7.73977	1.28123e-06	5.7069	1.15173
4.41511	TR109086|c0_g1	NA	0.00122389	2.14245	-0.369788	4.56231	0.000372874	0.270628	-0.0939967
4.41393	TR135002|c11_g1	NA	0.000741804	2.14206	0.212459	4.85455	0.000209515	0.762123	0.516456
4.40772	Diap3	NA	5.05646e-08	2.14003	3.40707	13.3203	1.01017e-09	12.7212	3.66017
4.40458	Fam149a	family with sequence similarity 149, member A	1.46437e-07	2.13901	4.03512	11.8437	5.10318e-09	11.0434	4.31577
4.40276	TR148060|c0_g1	NA	0.000231636	2.13841	0.46081	5.56897	5.34394e-05	2.0861	0.727035
4.39971	Dlk1	delta-like 1 homolog (Drosophila)	0.00349011	2.13741	-0.946241	3.96707	0.00123709	-0.761134	0.658484
4.39833	Emr1	NA	0.000226308	2.13696	3.97507	5.58417	5.19456e-05	1.59191	4.33311
4.39266	P3h1	prolyl 3-hydroxylase 1	7.93949e-08	2.13509	5.28562	12.6973	1.96251e-09	11.9485	5.54539
4.38969	TR6275|c0_g1	NA	0.000235629	2.13412	-0.162381	5.55808	5.45371e-05	2.08971	0.139362
4.38576	Evi2a	ecotropic viral integration site 2a	5.77724e-06	2.13283	4.25354	8.20475	6.248e-07	6.08947	4.54578
4.38492	Ppic	peptidylprolyl isomerase C	1.23855e-06	2.13255	5.29677	9.54041	9.15383e-08	8.00995	5.70314
4.38194	Rgs18	regulator of G-protein signaling 18	1.52413e-06	2.13157	4.21944	9.35041	1.18847e-07	7.80873	4.49536
4.37978	Il2rg	interleukin 2 receptor, gamma chain	4.79843e-05	2.13086	2.19682	6.60481	8.31836e-06	3.69042	2.55864
4.37568	TR146080|c0_g1	NA	0.000180812	2.12951	0.198948	5.73144	3.9532e-05	2.39474	0.46617
4.3737	TR92298|c0_g1	NA	0.000215169	2.12886	0.123773	5.61678	4.88856e-05	2.17192	0.459631
4.3725	TR101832|c1_g1	NA	0.00102904	2.12846	-0.449283	4.66414	0.000304698	0.439516	-0.101984
4.37217	Dpp7	dipeptidylpeptidase 7	1.07405e-07	2.12835	6.41833	12.2785	3.11494e-09	11.4042	6.70221
4.37126	TR149198|c0_g2	NA	0.000224171	2.12805	0.0448036	5.59069	5.13187e-05	2.13597	0.338284
4.37013	Ugdh	UDP-glucose dehydrogenase	1.31459e-06	2.12768	5.76247	9.48306	9.90029e-08	7.83726	6.12144
4.36799	TR151098|c0_g1	NA	0.000442134	2.12697	-0.367638	5.16395	0.000115032	1.38266	-0.0783263
4.36528	TR11729|c0_g1	NA	0.000136495	2.12608	-0.401252	5.90776	2.86169e-05	2.72701	-0.131669
4.36388	Fanci	Fanconi anemia, complementation group I	1.15148e-06	2.12561	3.15428	9.6093	8.33482e-08	8.28924	3.4137
4.36226	TR158471|c0_g1	NA	6.79837e-05	2.12508	-0.359421	6.3682	1.25581e-05	3.51515	-0.0621579
4.3597	TR134287|c0_g2	NA	0.00104386	2.12423	0.0179617	4.65564	0.000309868	0.39976	0.315163
4.35472	Sytl2	synaptotagmin-like 2	1.68366e-08	2.12258	4.58663	15.0287	1.85865e-10	14.3913	4.86667
4.34985	TR157955|c0_g1	NA	6.64909e-05	2.12097	0.72906	6.38301	1.22357e-05	3.51385	0.979959
4.34444	Uggt2	UDP-glucose glycoprotein glucosyltransferase 2	7.67662e-08	2.11917	5.16763	12.7389	1.8758e-09	11.9966	5.42067
4.34238	1700001L19Rik	RIKEN cDNA 1700001L19 gene	0.000295088	2.11849	0.872092	5.41813	7.09216e-05	1.77865	1.16736
4.34209	Ddx60	DEAD (Asp-Glu-Ala-Asp) box polypeptide 60	8.10211e-05	2.11839	5.31178	6.25198	1.54174e-05	2.62505	5.73602
4.33664	TR6888|c0_g1	NA	0.00074436	2.11658	0.825381	4.85253	0.000210341	0.624635	1.26689
4.33117	Clec4a1	C-type lectin domain family 4, member a1	1.40009e-05	2.11476	2.33113	7.50648	1.85604e-06	5.25714	2.62806
4.33028	Ly96	lymphocyte antigen 96	7.44638e-06	2.11446	2.45041	7.99994	8.54429e-07	6.00126	2.71615
4.32886	Mdga1	MAM domain containing glycosylphosphatidylinositol anchor 1	3.49788e-06	2.11399	2.49874	8.62172	3.35585e-07	6.921	2.79825
4.32243	TR4961|c0_g1	NA	0.000318816	2.11184	-0.140633	5.36983	7.76982e-05	1.74845	0.144533
4.31806	Cfhr2	complement factor H-related 2	6.5622e-05	2.11038	0.769652	6.39196	1.20451e-05	3.51741	1.02871
4.31231	Azin2	antizyme inhibitor 2	5.90789e-06	2.10846	1.11791	8.18263	6.46115e-07	6.37466	1.36899
4.30567	S100a4	S100 calcium binding protein A4	8.7818e-08	2.10624	6.83997	12.5666	2.26364e-09	11.7124	7.35552
4.30403	TR38859|c0_g1	NA	0.000176099	2.10569	-0.326588	5.74751	3.83781e-05	2.43106	0.0240177
4.30286	TR150360|c2_g10	NA	0.00072747	2.1053	1.17813	4.86639	0.000204718	0.60614	1.58239
4.30281	Serpinh1	serine (or cysteine) peptidase inhibitor, clade H, member 1	7.04787e-08	2.10528	8.13341	12.8668	1.63363e-09	12.0449	8.3865
4.30001	TR2828|c0_g3	NA	0.000634285	2.10434	0.264323	4.94998	0.000173925	0.911179	0.588459
4.29869	Gpr176	G protein-coupled receptor 176	2.50266e-06	2.1039	2.30115	8.90581	2.2231e-07	7.38226	2.55356
4.29537	TR26018|c0_g1	NA	1.32308e-05	2.10278	0.656027	7.54757	1.73786e-06	5.41765	0.899891
4.28503	Angpt4	angiopoietin 4	0.00026752	2.09931	-0.25037	5.47868	6.32822e-05	1.92813	0.207227
4.27963	Nkain1	Na+/K+ transporting ATPase interacting 1	8.92286e-08	2.09749	3.20363	12.5407	2.32901e-09	11.8935	3.44321
4.27256	Cfl1	cofilin 1, non-muscle	7.4274e-08	2.0951	7.02332	12.7907	1.77342e-09	11.9713	7.29072
4.27195	Ankrd37	ankyrin repeat domain 37	0.000213663	2.0949	1.01583	5.62122	4.84836e-05	2.05525	1.45503
4.26943	Phldb2	pleckstrin homology like domain, family B, member 2	3.31351e-09	2.09404	6.25828	18.5331	9.29977e-12	17.3679	6.52116
4.2678	TR7899|c0_g1	NA	0.000205476	2.09349	-0.172051	5.64873	4.60683e-05	2.26821	0.0664768
4.26704	TR50497|c0_g1	NA	0.000406425	2.09324	-0.0452983	5.21624	0.000104068	1.44627	0.295769
4.26054	Fgf16	fibroblast growth factor 16	0.00282031	2.09104	-0.177494	4.08659	0.000970183	-0.628751	0.227845
4.26045	TR79467|c0_g1	NA	1.98177e-06	2.09101	1.32719	9.11232	1.6575e-07	7.70555	1.56818
4.25326	Thbs3	thrombospondin 3	7.16273e-07	2.08857	5.80767	10.0821	4.43854e-08	8.69056	6.07183
4.2529	Samhd1	SAM domain and HD domain, 1	1.37138e-07	2.08845	4.15963	11.9442	4.54713e-09	11.1359	4.46953
4.24872	C1qtnf6	C1q and tumor necrosis factor related protein 6	4.03593e-07	2.08703	6.84648	10.6827	2.0578e-08	9.44507	7.13713
4.24585	Mafb	v-maf musculoaponeurotic fibrosarcoma oncogene family, protein B (avian)	7.95087e-09	2.08605	6.46046	16.6019	4.51471e-11	15.7588	6.70133
4.24163	Vegfa	vascular endothelial growth factor A	8.05095e-09	2.08462	5.86161	16.5647	4.66192e-11	15.7286	6.26464
4.23967	Snx8	sorting nexin 8	7.50026e-07	2.08395	4.24298	10.0383	4.70126e-08	8.74713	4.51643
4.23526	TR32020|c7_g2	NA	0.000174079	2.08245	0.316402	5.75471	3.78726e-05	2.44139	0.575958
4.23524	Gmfg	glia maturation factor, gamma	1.80722e-05	2.08244	3.94786	7.31334	2.53609e-06	4.66297	4.26052
4.23097	Ncf2	neutrophil cytosolic factor 2	1.57582e-05	2.08099	4.61796	7.41913	2.13618e-06	4.72781	5.03227
4.22593	Cercam	cerebral endothelial cell adhesion molecule	8.89769e-08	2.07927	5.04849	12.5461	2.31514e-09	11.8041	5.33801
4.22324	Fgr	FGR proto-oncogene, Src family tyrosine kinase	1.43293e-05	2.07835	2.89987	7.48776	1.91264e-06	5.08922	3.22261
4.22054	Doc2b	double C2, beta	3.02884e-05	2.07743	2.27906	6.93394	4.75055e-06	4.27183	2.54531
4.21991	B430306N03Rik	RIKEN cDNA B430306N03 gene	0.000190364	2.07721	-0.151423	5.69743	4.20945e-05	2.32756	0.221994
4.21879	TR56473|c1_g1	NA	0.000101507	2.07683	-0.175103	6.09922	2.02462e-05	3.04339	0.161435
4.21776	TR74935|c0_g1	NA	1.05266e-05	2.07648	1.59598	7.72721	1.30683e-06	5.65935	1.84043
4.21718	TR148536|c0_g1	NA	0.000423389	2.07628	0.89578	5.19012	0.000109402	1.32006	1.17633
4.21232	C2	complement component 2 (within H-2S)	4.42488e-07	2.07461	5.41584	10.5857	2.32442e-08	9.35276	5.78979
4.20941	Pdgfra	platelet derived growth factor receptor, alpha polypeptide	8.77448e-07	2.07362	7.73719	9.88363	5.76675e-08	8.34679	7.99458
4.20863	TR76805|c0_g1	NA	0.0493526	2.07335	-0.988356	2.4704	0.0259621	-3.79784	0.0217701
4.20831	Cdc20	cell division cycle 20	3.11825e-07	2.07324	3.64638	10.9794	1.42508e-08	10.0306	3.89719
4.20709	Dlgap5	discs, large (Drosophila) homolog-associated protein 5	9.92341e-07	2.07282	3.71607	9.75962	6.80499e-08	8.43659	3.96663
4.20299	TR156848|c0_g1	NA	0.00215432	2.07142	-0.0816614	4.23922	0.000712364	-0.366111	0.22321
4.20116	Spc25	SPC25, NDC80 kinetochore complex component, homolog (S. cerevisiae)	1.90516e-06	2.07079	2.56736	9.14831	1.5756e-07	7.69097	2.81021
4.19977	TR156078|c2_g1	NA	7.57822e-06	2.07031	2.15581	7.98618	8.72747e-07	5.99641	2.41881
4.19706	C1qtnf1	C1q and tumor necrosis factor related protein 1	6.1837e-08	2.06938	5.38813	13.0547	1.33636e-09	12.3235	5.63554
4.1965	TR70915|c0_g1	NA	0.000151	2.06919	2.86416	5.84477	3.21028e-05	2.26835	3.16149
4.195	1700003M02Rik	NA	6.17334e-05	2.06867	0.658506	6.43358	1.11985e-05	3.59169	0.905804
4.1933	Cenpe	centromere protein E	3.75394e-08	2.06809	5.14832	13.8005	6.16349e-10	13.1325	5.38835
4.18958	TR128875|c0_g1	NA	0.00038365	2.06681	-0.411292	5.25269	9.70701e-05	1.5639	-0.190942
4.18747	Mis18a	MIS18 kinetochore protein A	5.63797e-05	2.06608	1.03867	6.49529	1.00559e-05	3.66705	1.29361
4.18376	Gpx7	glutathione peroxidase 7	5.38419e-08	2.0648	4.55742	13.2421	1.09641e-09	12.5923	4.81024
4.18353	Runx1	runt related transcription factor 1	7.17946e-08	2.06472	6.38307	12.84	1.68151e-09	12.0452	6.62685
4.17452	TR166076|c0_g1	NA	7.85518e-05	2.06161	0.128281	6.27149	1.48936e-05	3.32826	0.443506
4.17378	Pros1	protein S (alpha)	6.33346e-09	2.06136	7.04801	17.0909	2.98046e-11	16.1709	7.31306
4.16592	TR151233|c0_g1	NA	0.000224158	2.05864	0.245147	5.59083	5.13054e-05	2.14123	0.483987
4.1652	Mfap2	microfibrillar-associated protein 2	9.96546e-07	2.05839	5.76234	9.75545	6.84315e-08	8.2597	6.09243
4.1644	Soga3	SOGA family member 3	0.000166574	2.05811	-0.649893	5.78218	3.60061e-05	2.50899	-0.360134
4.16395	Rrm2	ribonucleotide reductase M2	1.88661e-07	2.05795	5.19123	11.5534	7.1553e-09	10.607	5.44149
4.16378	TR75041|c0_g1	NA	6.78866e-05	2.05789	0.308292	6.3693	1.25338e-05	3.49907	0.563864
4.16362	N4bp2l1	NEDD4 binding protein 2-like 1	4.38211e-06	2.05784	4.78524	8.43189	4.44197e-07	6.35927	5.09045
4.16301	TR47800|c0_g1	NA	2.57269e-05	2.05763	0.499424	7.05171	3.90151e-06	4.63602	0.713598
4.15625	Clec4a2	C-type lectin domain family 4, member a2	9.46388e-06	2.05528	4.32043	7.81227	1.14348e-06	5.4515	4.59454
4.1562	Cdc25b	cell division cycle 25B	1.80766e-05	2.05526	4.00196	7.31225	2.5406e-06	4.62287	4.38882
4.14404	TR56706|c0_g3	NA	0.234472	2.05104	-1.10995	1.46855	0.162588	-5.25338	-0.050014
4.14022	Gnpda1	glucosamine-6-phosphate deaminase 1	1.7957e-06	2.04971	3.9871	9.20021	1.46492e-07	7.60789	4.25099
4.13678	Trpv2	transient receptor potential cation channel, subfamily V, member 2	3.28616e-07	2.04851	4.30753	10.9185	1.53563e-08	9.89658	4.55276
4.13403	Slfn9	schlafen 9	1.02758e-06	2.04755	3.32983	9.72355	7.14278e-08	8.4246	3.57834
4.13342	Ninj1	ninjurin 1	1.44898e-06	2.04734	5.17552	9.39397	1.11903e-07	7.75152	5.47659
4.13274	TR74721|c0_g1	NA	0.000219973	2.0471	-0.0183138	5.60226	5.0224e-05	2.18397	0.21453
4.13108	Fam122b	family with sequence similarity 122, member B	6.9615e-06	2.04652	2.66986	8.05281	7.87719e-07	6.05326	2.9188
4.13057	Slc15a3	solute carrier family 15, member 3	2.08135e-07	2.04634	4.91586	11.4321	8.25728e-09	10.4832	5.15936
4.12843	Ppil1	peptidylprolyl isomerase (cyclophilin)-like 1	4.99247e-06	2.04559	3.55207	8.32548	5.20778e-07	6.35668	3.81101
4.12523	TR34176|c0_g1	NA	0.000122951	2.04447	0.263773	5.97649	2.52596e-05	2.81836	0.498332
4.12358	Gusb	glucuronidase, beta	2.75854e-08	2.0439	6.09896	14.2297	4.01303e-10	13.5337	6.33645
4.11894	TR38497|c0_g1	NA	0.000920375	2.04227	-0.488911	4.73022	0.000267442	0.566419	-0.172985
4.11591	AW551984	expressed sequence AW551984	3.11326e-08	2.04121	6.22775	14.0633	4.73295e-10	13.3743	6.58655
4.11477	Serpinb1a	serine (or cysteine) peptidase inhibitor, clade B, member 1a	5.51594e-07	2.04081	6.03257	10.3492	3.1401e-08	9.0133	6.37048
4.11076	Mgl2	macrophage galactose N-acetyl-galactosamine specific lectin 2	5.67936e-06	2.0394	2.50507	8.21979	6.10724e-07	6.30671	2.80222
4.10879	TR16872|c1_g1	NA	5.62492e-07	2.03871	2.31901	10.327	3.23108e-08	9.27457	2.70137
4.10672	TR4103|c0_g5	NA	0.000344195	2.03799	0.141063	5.31995	8.54051e-05	1.64787	0.381435
4.09973	Cacnb3	calcium channel, voltage-dependent, beta 3 subunit	5.47936e-08	2.03553	3.77012	13.2088	1.13545e-09	12.5999	4.02146
4.09803	Cdr2l	cerebellar degeneration-related protein 2-like	3.57423e-08	2.03493	4.67318	13.8604	5.80156e-10	13.2142	4.92069
4.09169	TR54633|c1_g2	NA	0.00112565	2.0327	0.382441	4.61123	0.00033836	0.169629	0.979157
4.09108	Col7a1	collagen, type VII, alpha 1	4.55919e-06	2.03248	7.08405	8.40068	4.65346e-07	6.18552	7.35788
4.09103	Anln	anillin, actin binding protein	3.98511e-08	2.03246	5.42406	13.6952	6.85996e-10	13.0078	5.65711
4.09016	Hic1	hypermethylated in cancer 1	1.36505e-07	2.03216	4.54297	11.9573	4.47933e-09	11.1444	4.77839
4.0898	Cd37	CD37 antigen	4.43206e-06	2.03203	1.87308	8.42273	4.50296e-07	6.68548	2.13599
4.08804	TR22082|c0_g1	NA	0.000423746	2.03141	-0.1574	5.18949	0.000109534	1.40146	0.155125
4.07925	Ncapg	non-SMC condensin I complex, subunit G	2.14288e-06	2.0283	4.32917	9.04203	1.83074e-07	7.34859	4.57194
4.07899	TR124441|c0_g1	NA	3.38916e-05	2.02821	-0.14031	6.85204	5.4536e-06	4.3155	0.127606
4.07722	Gpx8	glutathione peroxidase 8 (putative)	5.40923e-07	2.02759	5.34997	10.3683	3.06417e-08	9.09925	5.59793
4.07579	TR11256|c0_g1	NA	0.0022433	2.02708	3.928	4.21519	0.000747768	-1.21171	4.40998
4.07038	Tlr9	toll-like receptor 9	3.20761e-05	2.02516	1.68609	6.89124	5.10445e-06	4.28383	1.93348
4.0689	Matk	megakaryocyte-associated tyrosine kinase	3.462e-06	2.02464	2.67004	8.62993	3.3157e-07	6.92664	2.91478
4.06653	Slc6a14	solute carrier family 6 (neurotransmitter transporter), member 14	2.77159e-06	2.0238	5.34179	8.81324	2.53978e-07	6.84761	5.9886
4.06561	Fam78a	family with sequence similarity 78, member A	3.56506e-05	2.02347	2.29985	6.81737	5.78334e-06	4.07278	2.56652
4.06379	Pira2	paired-Ig-like receptor A2	0.000554881	2.02282	0.652706	5.02867	0.000149297	1.06397	0.930858
4.06079	Wnt7a	wingless-type MMTV integration site family, member 7A	0.000212344	2.02176	-0.433265	5.62611	4.8045e-05	2.20728	-0.0169777
4.06061	Cep55	centrosomal protein 55	1.49011e-06	2.0217	2.93568	9.3702	1.15637e-07	7.96563	3.17671
4.0597	TR115238|c0_g1	NA	0.000299185	2.02137	-0.338429	5.40828	7.22519e-05	1.84302	-0.118179
4.05825	Erc2	ELKS/RAB6-interacting/CAST family member 2	5.52018e-05	2.02086	0.25926	6.51031	9.79678e-06	3.74627	0.474593
4.04935	Cass4	Cas scaffolding protein family member 4	0.00186902	2.01769	1.12879	4.3201	0.000605258	-0.510137	1.68509
4.04921	Chsy3	chondroitin sulfate synthase 3	7.99733e-07	2.01764	3.19022	9.97216	5.1288e-08	8.75964	3.44368
4.04767	Ndc80	NDC80 kinetochore complex component	3.28616e-07	2.01709	3.94818	10.919	1.53472e-08	9.92438	4.18807
4.04767	Cd80	CD80 antigen	1.79751e-05	2.01709	2.34061	7.31685	2.52163e-06	4.89034	2.61598
4.04467	Cdca2	cell division cycle associated 2	2.35634e-07	2.01602	3.16709	11.2935	9.74099e-09	10.4559	3.39463
4.04435	Cenpw	centromere protein W	3.64034e-05	2.01591	2.94241	6.80234	5.93272e-06	3.94576	3.21482
4.04203	Ctsb	cathepsin B	9.20749e-09	2.01508	10.0269	16.1826	6.50356e-11	15.3756	10.2721
4.04076	TR79035|c0_g1	NA	6.73911e-05	2.01463	-0.173106	6.37434	1.24234e-05	3.52447	0.0527218
4.04072	Gngt2	guanine nucleotide binding protein (G protein), gamma transducing activity polypeptide 2	0.000349143	2.01461	1.57416	5.31159	8.67714e-05	1.45649	1.83547
4.04017	Casc5	cancer susceptibility candidate 5	9.68193e-08	2.01441	5.49163	12.4208	2.65848e-09	11.6128	5.72406
4.03799	Kdelr3	KDEL (Lys-Asp-Glu-Leu) endoplasmic reticulum protein retention receptor 3	3.88936e-07	2.01364	4.94696	10.7249	1.95214e-08	9.60466	5.1906
4.03707	Fut4	fucosyltransferase 4	4.17128e-07	2.01331	3.13004	10.6455	2.15608e-08	9.67049	3.37008
4.0346	1700048O20Rik	RIKEN cDNA 1700048O20 gene	0.00115723	2.01243	0.266365	4.59465	0.00034967	0.224293	0.594186
4.03408	Dab2	disabled 2, mitogen-responsive phosphoprotein	1.90159e-07	2.01224	7.05465	11.5391	7.27618e-09	10.5076	7.29871
4.03304	TR107684|c0_g1	NA	9.17103e-05	2.01187	0.201205	6.16599	1.7966e-05	3.14568	0.468747
4.03087	TR50694|c3_g3	NA	0.0013282	2.01109	0.55814	4.51533	0.000409429	0.0974093	0.871476
4.0271	Thsd7a	thrombospondin, type I, domain containing 7A	6.99835e-07	2.00974	3.5438	10.1079	4.29172e-08	8.92136	3.77506
4.02496	Grb10	growth factor receptor bound protein 10	1.40139e-07	2.00898	7.3503	11.9056	4.7526e-09	10.9517	7.64227
4.01439	Icam1	intercellular adhesion molecule 1	1.10617e-07	2.00518	5.20809	12.228	3.29606e-09	11.4056	5.44062
4.01057	Kcnk13	potassium channel, subfamily K, member 13	4.67528e-06	2.00381	1.89664	8.38078	4.79381e-07	6.62218	2.1472
3.99973	Krt14	keratin 14	2.5394e-07	1.9999	9.55839	11.2032	1.0857e-08	10.094	10.0469
3.99901	Cndp1	carnosine dipeptidase 1 (metallopeptidase M20 family)	5.02513e-05	1.99964	3.53668	6.57263	8.79362e-06	3.43208	3.86172
3.99485	Ftl1	ferritin light polypeptide 1	2.26433e-07	1.99814	4.17398	11.3438	9.17254e-09	10.4356	4.40712
3.98606	Jak2	Janus kinase 2	8.08825e-09	1.99496	7.84642	16.5388	4.76714e-11	15.6845	8.11756
3.98551	Rnf122	ring finger protein 122	1.24131e-06	1.99476	3.81519	9.53769	9.1878e-08	8.10516	4.06047
3.98151	Creb3l3	cAMP responsive element binding protein 3-like 3	4.32192e-06	1.99332	2.50846	8.44368	4.36478e-07	6.67118	2.74371
3.97889	Rcn1	reticulocalbin 1	8.37964e-09	1.99237	6.93033	16.4687	5.06531e-11	15.6351	7.15883
3.97605	Stx2	syntaxin 2	1.70778e-08	1.99134	4.79779	15.0046	1.90126e-10	14.345	5.02485
3.97331	Chst11	carbohydrate sulfotransferase 11	3.00555e-07	1.99034	3.82385	11.0196	1.3567e-08	10.0633	4.05573
3.97248	Shank2	SH3/ankyrin domain gene 2	0.000962505	1.99004	0.591551	4.70458	0.000281309	0.498685	1.08272
3.9724	TR139799|c0_g1	NA	0.000715713	1.99001	0.361083	4.87626	0.000200807	0.799691	0.619902
3.97046	Tspan32	tetraspanin 32	2.06903e-05	1.98931	1.47481	7.20804	3.01287e-06	4.80176	1.77941
3.96899	Nuf2	NUF2, NDC80 kinetochore complex component	3.67213e-05	1.98877	3.23687	6.79638	5.9931e-06	3.88795	3.49811
3.967	TR141168|c0_g1	NA	3.96325e-05	1.98805	0.146382	6.74187	6.57575e-06	4.13241	0.371614
3.96669	TR11808|c1_g1	NA	0.00011681	1.98794	0.467388	6.00936	2.38014e-05	2.84949	0.742463
3.96466	TR112229|c0_g1	NA	0.00209161	1.9872	-0.309093	4.25569	0.000689084	-0.331099	-0.0497969
3.96337	TR8089|c0_g1	NA	0.00507881	1.98673	-0.146507	3.75852	0.00189413	-1.34425	0.145534
3.96255	TR38403|c1_g1	NA	3.94432e-05	1.98643	2.11361	6.74534	6.53697e-06	3.99856	2.36258
3.95863	Gpc6	glypican 6	7.37751e-08	1.985	4.88343	12.8014	1.7531e-09	12.0826	5.10691
3.9566	Rab20	RAB20, member RAS oncogene family	5.65593e-06	1.98426	2.9132	8.22392	6.06919e-07	6.24936	3.22848
3.94849	C330027C09Rik	RIKEN cDNA C330027C09 gene	6.24898e-06	1.9813	3.05438	8.13985	6.89557e-07	6.14038	3.28547
3.94839	Gab3	growth factor receptor bound protein 2-associated protein 3	9.36762e-06	1.98126	2.12893	7.82054	1.12878e-06	5.74838	2.36721
3.94764	Col6a3	collagen, type VI, alpha 3	2.17197e-06	1.98099	10.3806	9.02959	1.86332e-07	7.13474	10.6549
3.94366	TR10988|c0_g1	NA	0.00160591	1.97953	0.686178	4.40652	0.000508862	-0.179623	0.969618
3.94234	Gcnt1	glucosaminyl (N-acetyl) transferase 1, core 2	4.08976e-07	1.97905	4.768	10.6677	2.09673e-08	9.52112	5.02144
3.94104	TR145368|c0_g1	NA	2.32599e-06	1.97858	3.27984	8.96666	2.03788e-07	7.33658	3.54926
3.93934	TR96054|c0_g1	NA	0.158297	1.97795	0.0753695	1.74393	0.1016	-5.00006	1.02334
3.93461	Rnu1a1	U1a1 small nuclear RNA	0.0800306	1.97622	11.1056	2.18064	0.0455259	-5.45625	11.5103
3.92955	TR90769|c0_g1	NA	0.000352815	1.97437	-0.223959	5.305	8.78654e-05	1.64135	-0.0143348
3.92795	TR140335|c0_g1	NA	0.000976619	1.97378	-0.0646788	4.69632	0.000285932	0.428627	0.366897
3.92783	Sdf2l1	stromal cell-derived factor 2-like 1	2.40195e-07	1.97373	2.75374	11.2688	1.00334e-08	10.4453	2.97604
3.92647	TR147910|c0_g1	NA	0.00107409	1.97323	-0.148875	4.63867	0.000320449	0.393873	0.0848027
3.92631	Me2	malic enzyme 2, NAD(+)-dependent, mitochondrial	4.11468e-07	1.97317	5.0864	10.6621	2.11142e-08	9.49843	5.32221
3.92195	Rab33a	RAB33A, member RAS oncogene family	0.00021405	1.97157	0.121017	5.61991	4.86013e-05	2.18872	0.339696
3.9165	Nipsnap3b	nipsnap homolog 3B (C. elegans)	2.85785e-07	1.96956	4.06798	11.079	1.26195e-08	10.1079	4.30825
3.91642	Tnfaip2	tumor necrosis factor, alpha-induced protein 2	2.23359e-06	1.96953	3.26166	9.00379	1.9329e-07	7.41187	3.49227
3.9141	Uap1	UDP-N-acetylglucosamine pyrophosphorylase 1	1.90642e-07	1.96868	4.90138	11.536	7.30357e-09	10.5997	5.14365
3.91322	As3mt	arsenic (+3 oxidation state) methyltransferase	2.23374e-06	1.96836	2.44073	9.00336	1.93407e-07	7.49725	2.66145
3.91314	Plod1	procollagen-lysine, 2-oxoglutarate 5-dioxygenase 1	1.11842e-08	1.96833	5.85656	15.7368	9.67853e-11	14.9937	6.07453
3.91292	TR141780|c0_g1	NA	0.000384434	1.96824	0.0893244	5.2512	9.7346e-05	1.54035	0.332201
3.91225	Eif4ebp1	eukaryotic translation initiation factor 4E binding protein 1	4.33655e-08	1.968	4.33331	13.5232	8.18338e-10	12.8751	4.60173
3.91144	TR103357|c0_g1	NA	9.56846e-05	1.9677	0.529034	6.13825	1.88791e-05	3.10642	0.76752
3.90871	Iigp1	interferon inducible GTPase 1	2.51177e-05	1.96669	5.141	7.06982	3.78579e-06	4.11487	5.42561
3.9085	Arsi	arylsulfatase i	7.1752e-07	1.96661	4.51193	10.0795	4.45388e-08	8.79756	4.75268
3.90282	Pnldc1	poly(A)-specific ribonuclease (PARN)-like domain containing 1	1.37138e-07	1.96452	2.67914	11.9427	4.55459e-09	11.2373	2.93623
3.90257	TR131652|c0_g1	NA	0.00019869	1.96442	-0.0962154	5.66978	4.43051e-05	2.29274	0.107376
3.90251	TR9571|c0_g1	NA	0.000559688	1.9644	0.107378	5.02332	0.000150852	1.07859	0.35982
3.90168	TR70770|c0_g2	NA	0.00759282	1.9641	-0.412065	3.53257	0.00301042	-1.77374	-0.0729163
3.90152	2410004P03Rik	RIKEN cDNA 2410004P03 gene	4.77157e-06	1.96404	1.5629	8.36354	4.91902e-07	6.63115	1.77602
3.9014	TR71339|c0_g1	NA	0.000190805	1.96399	0.121188	5.69575	4.22256e-05	2.32683	0.337941
3.89946	Tmem2	transmembrane protein 2	8.8027e-09	1.96327	5.60817	16.2721	6.01176e-11	15.4856	5.82605
3.8925	Snhg8	small nucleolar RNA host gene 8	3.45961e-05	1.9607	1.03739	6.8373	5.59134e-06	4.2247	1.32482
3.88902	Ier3	immediate early response 3	1.25011e-05	1.95941	3.7994	7.59031	1.6233e-06	5.06061	4.37813
3.88812	Parvg	parvin, gamma	8.74334e-06	1.95907	3.21967	7.87529	1.03637e-06	5.69619	3.4586
3.88687	Pbk	PDZ binding kinase	9.02839e-06	1.95861	4.07268	7.8504	1.07734e-06	5.53417	4.31853
3.88523	Tpm4	tropomyosin 4	2.24387e-08	1.958	6.28157	14.5689	2.8812e-10	13.8594	6.54075
3.88436	Myo5a	myosin VA	1.01299e-07	1.95768	5.78792	12.3557	2.85791e-09	11.5134	6.03683
3.87984	Dpy19l3	dpy-19-like 3 (C. elegans)	0.000231587	1.956	6.12803	5.5692	5.34172e-05	1.28311	6.49866
3.87877	TR137091|c0_g2	NA	2.81086e-05	1.9556	2.35049	6.98765	4.34159e-06	4.27037	2.82166
3.87524	TR108091|c0_g1	NA	0.000991778	1.95429	0.172583	4.68609	0.000291762	0.447812	0.406504
3.87159	TR86334|c0_g1	NA	9.40676e-05	1.95293	0.0189688	6.14924	1.85117e-05	3.13981	0.206336
3.87142	TR136913|c0_g1	NA	0.000372611	1.95286	0.915304	5.27072	9.37889e-05	1.39864	1.28866
3.87131	Chil1	chitinase-like 1	4.84419e-05	1.95282	7.50461	6.59806	8.41581e-06	3.1542	7.91848
3.86954	Pdia4	protein disulfide isomerase associated 4	8.8695e-08	1.95216	6.88298	12.551	2.30264e-09	11.7049	7.10555
3.86615	Lpin2	lipin 2	1.12986e-08	1.9509	5.14156	15.7167	9.85547e-11	14.9931	5.38854
3.86559	TR162459|c0_g1	NA	0.000100787	1.95069	-0.65379	6.104	2.00735e-05	3.06066	-0.216195
3.86446	Dok2	docking protein 2	4.8323e-06	1.95027	4.16899	8.35263	5.00002e-07	6.31218	4.42088
3.86029	TR143531|c0_g1	NA	0.000702675	1.94871	2.33761	4.88773	0.00019636	0.439204	2.71197
3.84994	Ppapdc1b	NA	8.83954e-08	1.94484	3.87804	12.5558	2.29072e-09	11.8737	4.0907
3.84946	TR34617|c0_g1	NA	0.000706404	1.94466	0.20513	4.88407	0.000197765	0.841627	0.45347
3.84939	TR157786|c0_g2	NA	3.3436e-06	1.94463	2.3815	8.65822	3.18125e-07	7.00885	2.60024
3.83849	TR95775|c0_g1	NA	0.000704092	1.94054	-0.188515	4.88635	0.000196888	0.80982	0.205102
3.8375	Fam171a2	family with sequence similarity 171, member A2	1.9475e-07	1.94017	3.74153	11.5076	7.55205e-09	10.6884	3.97767
3.83696	P4ha2	procollagen-proline, 2-oxoglutarate 4-dioxygenase (proline 4-hydroxylase), alpha II polypeptide	2.49911e-08	1.93996	5.52268	14.3766	3.47376e-10	13.6935	5.76139
3.83519	Sla	src-like adaptor	2.27373e-06	1.9393	3.88539	8.98749	1.97826e-07	7.30974	4.11844
3.83462	TR66816|c0_g1	NA	3.54194e-05	1.93908	0.187166	6.82155	5.74252e-06	4.26058	0.412492
3.83282	6430573F11Rik	RIKEN cDNA 6430573F11 gene	2.67829e-05	1.93841	1.2511	7.02277	4.09423e-06	4.5333	1.47121
3.83263	TR100789|c0_g1	NA	4.60023e-05	1.93834	0.54608	6.63592	7.88439e-06	3.93211	0.7873
3.82767	Pglyrp4	peptidoglycan recognition protein 4	1.04582e-06	1.93647	3.82027	9.70599	7.31358e-08	8.29454	4.17202
3.82569	Cks2	CDC28 protein kinase regulatory subunit 2	2.12472e-05	1.93572	3.29762	7.18877	3.10986e-06	4.54135	3.55027
3.82405	Mex3b	mex3 RNA binding family member B	7.21184e-07	1.9351	3.12028	10.0746	4.4824e-08	8.92645	3.33991
3.82183	Gm266	predicted gene 266	1.00485e-06	1.93426	3.28684	9.7466	6.92491e-08	8.48023	3.53255
3.81999	Calu	calumenin	4.51501e-08	1.93357	8.57593	13.4522	8.807e-10	12.6824	8.79532
3.81597	Thbd	thrombomodulin	1.64929e-09	1.93205	6.47645	19.9344	3.24026e-12	18.4234	6.67923
3.8138	Fbxl13	F-box and leucine-rich repeat protein 13	0.000576628	1.93123	-0.0235147	5.00596	0.000156012	1.10526	0.292137
3.81269	Lrrc32	leucine rich repeat containing 32	1.32042e-07	1.93081	4.15365	11.9984	4.27416e-09	11.2033	4.39621
3.81246	Pcolce	procollagen C-endopeptidase enhancer protein	1.78532e-06	1.93072	5.4087	9.20558	1.45394e-07	7.48024	5.63017
3.81207	Htra3	HtrA serine peptidase 3	7.71596e-06	1.93057	6.23587	7.97188	8.92219e-07	5.53172	6.50427
3.81195	TR131774|c1_g1	NA	2.42131e-05	1.93053	1.3156	7.09754	3.61559e-06	4.63588	1.58495
3.81084	Casp6	caspase 6	2.07726e-06	1.93011	4.9201	9.06996	1.75972e-07	7.3246	5.14709
3.80767	Gale	galactose-4-epimerase, UDP	2.01084e-07	1.92891	3.57532	11.4713	7.88232e-09	10.6212	3.83272
3.80549	Hist2h2be	histone cluster 2, H2be	8.82658e-05	1.92808	-0.0912238	6.19311	1.71181e-05	3.20994	0.133143
3.79894	Mxd3	Max dimerization protein 3	3.83765e-05	1.9256	1.09347	6.76441	6.32787e-06	4.13638	1.31618
3.79786	Pax8	paired box 8	1.6837e-06	1.92519	3.09376	9.25997	1.34756e-07	7.79768	3.31195
3.79778	TR40359|c2_g3	NA	6.13512e-05	1.92516	1.05391	6.43772	1.11177e-05	3.56068	1.27533
3.79742	Themis2	thymocyte selection associated family member 2	1.30524e-05	1.92502	4.26005	7.55718	1.71138e-06	5.02537	4.52463
3.79296	TR140553|c0_g1	NA	8.12431e-05	1.92332	0.874955	6.25004	1.54706e-05	3.24904	1.10144
3.78689	Mypop	Myb-related transcription factor, partner of profilin	0.000363143	1.92101	0.277692	5.28727	9.08791e-05	1.57612	0.478633
3.78333	TR122714|c0_g1	NA	0.000123645	1.91966	-0.0150636	5.97246	2.54445e-05	2.82495	0.197427
3.78329	Cenpt	centromere protein T	1.78757e-05	1.91964	0.943072	7.32087	2.50518e-06	5.04616	1.15012
3.78198	TR100461|c0_g1	NA	3.31024e-05	1.91914	1.18354	6.86944	5.29565e-06	4.28062	1.41517
3.78149	TR158620|c0_g1	NA	0.00143285	1.91895	-0.518105	4.47224	0.000446181	0.0625422	-0.199826
3.77925	Ndrg1	N-myc downstream regulated gene 1	1.58751e-08	1.9181	6.73507	15.1492	1.66015e-10	14.4127	7.06692
3.77841	Cyr61	cysteine rich protein 61	2.9075e-06	1.91778	4.26816	8.77032	2.70241e-07	6.92102	4.51665
3.77742	TR121148|c0_g1	NA	0.00344238	1.9174	0.780468	3.97452	0.00121847	-1.12092	1.22167
3.77715	Mrc2	mannose receptor, C type 2	1.58188e-06	1.9173	7.16886	9.31583	1.24682e-07	7.55633	7.41103
3.77597	Slc9b2	solute carrier family 9, subfamily B (NHA2, cation proton antiporter 2), member 2	0.00693691	1.91685	-0.225229	3.58383	0.0027098	-1.63507	0.0784875
3.77592	Tsku	tsukushi, small leucine rich proteoglycan	1.17615e-07	1.91683	4.69017	12.1421	3.63111e-09	11.3303	4.92213
3.77447	TR132458|c1_g1	NA	0.000797843	1.91627	0.426679	4.81299	0.000227283	0.667174	0.661666
3.77396	Elk3	ELK3, member of ETS oncogene family	1.46768e-08	1.91608	4.42501	15.2906	1.45546e-10	14.6288	4.63411
3.77009	TR79240|c0_g2	NA	0.0683955	1.9146	0.687245	2.27668	0.0378738	-4.36884	1.20508
3.763	Limd2	LIM domain containing 2	7.55764e-07	1.91188	4.27833	10.0309	4.74679e-08	8.74256	4.49556
3.7566	Top2a	topoisomerase (DNA) II alpha	8.47572e-07	1.90943	6.72248	9.91782	5.51092e-08	8.41553	6.94616
3.75656	Lta4h	leukotriene A4 hydrolase	2.75722e-08	1.90941	6.39576	14.2361	3.98771e-10	13.5232	6.62893
3.75636	TR99320|c0_g1	NA	0.00118959	1.90933	0.172494	4.57871	0.000360915	0.241497	0.406545
3.75573	Mboat1	membrane bound O-acyltransferase domain containing 1	1.75956e-06	1.90909	2.21494	9.21843	1.42802e-07	7.81221	2.4271
3.75514	Flrt2	fibronectin leucine rich transmembrane protein 2	8.49092e-09	1.90887	7.3232	16.3452	5.63996e-11	15.5174	7.52598
3.74746	Ptplad2	NA	1.45798e-05	1.90591	4.37046	7.47501	1.95223e-06	4.9004	4.61403
3.74583	Bcl2l14	BCL2-like 14 (apoptosis facilitator)	0.0012328	1.90529	0.85214	4.55813	0.000375987	0.0717352	1.14546
3.74262	Galnt12	UDP-N-acetyl-alpha-D-galactosamine:polypeptide N-acetylgalactosaminyltransferase 12	2.43421e-05	1.90405	0.812367	7.09322	3.64157e-06	4.68543	1.01192
3.74198	Tek	endothelial-specific receptor tyrosine kinase	4.17321e-07	1.9038	4.73163	10.6437	2.16098e-08	9.50611	4.94761
3.74109	Dpysl3	dihydropyrimidinase-like 3	2.5519e-08	1.90346	6.9965	14.3353	3.61692e-10	13.6168	7.20924
3.73647	Sgol1	shugoshin-like 1 (S. pombe)	3.38046e-06	1.90167	2.15477	8.64938	3.22265e-07	7.00938	2.36175
3.73609	Pgm1	phosphoglucomutase 1	1.36146e-07	1.90153	5.28498	11.9618	4.4561e-09	11.0882	5.49682
3.73605	TR157685|c0_g1	NA	0.00191878	1.90151	-0.0946972	4.30438	0.000624694	-0.269135	0.12974
3.7332	Hjurp	Holliday junction recognition protein	1.85066e-06	1.90041	3.10227	9.17503	1.51754e-07	7.67722	3.31186
3.73056	TR61716|c0_g1	NA	0.000155195	1.89939	2.04909	5.82859	3.30674e-05	2.34755	2.29458
3.73024	Rhoj	ras homolog family member J	9.56915e-09	1.89927	5.58335	16.0735	7.16187e-11	15.31	5.7849
3.72917	TR93866|c0_g1	NA	9.61344e-05	1.89886	2.2571	6.13448	1.90069e-05	2.9024	2.50666
3.72789	Slc2a6	solute carrier family 2 (facilitated glucose transporter), member 6	4.79008e-06	1.89836	2.38491	8.35897	4.95281e-07	6.53094	2.63608
3.72477	Htr7	5-hydroxytryptamine (serotonin) receptor 7	4.7332e-05	1.89715	1.05222	6.61495	8.17428e-06	3.82497	1.41703
3.72194	TR34896|c17_g1	NA	0.000297445	1.89605	0.185726	5.41278	7.16412e-05	1.80369	0.39295
3.72148	Slc16a2	solute carrier family 16 (monocarboxylic acid transporters), member 2	8.68436e-08	1.89588	4.21607	12.5818	2.22613e-09	11.8785	4.41871
3.72014	Cd209d	CD209d antigen	3.57361e-05	1.89536	5.06399	6.81545	5.80223e-06	3.62454	5.56073
3.71947	Stard8	START domain containing 8	5.55621e-06	1.8951	4.74524	8.23828	5.93879e-07	6.06839	4.98613
3.71836	Tmem37	transmembrane protein 37	2.62975e-05	1.89467	3.06634	7.03558	4.00773e-06	4.25988	3.47736
3.71536	Npas2	neuronal PAS domain protein 2	1.29083e-06	1.8935	2.09191	9.50048	9.66705e-08	8.22831	2.32702
3.71517	Was	Wiskott-Aldrich syndrome homolog (human)	2.58595e-06	1.89343	3.18124	8.8757	2.32128e-07	7.22661	3.39946
3.71458	Psma8	proteasome (prosome, macropain) subunit, alpha type, 8	0.00067329	1.8932	0.50854	4.91488	0.000186227	0.832401	0.755052
3.71307	TR37383|c1_g1	NA	0.000115332	1.89261	-0.0955335	6.01782	2.34408e-05	2.91297	0.0852511
3.71247	TR42985|c4_g3	NA	0.000369409	1.89238	1.30639	5.27672	9.27239e-05	1.43867	1.5443
3.71229	Tpte	transmembrane phosphatase with tensin homology	0.000257548	1.89231	0.0673297	5.5023	6.05379e-05	1.99638	0.268545
3.70959	TR143776|c0_g2	NA	0.00428718	1.89126	0.307337	3.85233	0.00156342	-1.23132	0.593992
3.70848	Hhat	hedgehog acyltransferase	8.69209e-06	1.89083	1.31072	7.87957	1.02949e-06	5.90189	1.51006
3.70421	Asf1b	anti-silencing function 1B histone chaperone	0.00025804	1.88916	0.356472	5.50065	6.0726e-05	1.95197	0.569171
3.70079	Ncam1	neural cell adhesion molecule 1	5.25128e-07	1.88783	5.77671	10.4018	2.93539e-08	9.13138	6.06506
3.70075	Stat5a	signal transducer and activator of transcription 5A	1.56845e-06	1.88782	2.50769	9.32368	1.2333e-07	7.91141	2.79266
3.70046	Lpcat4	lysophosphatidylcholine acyltransferase 4	3.58828e-05	1.8877	1.1025	6.81269	5.8294e-06	4.195	1.31312
3.69758	Pde7a	phosphodiesterase 7A	1.76503e-08	1.88658	5.56088	14.9564	1.98977e-10	14.257	5.82861
3.69674	TR61635|c0_g1	NA	0.00352452	1.88625	-0.288389	3.96171	0.00125068	-0.896448	-0.0504043
3.69294	Gm6377	predicted gene 6377	0.0184471	1.88477	-0.376717	3.034	0.00836325	-2.68176	0.0296192
3.69158	Mmp2	matrix metallopeptidase 2	6.67798e-07	1.88424	9.39202	10.1544	4.03903e-08	8.71529	9.59908
3.68755	TR152694|c0_g1	NA	0.00397469	1.88266	-0.0452871	3.89412	0.00143552	-1.08829	0.209772
3.68605	Tlr6	toll-like receptor 6	5.02583e-06	1.88208	2.19885	8.31985	5.25199e-07	6.49973	2.42322
3.68013	TR128278|c0_g1	NA	0.000626108	1.87976	-0.132793	4.95753	0.00017139	0.979794	0.0814888
3.67906	Trem2	triggering receptor expressed on myeloid cells 2	0.000183444	1.87934	3.93837	5.72164	4.02533e-05	1.93169	4.47358
3.67821	Galnt6	UDP-N-acetyl-alpha-D-galactosamine:polypeptide N-acetylgalactosaminyltransferase 6	4.44003e-07	1.879	3.26853	10.5823	2.33445e-08	9.56635	3.46883
3.67743	Tnfrsf1b	tumor necrosis factor receptor superfamily, member 1b	1.13013e-07	1.8787	5.94548	12.1912	3.43536e-09	11.3142	6.18083
3.67614	TR14548|c0_g3	NA	0.000339483	1.87819	-0.413383	5.32806	8.41006e-05	1.68704	-0.224688
3.67538	Gpr97	NA	6.04752e-05	1.87789	1.40931	6.44729	1.09335e-05	3.52342	1.65344
3.675	Hmmr	hyaluronan mediated motility receptor (RHAMM)	1.43764e-06	1.87774	3.93396	9.40122	1.10789e-07	7.89562	4.14448
3.67349	TR91506|c0_g1	NA	0.00015962	1.87715	0.00206992	5.81027	3.41967e-05	2.53696	0.193907
3.67173	Sult1c2	sulfotransferase family, cytosolic, 1C, member 2	0.000122772	1.87646	2.49852	5.97742	2.52172e-05	2.51128	2.77734
3.67131	Arrb2	arrestin, beta 2	1.95175e-07	1.87629	3.95414	11.5047	7.57767e-09	10.6385	4.17108
3.66974	Il4ra	interleukin 4 receptor, alpha	4.33655e-08	1.87568	5.64859	13.5218	8.19518e-10	12.7936	6.00096
3.66925	Snora44	small nucleolar RNA, H/ACA box 44	0.00572174	1.87549	5.665	3.69219	0.00216981	-2.42978	5.96192
3.66907	Irf7	interferon regulatory factor 7	0.000287784	1.87542	4.60929	5.43339	6.89104e-05	1.12345	5.04623
3.6669	Ednra	endothelin receptor type A	7.27795e-07	1.87456	4.96514	10.0652	4.53808e-08	8.73648	5.20803
3.66452	Acap1	ArfGAP with coiled-coil, ankyrin repeat and PH domains 1	8.88852e-07	1.87363	4.48979	9.86925	5.87804e-08	8.45832	4.78652
3.66227	Gzma	granzyme A	0.00543006	1.87274	0.768172	3.72098	0.00204548	-1.48341	1.17606
3.66107	TR110253|c0_g1	NA	0.000290537	1.87227	0.557552	5.42782	6.96376e-05	1.85101	0.946049
3.66018	Kif15	kinesin family member 15	2.20068e-06	1.87191	2.86069	9.01728	1.89618e-07	7.48244	3.0645
3.65601	C1ra	complement component 1, r subcomponent A	5.76959e-07	1.87027	7.08054	10.3041	3.32767e-08	8.9291	7.28925
3.65497	Csf3r	colony stimulating factor 3 receptor (granulocyte)	6.25137e-07	1.86986	4.06435	10.2252	3.6845e-08	8.99493	4.31169
3.65309	TR37337|c0_g1	NA	0.000131151	1.86912	1.57704	5.93416	2.72756e-05	2.60327	1.79818
3.65148	TR75076|c0_g1	NA	0.000302317	1.86848	0.827974	5.40202	7.31116e-05	1.70671	1.06003
3.64989	Syk	spleen tyrosine kinase	4.48467e-07	1.86785	4.77859	10.568	2.3768e-08	9.40962	4.99038
3.64953	Sema6b	sema domain, transmembrane domain (TM), and cytoplasmic domain, (semaphorin) 6B	5.1158e-07	1.86771	3.07189	10.4296	2.83334e-08	9.35266	3.35531
3.64855	TR31131|c0_g1	NA	5.20681e-05	1.86732	0.212682	6.54826	9.17244e-06	3.80287	0.415806
3.64662	Nxpe2	neurexophilin and PC-esterase domain family, member 2	4.46339e-08	1.86656	4.10672	13.4773	8.58104e-10	12.8453	4.31922
3.6418	TR66449|c2_g1	NA	0.000992267	1.86465	0.141217	4.68574	0.000291964	0.376823	0.547519
3.64172	TR83532|c0_g1	NA	0.000576095	1.86462	-0.376484	5.00653	0.00015584	1.05726	-0.0348717
3.64057	Rab3il1	RAB3A interacting protein (rabin3)-like 1	7.96277e-07	1.86416	5.74572	9.97821	5.08801e-08	8.52849	5.99035
3.63969	Tmem100	transmembrane protein 100	2.06577e-05	1.86382	3.41875	7.20939	3.00621e-06	4.59167	3.65241
3.63669	Dennd2a	DENN/MADD domain containing 2A	1.60491e-07	1.86262	4.3603	11.7438	5.72807e-09	10.9104	4.56506
3.63534	Htra4	HtrA serine peptidase 4	0.000725731	1.86209	0.215371	4.86787	0.000204127	0.776451	0.439934
3.63421	Rad51	RAD51 recombinase	1.2263e-05	1.86164	3.32899	7.60397	1.58837e-06	5.22713	3.55401
3.63072	Exoc3l	exocyst complex component 3-like	9.41129e-06	1.86026	2.18653	7.81657	1.1358e-06	5.71874	2.40219
3.63009	TR156669|c0_g1	NA	3.28961e-05	1.86	0.116432	6.87418	5.2534e-06	4.34464	0.376411
3.62999	Osmr	oncostatin M receptor	3.97306e-08	1.85996	6.62579	13.7009	6.82063e-10	12.965	6.83697
3.62254	Junb	jun B proto-oncogene	5.89042e-06	1.857	6.30572	8.18571	6.43102e-07	5.85541	6.6522
3.62095	Stk32c	serine/threonine kinase 32C	0.000322502	1.85637	-0.0548429	5.36227	7.88188e-05	1.7484	0.140387
3.61481	TR141262|c0_g1	NA	0.00365041	1.85392	0.387933	3.94223	0.00130133	-1.06804	0.665395
3.61446	TR56352|c0_g1	NA	0.000513921	1.85378	1.24693	5.07477	0.00013657	1.03409	1.47945
3.61336	Foxs1	forkhead box S1	0.00112792	1.85334	0.905533	4.61014	0.000339093	0.201952	1.15342
3.61295	Spon1	spondin 1, (f-spondin) extracellular matrix protein	1.88661e-07	1.85318	6.42376	11.5566	7.12854e-09	10.5519	6.63648
3.61074	TR110970|c0_g1	NA	0.000679091	1.85229	0.691147	4.90956	0.000188172	0.788829	0.916502
3.60691	Dok1	docking protein 1	2.35634e-07	1.85076	2.90656	11.2935	9.74032e-09	10.4674	3.09851
3.60646	Rab23	RAB23, member RAS oncogene family	5.31364e-07	1.85058	5.0522	10.3848	3.00008e-08	9.13906	5.25674
3.60319	Gria4	glutamate receptor, ionotropic, AMPA4 (alpha 4)	0.00286663	1.84927	1.71588	4.07763	0.000987993	-0.926207	2.14137
3.60209	TR127234|c0_g1	NA	0.00551213	1.84884	-0.0976347	3.71293	0.00207949	-1.4425	0.183701
3.60119	TR71511|c3_g4	NA	0.00119057	1.84847	-0.139372	4.57817	0.000361308	0.23452	0.123599
3.60029	Sh2d1b1	SH2 domain containing 1B1	0.0032181	1.84811	1.95365	4.01244	0.00112795	-1.03657	2.69369
3.5995	TR41597|c0_g1	NA	0.000215553	1.8478	0.119413	5.6156	4.8993e-05	2.17665	0.308254
3.59843	TR61582|c0_g1	NA	0.0010074	1.84737	-0.12771	4.67634	0.00029744	0.468957	0.0888341
3.59841	Insr	insulin receptor	8.14079e-07	1.84736	7.01142	9.95649	5.23603e-08	8.44648	7.37002
3.59788	Bmp1	bone morphogenetic protein 1	6.82053e-07	1.84715	6.50555	10.137	4.13162e-08	8.7214	6.70585
3.59628	Hpd	4-hydroxyphenylpyruvic acid dioxygenase	0.000440023	1.8465	-1.10115	5.16675	0.000114416	1.38629	-0.483497
3.59593	Cdkn3	cyclin-dependent kinase inhibitor 3	9.38021e-06	1.84636	2.84502	7.81943	1.13073e-06	5.6338	3.07805
3.59306	Dram1	DNA-damage regulated autophagy modulator 1	4.47239e-08	1.84521	5.50674	13.4683	8.66111e-10	12.7569	5.71598
3.59204	Sacs	sacsin	1.2237e-07	1.8448	6.07414	12.099	3.81227e-09	11.2075	6.27165
3.59038	TR24626|c1_g1	NA	0.000206322	1.84414	0.00242697	5.6464	4.62675e-05	2.25157	0.17187
3.58746	Fam46b	family with sequence similarity 46, member B	7.84331e-07	1.84296	4.09242	9.99345	4.98683e-08	8.66043	4.40677
3.5861	TR89913|c0_g1	NA	8.28644e-05	1.84241	0.135557	6.23626	1.58535e-05	3.27691	0.315548
3.58606	Ctla2b	cytotoxic T lymphocyte-associated protein 2 beta	0.000326545	1.8424	2.72279	5.35405	8.00553e-05	1.32874	2.97091
3.58588	Wdr1	WD repeat domain 1	2.67921e-08	1.84233	7.85155	14.2724	3.8475e-10	13.5382	8.05843
3.58345	TR132612|c0_g1	NA	0.00162436	1.84135	-0.201939	4.40001	0.000515543	-0.081982	-0.00727433
3.57853	Mmp14	matrix metallopeptidase 14 (membrane-inserted)	2.42528e-07	1.83937	8.46133	11.2594	1.01474e-08	10.147	8.69221
3.57775	Myog	myogenin	0.000618267	1.83905	1.82642	4.9649	0.000168955	0.835842	2.31607
3.57699	TR70616|c0_g1	NA	0.00506425	1.83875	0.498011	3.76022	0.00188755	-1.42016	0.773212
3.57179	TR81890|c0_g1	NA	0.000921072	1.83665	0.28864	4.72975	0.000267687	0.443795	0.649116
3.5689	Pde10a	phosphodiesterase 10A	1.21873e-06	1.83548	2.95001	9.55549	8.96746e-08	8.24383	3.1653
3.56727	Pif1	PIF1 5'-to-3' DNA helicase	8.44803e-05	1.83482	0.733658	6.22292	1.62338e-05	3.21282	0.926668
3.566	Xdh	xanthine dehydrogenase	6.33346e-09	1.83431	8.4866	17.1015	2.95395e-11	16.173	8.67377
3.5656	Postn	periostin, osteoblast specific factor	1.13947e-06	1.83415	11.9175	9.62153	8.19772e-08	8.02043	12.2398
3.55971	TR70365|c2_g1	NA	0.00298632	1.83176	0.406298	4.05456	0.00103539	-0.901784	0.79107
3.55738	TR16800|c0_g1	NA	0.00107843	1.83081	-0.139256	4.63655	0.000321797	0.382846	0.0527635
3.55474	Cmtm7	CKLF-like MARVEL transmembrane domain containing 7	8.67428e-07	1.82974	4.00001	9.89658	5.66843e-08	8.57289	4.20625
3.55249	Ncald	neurocalcin delta	0.000402207	1.82883	3.28349	5.22265	0.0001028	0.991912	3.55511
3.55107	Pbx3	pre B cell leukemia homeobox 3	1.08227e-07	1.82825	3.28362	12.2696	3.14602e-09	11.578	3.48411
3.55011	TR28745|c3_g3	NA	0.000107271	1.82786	0.720253	6.0645	2.15496e-05	2.91123	0.972032
3.54891	Tmem255a	transmembrane protein 255A	1.49452e-06	1.82738	2.70636	9.36743	1.1608e-07	7.99964	2.90647
3.54603	Il21r	interleukin 21 receptor	7.73368e-05	1.8262	1.22542	6.28272	1.46006e-05	3.25451	1.45863
3.54079	Gjc1	gap junction protein, gamma 1	5.98539e-07	1.82407	4.02345	10.268	3.48574e-08	9.07003	4.22299
3.5389	Lamb1	laminin B1	3.55907e-08	1.8233	7.84475	13.8877	5.64376e-10	13.1443	8.03962
3.53821	Xpnpep2	X-prolyl aminopeptidase (aminopeptidase P) 2, membrane-bound	5.87897e-06	1.82302	5.9695	8.18784	6.41027e-07	5.88228	6.20145
3.53715	Pdia6	protein disulfide isomerase associated 6	1.36521e-07	1.82259	6.79342	11.9541	4.49578e-09	11.0108	6.99456
3.53548	TR14571|c0_g1	NA	0.00249394	1.82191	-0.373906	4.15559	0.000843562	-0.536112	-0.157277
3.53511	Runx2	runt related transcription factor 2	2.70213e-07	1.82175	4.04469	11.1348	1.17929e-08	10.1821	4.23575
3.5317	TR124381|c0_g1	NA	0.000706404	1.82036	0.256841	4.88412	0.000197748	0.796351	0.470348
3.53052	Kif11	kinesin family member 11	1.39404e-07	1.81988	5.53712	11.915	4.70157e-09	11.018	5.72789
3.52366	TR134370|c0_g1	NA	0.127585	1.81707	-1.52222	1.88519	0.0789037	-4.80019	-0.24001
3.52304	TR132647|c0_g1	NA	0.000193595	1.81682	-0.00182931	5.68653	4.29518e-05	2.31041	0.199444
3.52279	Dclk1	doublecortin-like kinase 1	7.67662e-08	1.81672	6.66064	12.738	1.8775e-09	11.9268	6.87539
3.51033	Tnfrsf26	tumor necrosis factor receptor superfamily, member 26	2.24015e-07	1.81161	5.09003	11.3566	9.03268e-09	10.3724	5.2827
3.50882	Grn	granulin	9.30262e-08	1.81099	5.96856	12.4772	2.49776e-09	11.6433	6.18175
3.50772	TR36031|c0_g1	NA	0.000387461	1.81053	-0.224792	5.24625	9.82698e-05	1.54091	-0.055872
3.50571	Oaf	out at first homolog	1.31186e-06	1.80971	5.07766	9.48549	9.86747e-08	7.90232	5.28321
3.50532	Pcyox1l	prenylcysteine oxidase 1 like	3.06152e-07	1.80955	2.7406	10.9986	1.39199e-08	10.1251	2.92377
3.50497	TR114075|c0_g1	NA	0.000659885	1.8094	-0.497222	4.92651	0.000182056	0.904906	-0.0866851
3.50405	Kifc1	kinesin family member C1	4.93989e-07	1.80902	2.99801	10.4704	2.6897e-08	9.43507	3.18737
3.50215	TR33245|c0_g1	NA	0.00051843	1.80824	-0.218243	5.06925	0.000138034	1.19668	-0.0390633
3.49603	Snora43	small nucleolar RNA, H/ACA box 43	0.00016835	1.80572	2.37916	5.77582	3.64293e-05	2.18421	2.59602
3.49231	TR104575|c0_g2	NA	0.00830876	1.80418	-0.238891	3.48101	0.00334656	-1.87505	0.0258771
3.49226	Itgb1	integrin beta 1 (fibronectin receptor beta)	1.70911e-08	1.80416	8.53363	14.9993	1.91073e-10	14.2586	8.72102
3.48685	Isyna1	myo-inositol 1-phosphate synthase A1	1.27941e-07	1.80192	3.51279	12.0489	4.03539e-09	11.3152	3.7005
3.48633	TR28288|c0_g1	NA	0.000265789	1.80171	1.03104	5.48235	6.28479e-05	1.87633	1.26638
3.48627	Prr11	proline rich 11	0.000117084	1.80169	1.19229	6.00794	2.38627e-05	2.76783	1.41661
3.48374	Gsap	gamma-secretase activating protein	2.42145e-06	1.80064	3.83132	8.93439	2.13398e-07	7.22512	4.04024
3.48288	1810037I17Rik	RIKEN cDNA 1810037I17 gene	6.27256e-08	1.80028	5.86716	13.0359	1.36336e-09	12.2655	6.12908
3.4819	Pcbp3	poly(rC) binding protein 3	0.00124055	1.79987	0.232216	4.55452	0.000378694	0.175674	0.446515
3.48034	Efhd2	EF hand domain containing 2	7.26947e-08	1.79923	5.76934	12.819	1.72002e-09	12.0353	5.98202
3.47985	TR16399|c0_g1	NA	0.000114388	1.79903	2.09142	6.02403	2.31793e-05	2.66381	2.3217
3.47658	TR135039|c0_g1	NA	6.9718e-05	1.79767	0.00276704	6.35071	1.29502e-05	3.47288	0.210026
3.47592	Sphk1	sphingosine kinase 1	1.29801e-07	1.79739	5.40206	12.021	4.1652e-09	11.1315	5.67037
3.47213	TR148649|c0_g2	NA	0.0189341	1.79582	-0.156432	3.0193	0.00861785	-2.71864	0.232375
3.47053	Sgce	sarcoglycan, epsilon	4.05995e-06	1.79516	4.69308	8.49335	4.05463e-07	6.47351	4.89902
3.47045	Rgs19	regulator of G-protein signaling 19	5.02014e-07	1.79512	3.57351	10.4506	2.75835e-08	9.35989	3.76209
3.46824	Fxyd6	FXYD domain-containing ion transport regulator 6	3.3335e-07	1.7942	4.98531	10.9004	1.57023e-08	9.82349	5.19398
3.46751	Fam83d	family with sequence similarity 83, member D	9.80576e-06	1.7939	3.60479	7.78493	1.1935e-06	5.51683	3.81813
3.46606	Ehf	ets homologous factor	3.3446e-05	1.7933	4.85244	6.86177	5.36469e-06	3.73841	5.17915
3.46516	Wdr90	WD repeat domain 90	5.15804e-07	1.79292	2.74641	10.4205	2.86638e-08	9.38878	2.92287
3.46423	Odc1	ornithine decarboxylase, structural 1	3.49681e-06	1.79254	6.98494	8.62226	3.3532e-07	6.52476	7.20184
3.46259	TR94632|c0_g1	NA	0.000297219	1.79185	-0.064695	5.41339	7.1559e-05	1.79516	0.210992
3.46117	Kcnab2	potassium voltage-gated channel, shaker-related subfamily, beta member 2	1.0791e-06	1.79126	4.67414	9.6734	7.64225e-08	8.19564	4.87254
3.45923	Scamp5	secretory carrier membrane protein 5	9.9967e-06	1.79045	3.33785	7.76824	1.22516e-06	5.49859	3.54652
3.45878	Usp35	ubiquitin specific peptidase 35	5.55462e-07	1.79026	2.45912	10.3408	3.17396e-08	9.30728	2.63474
3.45838	TR120047|c1_g2	NA	0.000936486	1.7901	0.114214	4.72002	0.000272868	0.468946	0.38741
3.45517	Fam174b	family with sequence similarity 174, member B	2.80621e-05	1.78876	3.3327	6.98936	4.32916e-06	4.21922	3.55015
3.44721	TR92038|c0_g1	NA	5.77384e-05	1.78543	-0.149393	6.47846	1.0355e-05	3.69764	0.0210719
3.44601	Fxyd2	FXYD domain-containing ion transport regulator 2	2.80335e-06	1.78493	3.10548	8.80205	2.58116e-07	7.10474	3.33176
3.44588	Lrrc46	leucine rich repeat containing 46	0.000676807	1.78487	0.174838	4.91161	0.000187422	0.858965	0.36506
3.44072	Rn7s1	7S RNA 1	0.103595	1.78271	8.77539	2.01855	0.0617606	-5.77948	9.17468
3.43539	Kif4	kinesin family member 4	1.00629e-06	1.78047	4.74848	9.74434	6.94596e-08	8.28394	4.94127
3.4353	Mov10	Moloney leukemia virus 10	6.81717e-05	1.78044	3.27946	6.36619	1.26024e-05	3.10829	3.50501
3.43285	Tram2	translocating chain-associating membrane protein 2	6.98392e-07	1.77941	3.33817	10.1112	4.27307e-08	8.94778	3.52342
3.43143	TR26265|c0_g1	NA	0.00146084	1.77881	0.23595	4.4609	0.000456402	-0.0180983	0.447257
3.43082	Mxd1	MAX dimerization protein 1	3.44877e-06	1.77855	6.58857	8.63337	3.29906e-07	6.53686	6.96484
3.42717	Ube2t	ubiquitin-conjugating enzyme E2T	0.000209613	1.77702	1.31153	5.63553	4.72114e-05	2.09762	1.51046
3.42615	1700125G22Rik	RIKEN cDNA 1700125G22 gene	0.0102743	1.77659	-0.221532	3.36268	0.00426681	-2.05531	0.11573
3.42354	Hmha1	histocompatibility (minor) HA-1	1.80511e-07	1.77549	4.83116	11.6099	6.69622e-09	10.686	5.04152
3.42182	Melk	maternal embryonic leucine zipper kinase	3.57243e-05	1.77476	1.73246	6.81581	5.79863e-06	4.14106	1.92257
3.42071	TR115155|c0_g1	NA	0.0923185	1.7743	-0.56466	2.09265	0.0537726	-4.39225	-0.0911142
3.42064	Edil3	EGF-like repeats and discoidin I-like domains 3	0.000915041	1.77427	3.60048	4.73398	0.000265464	0.0237026	3.98228
3.4147	Relt	RELT tumor necrosis factor receptor	9.96867e-07	1.77176	3.06789	9.7542	6.85469e-08	8.48462	3.24899
3.41069	TR34236|c0_g2	NA	0.195686	1.77006	-0.0105586	1.59969	0.130489	-5.22255	0.643352
3.40732	TR165856|c0_g1	NA	0.00759491	1.76864	0.407071	3.53238	0.0030116	-1.9781	0.94085
3.40425	Tusc3	tumor suppressor candidate 3	5.78933e-07	1.76734	4.96521	10.2991	3.34913e-08	9.0357	5.15941
3.40021	Slamf6	SLAM family member 6	0.000980927	1.76562	2.06729	4.69296	0.000287836	0.237458	2.45714
3.39912	TR48470|c0_g1	NA	0.000244409	1.76516	1.0468	5.53523	5.69177e-05	1.9615	1.25143
3.39695	Slc43a2	solute carrier family 43, member 2	1.30863e-07	1.76424	5.91349	12.0111	4.21251e-09	11.1023	6.12503
3.39592	Parp3	poly (ADP-ribose) polymerase family, member 3	2.49911e-08	1.7638	4.54888	14.3737	3.48365e-10	13.7395	4.72594
3.39494	Lmo2	LIM domain only 2	2.58595e-06	1.76338	4.77767	8.87599	2.32032e-07	7.03044	4.98421
3.3925	Pdia5	protein disulfide isomerase associated 5	1.25762e-07	1.76235	4.46071	12.0709	3.93558e-09	11.2812	4.64111
3.39217	Plekho2	pleckstrin homology domain containing, family O member 2	3.37901e-07	1.76221	4.68079	10.8854	1.59957e-08	9.81181	4.861
3.39069	TR136486|c0_g1	NA	0.000440878	1.76158	0.579436	5.16553	0.000114684	1.324	0.778315
3.39012	TR87204|c0_g1	NA	5.22557e-05	1.76134	0.104155	6.54542	9.21771e-06	3.79345	0.356846
3.39004	Ebf3	early B cell factor 3	6.80097e-06	1.7613	3.4025	8.07181	7.65101e-07	5.97646	3.59003
3.3889	TR114797|c0_g1	NA	9.23223e-06	1.76082	1.80181	7.83259	1.10771e-06	5.79718	1.97847
3.38843	Fam20a	family with sequence similarity 20, member A	8.20487e-06	1.76062	2.95108	7.92516	9.59115e-07	5.76288	3.21457
3.38647	Entpd7	ectonucleoside triphosphate diphosphohydrolase 7	1.70095e-07	1.75978	4.53412	11.6771	6.19017e-09	10.8067	4.71285
3.38612	Ccrl2	chemokine (C-C motif) receptor-like 2	0.00122107	1.75963	2.44618	4.56379	0.000371783	-0.257796	2.83676
3.38553	Nr4a2	nuclear receptor subfamily 4, group A, member 2	0.00386872	1.75938	1.78259	3.90927	0.00139182	-1.46021	2.20074
3.38479	1600014C10Rik	RIKEN cDNA 1600014C10 gene	2.81495e-07	1.75906	3.68259	11.0931	1.24038e-08	10.1635	3.86286
3.3837	Kif23	kinesin family member 23	3.0082e-06	1.7586	4.18129	8.74114	2.81927e-07	6.89223	4.37809
3.38183	Pcdha12	protocadherin alpha 12	0.00161087	1.75781	0.0126667	4.40476	0.000510661	-0.0683594	0.215189
3.38053	Kcnd1	potassium voltage-gated channel, Shal-related family, member 1	0.000590944	1.75725	0.0739823	4.99136	0.000160493	1.02808	0.258276
3.38015	Polm	polymerase (DNA directed), mu	3.81501e-05	1.75709	0.819073	6.76879	6.28094e-06	4.1473	0.976774
3.37767	TR93594|c0_g1	NA	0.431311	1.75603	-2.00566	0.985488	0.339997	-5.68537	-0.10039
3.37529	TR57904|c0_g1	NA	0.00042345	1.75501	-0.498666	5.18995	0.000109438	1.43393	-0.324274
3.37496	Clca2	chloride channel accessory 2	6.07834e-05	1.75487	3.24334	6.44378	1.10006e-05	3.20392	3.55024
3.37493	Fkbp9	FK506 binding protein 9	3.24926e-08	1.75486	7.66617	14.0082	5.0005e-10	13.2699	7.84295
3.36996	Wsb1	WD repeat and SOCS box-containing 1	6.61276e-07	1.75273	6.33167	10.1655	3.98102e-08	8.7602	6.5287
3.36934	TR8959|c1_g1	NA	9.46549e-05	1.75247	0.885226	6.14514	1.86477e-05	3.02171	1.18325
3.36665	Ptprc	protein tyrosine phosphatase, receptor type, C	1.95553e-05	1.75131	7.03202	7.25309	2.79829e-06	4.31515	7.2434
3.36622	Cd244	CD244 natural killer cell receptor 2B4	4.99799e-07	1.75113	4.2082	10.4552	2.74237e-08	9.29573	4.38772
3.36328	Dbndd1	dysbindin (dystrobrevin binding protein 1) domain containing 1	0.000538302	1.74987	-0.487611	5.04624	0.000144308	1.1518	-0.250537
3.36212	TR40926|c0_g1	NA	0.00454243	1.74937	-0.223576	3.8206	0.00166819	-1.23637	0.02345
3.36204	Maged1	melanoma antigen, family D, 1	2.22549e-08	1.74934	7.35137	14.5946	2.81075e-10	13.8681	7.5286
3.35965	Lmnb1	lamin B1	2.05708e-07	1.74831	4.73685	11.4491	8.09267e-09	10.504	4.91945
3.35759	TR88076|c1_g1	NA	0.000163523	1.74743	0.369635	5.79413	3.52242e-05	2.46768	0.570923
3.35494	Plod3	procollagen-lysine, 2-oxoglutarate 5-dioxygenase 3	3.65559e-08	1.74629	5.10262	13.8352	5.95073e-10	13.1623	5.27955
3.35355	Sh2d5	SH2 domain containing 5	0.000168976	1.74569	0.631405	5.7731	3.66122e-05	2.38967	0.883157
3.35332	Fam131b	family with sequence similarity 131, member B	7.13759e-05	1.74559	2.41649	6.33479	1.33183e-05	3.2076	2.62348
3.35304	TR126482|c0_g1	NA	0.000869646	1.74547	-0.0127821	4.76287	0.000250789	0.551306	0.29503
3.35195	Cald1	caldesmon 1	2.34078e-08	1.745	7.79578	14.4967	3.08997e-10	13.7649	7.9708
3.35108	Spred3	sprouty-related, EVH1 domain containing 3	8.82327e-07	1.74463	2.46312	9.87892	5.80294e-08	8.68936	2.65047
3.35044	TR155480|c0_g1	NA	0.00120225	1.74435	0.10251	4.5723	0.000365544	0.221864	0.29128
3.34953	TR12576|c0_g1	NA	0.00137794	1.74396	-0.295485	4.49484	0.000426505	0.114876	-0.116055
3.34932	Sec16b	SEC16 homolog B (S. cerevisiae)	1.26959e-07	1.74387	4.00738	12.0573	3.9968e-09	11.2952	4.17834
3.34635	TR135271|c0_g2	NA	0.0297019	1.74259	0.0250033	2.76353	0.0144744	-3.27771	0.348215
3.34554	TR1522|c1_g1	NA	0.000387692	1.74224	0.140711	5.24574	9.83648e-05	1.50671	0.296967
3.34117	TR136992|c1_g1	NA	0.000424913	1.74036	1.64251	5.18778	0.000109896	1.1899	1.85691
3.33945	Alox5ap	arachidonate 5-lipoxygenase activating protein	3.93569e-06	1.73961	4.56145	8.52017	3.89688e-07	6.49556	4.81313
3.33907	Vnn1	vanin 1	8.86146e-07	1.73945	4.1442	9.87354	5.84463e-08	8.50164	4.37963
3.33768	TR95773|c0_g1	NA	0.00174727	1.73884	-0.199745	4.35766	0.000561253	-0.16314	-0.0195462
3.33572	Panx2	pannexin 2	0.00443922	1.738	-0.263616	3.83309	0.00162614	-1.2281	0.0342748
3.33543	TR154259|c0_g1	NA	0.000117345	1.73787	1.2858	6.00659	2.39212e-05	2.75808	1.47521
3.33285	Tbkbp1	TBK1 binding protein 1	2.44728e-06	1.73676	1.8402	8.92402	2.16589e-07	7.41201	2.03484
3.33195	Ckap2l	cytoskeleton associated protein 2-like	1.79644e-07	1.73637	3.69579	11.6151	6.65535e-09	10.7956	3.86803
3.32897	TR9991|c0_g1	NA	0.00699064	1.73508	0.125608	3.57943	0.00273439	-1.72865	0.360261
3.32725	TR59654|c0_g1	NA	0.000274055	1.73433	1.39814	5.46395	6.50589e-05	1.78093	1.60896
3.32657	Psmb7	proteasome (prosome, macropain) subunit, beta type 7	3.16357e-05	1.73404	1.31407	6.90154	5.01661e-06	4.32809	1.4843
3.32633	9930012K11Rik	RIKEN cDNA 9930012K11 gene	2.76429e-05	1.73393	1.40959	7.00018	4.25157e-06	4.48208	1.58312
3.325	Wdfy4	WD repeat and FYVE domain containing 4	3.06663e-05	1.73335	4.48447	6.9243	4.82807e-06	3.94754	4.69075
3.32421	Cpm	carboxypeptidase M	0.00492928	1.73301	4.28624	3.77568	0.00182874	-2.09064	4.59914
3.32288	Racgap1	Rac GTPase-activating protein 1	2.61188e-07	1.73243	4.46838	11.17	1.13013e-08	10.1864	4.64424
3.31046	Ces2g	carboxylesterase 2G	0.075567	1.72703	3.34948	2.21625	0.0425343	-5.04499	4.03572
3.30894	Fam167b	family with sequence similarity 167, member B	0.00137105	1.72637	1.55097	4.49765	0.000424117	-0.173752	1.80196
3.30891	TR71996|c0_g1	NA	0.000139062	1.72636	-0.377334	5.89595	2.92395e-05	2.69109	-0.123644
3.30634	TR127237|c1_g1	NA	0.000129916	1.72523	-0.253797	5.94036	2.69701e-05	2.7719	-0.0782104
3.30425	Prdm5	PR domain containing 5	9.99587e-06	1.72432	2.96737	7.76854	1.22458e-06	5.58628	3.18278
3.30208	TR128680|c0_g1	NA	0.000166436	1.72338	1.81172	5.78287	3.59607e-05	2.32219	2.03582
3.30192	Vegfc	vascular endothelial growth factor C	1.64987e-06	1.72331	3.88797	9.27622	1.31739e-07	7.72034	4.06887
3.30192	Kif22	kinesin family member 22	4.37339e-07	1.72331	3.86624	10.6	2.28305e-08	9.52165	4.03677
3.30114	Mif	macrophage migration inhibitory factor	3.45259e-07	1.72296	5.18389	10.86	1.65055e-08	9.72547	5.39253
3.29932	TR74722|c0_g1	NA	0.000308138	1.72217	0.915271	5.39039	7.47356e-05	1.66075	1.11987
3.29877	TR84118|c0_g1	NA	0.00109519	1.72193	0.0531183	4.62696	0.000327972	0.308864	0.255942
3.2977	Sulf2	sulfatase 2	9.98617e-08	1.72146	6.98895	12.3747	2.79807e-09	11.5056	7.21618
3.29711	TR89156|c0_g1	NA	0.00129737	1.7212	-0.655002	4.52925	0.000398229	0.145638	-0.219375
3.29399	TR133418|c1_g1	NA	0.00218675	1.71983	0.134979	4.23068	0.000724748	-0.470437	0.3645
3.29251	Arpc1b	actin related protein 2/3 complex, subunit 1B	1.90569e-06	1.71919	5.13572	9.14751	1.57738e-07	7.39234	5.33628
3.29235	TR90743|c1_g2	NA	0.00016328	1.71912	2.90188	5.79525	3.51523e-05	2.15854	3.12224
3.28739	TR98563|c0_g2	NA	0.00684949	1.71694	-0.0323122	3.59106	0.00266988	-1.67408	0.182767
3.28594	Gbp5	guanylate binding protein 5	7.0802e-05	1.7163	4.58227	6.34037	1.3188e-05	2.8712	4.81687
3.28564	TR63036|c0_g1	NA	0.00222225	1.71618	-0.0921945	4.22084	0.000739295	-0.419353	0.101518
3.28487	Fgf11	fibroblast growth factor 11	5.1894e-05	1.71584	2.07058	6.5505	9.13691e-06	3.60281	2.29307
3.28386	Coro1a	coronin, actin binding protein 1A	3.1983e-05	1.71539	5.35607	6.89331	5.08664e-06	3.77417	5.5735
3.28317	TR30328|c0_g1	NA	0.00195824	1.71509	0.434006	4.29271	0.000639555	-0.392957	0.653289
3.28312	TR103520|c0_g1	NA	0.000378805	1.71507	-0.275951	5.26061	9.56137e-05	1.54403	-0.0881566
3.28285	Rpl37rt	ribosomal protein L37, retrotransposed	1.48567e-05	1.71495	1.86019	7.46083	1.9973e-06	5.17762	2.04422
3.2824	TR8961|c0_g1	NA	0.00392073	1.71475	0.174054	3.90158	0.00141383	-1.09346	0.382673
3.28187	Sash3	SAM and SH3 domain containing 3	5.21967e-05	1.71452	3.8108	6.54643	9.20166e-06	3.36231	4.01782
3.28065	TR140478|c1_g1	NA	1.86573e-05	1.71398	0.953981	7.2881	2.64263e-06	4.93694	1.39367
3.27933	BC100451	cDNA sequence BC100451	8.63538e-05	1.7134	1.17102	6.20809	1.66676e-05	3.12699	1.36788
3.27823	TR98908|c0_g1	NA	0.000214847	1.71292	0.743882	5.61769	4.88024e-05	2.11345	0.931785
3.27505	Snx5	sorting nexin 5	9.89378e-08	1.71152	7.12234	12.3886	2.75526e-09	11.5087	7.31899
3.27414	Jak3	Janus kinase 3	2.67069e-05	1.71112	2.20594	7.02468	4.08124e-06	4.39366	2.44121
3.27348	Utp23	UTP23 small subunit processome component	4.06685e-07	1.71083	4.11255	10.6737	2.08117e-08	9.57386	4.31641
3.27344	Atp8b4	ATPase, class I, type 8B, member 4	7.21616e-06	1.71081	3.01946	8.02486	8.22273e-07	5.93055	3.22477
3.27156	TR141703|c0_g1	NA	0.000461672	1.70998	0.716754	5.13841	0.000120815	1.23407	0.892191
3.2698	Txndc5	thioredoxin domain containing 5	1.63e-08	1.7092	7.22522	15.0768	1.77655e-10	14.3406	7.39113
3.26976	Maged2	melanoma antigen, family D, 2	1.0878e-07	1.70918	6.53847	12.2585	3.18533e-09	11.3778	6.71324
3.26909	Rgs1	regulator of G-protein signaling 1	0.0020086	1.70889	2.71344	4.27818	0.000658542	-0.855106	3.00885
3.26901	Akr1c12	aldo-keto reductase family 1, member C12	0.141405	1.70885	-0.717087	1.8188	0.0889386	-4.9207	0.130162
3.26794	Pmepa1	prostate transmembrane protein, androgen induced 1	2.86818e-08	1.70838	5.28328	14.1753	4.23476e-10	13.5066	5.44752
3.2674	TR51024|c0_g1	NA	0.00236854	1.70814	-0.549133	4.18437	0.000795827	-0.502011	-0.275233
3.2662	Tagln2	transgelin 2	6.33666e-07	1.70762	5.72989	10.2124	3.74592e-08	8.84079	5.95246
3.26599	Praf2	PRA1 domain family 2	9.4179e-08	1.70752	4.2945	12.4597	2.54633e-09	11.7279	4.46052
3.26421	Vcam1	vascular cell adhesion molecule 1	5.81743e-06	1.70674	5.33387	8.19828	6.30957e-07	5.96236	5.53725
3.26256	TR22112|c0_g1	NA	0.00107386	1.706	0.207399	4.63886	0.000320329	0.340686	0.381245
3.2601	Engase	endo-beta-N-acetylglucosaminidase	2.11412e-05	1.70492	2.24219	7.1922	3.09236e-06	4.71961	2.42139
3.25912	Fes	feline sarcoma oncogene	1.79587e-07	1.70448	5.35391	11.6165	6.64485e-09	10.66	5.5427
3.25861	Galnt16	UDP-N-acetyl-alpha-D-galactosamine:polypeptide N-acetylgalactosaminyltransferase 16	3.69741e-06	1.70426	5.83646	8.57244	3.60779e-07	6.53162	6.20134
3.25802	TR44978|c0_g1	NA	0.00167012	1.704	0.829086	4.38351	0.00053288	-0.163178	1.26808
3.25713	Sat1	spermidine/spermine N1-acetyl transferase 1	2.69634e-06	1.7036	4.54788	8.84087	2.44055e-07	7.009	4.72349
3.25535	Tmem104	transmembrane protein 104	3.48784e-07	1.70281	4.1053	10.8447	1.68209e-08	9.80028	4.2906
3.25463	TR96093|c1_g1	NA	0.00730998	1.70249	0.786049	3.55424	0.00287947	-1.92537	1.06691
3.24959	Cers3	ceramide synthase 3	1.99266e-06	1.70026	5.63123	9.10725	1.6694e-07	7.28546	5.9066
3.24819	Lama4	laminin, alpha 4	1.58323e-07	1.69964	7.229	11.7589	5.62848e-09	10.7694	7.39578
3.24561	TR71640|c0_g1	NA	0.00206055	1.69849	-0.255714	4.26424	0.000677307	-0.340847	-0.0890722
3.24337	TR64683|c0_g1	NA	0.000453039	1.69749	0.156299	5.14986	0.000118187	1.29262	0.356619
3.24277	Nnat	neuronatin	9.58573e-05	1.69723	3.71677	6.13658	1.89356e-05	2.74246	4.26783
3.24243	Cyp46a1	cytochrome P450, family 46, subfamily a, polypeptide 1	0.000225825	1.69708	-0.171147	5.58554	5.18136e-05	2.14165	-0.0247779
3.24187	Tbc1d9	TBC1 domain family, member 9	2.19844e-06	1.69683	4.01838	9.01914	1.89117e-07	7.32258	4.20499
3.2395	Plekhs1	pleckstrin homology domain containing, family S member 1	0.000650788	1.69577	0.926797	4.93442	0.000179273	0.812262	1.12176
3.23788	Apitd1	apoptosis-inducing, TAF9-like domain 1	7.11819e-05	1.69505	2.16768	6.33691	1.32688e-05	3.22675	2.36277
3.23327	Pla2g7	phospholipase A2, group VII (platelet-activating factor acetylhydrolase, plasma)	9.68339e-05	1.69299	5.79857	6.12999	1.91602e-05	2.40893	6.14413
3.23022	Nudt9	nudix (nucleoside diphosphate linked moiety X)-type motif 9	7.73254e-06	1.69163	5.21427	7.96945	8.95583e-07	5.57286	5.46674
3.2277	TR118692|c1_g1	NA	0.000423389	1.69051	-0.0233465	5.19029	0.000109368	1.38628	0.187522
3.22323	Tcn2	transcobalamin 2	4.56949e-07	1.68851	6.48642	10.5476	2.43886e-08	9.26442	6.66467
3.22218	TR158529|c0_g1	NA	0.00175295	1.68804	0.764725	4.35578	0.00056337	-0.317705	0.99402
3.22216	Dctpp1	dCTP pyrophosphatase 1	3.1667e-05	1.68803	1.86868	6.90061	5.02447e-06	4.2608	2.0362
3.21917	Dcstamp	dentrocyte expressed seven transmembrane protein	0.0103957	1.68669	0.0957132	3.35641	0.00432207	-2.13437	0.372725
3.21856	TR161224|c0_g1	NA	0.0109746	1.68641	-0.289837	3.32602	0.0046002	-2.1838	-0.0610047
3.21717	Nme4	NME/NM23 nucleoside diphosphate kinase 4	1.42692e-05	1.68579	2.77548	7.49136	1.90163e-06	5.13219	2.94539
3.21676	Dpt	dermatopontin	1.16196e-06	1.68561	7.30269	9.59903	8.4519e-08	7.95858	7.57481
3.21539	TR6419|c0_g1	NA	0.0852595	1.68499	-0.0104151	2.1424	0.048955	-4.52948	0.528622
3.21464	Pgbd5	piggyBac transposable element derived 5	0.00129593	1.68466	0.291605	4.52988	0.000397727	0.0502688	0.623817
3.21324	Hcst	hematopoietic cell signal transducer	7.78307e-05	1.68403	2.23031	6.27773	1.473e-05	3.1	2.43967
3.21283	Inpp5d	inositol polyphosphate-5-phosphatase D	8.88105e-07	1.68385	4.20911	9.87081	5.86586e-08	8.51061	4.38274
3.21257	Aspm	asp (abnormal spindle)-like, microcephaly associated (Drosophila)	1.09809e-07	1.68373	5.7055	12.2444	3.23602e-09	11.394	5.86949
3.2123	Fam162a	family with sequence similarity 162, member A	9.59213e-07	1.68361	4.86547	9.7911	6.52398e-08	8.31529	5.11031
3.20833	Susd1	sushi domain containing 1	1.77287e-05	1.68182	1.55469	7.32759	2.47794e-06	5.00545	1.71342
3.20826	Ephb2	Eph receptor B2	3.88848e-05	1.68179	2.58817	6.75517	6.42827e-06	3.99252	2.97055
3.20581	TR24659|c0_g2	NA	0.0123222	1.68069	0.123832	3.26299	0.0052352	-2.36436	0.381735
3.20487	Atp6v1b2	ATPase, H+ transporting, lysosomal V1 subunit B2	6.51706e-08	1.68026	7.03895	12.9833	1.44194e-09	12.1822	7.20617
3.19991	TR165550|c0_g1	NA	0.00093703	1.67803	0.0815444	4.71965	0.00027307	0.51349	0.2408
3.19807	Gm1673	predicted gene 1673	6.43287e-05	1.6772	1.4282	6.40579	1.17566e-05	3.48499	1.60155
3.19589	Gm166	NA	0.000741604	1.67622	-0.243255	4.85485	0.000209389	0.807356	-0.106693
3.19464	Cd93	CD93 antigen	1.3852e-07	1.67565	7.26528	11.9254	4.64585e-09	10.9654	7.43303
3.19316	Emp3	epithelial membrane protein 3	6.3793e-07	1.67499	5.14696	10.204	3.78676e-08	8.88256	5.31685
3.19022	TR5784|c1_g1	NA	0.00205164	1.67365	-0.117263	4.26667	0.000673995	-0.388238	0.118924
3.18985	TR162919|c1_g2	NA	7.67042e-05	1.67349	2.80734	6.28933	1.44309e-05	3.0188	3.02407
3.18795	Esco2	establishment of sister chromatid cohesion N-acetyltransferase 2	4.29727e-05	1.67263	2.96946	6.68554	7.2405e-06	3.74456	3.15458
3.18778	Aplp1	amyloid beta (A4) precursor-like protein 1	2.8755e-05	1.67255	2.56417	6.97099	4.4643e-06	4.32683	2.78174
3.1857	Ttc12	tetratricopeptide repeat domain 12	0.00153754	1.67161	0.554964	4.43069	0.000484825	-0.10531	0.747034
3.18554	Tmem198b	transmembrane protein 198b	1.29355e-06	1.67154	2.89058	9.49802	9.69953e-08	8.14306	3.05027
3.18511	TR141814|c0_g1	NA	0.00224887	1.67134	0.416707	4.21376	0.000749939	-0.545977	0.628718
3.18397	Kif20b	kinesin family member 20B	7.55764e-07	1.67083	4.30108	10.0302	4.75137e-08	8.71932	4.46949
3.18252	Crym	crystallin, mu	7.79212e-05	1.67017	3.70747	6.27693	1.4751e-05	2.94492	3.99596
3.18175	TR43794|c0_g1	NA	0.000185628	1.66982	1.3782	5.71384	4.08369e-05	2.18893	1.59752
3.18171	Bicc1	BicC family RNA binding protein 1	6.67168e-07	1.6698	6.21939	10.1557	4.0321e-08	8.75816	6.39191
3.18145	Ect2	ect2 oncogene	4.7779e-06	1.66968	4.17829	8.36231	4.92809e-07	6.33323	4.35203
3.17944	Lgals9	lectin, galactose binding, soluble 9	4.97904e-07	1.66877	5.84072	10.4617	2.71968e-08	9.16541	6.07485
3.17253	TR88643|c0_g1	NA	0.000203757	1.66563	0.85955	5.65405	4.5616e-05	2.18491	1.01465
3.17181	TR153027|c0_g4	NA	5.98833e-06	1.66531	1.70529	8.17232	6.56313e-07	6.2777	2.02113
3.16868	Dok3	docking protein 3	1.18895e-06	1.66388	3.5233	9.57835	8.69274e-08	8.16054	3.7351
3.16698	TR105500|c0_g2	NA	0.000318895	1.66311	1.30992	5.36941	7.77612e-05	1.62852	1.53692
3.16384	TR83569|c0_g2	NA	0.000257793	1.66168	1.85851	5.50148	6.06317e-05	1.73996	2.0402
3.16359	Cd302	CD302 antigen	4.19584e-07	1.66156	5.52192	10.6372	2.17859e-08	9.42746	5.69067
3.15896	TR6649|c0_g1	NA	0.00177074	1.65945	-0.143001	4.34978	0.000570201	-0.201192	0.0387556
3.15134	Plk4	polo-like kinase 4	6.45475e-07	1.65597	4.14222	10.1895	3.85872e-08	8.95062	4.30328
3.15133	Hexa	hexosaminidase A	2.47555e-07	1.65596	5.05385	11.2335	1.04682e-08	10.2247	5.21986
3.14931	Cenpn	centromere protein N	2.87291e-05	1.65503	3.0395	6.97171	4.45893e-06	4.20436	3.22191
3.14887	TR85896|c0_g2	NA	0.00457881	1.65484	-0.289098	3.81583	0.00168455	-1.23507	-0.0756619
3.1464	TR9969|c0_g1	NA	0.00037456	1.6537	0.313328	5.2672	9.44196e-05	1.51716	0.463297
3.14563	Kif14	kinesin family member 14	1.00629e-06	1.65335	3.00197	9.74415	6.94772e-08	8.47556	3.15692
3.14268	Ctse	cathepsin E	0.000207463	1.652	3.27864	5.64276	4.65816e-05	1.7483	3.51104
3.14246	TR45411|c0_g1	NA	0.000285517	1.6519	0.201676	5.43821	6.82874e-05	1.81245	0.447924
3.14054	Ext1	exostoses (multiple) 1	3.56337e-08	1.65101	6.2255	13.8769	5.70541e-10	13.157	6.39569
3.13784	Tspan11	tetraspanin 11	0.000204384	1.64977	3.36922	5.65194	4.57948e-05	1.94329	4.23317
3.13486	Nek3	NIMA (never in mitosis gene a)-related expressed kinase 3	8.71318e-05	1.6484	1.03346	6.20213	1.68451e-05	3.14665	1.18084
3.13476	TR65901|c0_g1	NA	0.000932121	1.64836	0.377018	4.72296	0.000271291	0.481721	0.531712
3.13154	Lppr3	NA	7.85672e-06	1.64687	2.30558	7.95757	9.1217e-07	5.96229	2.49539
3.13029	TR71013|c0_g1	NA	0.000327882	1.6463	2.94587	5.35159	8.04291e-05	1.30081	3.15752
3.12572	TR66969|c0_g1	NA	0.00019995	1.64419	2.91678	5.66569	4.46421e-05	1.91019	3.12376
3.12452	Tlr4	toll-like receptor 4	1.09936e-06	1.64364	6.3016	9.65452	7.83968e-08	8.05132	6.49501
3.12448	Tk1	thymidine kinase 1	1.06572e-05	1.64362	3.54989	7.71628	1.32953e-06	5.37499	3.72371
3.1235	Crip1	cysteine-rich protein 1 (intestinal)	3.43745e-06	1.64316	1.93212	8.63662	3.28341e-07	6.98753	2.10136
3.12242	Emilin2	elastin microfibril interfacer 2	1.22439e-06	1.64266	6.51654	9.5507	9.02628e-08	7.90971	6.69691
3.12242	B4galnt1	beta-1,4-N-acetyl-galactosaminyl transferase 1	1.37676e-07	1.64266	5.0149	11.9381	4.57889e-09	11.0646	5.1868
3.12167	Kcp	kielin/chordin-like protein	2.4724e-05	1.64232	2.47153	7.08161	3.71242e-06	4.51453	2.65671
3.11565	Fam114a1	family with sequence similarity 114, member A1	9.86604e-08	1.63954	6.14898	12.3982	2.72601e-09	11.5544	6.31362
3.1152	Galnt10	UDP-N-acetyl-alpha-D-galactosamine:polypeptide N-acetylgalactosaminyltransferase 10	3.54929e-08	1.63933	5.92214	13.8934	5.61166e-10	13.1957	6.09727
3.11458	Casp12	caspase 12	3.39062e-06	1.63904	3.7183	8.64699	3.23392e-07	6.83694	3.89737
3.11455	Crlf2	cytokine receptor-like factor 2	0.000100147	1.63902	2.71547	6.10848	1.99127e-05	2.69139	2.95733
3.1136	Lgi2	leucine-rich repeat LGI family, member 2	0.00445117	1.63858	2.52473	3.83165	0.00163093	-1.75372	2.86261
3.11323	Itga4	integrin alpha 4	3.67922e-05	1.63841	5.36085	6.7949	6.00812e-06	3.63753	5.61786
3.11081	Sepp1	selenoprotein P, plasma, 1	5.4787e-06	1.63729	9.3603	8.25077	5.82775e-07	5.93451	9.54762
3.11006	TR51246|c0_g4	NA	0.00116995	1.63694	1.97884	4.58818	0.000354191	-0.115524	2.28945
3.11004	TR125609|c0_g1	NA	0.00103999	1.63693	-0.265293	4.65768	0.00030862	0.414238	-0.120698
3.10933	Pigz	phosphatidylinositol glycan anchor biosynthesis, class Z	0.00366053	1.6366	0.170906	3.94062	0.00130562	-1.05288	0.38356
3.10871	TR14784|c0_g1	NA	0.000183796	1.63632	1.31436	5.72037	4.03477e-05	2.24048	1.47294
3.10786	Tnfaip3	tumor necrosis factor, alpha-induced protein 3	2.42528e-07	1.63592	5.11247	11.2589	1.01535e-08	10.2238	5.34403
3.10646	Arhgap4	Rho GTPase activating protein 4	1.90419e-06	1.63527	3.8798	9.14947	1.57302e-07	7.51878	4.06567
3.10384	Rcn3	reticulocalbin 3, EF-hand calcium binding domain	9.26188e-08	1.63405	5.91549	12.4875	2.46949e-09	11.6604	6.07199
3.1035	Fancm	Fanconi anemia, complementation group M	1.52682e-06	1.6339	3.52022	9.34869	1.19129e-07	7.85446	3.68488
3.10253	TR93179|c0_g1	NA	0.000642487	1.63345	0.270742	4.94224	0.000176565	0.898479	0.438197
3.10161	Aif1	allograft inflammatory factor 1	0.00034634	1.63302	4.59401	5.31623	8.60098e-05	0.956475	4.8125
3.09985	TR31949|c0_g1	NA	0.00218591	1.6322	1.15143	4.23103	0.000724238	-0.588545	1.35771
3.09914	Ccnyl1	cyclin Y-like 1	3.81407e-07	1.63187	4.50262	10.7454	1.90285e-08	9.63158	4.68182
3.09768	Slc38a6	solute carrier family 38, member 6	9.51268e-08	1.63119	4.95108	12.446	2.58531e-09	11.6534	5.13273
3.0931	Riiad1	regulatory subunit of type II PKA R-subunit (RIIa) domain containing 1	0.000428002	1.62905	1.04359	5.18298	0.000110911	1.27763	1.20705
3.09011	Poc1a	POC1 centriolar protein A	1.36926e-05	1.62766	2.32439	7.52213	1.81005e-06	5.21657	2.49536
3.08602	2610307P16Rik	RIKEN cDNA 2610307P16 gene	0.00378328	1.62575	0.653157	3.92213	0.00135577	-1.09843	0.895411
3.08467	Nek6	NIMA (never in mitosis gene a)-related expressed kinase 6	4.28246e-08	1.62512	6.4862	13.5534	7.93271e-10	12.8108	6.64642
3.08252	Man1c1	mannosidase, alpha, class 1C, member 1	3.50409e-07	1.62411	5.6642	10.8398	1.6922e-08	9.67918	5.82286
3.08207	Cdc6	cell division cycle 6	0.000131196	1.6239	1.60874	5.93385	2.7291e-05	2.58341	1.76948
3.08187	Kif27	kinesin family member 27	8.06684e-05	1.62381	1.18544	6.25472	1.53428e-05	3.23111	1.32818
3.07746	TR155654|c0_g1	NA	0.00262281	1.62174	0.140181	4.12785	0.000892304	-0.676787	0.328921
3.07693	Oasl2	2'-5' oligoadenylate synthetase-like 2	0.000548387	1.62149	1.55075	5.03547	0.000147345	0.88739	1.75977
3.0718	TR149366|c0_g1	NA	0.00158504	1.61908	0.250936	4.41409	0.000501209	-0.103916	0.410933
3.07123	TR87204|c1_g1	NA	0.000164862	1.61882	1.20109	5.78899	3.55589e-05	2.3473	1.39892
3.07103	TR85382|c0_g1	NA	0.00636953	1.61872	-0.285264	3.63257	0.00245191	-1.59279	-0.110499
3.06807	Zyx	zyxin	4.12041e-07	1.61733	5.53227	10.6596	2.11822e-08	9.44825	5.70191
3.06738	TR50081|c0_g1	NA	0.0027221	1.617	-0.500196	4.10621	0.000932325	-0.680684	-0.193753
3.06729	TR68624|c0_g1	NA	0.000280159	1.61697	2.28102	5.44983	6.68094e-05	1.58505	2.46163
3.06667	Thnsl1	threonine synthase-like 1 (bacterial)	1.86652e-05	1.61667	2.1466	7.28744	2.64551e-06	4.87064	2.30088
3.06621	Flt3	FMS-like tyrosine kinase 3	0.000981783	1.61646	1.43631	4.69243	0.000288133	0.251754	1.62944
3.06606	Sorcs2	sortilin-related VPS10 domain containing receptor 2	5.15848e-07	1.61639	5.40338	10.4197	2.86904e-08	9.17665	5.65434
3.06484	Matn4	matrilin 4	0.0256201	1.61581	2.37478	2.84912	0.0121773	-3.4942	2.97192
3.06462	Aprt	adenine phosphoribosyl transferase	2.35467e-07	1.61571	5.67736	11.2967	9.70373e-09	10.2537	5.83558
3.06453	TR53621|c0_g1	NA	0.0162468	1.61567	-0.0774886	3.10673	0.00720914	-2.66466	0.174565
3.06359	Ttll3	tubulin tyrosine ligase-like family, member 3	1.80511e-07	1.61522	4.19833	11.6078	6.71281e-09	10.7452	4.34689
3.06254	Polq	polymerase (DNA directed), theta	6.99952e-06	1.61473	2.19956	8.04872	7.92676e-07	6.09702	2.35036
3.06217	Sbno2	strawberry notch homolog 2 (Drosophila)	7.97895e-08	1.61456	5.77589	12.6865	1.98559e-09	11.8799	5.98063
3.06185	Foxm1	forkhead box M1	2.05708e-07	1.6144	3.4633	11.4481	8.10207e-09	10.6122	3.61004
3.05925	Tnfsf8	tumor necrosis factor (ligand) superfamily, member 8	0.000423389	1.61318	3.78145	5.19015	0.000109397	0.762939	4.08277
3.05866	TR131608|c1_g1	NA	0.00131079	1.6129	1.78399	4.52309	0.000403145	-0.185351	2.02548
3.0566	TR125699|c0_g1	NA	0.00433187	1.61193	0.192284	3.84663	0.00158175	-1.29215	0.517867
3.05596	TR37254|c7_g1	NA	0.00973602	1.61163	0.13679	3.3932	0.00400772	-2.10569	0.355218
3.05586	Bbs5	Bardet-Biedl syndrome 5 (human)	6.57192e-05	1.61158	3.17491	6.39097	1.2066e-05	3.17107	3.34595
3.05548	Espl1	extra spindle pole bodies 1, separase	1.13627e-05	1.6114	2.24029	7.66442	1.44306e-06	5.48277	2.39131
3.05476	TR13876|c2_g1	NA	0.00149243	1.61106	0.21151	4.44783	0.000468488	-0.0376332	0.367247
3.05412	Cebpd	CCAAT/enhancer binding protein (C/EBP), delta	7.32442e-07	1.61076	4.23439	10.0598	4.57048e-08	8.73995	4.44018
3.05179	TR39505|c0_g1	NA	0.00515867	1.60966	-0.263453	3.74942	0.00192974	-1.34945	-0.086111
3.05069	Rwdd2a	RWD domain containing 2A	0.000695314	1.60914	-0.0618376	4.89432	0.000193847	0.859718	0.073313
3.05027	TR67729|c0_g1	NA	0.00213106	1.60894	0.599789	4.24523	0.000703776	-0.582802	0.977991
3.04998	TR68679|c0_g1	NA	0.00104661	1.6088	0.252473	4.65391	0.000310928	0.351307	0.407365
3.04955	Mcm10	minichromosome maintenance 10 replication initiation factor	0.000690965	1.6086	1.742	4.8984	0.000192312	0.581118	1.93849
3.0487	Blmh	bleomycin hydrolase	1.6313e-06	1.60819	7.41799	9.28773	1.29646e-07	7.49961	7.58164
3.04652	Ccl12	chemokine (C-C motif) ligand 12	0.000400714	1.60716	4.45957	5.22488	0.000102362	0.706141	4.91877
3.04431	TR157324|c0_g1	NA	0.00103211	1.60611	0.522977	4.66232	0.000305801	0.318209	0.704761
3.04398	Fmnl3	formin-like 3	9.51268e-08	1.60596	4.25614	12.4483	2.57883e-09	11.7223	4.40308
3.04052	Ampd3	adenosine monophosphate deaminase 3	2.21566e-05	1.60432	4.16838	7.16043	3.2585e-06	4.31923	4.45393
3.04026	Ckap2	cytoskeleton associated protein 2	1.66303e-06	1.6042	4.66544	9.26967	1.32946e-07	7.62114	4.82349
3.03893	Myadm	myeloid-associated differentiation marker	1.05754e-06	1.60356	5.31729	9.69376	7.43513e-08	8.16683	5.47302
3.03846	TR130822|c0_g2	NA	0.0126711	1.60334	-0.610475	3.24721	0.00540735	-2.3172	-0.360391
3.03802	Rab39b	RAB39B, member RAS oncogene family	0.000132198	1.60313	0.839968	5.92916	2.75243e-05	2.69327	0.983806
3.03791	Slc2a10	solute carrier family 2 (facilitated glucose transporter), member 10	1.08249e-05	1.60308	3.5821	7.70425	1.35501e-06	5.37594	3.74903
3.03662	TR85637|c0_g1	NA	0.000408941	1.60247	0.159561	5.21206	0.000104904	1.41668	0.313889
3.0352	Anxa1	annexin A1	3.74706e-06	1.60179	7.46597	8.56111	3.66846e-07	6.41321	7.67666
3.03371	Nfatc4	nuclear factor of activated T cells, cytoplasmic, calcineurin dependent 4	4.62872e-07	1.60108	3.89974	10.5361	2.4748e-08	9.45289	4.06695
3.03315	TR45563|c0_g1	NA	0.000615746	1.60082	0.640869	4.96709	0.000168237	0.863867	0.875792
3.03302	Tgfbi	transforming growth factor, beta induced	7.55191e-07	1.60076	7.91769	10.0325	4.73717e-08	8.54256	8.27052
3.03196	TR49623|c0_g1	NA	0.000640396	1.60025	0.579987	4.94435	0.000175841	0.848891	0.762759
3.0307	Bex2	brain expressed X-linked 2	0.000778307	1.59965	0.763991	4.82756	0.000220881	0.694645	1.10928
3.02991	TR141047|c0_g1	NA	0.00307125	1.59928	-0.234535	4.03858	0.00106955	-0.776772	-0.0795513
3.02777	Ifnar2	interferon (alpha and beta) receptor 2	3.31924e-07	1.59826	5.38973	10.9079	1.55575e-08	9.7788	5.55038
3.02754	Igf2	insulin-like growth factor 2	1.05003e-05	1.59815	5.50954	7.72999	1.30112e-06	5.219	5.8213
3.02653	Tmc2	transmembrane channel-like gene family 2	1.3111e-05	1.59767	1.35577	7.55393	1.72029e-06	5.35551	1.58322
3.02607	Msn	moesin	2.46804e-08	1.59745	7.40035	14.3968	3.4057e-10	13.6666	7.54991
3.02561	Arpc5	actin related protein 2/3 complex, subunit 5	3.21648e-07	1.59723	6.62154	10.9458	1.48501e-08	9.772	6.78328
3.02465	Igfbp4	insulin-like growth factor binding protein 4	1.61962e-07	1.59677	6.04024	11.7315	5.81088e-09	10.7723	6.1946
3.02367	TR61032|c0_g1	NA	0.00357401	1.5963	0.351774	3.95358	0.00127159	-1.06453	0.57419
3.02352	Plekhf1	pleckstrin homology domain containing, family F (with FYVE domain) member 1	3.68435e-07	1.59623	3.90508	10.7835	1.81477e-08	9.74376	4.05974
3.02145	Vav2	vav 2 oncogene	8.40673e-08	1.59524	5.09096	12.6292	2.11358e-09	11.8508	5.27141
3.02048	1500009L16Rik	RIKEN cDNA 1500009L16 gene	0.000367903	1.59478	2.00368	5.27953	9.22287e-05	1.30562	2.18105
3.02046	Lcp1	lymphocyte cytosolic protein 1	2.50785e-05	1.59477	6.43683	7.07111	3.77768e-06	4.0206	6.609
3.01928	Pofut2	protein O-fucosyltransferase 2	2.34078e-08	1.5942	5.63707	14.4769	3.15004e-10	13.7921	5.78146
3.01848	Lefty1	left right determination factor 1	0.0318582	1.59382	0.417572	2.7238	0.0156787	-3.43904	0.730051
3.01748	Gm1527	predicted gene 1527	0.00473503	1.59334	-0.239726	3.79793	0.00174734	-1.24934	-0.0790645
3.01263	Rnu5g	RNA, U5G small nuclear	0.0338849	1.59102	4.53768	2.68816	0.016841	-4.33681	4.86726
3.01256	Gpr173	G-protein coupled receptor 173	7.02376e-05	1.59099	1.73194	6.34563	1.30665e-05	3.3411	1.90283
3.0115	Rbks	ribokinase	0.00142127	1.59048	1.05632	4.47713	0.000441845	-0.186018	1.38438
3.00793	TR29874|c0_g1	NA	0.000664057	1.58877	0.394341	4.92267	0.000183425	0.814959	0.617319
3.00737	Sdk2	sidekick cell adhesion molecule 2	2.64537e-05	1.5885	4.48675	7.03184	4.03277e-06	4.12436	4.66151
3.0067	TR105574|c0_g1	NA	0.00664572	1.58818	-0.317459	3.60832	0.00257697	-1.62281	-0.145702
3.00668	TR147570|c1_g1	NA	0.0030574	1.58817	0.715908	4.04159	0.00106304	-0.940363	0.917989
3.005	Map1s	microtubule-associated protein 1S	6.2041e-06	1.58737	2.3042	8.14486	6.84314e-07	6.21562	2.45252
3.00483	Pdss1	prenyl (solanesyl) diphosphate synthase, subunit 1	2.24617e-06	1.58728	2.97367	8.9987	1.94693e-07	7.40583	3.13925
3.00479	Mfng	MFNG O-fucosylpeptide 3-beta-N-acetylglucosaminyltransferase	1.25572e-05	1.58727	3.21279	7.58614	1.63412e-06	5.20394	3.38115
3.0033	Mis18bp1	MIS18 binding protein 1	1.92154e-05	1.58655	4.11768	7.26684	2.73607e-06	4.55086	4.27857
3.00321	Plet1	placenta expressed transcript 1	0.000684096	1.5865	3.89446	4.90438	0.00019008	0.155677	4.25252
3.00255	Nans	N-acetylneuraminic acid synthase (sialic acid synthase)	1.01401e-06	1.58619	4.75669	9.73746	7.01052e-08	8.27219	4.91091
3.00062	Mogat2	monoacylglycerol O-acyltransferase 2	6.16172e-05	1.58526	1.40762	6.4348	1.11746e-05	3.48802	1.58019
2.99985	TR72438|c0_g1	NA	0.114217	1.58489	0.373942	1.95552	0.0693913	-4.79626	0.752301
2.99882	TR2320|c0_g1	NA	0.000177409	1.5844	0.452003	5.74244	3.87381e-05	2.34605	0.675807
2.99842	TR153771|c0_g1	NA	0.00345967	1.5842	0.23329	3.97167	0.00122556	-0.91056	0.562989
2.99777	Hist2h3c1	histone cluster 2, H3c1	1.09771e-05	1.58389	9.6253	7.6921	1.38125e-06	5.03876	9.79438
2.99766	Qsox1	quiescin Q6 sulfhydryl oxidase 1	1.11594e-07	1.58384	6.78043	12.2174	3.3356e-09	11.3216	6.92686
2.99709	Mtcl1	microtubule crosslinking factor 1	9.52821e-06	1.58356	3.41575	7.80695	1.15303e-06	5.55793	3.57419
2.99622	Hspg2	perlecan (heparan sulfate proteoglycan 2)	2.9539e-05	1.58314	9.22156	6.95243	4.60537e-06	3.78071	9.39327
2.99562	Slamf8	SLAM family member 8	0.000237309	1.58286	3.12019	5.55363	5.49924e-05	1.60559	3.32464
2.99536	Zwint	ZW10 interactor	6.11751e-06	1.58273	4.53579	8.15661	6.72188e-07	5.97369	4.70756
2.99272	Snx32	sorting nexin 32	4.72068e-05	1.58146	1.63101	6.61759	8.1372e-06	3.80105	1.78272
2.99071	Nptx2	neuronal pentraxin 2	0.00269223	1.58049	0.459784	4.11314	0.000919322	-0.738307	0.642303
2.99031	S100a11	S100 calcium binding protein A11	6.39844e-07	1.5803	6.93294	10.1999	3.8071e-08	8.78106	7.13399
2.98967	Ccsap	centriole, cilia and spindle associated protein	4.24179e-05	1.57999	1.24345	6.69458	7.12918e-06	3.98102	1.38253
2.98932	TR127957|c2_g1	NA	0.00112811	1.57982	-0.00256675	4.60997	0.000339203	0.316189	0.130938
2.98853	Arf4	ADP-ribosylation factor 4	1.41373e-07	1.57944	6.68422	11.8932	4.82088e-09	10.9391	6.8352
2.98772	TR117219|c2_g3	NA	0.021021	1.57905	-0.118097	2.96089	0.00970616	-2.95664	0.147434
2.98668	Dcaf12l1	DDB1 and CUL4 associated factor 12-like 1	2.41141e-05	1.57854	1.75791	7.10062	3.59715e-06	4.62239	1.90394
2.98494	Tgfb1	transforming growth factor, beta 1	4.0259e-07	1.5777	4.29233	10.6875	2.04553e-08	9.58418	4.44181
2.98468	TR107509|c1_g5	NA	0.000491205	1.57758	0.648451	5.10183	0.000129627	1.0928	0.986346
2.98339	TR104329|c2_g1	NA	0.000347809	1.57695	0.395283	5.31391	8.63909e-05	1.60209	0.530097
2.98253	Fmod	fibromodulin	4.78018e-06	1.57654	5.88727	8.36169	4.93268e-07	6.17973	6.08327
2.98015	TR97619|c0_g2	NA	0.0214547	1.57539	-0.40883	2.94951	0.00993353	-2.84569	-0.147953
2.97638	TR100683|c0_g1	NA	0.0191337	1.57356	-0.231643	3.01325	0.00872465	-2.75993	0.0149205
2.97614	Myh10	myosin, heavy polypeptide 10, non-muscle	4.98255e-07	1.57344	5.81431	10.4603	2.72458e-08	9.18961	5.98794
2.97554	TR162692|c0_g1	NA	0.00192067	1.57315	0.0582184	4.30382	0.000625399	-0.282827	0.213942
2.97517	Bora	bora, aurora kinase A activator	8.15245e-05	1.57297	2.49533	6.24742	1.55428e-05	3.01958	2.65745
2.97394	TR112535|c0_g1	NA	0.00113626	1.57237	0.335915	4.60571	0.000342081	0.231908	0.503275
2.97217	Adamts15	a disintegrin-like and metallopeptidase (reprolysin type) with thrombospondin type 1 motif, 15	2.75966e-07	1.57152	5.98395	11.1139	1.20958e-08	10.0117	6.13086
2.97171	TR95017|c0_g1	NA	0.0180618	1.57129	-0.271058	3.04602	0.0081607	-2.74726	-0.0405706
2.96729	TR97545|c0_g1	NA	0.000800228	1.56915	-0.159592	4.81113	0.000228112	0.726527	-0.0207721
2.96676	Colec12	collectin sub-family member 12	3.81407e-07	1.56889	7.2839	10.7463	1.90065e-08	9.50316	7.43593
2.96664	Hdc	histidine decarboxylase	1.76299e-05	1.56883	3.63681	7.33164	2.46166e-06	4.72017	3.80571
2.96653	TR114428|c0_g1	NA	0.00193426	1.56877	0.771901	4.29994	0.000630306	-0.408765	0.942567
2.96606	Rad51ap1	RAD51 associated protein 1	2.71467e-05	1.56855	2.38585	7.01303	4.16128e-06	4.36848	2.53964
2.96485	P2rx4	purinergic receptor P2X, ligand-gated ion channel 4	3.4877e-07	1.56796	5.76685	10.8455	1.68039e-08	9.6797	5.91778
2.96399	TR123598|c0_g1	NA	0.00351526	1.56754	0.308665	3.9632	0.0012469	-1.05553	0.527447
2.96287	AB124611	cDNA sequence AB124611	3.01178e-05	1.56699	1.15882	6.93801	4.71814e-06	4.39518	1.29286
2.96045	TR19874|c0_g1	NA	6.19629e-05	1.56582	1.94103	6.43072	1.12546e-05	3.42882	2.08878
2.95873	Elf5	E74-like factor 5	0.00785718	1.56498	0.929264	3.51269	0.00313581	-2.03891	1.15339
2.95763	TR127957|c1_g1	NA	0.00983666	1.56444	0.127467	3.38736	0.00405605	-2.14829	0.34891
2.95397	Cenpq	centromere protein Q	6.39532e-05	1.56266	2.9496	6.4103	1.1664e-05	3.23187	3.11221
2.95386	Cdc25c	cell division cycle 25C	0.000327	1.5626	0.149227	5.35322	8.01821e-05	1.68779	0.269984
2.95183	Ccdc173	coiled-coil domain containing 173	0.00641034	1.56161	0.316986	3.6283	0.00247352	-1.70695	0.543912
2.95132	Ube2l6	ubiquitin-conjugating enzyme E2L 6	1.05962e-05	1.56136	3.89438	7.7212	1.31926e-06	5.31381	4.07932
2.95047	2016-09-09	septin 9	6.40815e-08	1.56094	5.94298	13.0036	1.41101e-09	12.2364	6.08237
2.94936	Kank4	KN motif and ankyrin repeat domains 4	1.11649e-05	1.5604	3.26754	7.67761	1.41324e-06	5.38598	3.44167
2.94685	Arsb	arylsulfatase B	3.02299e-07	1.55917	5.60428	11.014	1.36599e-08	9.92236	5.79938
2.9447	Fam188b	family with sequence similarity 188, member B	1.56449e-05	1.55812	2.09524	7.42446	2.1179e-06	5.1183	2.238
2.94281	Kif3c	kinesin family member 3C	6.93927e-07	1.55719	2.66669	10.1196	4.22629e-08	9.01263	2.80567
2.94101	Lrrc8c	leucine rich repeat containing 8 family, member C	5.14897e-06	1.55631	3.8827	8.299	5.41921e-07	6.24551	4.0445
2.9392	Donson	downstream neighbor of SON	6.40958e-07	1.55542	3.55586	10.1961	3.82572e-08	9.01643	3.69579
2.93771	TR140452|c0_g1	NA	0.0031749	1.55469	-0.0877712	4.02007	0.00111058	-0.854931	0.0701933
2.93585	Tlr8	toll-like receptor 8	0.000133352	1.55378	3.64627	5.92352	2.78081e-05	2.34471	4.1122
2.93452	Colgalt1	collagen beta(1-O)galactosyltransferase 1	1.68572e-07	1.55312	6.30935	11.6893	6.10324e-09	10.7114	6.45549
2.9328	Eno1b	enolase 1B, retrotransposed	2.0161e-06	1.55228	5.80356	9.09738	1.69282e-07	7.26496	6.00888
2.92797	Cdkn1c	cyclin-dependent kinase inhibitor 1C (P57)	4.55626e-07	1.5499	4.83396	10.5506	2.42967e-08	9.39955	5.09427
2.92759	TR86282|c0_g1	NA	0.00751393	1.54971	-0.18419	3.5387	0.00297278	-1.7525	-0.00547505
2.92704	TR62019|c0_g1	NA	0.0676575	1.54944	-0.225517	2.28339	0.0373863	-4.37148	0.773615
2.92628	Ddx39	DEAD (Asp-Glu-Ala-Asp) box polypeptide 39	4.56289e-06	1.54907	5.17693	8.39983	4.65937e-07	6.25943	5.35115
2.9255	TR121659|c0_g1	NA	0.000920375	1.54868	1.45231	4.7303	0.000267399	0.303803	1.63141
2.92518	H19	H19, imprinted maternally expressed transcript	0.000191475	1.54852	7.98229	5.69339	4.24098e-05	1.48437	8.41349
2.92499	TR98685|c0_g1	NA	0.00636953	1.54843	-0.545992	3.63253	0.00245211	-1.58809	-0.31546
2.92171	Ctsh	cathepsin H	1.97253e-07	1.54681	6.74206	11.4917	7.69524e-09	10.4515	6.89187
2.92062	Naip5	NLR family, apoptosis inhibitory protein 5	0.0072945	1.54627	0.0587416	3.55545	0.00287231	-1.79796	0.240181
2.91726	Dock2	dedicator of cyto-kinesis 2	8.67146e-06	1.54462	4.59924	7.88161	1.02623e-06	5.51927	4.75495
2.91578	Lypd1	Ly6/Plaur domain containing 1	0.00108026	1.54388	1.17261	4.63539	0.000322541	0.239433	1.41108
2.91339	Vkorc1	vitamin K epoxide reductase complex, subunit 1	1.3852e-07	1.5427	4.82025	11.9258	4.64377e-09	11.0703	4.95849
2.91279	TR81088|c0_g1	NA	0.000507904	1.5424	0.867009	5.08206	0.000134662	1.09167	1.01507
2.91036	TR50249|c0_g1	NA	0.00156782	1.5412	1.10031	4.42028	0.000495031	-0.199289	1.28887
2.90963	Rras2	related RAS viral (r-ras) oncogene 2	9.56301e-07	1.54083	4.02227	9.79447	6.49458e-08	8.41914	4.16959
2.90956	Gm11201	predicted gene 11201	0.0009335	1.5408	0.78585	4.72197	0.000271823	0.372147	0.992937
2.90945	Nt5c	5',3'-nucleotidase, cytosolic	3.14296e-05	1.54075	4.12697	6.9063	4.97657e-06	3.9209	4.29999
2.90944	TR116722|c1_g1	NA	0.0921507	1.54074	-0.353974	2.09388	0.053649	-4.56897	0.242621
2.90916	Slc26a9	solute carrier family 26, member 9	0.00766533	1.5406	1.58051	3.52731	0.00304311	-2.22246	1.99363
2.90885	Medag	mesenteric estrogen dependent adipogenesis	1.00485e-06	1.54045	5.92327	9.74623	6.92836e-08	8.20076	6.07061
2.90097	Ptgir	prostaglandin I receptor (IP)	0.000159368	1.53654	1.46766	5.81137	3.41279e-05	2.3635	1.63661
2.89881	TR100784|c0_g1	NA	0.00059837	1.53546	0.0726951	4.98386	0.000162846	0.992971	0.208367
2.89785	Basp1	brain abundant, membrane attached signal protein 1	7.94282e-08	1.53498	5.20614	12.6942	1.96917e-09	11.9431	5.38084
2.89705	Kctd11	potassium channel tetramerisation domain containing 11	1.01299e-07	1.53459	4.89622	12.3573	2.85258e-09	11.5434	5.12182
2.89589	Cks1b	CDC28 protein kinase 1b	2.82079e-05	1.53401	2.96518	6.98463	4.36353e-06	4.23098	3.12022
2.89563	Snx6	sorting nexin 6	1.40307e-06	1.53388	6.98885	9.42086	1.07833e-07	7.6982	7.15168
2.89424	TR22017|c0_g1	NA	0.000420115	1.53318	1.08515	5.1955	0.000108281	1.31222	1.24504
2.88986	TR141842|c0_g1	NA	0.00111593	1.531	-0.0842659	4.61623	0.000335019	0.310495	0.052014
2.88921	Rhoc	ras homolog family member C	2.06194e-07	1.53067	4.90874	11.4431	8.15015e-09	10.4805	5.04992
2.88819	TR15581|c0_g1	NA	3.382e-05	1.53017	0.641896	6.85415	5.43416e-06	4.26673	0.88671
2.88779	Rbp1	retinol binding protein 1, cellular	3.45294e-05	1.52997	4.40236	6.83948	5.57076e-06	3.77113	4.56494
2.88713	Hist1h1d	histone cluster 1, H1d	1.38662e-05	1.52963	4.83918	7.51361	1.83494e-06	4.88288	4.99635
2.8866	Gm14023	predicted gene 14023	6.5522e-05	1.52937	2.51476	6.39355	1.20114e-05	3.30249	2.67474
2.88625	Slc43a3	solute carrier family 43, member 3	4.80486e-05	1.52919	3.74704	6.60372	8.33399e-06	3.41682	3.97838
2.88612	Rps6ka1	ribosomal protein S6 kinase polypeptide 1	3.60858e-07	1.52913	4.7683	10.8063	1.76395e-08	9.67949	4.94374
2.88272	Trex1	three prime repair exonuclease 1	1.05375e-05	1.52743	3.16935	7.72607	1.30918e-06	5.41398	3.36026
2.88269	TR72831|c0_g1	NA	0.00270545	1.52741	0.604068	4.11025	0.000924722	-0.797033	0.796453
2.88133	Nup210	nucleoporin 210	0.000108469	1.52674	3.09988	6.05659	2.18583e-05	2.60018	3.27639
2.88104	Snap23	synaptosomal-associated protein 23	1.22059e-06	1.52659	6.32144	9.55391	8.98682e-08	7.90862	6.47917
2.88008	TR100350|c0_g1	NA	0.00229739	1.52611	0.395682	4.20139	0.00076891	-0.583368	0.567063
2.87944	Arfgap3	ADP-ribosylation factor GTPase activating protein 3	2.09378e-08	1.52579	5.91202	14.7155	2.50227e-10	14.0178	6.04352
2.87832	Anxa3	annexin A3	2.13233e-06	1.52523	6.21059	9.04798	1.81534e-07	7.17742	6.39209
2.87803	TR92826|c0_g1	NA	0.00055989	1.52508	-0.353325	5.02304	0.000150933	1.08899	-0.150257
2.877	TR28288|c1_g1	NA	0.00147233	1.52457	-0.231236	4.45616	0.000460748	0.0599748	-0.0748746
2.87688	TR61298|c1_g1	NA	0.239943	1.52451	-0.74881	1.45162	0.167179	-5.23779	-0.0205657
2.87642	TR58424|c0_g1	NA	0.000191475	1.52427	1.76521	5.69328	4.24187e-05	2.02307	2.1254
2.87535	Lancl3	LanC lantibiotic synthetase component C-like 3 (bacterial)	0.000462294	1.52374	0.71041	5.13747	0.000121034	1.20377	0.871336
2.87491	TR9122|c0_g1	NA	0.0153568	1.52352	1.49005	3.13832	0.00675821	-2.98986	1.94323
2.87179	Stx11	syntaxin 11	6.9124e-06	1.52195	3.07113	8.05958	7.79577e-07	5.95245	3.26901
2.87103	TR44458|c0_g1	NA	0.00194154	1.52157	0.671874	4.29767	0.000633194	-0.403065	0.825887
2.87073	TR134937|c0_g1	NA	0.000590227	1.52142	1.01453	4.99207	0.000160271	0.890847	1.16469
2.86809	Cenpm	centromere protein M	0.000333628	1.52009	1.42938	5.33884	8.23967e-05	1.50323	1.58105
2.86801	Steap2	six transmembrane epithelial antigen of prostate 2	1.09617e-05	1.52005	3.04282	7.69322	1.3788e-06	5.40518	3.18306
2.86797	TR38373|c1_g1	NA	0.000377228	1.52003	0.979353	5.2629	9.51981e-05	1.43197	1.11857
2.86713	Slc39a14	solute carrier family 39 (zinc transporter), member 14	2.71711e-06	1.51961	5.33617	8.83268	2.46952e-07	6.91085	5.48959
2.86689	TR86201|c1_g2	NA	0.00747666	1.51949	0.0318282	3.54152	0.00295562	-1.78722	0.195565
2.86512	Mgat4a	mannoside acetylglucosaminyltransferase 4, isoenzyme A	5.05228e-06	1.51859	3.76995	8.31576	5.28436e-07	6.29613	3.91429
2.86502	Shd	src homology 2 domain-containing transforming protein D	0.00168829	1.51855	0.513087	4.37702	0.00053986	-0.174565	0.73015
2.8616	TR41039|c0_g1	NA	0.0139031	1.51682	0.245199	3.19549	0.00601182	-2.57337	0.522958
2.86144	Csrnp1	cysteine-serine-rich nuclear protein 1	0.000844664	1.51674	4.07002	4.77993	0.000242522	-0.116061	4.42377
2.86137	TR163301|c0_g1	NA	0.000546971	1.51671	1.06984	5.03708	0.000146887	0.938367	1.26475
2.86017	Zfp354c	zinc finger protein 354C	8.63625e-08	1.5161	5.56371	12.5895	2.20765e-09	11.8036	5.73101
2.8598	TR130613|c0_g1	NA	0.00198976	1.51591	-0.110686	4.28364	0.000651341	-0.338234	0.0326462
2.85915	Atrnl1	attractin like 1	4.99265e-07	1.51559	6.07259	10.4567	2.73711e-08	9.16788	6.22857
2.85826	Tpcn2	two pore segment channel 2	1.45905e-07	1.51514	3.69407	11.848	5.07782e-09	11.064	3.82497
2.8574	Dsc2	desmocollin 2	0.000163573	1.5147	6.32476	5.79385	3.52427e-05	1.69013	6.6442
2.85729	Crispld2	cysteine-rich secretory protein LCCL domain containing 2	4.00635e-06	1.51465	5.95355	8.50518	3.98424e-07	6.38711	6.10899
2.85587	Kdelr2	KDEL (Lys-Asp-Glu-Leu) endoplasmic reticulum protein retention receptor 2	1.31572e-07	1.51393	6.22982	12.004	4.24663e-09	11.0857	6.36494
2.85302	TR80210|c0_g1	NA	0.000709979	1.51249	0.366818	4.88085	0.000199015	0.767266	0.506335
2.85226	TR69224|c0_g1	NA	0.00386167	1.51211	-0.298625	3.91053	0.00138826	-1.00609	-0.157397
2.85175	Ralgds	ral guanine nucleotide dissociation stimulator	2.4353e-07	1.51185	5.48592	11.2527	1.02286e-08	10.1982	5.65953
2.85021	TR65006|c0_g1	NA	0.000999996	1.51107	0.990891	4.68119	0.000294601	0.293729	1.14767
2.84864	Slc20a1	solute carrier family 20, member 1	5.8904e-06	1.51027	5.55851	8.18628	6.42549e-07	5.8981	5.73582
2.84798	Fam43a	family with sequence similarity 43, member A	1.88661e-07	1.50994	4.43254	11.5532	7.15709e-09	10.6445	4.57656
[truncated: 19,380 more rows]
