# Supplementary material for: Comparative transcriptomic analysis of dermal wound healing reveals de novo skeletal muscle regeneration in Acomys cahirinus
Source: PLoS One. 2019 May 29;14(5):e0216228. doi: 10.1371/journal.pone.0216228 (PMC6541261; doi:10.1371/journal.pone.0216228)
Supplement: S8 Data — Column headers as described in S5 Data. (XLSX) [file pone.0216228.s022.xlsx]

## Sheet: UNFILTERED_DATA
Fold_Change	Gene_Symbol	Gene_Name	Adjusted_p-value	logFC	AveExpr	t	P.Value	B	logCPM
201.404	Agtr2	angiotensin II receptor, type 2	5.76414e-05	7.65395	1.47386	7.3354	2.44664e-06	4.71523	3.46536
152.359	Col26a1	collagen, type XXVI, alpha 1	2.17256e-05	7.25133	0.892964	8.23012	6.01251e-07	5.85396	2.80596
146.63	TR12021|c0_g1	NA	2.49583e-06	7.19603	0.695302	10.5031	2.5804e-08	8.23601	2.58157
117.617	Nrk	Nik related kinase	9.00139e-07	6.87796	1.43289	11.6772	6.18956e-09	10.0659	3.78644
111.884	C1qtnf3	C1q and tumor necrosis factor related protein 3	1.75851e-08	6.80586	3.39534	17.641	1.89194e-11	15.2061	5.10878
111.754	Dynap	dynactin associated protein	6.41383e-07	6.80418	0.273991	12.0753	3.91613e-09	9.44035	2.15114
92.0719	Fbn2	fibrillin 2	2.99358e-09	6.52469	5.869	21.8727	8.40186e-13	19.201	7.44559
79.0908	Myl4	myosin, light polypeptide 4	6.31081e-07	6.30544	0.338495	12.1	3.80809e-09	9.50073	1.80202
73.4175	Sox11	SRY (sex determining region Y)-box 11	4.91281e-08	6.19805	3.41669	15.8808	8.50286e-11	13.8678	4.94439
70.3781	Myh3	myosin, heavy polypeptide 3, skeletal muscle, embryonic	7.95024e-07	6.13706	4.66022	11.8263	5.20644e-09	11.0294	6.0842
58.6675	Nefl	neurofilament, light polypeptide	0.00326134	5.87449	1.29331	4.4175	0.00049779	0.0690564	3.88433
57.7599	Adamts17	a disintegrin-like and metallopeptidase (reprolysin type) with thrombospondin type 1 motif, 17	1.6664e-09	5.852	5.33345	23.8721	2.33848e-13	20.1924	6.68513
53.8575	Mmp12	matrix metallopeptidase 12	4.50799e-06	5.75108	6.5424	9.80716	6.38537e-08	8.51848	8.15047
53.3647	Acan	aggrecan	7.38927e-07	5.73781	1.98396	11.9024	4.76995e-09	10.5214	3.36621
49.9927	Dlk1	delta-like 1 homolog (Drosophila)	5.20621e-07	5.64365	-0.946241	12.3408	2.90559e-09	9.61368	0.658484
49.2677	Sohlh2	spermatogenesis and oogenesis specific basic helix-loop-helix 2	4.7685e-07	5.62257	-0.97097	12.4531	2.56515e-09	9.57147	0.253554
48.1028	Arhgap36	Rho GTPase activating protein 36	8.73498e-07	5.58805	-1.55252	11.7104	5.95474e-09	9.0351	-0.235513
45.914	Adamts16	a disintegrin-like and metallopeptidase (reprolysin type) with thrombospondin type 1 motif, 16	3.24765e-06	5.52086	1.628	10.1895	3.85865e-08	8.20158	3.16157
45.4964	Kera	keratocan	1.20418e-05	5.50768	-2.57751	8.7934	2.61363e-07	6.40901	-0.0417175
44.3964	Ankrd1	ankyrin repeat domain 1 (cardiac muscle)	1.64108e-06	5.47237	4.76583	10.9822	1.42015e-08	10.1055	6.01565
44.0912	Actc1	actin, alpha, cardiac muscle 1	3.80762e-08	5.46242	4.571	16.4072	5.34328e-11	15.3372	5.77218
43.5885	Zcchc5	zinc finger, CCHC domain containing 5	2.87436e-07	5.44587	2.12069	13.2368	1.10252e-09	11.5631	3.3194
41.7133	Peg3	paternally expressed 3	1.69358e-08	5.38244	5.17858	17.7995	1.66364e-11	16.544	6.37428
39.9805	Cthrc1	collagen triple helix repeat containing 1	9.25506e-08	5.32122	5.09581	14.8887	2.12133e-10	14.0624	6.51118
38.7212	Krtap27-1	keratin associated protein 27-1	0.0653665	5.27505	-1.55493	2.57159	0.0212526	-3.33454	2.46406
32.7711	Tnc	tenascin C	5.67265e-10	5.03435	9.05942	26.5673	4.85839e-14	22.3048	11.0504
32.521	Gm11559	predicted gene 11559	0.0151562	5.0233	-0.757203	3.475	0.00338814	-1.80835	2.80559
32.3476	Ddc	dopa decarboxylase	3.15739e-06	5.01559	1.15581	10.234	3.64234e-08	8.34449	2.26934
31.9329	Zim1	zinc finger, imprinted 1	1.88958e-07	4.99697	3.63866	13.7967	6.18722e-10	13.01	4.78538
31.2729	Tnn	tenascin N	2.91694e-05	4.96684	5.4779	7.93062	9.51029e-07	5.97395	7.83616
29.6076	Egfl6	EGF-like-domain, multiple 6	4.7685e-07	4.88789	3.70983	12.4551	2.55937e-09	11.7991	5.54914
28.9929	Mdk	midkine	1.44065e-05	4.85763	3.21052	8.63554	3.2886e-07	7.02571	4.2906
28.6923	5430421N21Rik	RIKEN cDNA 5430421N21 gene	0.0316243	4.84259	1.23537	3.02511	0.00851627	-3.05931	5.7624
28.1471	Krt86	keratin 86	0.00999677	4.81491	2.48882	3.72696	0.00202058	-1.81569	6.331
27.8937	Vash2	vasohibin 2	1.66539e-06	4.80187	2.75395	10.9408	1.49407e-08	9.73425	3.897
26.6216	Igfn1	immunoglobulin-like and fibronectin type III domain containing 1	1.37973e-05	4.73452	0.703857	8.67355	3.1108e-07	6.74633	1.7962
26.093	Tyrp1	tyrosinase-related protein 1	0.000718986	4.70559	-0.215766	5.4074	7.23722e-05	1.85439	1.6891
24.5861	Fgf23	fibroblast growth factor 23	0.000233113	4.61977	-0.0617918	6.23776	1.58113e-05	3.11463	0.957931
23.85	Lrrc15	leucine rich repeat containing 15	1.56735e-05	4.57592	5.45135	8.53631	3.80511e-07	6.77946	6.40777
23.6969	Spp1	secreted phosphoprotein 1	4.20799e-07	4.56663	5.65783	12.6329	2.10524e-09	12.0002	6.66709
23.5028	Krtap14	keratin associated protein 14	0.110595	4.55476	-0.889453	2.2227	0.0420124	-4.09932	3.34676
23.0772	Krt83	keratin 83	0.00646076	4.5284	3.08621	3.9921	0.00117562	-1.33668	6.35548
23.0681	Stmn4	stathmin-like 4	0.000523566	4.52783	-0.994503	5.63266	4.74633e-05	2.10701	0.288144
22.973	Vsig8	V-set and immunoglobulin domain containing 8	0.00176103	4.52187	1.29496	4.81449	0.000226616	0.678611	3.21787
22.8064	S100a3	S100 calcium binding protein A3	0.00558984	4.51136	0.83011	4.0811	0.00098106	-0.826049	3.90673
22.6718	Adamts4	a disintegrin-like and metallopeptidase (reprolysin type) with thrombospondin type 1 motif, 4	2.30781e-07	4.50283	3.05019	13.5598	7.88112e-10	12.3028	4.36358
22.2393	TR90704|c3_g3	NA	4.08367e-06	4.47504	3.97637	9.93354	5.39737e-08	8.80201	4.93333
22.1135	2900011O08Rik	RIKEN cDNA 2900011O08 gene	9.71859e-05	4.46685	-0.155376	6.90343	5.00068e-06	4.04432	0.956069
21.8407	Tceal7	transcription elongation factor A (SII)-like 7	5.54382e-07	4.44895	2.6046	12.2358	3.26748e-09	11.24	3.49096
21.8104	Lyg2	lysozyme G-like 2	0.00126203	4.44694	-0.48363	5.0242	0.000150595	1.17191	1.43016
21.5144	Hk3	hexokinase 3	2.12267e-05	4.42723	1.91555	8.25409	5.79866e-07	6.39697	2.82215
21.486	Ptn	pleiotrophin	2.83182e-06	4.42533	4.91761	10.3494	3.1394e-08	9.32966	5.89779
21.1492	Krt28	keratin 28	0.00155423	4.40253	0.715982	4.89266	0.000194478	0.725373	3.71411
20.0636	Hapln3	hyaluronan and proteoglycan link protein 3	2.84229e-05	4.32651	-0.409097	7.95667	9.13442e-07	5.42416	0.464473
19.6886	Lrrc17	leucine rich repeat containing 17	3.90489e-09	4.29929	6.13944	21.2515	1.27862e-12	19.156	7.00291
19.6601	TR30064|c0_g3	NA	0.000105301	4.2972	-1.51199	6.83842	5.58078e-06	3.82887	-0.137005
19.333	Gbx2	gastrulation brain homeobox 2	0.000200263	4.273	-1.14346	6.35336	1.289e-05	3.18051	0.234274
19.2731	TR61560|c0_g1	NA	8.55633e-06	4.26852	-1.18308	9.13874	1.59696e-07	6.71931	-0.374054
18.9862	Krt31	keratin 31	0.0594209	4.24688	-1.59799	2.63353	0.018786	-3.28765	1.98301
18.9414	Krt33b	keratin 33B	0.0778351	4.24347	0.449975	2.45646	0.0266841	-3.90893	4.11669
18.9022	Mmp11	matrix metallopeptidase 11	5.85763e-06	4.24048	5.74306	9.54719	9.06948e-08	8.17025	6.68305
18.8224	Prdm6	PR domain containing 6	7.43333e-06	4.23438	-0.633799	9.30108	1.27262e-07	7.25964	0.568449
18.7638	Krt81	keratin 81	0.0445868	4.22988	1.03229	2.81601	0.0130203	-3.39923	4.74061
18.3288	A2m	alpha-2-macroglobulin	5.84731e-08	4.19604	3.96238	15.5744	1.12143e-10	14.8141	5.08554
18.2055	Gm11563	predicted gene 11563	0.0352394	4.1863	-2.23897	2.95883	0.00974698	-2.60396	0.64197
17.6138	Nov	nephroblastoma overexpressed gene	2.99358e-09	4.13863	6.63198	22.4135	5.88239e-13	19.9528	7.44218
17.5788	Krtap1-4	keratin associated protein 1-4	0.0146478	4.13576	-0.310119	3.49549	0.00324851	-1.86913	2.8087
17.4496	Prss35	protease, serine 35	1.03064e-08	4.12513	6.26664	19.3951	4.82102e-12	17.9616	7.06203
17.3866	TR112230|c0_g1	NA	0.000308967	4.11991	-0.514631	6.02156	2.32831e-05	2.68884	1.59931
17.2675	Krtap15	keratin associated protein 15	0.100187	4.10999	0.802795	2.2883	0.037034	-4.34724	4.82038
17.2426	Krtap4-16	keratin associated protein 4-16	0.0149186	4.1079	-2.07123	3.48494	0.00331966	-1.64858	0.630153
17.0112	Hsd11b2	hydroxysteroid 11-beta dehydrogenase 2	7.28819e-06	4.08842	1.0604	9.31725	1.24436e-07	7.57115	1.86614
16.8801	Bst1	bone marrow stromal cell antigen 1	6.87971e-05	4.07725	2.18526	7.18149	3.14733e-06	4.7928	3.60826
16.3979	Krt34	keratin 34	0.026829	4.03544	1.55846	3.1272	0.00691371	-2.98927	5.52674
16.0658	P4ha3	procollagen-proline, 2-oxoglutarate 4-dioxygenase (proline 4-hydroxylase), alpha polypeptide III	7.79793e-08	4.00592	4.15699	15.1854	1.60496e-10	14.3069	5.08313
16.0438	Pcdha7	protocadherin alpha 7	0.000476362	4.00394	-0.783576	5.70321	4.16466e-05	2.24063	-0.00229391
15.9724	Fcna	ficolin A	4.63e-06	3.99751	1.45828	9.77696	6.64866e-08	8.14221	2.39229
15.8199	Lrrc25	leucine rich repeat containing 25	9.83026e-05	3.98367	1.20335	6.89021	5.11332e-06	4.21011	2.62844
15.7705	Msr1	macrophage scavenger receptor 1	1.86349e-06	3.97915	6.18424	10.8078	1.7608e-08	9.84507	7.08956
15.5769	Krtap9-3	keratin associated protein 9-3	0.0624951	3.96134	-0.727017	2.60136	0.0200307	-3.57496	3.12498
15.5023	Adam12	a disintegrin and metallopeptidase domain 12 (meltrin alpha)	1.64361e-08	3.95441	6.13652	18.0288	1.3839e-11	16.9376	6.88894
15.4999	Fam101a	family with sequence similarity 101, member A	9.37784e-06	3.95418	1.79955	9.05111	1.80731e-07	7.48214	2.55119
15.4671	TR50694|c3_g1	NA	9.34645e-05	3.95113	-0.303574	6.93591	4.73487e-06	4.11292	0.446563
15.4381	Ptx3	pentraxin related gene	1.11072e-05	3.94842	3.86393	8.86608	2.35361e-07	7.35284	5.57413
15.3903	Uchl1	ubiquitin carboxy-terminal hydrolase L1	0.0521863	3.94395	0.0562303	2.71792	0.0158649	-3.02413	1.81104
15.3347	Krtap7-1	keratin associated protein 7-1	0.0542619	3.93873	1.6499	2.69196	0.0167131	-3.85974	5.70985
15.2284	Tspan11	tetraspanin 11	1.1603e-07	3.92869	3.36922	14.5639	2.89539e-10	13.8109	4.23317
15.225	Krt82	keratin 82	0.000869087	3.92837	-0.45473	5.27464	9.30906e-05	1.61257	1.58107
14.8597	Pglyrp1	peptidoglycan recognition protein 1	0.00274245	3.89334	-0.266987	4.52431	0.000402169	0.241366	2.09216
14.8093	Gpc3	glypican 3	1.48583e-08	3.88843	6.64263	18.5702	9.03534e-12	17.385	7.3991
14.4224	Atp6v0d2	ATPase, H+ transporting, lysosomal V0 subunit D2	0.00404636	3.85024	-0.720206	4.2828	0.000652437	-0.177417	0.150534
14.1501	Col6a6	collagen, type VI, alpha 6	5.32353e-07	3.82275	4.06092	12.2882	3.08127e-09	11.6233	4.96917
14.1146	TR162966|c0_g1	NA	7.98333e-05	3.81912	-1.37864	7.06172	3.83715e-06	4.13642	-0.348234
14.0939	Tchhl1	trichohyalin-like 1	0.0406552	3.817	0.557631	2.87146	0.0116386	-3.20024	3.45638
13.8877	Krt27	keratin 27	0.0033632	3.79574	2.80144	4.39834	0.00051727	-0.613938	5.68657
13.8476	Gprc5d	G protein-coupled receptor, family C, group 5, member D	0.0475054	3.79156	-1.17255	2.7772	0.014081	-3.11356	1.98759
13.8385	TR138543|c0_g1	NA	0.000308055	3.79061	-0.695779	6.02526	2.31279e-05	2.73054	0.118315
13.7006	Krt25	keratin 25	0.00345247	3.77616	3.59156	4.3815	0.000535038	-0.78748	6.84838
13.4232	Gal	galanin	6.49789e-05	3.74665	0.29701	7.22881	2.91186e-06	4.66882	1.05412
13.3974	TR95932|c0_g2	NA	0.00553103	3.74388	-0.366121	4.08842	0.000966597	-0.528048	0.479891
13.2535	Tchh	trichohyalin	0.00487747	3.7283	4.27712	4.16613	0.000825748	-1.26929	7.4833
13.0672	Rasl10b	RAS-like, family 10, member B	0.000115323	3.70788	-1.00023	6.7725	6.24138e-06	3.93948	-0.0577202
13.0569	TR162445|c1_g1	NA	0.000486157	3.70674	2.91264	5.68789	4.2844e-05	2.34069	4.98453
13.0132	Bend5	BEN domain containing 5	3.8792e-08	3.7019	2.38311	16.3444	5.64384e-11	15.0654	3.25814
12.9055	Sv2b	synaptic vesicle glycoprotein 2 b	5.7956e-06	3.68991	3.17019	9.55945	8.91923e-08	8.3106	3.86539
12.9002	Iqsec3	IQ motif and Sec7 domain 3	1.52409e-06	3.68932	0.819844	11.0698	1.27614e-08	9.55671	1.45004
12.8517	Adamts19	a disintegrin-like and metallopeptidase (reprolysin type) with thrombospondin type 1 motif, 19	7.02715e-05	3.68388	0.835843	7.16271	3.24629e-06	4.72618	1.53228
12.844	Dpep1	dipeptidase 1 (renal)	1.9303e-08	3.68302	5.73376	17.475	2.16705e-11	16.5109	6.4328
12.8387	TR83878|c0_g2	NA	0.000616771	3.68243	-0.979869	5.5163	5.89709e-05	1.90244	0.168605
12.7643	Krtap8-1	keratin associated protein 8-1	0.0718267	3.67405	0.0396603	2.50862	0.0240766	-3.83508	3.36777
12.7355	Fn1	fibronectin 1	8.83631e-08	3.67078	10.4681	14.9594	1.98402e-10	14.3233	11.3873
12.5811	TR2851|c0_g1	NA	0.00219243	3.65318	-1.19068	4.66723	0.000302846	0.493152	-0.367575
12.5624	TR21706|c0_g1	NA	0.000732259	3.65104	-1.03409	5.39548	7.40206e-05	1.71707	-0.194062
12.4765	Krtap3-1	keratin associated protein 3-1	0.0556199	3.64115	-1.05736	2.67522	0.0172833	-3.30778	1.91723
12.4401	TR44577|c0_g1	NA	0.000529129	3.63693	-0.66889	5.62448	4.81904e-05	2.11076	0.0569013
12.3915	Siglecf	sialic acid binding Ig-like lectin F	0.00758165	3.63128	-1.0538	3.89652	0.00142852	-0.877222	0.684605
12.3638	TR72826|c0_g1	NA	0.000403946	3.62806	-0.366342	5.8245	3.3316e-05	2.41639	0.697475
12.3144	Sh2d1b1	SH2 domain containing 1B1	1.55926e-05	3.62228	1.95365	8.54415	3.76134e-07	6.8877	2.69369
12.2652	Krt71	keratin 71	0.0033632	3.61649	4.00767	4.39839	0.000517217	-0.777359	6.933
12.0771	TR117266|c0_g1	NA	0.00119665	3.59421	-0.646383	5.06091	0.000140276	1.17572	0.159175
11.9873	TR134578|c0_g1	NA	0.000436264	3.58343	-0.505005	5.7689	3.68962e-05	2.34495	0.252072
11.976	TR25317|c0_g1	NA	0.0001371	3.58207	-1.7102	6.63848	7.84966e-06	3.47537	-0.209712
11.86	TR119680|c0_g1	NA	0.00164477	3.56803	-0.540729	4.85722	0.000208423	0.844329	0.18532
11.8448	Col8a1	collagen, type VIII, alpha 1	1.62634e-08	3.56618	5.59679	18.2015	1.20641e-11	17.0852	6.34707
11.7165	Krt26	keratin 26	0.0242321	3.55047	0.0596815	3.18925	0.00608919	-2.5432	2.73089
11.6134	TR101429|c0_g1	NA	0.000502565	3.53772	-1.3029	5.66256	4.49013e-05	2.06005	0.926607
11.573	TR139195|c0_g1	NA	9.53059e-05	3.53269	-1.83938	6.91883	4.87274e-06	3.84462	-0.521589
11.5304	Htr2a	5-hydroxytryptamine (serotonin) receptor 2A	2.74014e-05	3.52738	1.87114	7.99385	8.62486e-07	6.02822	2.7203
11.5299	TR70255|c0_g1	NA	0.000135079	3.52731	-0.156335	6.65094	7.6834e-06	3.77407	0.501238
11.5257	Mest	mesoderm specific transcript	3.53609e-07	3.52679	4.67162	12.8596	1.64644e-09	12.2223	5.56217
11.4856	TR140385|c0_g1	NA	5.79988e-05	3.52175	-1.59738	7.3285	2.47427e-06	4.42229	-0.497727
11.377	TR105947|c0_g1	NA	0.001307	3.50805	1.16643	5.00114	0.000157477	1.12179	1.9309
11.3304	Cd5l	CD5 antigen-like	0.0141088	3.50213	2.16251	3.51921	0.00309415	-1.81281	3.40112
11.2847	Dct	dopachrome tautomerase	0.000160065	3.4963	0.471282	6.51848	9.65872e-06	3.76535	1.94127
11.2534	Samd14	sterile alpha motif domain containing 14	1.51296e-05	3.4923	0.702058	8.57481	3.59521e-07	6.38759	1.90361
11.2368	Slc13a5	solute carrier family 13 (sodium-dependent citrate transporter), member 5	5.59636e-05	3.49016	-0.264882	7.36779	2.32127e-06	4.72054	0.41401
10.9484	TR22402|c5_g1	NA	0.00354952	3.45264	1.99518	4.36435	0.00055377	-0.0530336	4.1525
10.8985	TR27121|c0_g1	NA	0.000215056	3.44605	-0.709369	6.29789	1.42143e-05	3.13679	-0.0250086
10.8871	Prn	prion protein gene complex	0.056165	3.44455	0.373174	2.66885	0.0175052	-3.17964	1.57836
10.8839	Adamdec1	ADAM-like, decysin 1	0.00474978	3.44412	-0.229685	4.18259	0.000798707	-0.356678	0.604716
10.8408	Pxdn	peroxidasin	1.50068e-08	3.4384	7.80286	18.4623	9.82761e-12	17.3141	8.53831
10.8048	Tm4sf19	transmembrane 4 L six family member 19	0.000108908	3.4336	0.913475	6.81438	5.8127e-06	4.22031	1.51826
10.7587	TR122904|c2_g1	NA	0.000169899	3.42743	0.796294	6.47361	1.04429e-05	3.632	1.54191
10.731	Tnnt2	troponin T2, cardiac	4.19576e-06	3.42372	0.797265	9.90133	5.63281e-08	8.35553	1.35949
10.7021	Plekhg4	pleckstrin homology domain containing, family G (with RhoGef domain) member 4	4.43056e-05	3.41982	1.75068	7.56463	1.69115e-06	5.34073	3.0168
10.5923	TR114913|c0_g1	NA	0.000869087	3.40495	-1.15665	5.27485	9.3055e-05	1.50779	-0.28406
10.5565	Fpr2	formyl peptide receptor 2	0.00927534	3.40006	0.632019	3.77411	0.00183464	-1.09944	3.29481
10.5532	Krt72	keratin 72	0.004871	3.3996	0.723554	4.1671	0.000824137	-0.69011	2.88348
10.4738	Tmem178	transmembrane protein 178	0.000443013	3.38872	-0.6373	5.75729	3.76931e-05	2.40606	0.0776101
10.4597	Mmp13	matrix metallopeptidase 13	0.000128337	3.38677	2.44805	6.68996	7.18585e-06	3.95368	5.85584
10.2842	Glis3	GLIS family zinc finger 3	1.84101e-07	3.36236	3.01937	13.8658	5.76985e-10	12.8521	3.955
10.2548	TR63824|c0_g1	NA	0.00126202	3.35823	2.41566	5.0244	0.000150536	1.15562	4.55144
10.2496	Krtap13-1	keratin associated protein 13-1	0.0817455	3.35749	-0.848742	2.42342	0.0284721	-3.783	2.05127
10.1605	TR76242|c0_g1	NA	0.0154155	3.3449	-1.67341	3.4645	0.00346196	-1.65074	0.366126
10.153	Dmrtc2	doublesex and mab-3 related transcription factor like family C2	9.62733e-05	3.34383	1.58299	6.91174	4.9312e-06	4.3908	2.36056
10.1373	TR84656|c1_g1	NA	0.00114892	3.3416	-0.389003	5.08677	0.000133444	1.21833	0.578303
10.0726	Col19a1	collagen, type XIX, alpha 1	7.0741e-06	3.33236	1.64499	9.34549	1.19659e-07	7.96019	2.28893
10.0347	TR75202|c0_g1	NA	0.00218361	3.32693	-0.838597	4.67081	0.000300708	0.46797	1.72296
10.0194	TR47409|c0_g1	NA	0.00254393	3.32472	-1.25255	4.5718	0.000365911	0.315551	-0.223984
9.94411	Krtap26-1	keratin associated protein 26-1	0.0165786	3.31384	-1.25272	3.42242	0.00377435	-1.89518	1.1549
9.87931	Krtap3-3	keratin associated protein 3-3	0.0758831	3.30441	-0.809636	2.47306	0.0258268	-3.73783	2.14383
9.80556	TR17985|c1_g1	NA	1.01404e-06	3.2936	0.499357	11.5365	7.29853e-09	10.2027	1.23157
9.80275	Pamr1	peptidase domain containing associated with muscle regeneration 1	1.61095e-06	3.29319	5.05186	11.0062	1.379e-08	10.1234	5.67571
9.74745	Sfrp2	secreted frizzled-related protein 2	6.69232e-07	3.28502	5.50678	12.0214	4.16352e-09	11.3124	6.20755
9.67067	Ntn3	netrin 3	1.58424e-07	3.27362	2.59534	14.077	4.66868e-10	13.3166	3.32968
9.64834	TR94810|c1_g2	NA	0.000614392	3.27028	-0.518655	5.52016	5.85455e-05	2.00136	0.0651428
9.60875	Aoah	acyloxyacyl hydrolase	2.24077e-05	3.26435	2.08256	8.20043	6.289e-07	6.3145	3.2262
9.60133	TR69759|c0_g1	NA	0.000281936	3.26323	-1.90831	6.09495	2.0402e-05	2.67801	-0.533265
9.54806	TR74023|c0_g1	NA	0.00040643	3.25521	0.470634	5.82029	3.35745e-05	2.54201	1.21521
9.52922	Hhipl1	hedgehog interacting protein-like 1	6.52722e-06	3.25236	2.46686	9.43317	1.06022e-07	8.04345	3.38883
9.49045	Krtap19-2	keratin associated protein 19-2	0.18379	3.24648	-0.238694	1.86348	0.0820684	-4.93941	3.86713
9.48943	Adamts18	a disintegrin-like and metallopeptidase (reprolysin type) with thrombospondin type 1 motif, 18	2.78435e-07	3.24632	2.79276	13.3027	1.02893e-09	12.6752	3.94951
9.46912	TR146482|c0_g2	NA	7.63608e-05	3.24323	1.81409	7.09589	3.62551e-06	4.70545	2.42047
9.43142	Vcan	versican	3.59466e-08	3.23747	7.78413	16.5126	4.87628e-11	15.731	8.46651
9.41124	TR88398|c0_g2	NA	0.00104742	3.23439	-1.56341	5.15141	0.000117834	1.26229	-0.199912
9.38981	Nlrp12	NLR family, pyrin domain containing 12	0.00943374	3.2311	0.482211	3.7629	0.00187722	-1.12054	2.69946
9.31713	TR19908|c1_g1	NA	0.00174071	3.21988	-1.14309	4.82189	0.00022335	0.747071	-0.214883
9.27124	Ypel1	yippee-like 1 (Drosophila)	2.29678e-05	3.21276	0.0798495	8.17328	6.55362e-07	6.17572	0.772134
9.17982	Lhx8	LIM homeobox protein 8	0.00601653	3.19847	-0.902068	4.03637	0.00107438	-0.631386	1.34533
9.17467	Chrng	cholinergic receptor, nicotinic, gamma polypeptide	8.20378e-06	3.19766	2.26929	9.18614	1.49408e-07	7.78677	2.80133
9.15215	Krtap5-1	keratin associated protein 5-1	0.0225017	3.19411	-1.84752	3.23421	0.00555332	-2.17675	0.468029
9.13489	TR63198|c0_g1	NA	0.00705189	3.19139	-0.0217929	3.93963	0.00130825	-0.810829	0.770563
9.10264	TR121198|c0_g1	NA	0.000128102	3.18628	0.29886	6.69152	7.16674e-06	3.9463	0.868456
9.09093	Nnat	neuronatin	6.09241e-07	3.18443	3.71677	12.138	3.64781e-09	11.4517	4.26783
8.95776	Thbs4	thrombospondin 4	7.00228e-06	3.16314	6.02205	9.3581	1.17589e-07	7.89778	6.8419
8.94771	Saa3	serum amyloid A 3	0.00755821	3.16152	-0.764616	3.8985	0.00142275	-0.882133	2.79303
8.93633	Capn8	calpain 8	0.00141719	3.15968	-0.452198	4.95109	0.000173552	1.03429	0.620635
8.92612	Lox	lysyl oxidase	4.32173e-09	3.15803	7.31308	20.9112	1.61726e-12	19.0578	7.99598
8.91923	TR88655|c0_g1	NA	0.00151895	3.15692	-0.978166	4.90827	0.000188643	0.90504	-0.295926
8.84744	Rnf112	ring finger protein 112	1.1913e-06	3.14526	1.21381	11.3417	9.19467e-09	10.2934	1.93665
8.71528	TR9846|c0_g3	NA	0.00198159	3.12355	-1.00161	4.73663	0.000264082	0.604115	-0.102442
8.70609	Mybph	myosin binding protein H	1.7187e-06	3.12203	4.88504	10.8893	1.59183e-08	9.95397	5.43853
8.65446	C3ar1	complement component 3a receptor 1	3.24765e-06	3.11344	3.65786	10.1947	3.83271e-08	9.13971	4.28679
8.64144	Bgn	biglycan	5.67265e-10	3.11127	7.01706	26.4084	5.307e-14	22.2316	7.62961
8.59992	Cd209g	CD209g antigen	0.114515	3.10432	1.95663	2.19993	0.043882	-4.10341	4.72625
8.5602	Gm11562	predicted gene 11562	0.0853109	3.09764	-0.749459	2.3946	0.0301243	-3.92099	2.23025
8.49473	Lrrn1	leucine rich repeat protein 1, neuronal	4.20799e-07	3.08657	3.40981	12.6325	2.10616e-09	11.9742	3.95004
8.49209	TR153191|c0_g1	NA	0.000519737	3.08612	-0.826265	5.63786	4.70071e-05	2.11814	-0.266546
8.45866	Cxcr1	chemokine (C-X-C motif) receptor 1	0.00161611	3.08043	-1.87945	4.8681	0.000204036	0.768911	-0.307147
8.4213	TR37831|c0_g1	NA	0.00649924	3.07404	-0.897578	3.98874	0.00118369	-0.710131	0.00921957
8.40219	Trem2	triggering receptor expressed on myeloid cells 2	4.93027e-06	3.07077	3.93837	9.71147	7.25982e-08	8.48607	4.47358
8.34725	Kcnn4	potassium intermediate/small conductance calcium-activated channel, subfamily N, member 4	5.33602e-06	3.0613	2.41766	9.63842	8.01227e-08	8.35153	3.04002
8.32052	TR51201|c1_g1	NA	0.00226144	3.05667	1.02885	4.64863	0.000314195	0.492287	2.82149
8.29352	Pirt	phosphoinositide-interacting regulator of transient receptor potential channels	2.41673e-06	3.05198	2.04607	10.543	2.45313e-08	9.50299	2.57233
8.26057	Tbxas1	thromboxane A synthase 1, platelet	0.000140381	3.04624	1.59608	6.61955	8.10977e-06	3.92898	2.31971
8.24497	Shank2	SH3/ankyrin domain gene 2	4.00235e-05	3.04351	0.591551	7.6457	1.48651e-06	5.46606	1.08272
8.23326	TR155368|c0_g1	NA	3.77645e-05	3.04146	-0.887227	7.69935	1.36551e-06	4.99602	-0.284668
8.1988	Dsg4	desmoglein 4	0.0118232	3.03541	0.168107	3.62574	0.00248653	-1.79638	2.88616
8.16877	Steap1	six transmembrane epithelial antigen of the prostate 1	0.00121131	3.03012	1.60126	5.05275	0.000142503	1.21033	2.71525
8.16322	Itm2a	integral membrane protein 2A	2.65461e-08	3.02914	6.17885	16.9957	3.22855e-11	16.1393	6.7391
8.14232	TR85757|c0_g1	NA	0.000420506	3.02544	0.0575711	5.79803	3.49733e-05	2.48244	0.664492
8.11849	Ly6g6d	lymphocyte antigen 6 complex, locus G6D	0.0159118	3.02121	-1.08833	3.44644	0.00359277	-1.84522	0.933614
8.1155	TR6217|c0_g1	NA	0.000842885	3.02068	0.178394	5.29949	8.87912e-05	1.65493	0.769607
8.01583	TR60936|c0_g1	NA	0.00272446	3.00285	-0.798025	4.52843	0.000398878	0.273349	-0.190082
8.01266	Sprr2a1	small proline-rich protein 2A1	0.363973	3.00228	0.352641	1.31219	0.209159	-5.09774	4.93095
7.9788	TR31822|c0_g1	NA	3.61032e-05	2.99617	0.850885	7.73949	1.2818e-06	5.46639	1.83987
7.97654	Prg4	proteoglycan 4 (megakaryocyte stimulating factor, articular superficial zone protein)	0.0285713	2.99576	0.980694	3.08954	0.00746691	-2.38773	3.33524
7.9674	TR159842|c0_g1	NA	1.02681e-05	2.99411	1.03566	8.94918	2.08935e-07	7.06039	2.06458
7.95895	Cd300lf	CD300 antigen like family member F	0.00269543	2.99258	1.67734	4.53475	0.000393888	0.247657	3.03322
7.94499	TR14232|c0_g1	NA	0.000143362	2.99004	-0.927099	6.60454	8.32222e-06	3.5455	-0.321945
7.94151	Prss34	protease, serine 34	0.00267174	2.98941	1.03563	4.53999	0.000389801	0.272135	1.90306
7.93137	Myog	myogenin	1.48669e-05	2.98757	1.82642	8.58806	3.52583e-07	6.94906	2.31607
7.87769	Megf6	multiple EGF-like-domains 6	4.22404e-07	2.97777	5.45311	12.6205	2.13395e-09	11.9501	6.0538
7.87458	Matn4	matrilin 4	0.000506032	2.9772	2.37478	5.65801	4.5282e-05	2.16448	2.97192
7.85876	Cldn10	claudin 10	0.00983082	2.9743	-0.298826	3.73785	0.001976	-1.16824	0.674003
7.8538	Scube2	signal peptide, CUB domain, EGF-like 2	1.1603e-07	2.97339	4.84709	14.5737	2.86798e-10	13.967	5.30506
7.85332	TR62592|c1_g1	NA	0.00245096	2.9733	0.279032	4.59696	0.000348074	0.393171	0.898305
7.82676	TR128823|c0_g1	NA	0.000335453	2.96841	-1.24381	5.95787	2.61263e-05	2.55615	-0.374559
7.81829	TR45813|c0_g1	NA	0.00385579	2.96685	-0.446913	4.31038	0.0006172	-0.144321	1.84893
7.75509	TR4186|c0_g1	NA	0.000587073	2.95514	-0.307433	5.54872	5.54997e-05	1.98735	0.595248
7.71993	Itga11	integrin alpha 11	5.20621e-07	2.94859	4.31397	12.3437	2.89618e-09	11.6826	4.83383
7.70795	Bcl2a1d	B cell leukemia/lymphoma 2 related protein A1d	0.000158518	2.94635	2.8536	6.52586	9.53572e-06	3.71599	3.42705
7.66881	Ptprt	protein tyrosine phosphatase, receptor type, T	5.46965e-05	2.939	-1.01309	7.39084	2.23617e-06	4.98928	-0.0305924
7.66307	TR841|c0_g1	NA	1.36403e-05	2.93792	1.93374	8.6871	3.0499e-07	7.0563	2.4874
7.6577	TR98291|c0_g1	NA	0.000309005	2.93691	-0.384173	6.02095	2.33086e-05	2.83402	0.0724384
7.62999	TR165481|c2_g1	NA	0.0657202	2.93168	-0.0704613	2.56807	0.0214015	-3.29163	1.25657
7.59642	Tenm3	teneurin transmembrane protein 3	2.87436e-07	2.92532	5.55708	13.2416	1.09695e-09	12.6258	6.03478
7.55461	TR34092|c0_g1	NA	1.83629e-05	2.91736	1.37711	8.39545	4.68994e-07	6.61388	1.83771
7.55373	Trem1	triggering receptor expressed on myeloid cells 1	0.0794062	2.91719	0.524559	2.44276	0.0274122	-3.4944	3.05938
7.52385	TR12904|c0_g1	NA	0.00209881	2.91147	-1.6148	4.69779	0.000285104	0.476463	0.594946
7.48198	TR40200|c0_g1	NA	0.00217378	2.90342	-0.428398	4.67395	0.000298847	0.530758	0.0853352
7.43642	Krt33a	keratin 33A	0.064701	2.89461	0.931832	2.57845	0.0209647	-4.06105	4.49442
7.38829	Tlr8	toll-like receptor 8	9.80226e-07	2.88524	3.64627	11.5814	6.92367e-09	10.8244	4.1122
7.3697	Pdpn	podoplanin	2.23594e-06	2.88161	5.67609	10.6384	2.17539e-08	9.66499	7.08019
7.35444	Fpr1	formyl peptide receptor 1	0.027991	2.87862	0.295691	3.10169	0.00728385	-2.31477	3.22992
7.26727	Mmp9	matrix metallopeptidase 9	0.000235501	2.86141	4.51644	6.23125	1.59953e-05	3.1777	6.99336
7.25531	Krtap2-4	keratin associated protein 2-4	0.101149	2.85904	-0.459534	2.28226	0.0374684	-4.17644	2.41091
7.24846	Ptgis	prostaglandin I2 (prostacyclin) synthase	0.000222147	2.85767	1.52721	6.27318	1.48493e-05	3.32045	3.18027
7.22795	TR104572|c0_g1	NA	0.000415495	2.85359	0.275171	5.80681	3.44146e-05	2.52078	0.874497
7.20368	TR98588|c0_g1	NA	0.0013821	2.84873	-0.666274	4.96654	0.000168415	1.00701	0.109441
7.19805	Cdh11	cadherin 11	1.03777e-08	2.84761	7.32238	19.1431	5.82526e-12	17.8273	7.78896
7.17955	TR57186|c0_g1	NA	0.00200933	2.84389	-0.639152	4.72815	0.000268531	0.610991	-0.0596836
7.15318	F2r	coagulation factor II (thrombin) receptor	2.99358e-09	2.83858	5.79061	21.9794	7.82603e-13	19.7361	6.37498
7.1315	TR44831|c1_g1	NA	0.00363857	2.83421	-0.82911	4.34734	0.000573011	-0.0600818	-0.328884
7.06954	Gm5150	predicted gene 5150	2.57659e-06	2.82162	4.67274	10.4536	2.74798e-08	9.44485	5.25602
7.06807	Rnase10	ribonuclease, RNase A family, 10 (non-active)	0.0162262	2.82132	-0.757496	3.43489	0.00367894	-1.70636	1.37216
7.05708	Ibsp	integrin binding sialoprotein	3.56235e-05	2.81907	-0.319848	7.75135	1.25811e-06	5.65492	0.700075
7.04923	TR44978|c0_g1	NA	3.53587e-05	2.81746	0.829086	7.75779	1.24544e-06	5.67758	1.26808
7.03402	Fam171b	family with sequence similarity 171, member B	1.32836e-07	2.81435	4.46665	14.3284	3.64166e-10	13.7058	4.97856
7.00708	Col24a1	collagen, type XXIV, alpha 1	4.0593e-06	2.80881	3.6787	9.94223	5.33569e-08	8.81582	4.37062
7.00425	Emilin1	elastin microfibril interfacer 1	1.62634e-08	2.80823	5.89893	18.17	1.2369e-11	17.0469	6.55215
6.98685	Psd	pleckstrin and Sec7 domain containing	9.90347e-06	2.80464	0.714793	9.00251	1.93641e-07	7.38001	1.15309
6.98016	TR66138|c0_g1	NA	0.000608908	2.80326	-1.51825	5.52575	5.79364e-05	1.85538	-0.429365
6.94734	Atp1b4	ATPase, (Na+)/K+ transporting, beta 4 polypeptide	3.65444e-07	2.79646	3.10344	12.8064	1.74363e-09	12.1052	3.5153
6.89799	Sln	sarcolipin	2.23594e-06	2.78618	3.15738	10.6297	2.19905e-08	9.67232	4.02254
6.87279	Fcrlb	Fc receptor-like B	0.00182684	2.7809	-1.48921	4.79246	0.000236623	0.648188	0.333306
6.86674	Nrip3	nuclear receptor interacting protein 3	2.31879e-05	2.77962	3.92506	8.15979	6.68938e-07	6.30842	4.79182
6.84436	D630003M21Rik	RIKEN cDNA D630003M21 gene	3.04697e-07	2.77492	3.70509	13.0933	1.28275e-09	12.4507	4.13684
6.80498	TR103145|c0_g1	NA	0.000909377	2.76659	-0.390451	5.24538	9.84329e-05	1.52458	0.153797
6.77612	Ifi202b	interferon activated gene 202B	0.0622823	2.76046	1.54842	2.6038	0.0199334	-3.30042	4.49854
6.73515	TR110253|c0_g1	NA	1.79678e-05	2.75171	0.557552	8.4162	4.547e-07	6.5395	0.946049
6.73432	Wnt2	wingless-type MMTV integration site family, member 2	5.11292e-05	2.75153	3.5511	7.44685	2.04276e-06	5.2393	4.7797
6.71408	H19	H19, imprinted maternally expressed transcript	3.66977e-06	2.74719	7.98229	10.0491	4.63485e-08	8.74634	8.41349
6.71223	TR26395|c0_g2	NA	0.000195812	2.74679	2.42702	6.37238	1.24661e-05	3.4804	2.9455
6.7041	Fcgr4	Fc receptor, IgG, low affinity IV	0.000696594	2.74504	3.71163	5.43009	6.93401e-05	1.74474	5.3417
6.69497	TR116904|c2_g1	NA	2.31879e-05	2.74308	2.58011	8.15837	6.70389e-07	6.34242	3.05826
6.67941	TR50517|c0_g1	NA	0.00405012	2.73972	-0.365884	4.28205	0.000653423	-0.178315	0.446592
6.66352	Lhfpl2	lipoma HMGIC fusion partner-like 2	4.64871e-08	2.73629	5.06274	15.9733	7.82831e-11	15.2338	5.5281
6.65465	Fstl1	follistatin-like 1	1.62634e-08	2.73436	9.27524	18.1138	1.29328e-11	17.0488	9.79973
6.62603	TR148247|c0_g1	NA	0.000189846	2.72814	0.817093	6.39775	1.19234e-05	3.53893	1.38532
6.61932	Tmem26	transmembrane protein 26	1.31378e-07	2.72668	5.45249	14.3861	3.44146e-10	13.7927	5.91419
6.59275	Eln	elastin	6.81114e-06	2.72088	5.37	9.38828	1.12786e-07	7.88194	6.16764
6.58946	Nrep	neuronal regeneration related protein	3.04697e-07	2.72016	6.28163	13.1034	1.26907e-09	12.4664	6.70063
6.57931	Lum	lumican	1.04878e-07	2.71794	6.81665	14.7156	2.502e-10	14.0915	7.25686
6.57705	A530058N18Rik	RIKEN cDNA A530058N18 gene	1.80506e-05	2.71744	2.44113	8.41188	4.57639e-07	6.71315	2.90826
6.56514	Irg1	immunoresponsive gene 1	0.0199594	2.71483	-0.484197	3.30874	0.00476625	-1.94158	0.868975
6.54083	TR60333|c0_g1	NA	9.81687e-05	2.70947	0.435096	6.89369	5.08339e-06	4.35766	0.891521
6.50861	TR119049|c0_g1	NA	0.00109763	2.70235	-0.538092	5.11933	0.00012533	1.26891	0.267913
6.49026	Ppic	peptidylprolyl isomerase C	5.59603e-07	2.69828	5.29677	12.2204	3.32443e-09	11.5222	5.70314
6.48076	Myf5	myogenic factor 5	6.0797e-05	2.69616	0.261621	7.28825	2.64199e-06	4.95538	0.730619
6.44262	TR163458|c0_g1	NA	1.25611e-07	2.68765	2.98014	14.4506	3.23164e-10	13.7984	3.69035
6.38759	TR108791|c0_g1	NA	0.000939793	2.67527	-0.38101	5.22141	0.000103044	1.49469	0.0942783
6.37793	Ephb2	Eph receptor B2	1.18593e-06	2.67309	2.58817	11.3506	9.09775e-09	10.5049	2.97055
6.36516	Fgf16	fibroblast growth factor 16	0.000704516	2.6702	-0.177494	5.42148	7.04752e-05	1.86786	0.227845
6.36288	TR38628|c0_g2	NA	0.0133609	2.66968	0.00470487	3.55184	0.00289368	-1.57951	0.497474
6.34089	Slc11a1	solute carrier family 11 (proton-coupled divalent metal ion transporters), member 1	5.61046e-06	2.66469	3.74075	9.59458	8.50308e-08	8.34889	4.2166
6.33642	TR84656|c0_g1	NA	0.00106371	2.66367	0.141489	5.14101	0.000120213	1.36966	0.819764
6.33609	TR61298|c1_g1	NA	0.0500219	2.66359	-0.74881	2.74601	0.0149939	-3.03613	-0.0205657
6.33414	TR49356|c0_g1	NA	0.00250715	2.66315	-0.191904	4.5824	0.000358281	0.366984	0.51691
6.30372	TR124196|c0_g1	NA	0.00166723	2.6562	-0.732953	4.84821	0.000212127	0.807398	-0.0825531
6.27592	Frmd7	FERM domain containing 7	0.00233373	2.64983	-0.0496959	4.62955	0.000326294	0.453017	0.782572
6.24313	Arhgap28	Rho GTPase activating protein 28	1.75851e-08	2.64227	4.47835	17.6939	1.81223e-11	16.5804	4.87967
6.23905	Pcsk5	proprotein convertase subtilisin/kexin type 5	2.88061e-07	2.64133	6.33616	13.2209	1.12105e-09	12.6013	6.98342
6.225	Msx1	msh homeobox 1	0.000201423	2.63807	0.64436	6.34802	1.30117e-05	3.46655	1.061
6.20268	TR9025|c0_g1	NA	0.027894	2.63289	-0.453243	3.10409	0.00724815	-2.30282	1.64825
6.2016	TR84513|c0_g1	NA	0.00183487	2.63264	-0.60199	4.78821	0.000238607	0.733069	-0.146736
6.19521	TR126439|c1_g1	NA	0.0150395	2.63115	-1.7443	3.47948	0.00335711	-1.62369	-0.477113
6.19491	Prr9	proline rich 9	0.0185597	2.63108	2.61263	3.35323	0.00435039	-2.77531	5.14834
6.18994	Gp49a	NA	0.0005418	2.62992	1.52364	5.60818	4.96739e-05	2.19177	2.05256
6.18252	TR16945|c0_g1	NA	0.00416759	2.6282	-0.730674	4.26571	0.000675298	-0.208417	-0.203505
6.16527	Dio3	deiodinase, iodothyronine type III	0.00212198	2.62416	1.12743	4.69048	0.000289244	0.56029	2.34471
6.16316	TR20451|c0_g2	NA	0.000113536	2.62367	0.559832	6.78422	6.11813e-06	4.14523	0.996855
6.16092	TR40829|c1_g1	NA	0.0037688	2.62315	-2.05435	4.32537	0.000598868	-0.16199	-0.371038
6.15548	Galnt16	UDP-N-acetyl-alpha-D-galactosamine:polypeptide N-acetylgalactosaminyltransferase 16	2.66937e-07	2.62187	5.83646	13.3794	9.4977e-10	12.7646	6.20134
6.14683	Wisp1	WNT1 inducible signaling pathway protein 1	1.66539e-06	2.61984	5.28177	10.9512	1.47521e-08	10.0381	5.87769
6.14538	Gria4	glutamate receptor, ionotropic, AMPA4 (alpha 4)	0.000289803	2.6195	1.71588	6.07106	2.12967e-05	2.97854	2.14137
6.1337	TR163069|c0_g1	NA	2.78501e-05	2.61676	1.34736	7.97556	8.8717e-07	5.99903	1.86414
6.11692	TR67444|c0_g1	NA	0.00108535	2.6128	-0.00802833	5.12731	0.000123421	1.35201	0.455735
6.10119	Tbx18	T-box18	1.67578e-06	2.60909	2.1804	10.914	1.54425e-08	10.0012	2.65467
6.10003	TR106501|c0_g1	NA	0.00086728	2.60882	-0.0893745	5.27662	9.27403e-05	1.60162	0.448304
6.09845	Hoxa13	homeobox A13	0.0158918	2.60844	6.60957	3.44715	0.00358751	-2.74723	7.30126
6.09014	TR30968|c1_g1	NA	0.00510122	2.60648	-0.802353	4.13939	0.00087168	-0.438596	-0.144468
6.08863	TR19875|c2_g1	NA	0.000269333	2.60612	0.846668	6.12808	1.92258e-05	3.10798	1.26962
6.05072	TR131907|c5_g2	NA	0.00465329	2.59711	-0.559804	4.19552	0.000778087	-0.333467	0.0148492
6.0472	Krt35	keratin 35	0.00260266	2.59627	1.46489	4.55721	0.000376679	-0.198401	4.00562
6.03555	TR12031|c0_g1	NA	0.000861374	2.59348	2.63001	5.28366	9.15063e-05	1.49933	3.26277
6.02623	AW551984	expressed sequence AW551984	1.65618e-08	2.59126	6.22775	17.9517	1.47195e-11	16.9101	6.58655
6.00471	LOC100038947	signal-regulatory protein beta 1-like	0.00117118	2.58609	0.261254	5.07433	0.000136687	1.26219	0.70795
5.99643	Crnn	cornulin	0.0252698	2.5841	0.0695103	3.16343	0.00641969	-2.7801	2.91547
5.98633	TR75316|c0_g1	NA	0.00128186	2.58167	-0.535458	5.01433	0.000153502	1.13667	-0.129791
5.96923	Fabp9	fatty acid binding protein 9, testis	0.085341	2.57754	0.706131	2.39434	0.0301396	-4.37128	4.11891
5.96702	TR132531|c0_g1	NA	0.118535	2.57701	-1.37732	2.17616	0.0459159	-4.06101	0.119203
5.96016	Lypd4	Ly6/Plaur domain containing 4	0.00207475	2.57535	0.335752	4.70643	0.000280283	0.596845	1.00023
5.95789	Igsf3	immunoglobulin superfamily, member 3	4.46801e-08	2.5748	6.20396	16.0496	7.31501e-11	15.3287	6.5801
5.95738	TR30805|c0_g1	NA	0.00238067	2.57468	-0.518238	4.61714	0.000334417	0.401433	0.556754
5.95436	Bex2	brain expressed X-linked 2	2.0547e-05	2.57395	0.763991	8.29645	5.43999e-07	6.44287	1.10928
5.93013	TR15494|c0_g2	NA	0.0425637	2.56806	-1.07462	2.84502	0.0122786	-2.77055	-0.313117
5.92137	Msc	musculin	0.000180654	2.56593	1.77504	6.43237	1.12222e-05	3.62042	2.30333
5.91941	TR17985|c3_g1	NA	0.000556776	2.56545	0.665927	5.58647	5.17241e-05	2.17176	1.15661
5.91614	Itga10	integrin, alpha 10	0.0127418	2.56466	-0.445962	3.57908	0.00273635	-1.47237	0.118177
5.91071	Csrp2	cysteine and glycine-rich protein 2	7.0741e-06	2.56333	4.53534	9.34471	1.19788e-07	7.98439	5.34001
5.88694	TR11910|c1_g1	NA	0.00232026	2.55752	-0.251216	4.63314	0.000323977	0.450054	0.630597
5.88635	TR24007|c0_g1	NA	0.000483241	2.55737	-0.297263	5.69229	4.24967e-05	2.34837	0.171369
5.85224	Dact1	dishevelled-binding antagonist of beta-catenin 1	1.69358e-08	2.54899	4.41337	17.8205	1.63575e-11	16.6663	4.80632
5.84591	Prkg2	protein kinase, cGMP-dependent, type II	0.00410042	2.54743	-0.837787	4.27535	0.000662305	-0.204689	0.339282
5.84082	Peg10	paternally expressed 10	1.01303e-05	2.54617	3.71004	8.96349	2.04709e-07	7.48563	4.34137
5.82947	Slamf6	SLAM family member 6	7.62632e-05	2.54337	2.06729	7.09815	3.61192e-06	4.6976	2.45714
5.80911	TR32524|c0_g1	NA	0.00161632	2.53832	-0.172082	4.86784	0.000204138	0.881706	0.397006
5.7989	TR149437|c0_g1	NA	0.00558484	2.53578	-0.893978	4.0818	0.00097966	-0.541953	-0.34154
5.78336	TR112744|c0_g1	NA	0.000731875	2.53191	0.807787	5.39603	7.39427e-05	1.83646	1.39349
5.77772	Sirpb1b	signal-regulatory protein beta 1B	0.000109082	2.5305	2.64745	6.81241	5.83218e-06	4.20773	3.11727
5.76581	Clec4d	C-type lectin domain family 4, member d	0.163087	2.52752	0.800154	1.95427	0.0695512	-4.26579	4.35601
5.76404	TR72136|c0_g1	NA	1.00302e-05	2.52708	2.14479	8.97698	2.00809e-07	7.4908	2.57628
5.7548	Krtap4-1	keratin associated protein 4-1	0.114048	2.52476	-0.565221	2.20296	0.0436284	-4.29812	1.91952
5.74626	Plat	plasminogen activator, tissue	4.36847e-08	2.52262	6.88987	16.1416	6.74336e-11	15.4094	7.80387
5.72837	Foxe1	forkhead box E1	0.000460138	2.51812	-1.38986	5.72898	3.97116e-05	2.42177	0.440839
5.69784	Gpr64	NA	7.97693e-06	2.51041	1.87227	9.21602	1.43285e-07	7.80147	2.2269
5.69769	TR142195|c0_g1	NA	0.00537536	2.51038	-0.802733	4.10713	0.000930592	-0.49652	-0.177624
5.68674	Krtap5-4	keratin associated protein 5-4	0.018698	2.5076	-1.70382	3.34883	0.00438981	-1.98007	0.0865468
5.68176	Shh	sonic hedgehog	8.47949e-05	2.50634	0.0223672	7.01424	4.15288e-06	4.57637	1.0616
5.64675	TR144909|c3_g1	NA	0.000211383	2.49742	0.307267	6.31328	1.38331e-05	3.37131	0.753398
5.64572	Hmcn1	hemicentin 1	5.34671e-08	2.49716	7.64713	15.7037	9.97188e-11	15.0112	8.2085
5.62733	E2f7	E2F transcription factor 7	8.20378e-06	2.49245	0.938744	9.18493	1.49662e-07	7.51945	1.41171
5.62726	TR163915|c0_g3	NA	2.78501e-05	2.49243	6.44911	7.97604	8.86516e-07	5.75819	6.96645
5.60306	TR6923|c0_g1	NA	0.0121232	2.48622	-0.850139	3.61017	0.00256721	-1.39689	-0.214207
5.58915	Csrnp3	cysteine-serine-rich nuclear protein 3	0.000975205	2.48263	-0.118674	5.19565	0.00010825	1.4796	0.289027
5.5856	Fbxl13	F-box and leucine-rich repeat protein 13	0.000129173	2.48171	-0.0235147	6.68422	7.25685e-06	3.95521	0.292137
5.57795	TR54188|c0_g1	NA	0.0139661	2.47974	0.894916	3.52565	0.00305348	-1.79707	1.35306
5.54909	Mettl11b	methyltransferase like 11B	0.000204775	2.47225	2.40163	6.33455	1.33241e-05	3.43463	3.11476
5.54683	TR33670|c1_g1	NA	0.0093861	2.47166	-0.561051	3.76583	0.00186598	-1.1126	1.46157
5.54495	TR141870|c3_g7	NA	0.160727	2.47117	-0.221292	1.96512	0.0681761	-4.4179	0.750555
5.53862	Npl	N-acetylneuraminate pyruvate lyase	9.06472e-06	2.46953	5.72427	9.08722	1.71728e-07	7.50109	6.28016
5.51591	Islr	immunoglobulin superfamily containing leucine-rich repeat	8.14973e-07	2.4636	5.57842	11.7865	5.45145e-09	11.018	6.01619
5.49509	TR23756|c0_g2	NA	0.00933017	2.45814	-0.117941	3.76979	0.00185093	-1.12282	0.62804
5.48966	D730001G18Rik	RIKEN cDNA D730001G18 gene	0.00890305	2.45672	-1.36961	3.80047	0.0017383	-1.19385	0.583103
5.48761	Clec5a	C-type lectin domain family 5, member a	0.000386458	2.45618	3.72585	5.85593	3.14546e-05	2.48182	4.88714
5.48742	TR117537|c0_g1	NA	2.29408e-05	2.45613	1.07175	8.17656	6.52105e-07	6.34111	1.44315
5.48486	Spink7	serine peptidase inhibitor, Kazal type 7 (putative)	0.0129622	2.45545	-1.4209	3.56892	0.00279399	-1.46526	0.510928
5.47684	TR111359|c0_g1	NA	0.000199676	2.45334	1.01544	6.35544	1.28428e-05	3.4907	1.44839
5.47544	TR110329|c0_g2	NA	0.000146656	2.45297	0.304462	6.58673	8.58204e-06	3.81949	0.67494
5.47072	Tyrobp	TYRO protein tyrosine kinase binding protein	2.55057e-05	2.45173	4.80355	8.05999	7.79081e-07	6.05531	5.49692
5.46085	Cdhr1	cadherin-related family member 1	0.000869087	2.44913	3.13701	5.27461	9.30961e-05	1.49125	4.47463
5.45743	Wnt2b	wingless-type MMTV integration site family, member 2B	0.000330865	2.44822	0.282045	5.9723	2.54521e-05	2.78201	1.0012
5.45389	TR31826|c0_g1	NA	0.000754855	2.44728	-0.629368	5.37332	7.71874e-05	1.72377	-0.188045
5.45387	Col6a1	collagen, type VI, alpha 1	1.72468e-07	2.44728	9.64168	13.9763	5.16323e-10	13.3517	10.0002
5.45153	Gabrp	gamma-aminobutyric acid (GABA) A receptor, pi	0.0596676	2.44666	-1.52481	2.63106	0.0188788	-3.3721	0.465845
5.4441	Gzma	granzyme A	0.00122523	2.44469	0.768172	5.04508	0.000144633	1.18522	1.17606
5.43969	Ube2ql1	ubiquitin-conjugating enzyme E2Q family-like 1	6.39964e-05	2.44352	1.89486	7.24595	2.83121e-06	4.94668	2.29042
5.43557	TR153771|c0_g1	NA	0.000163508	2.44243	0.23329	6.49958	9.98118e-06	3.70378	0.562989
5.39316	Mcemp1	mast cell expressed membrane protein 1	0.0183278	2.43113	-0.347179	3.36062	0.0042849	-1.83985	2.10899
5.38539	Lama1	laminin, alpha 1	0.000869493	2.42905	1.16636	5.27414	9.31803e-05	1.61868	2.58685
5.37565	Fat3	FAT atypical cadherin 3	8.64602e-05	2.42644	0.312173	6.99747	4.27084e-06	4.55078	1.18493
5.37064	TR78121|c0_g1	NA	0.0051547	2.42509	-0.795991	4.1333	0.000882511	-0.454623	0.211078
5.35101	Edil3	EGF-like repeats and discoidin I-like domains 3	0.000136561	2.41981	3.60048	6.64157	7.80815e-06	3.77265	3.98228
5.3489	TR58505|c0_g1	NA	1.48481e-05	2.41924	0.9673	8.59026	3.51443e-07	6.83646	1.30073
5.34739	Hoxc9	homeobox C9	0.00568139	2.41883	0.513682	4.07166	0.00100005	-0.579074	1.48915
5.29678	Vmn1r54	vomeronasal 1 receptor 54	0.0378796	2.40512	-1.49219	2.91497	0.0106557	-2.62163	0.0766099
5.29362	Nes	nestin	1.84101e-07	2.40426	4.31486	13.88	5.68772e-10	13.2795	4.70296
5.29036	Rian	RNA imprinted and accumulated in nucleus	6.72213e-08	2.40337	5.87367	15.3959	1.32065e-10	14.7424	6.25277
5.28731	Pcdh9	protocadherin 9	4.7685e-07	2.40253	4.17743	12.4661	2.5285e-09	11.815	4.54742
5.28653	TR60979|c0_g1	NA	0.000129173	2.40232	0.790902	6.68471	7.25078e-06	4.03915	1.13537
5.27213	Cd180	CD180 antigen	0.000451007	2.39839	2.98695	5.74369	3.86493e-05	2.28443	3.47325
5.26452	TR39575|c2_g1	NA	0.000284502	2.3963	1.40065	6.08596	2.07341e-05	3.03327	1.81147
5.25363	Olfml3	olfactomedin-like 3	4.41084e-08	2.39331	6.47654	16.0969	7.01509e-11	15.3703	6.98071
5.23925	Adamts7	a disintegrin-like and metallopeptidase (reprolysin type) with thrombospondin type 1 motif, 7	1.34082e-06	2.38936	3.01089	11.2224	1.06087e-08	10.3676	3.43214
5.22969	Pla2g7	phospholipase A2, group VII (platelet-activating factor acetylhydrolase, plasma)	1.27937e-05	2.38673	5.79857	8.74862	2.78879e-07	6.96107	6.14413
5.22533	TR50350|c0_g1	NA	0.00127882	2.38552	-0.782029	5.01596	0.000153018	1.09073	-0.204435
5.22529	TR7557|c0_g1	NA	0.0247946	2.38551	-0.835121	3.17608	0.00625567	-2.19057	-0.246047
5.22478	TR148649|c0_g2	NA	0.00478065	2.38537	-0.156432	4.17882	0.000804825	-0.387782	0.232375
5.21513	TR139507|c0_g1	NA	0.00513524	2.3827	-1.35686	4.13544	0.000878693	-0.459888	-0.295308
5.19254	Adamts14	a disintegrin-like and metallopeptidase (reprolysin type) with thrombospondin type 1 motif, 14	3.15739e-06	2.37644	4.67148	10.2297	3.66279e-08	9.14604	5.16619
5.1675	Krtap11-1	keratin associated protein 11-1	0.0908089	2.36947	0.357736	2.35344	0.0326417	-4.32719	3.13411
5.16601	TR87624|c0_g1	NA	0.000229298	2.36905	-0.572936	6.24979	1.54774e-05	3.0809	0.0420462
5.16522	Col25a1	collagen, type XXV, alpha 1	6.25674e-06	2.36883	3.42872	9.47507	1.00094e-07	8.14713	3.89976
5.15448	Pik3ap1	phosphoinositide-3-kinase adaptor protein 1	6.69929e-05	2.36583	3.05754	7.20201	3.04285e-06	4.80525	3.43397
5.14529	TR130553|c0_g1	NA	0.0240404	2.36325	0.642244	3.1944	0.00602528	-2.34332	1.11168
5.14519	Marcksl1	MARCKS-like 1	1.32836e-07	2.36322	4.66956	14.3216	3.66608e-10	13.7122	5.21751
5.12847	TR149343|c0_g1	NA	0.00109093	2.35853	-0.260893	5.12401	0.000124208	1.33704	0.157681
5.12551	Pdk4	pyruvate dehydrogenase kinase, isoenzyme 4	3.23614e-05	2.3577	4.8045	7.83765	1.099e-06	5.5826	5.28843
5.12093	Gucy2d	guanylate cyclase 2d	0.0111184	2.35641	-1.40289	3.66325	0.00230243	-1.29674	-0.237315
5.11559	Zfhx4	zinc finger homeodomain 4	6.11348e-06	2.3549	5.08886	9.49878	9.68949e-08	8.11711	5.47708
5.11154	Megf10	multiple EGF-like-domains 10	2.60566e-06	2.35376	2.43502	10.4413	2.79116e-08	9.43873	2.75086
5.1091	Mfap2	microfibrillar-associated protein 2	1.34082e-06	2.35307	5.76234	11.217	1.06778e-08	10.3142	6.09243
5.09125	Plxnc1	plexin C1	7.06375e-06	2.34802	4.7694	9.34977	1.18952e-07	7.937	5.18282
5.09125	TR153023|c0_g1	NA	0.000242518	2.34802	1.24589	6.20972	1.66193e-05	3.24715	1.60849
5.08567	Hkdc1	hexokinase domain containing 1	0.000974643	2.34644	0.61766	5.19639	0.000108096	1.47654	1.01887
5.05561	Ctxn1	cortexin 1	0.000126164	2.33789	1.79829	6.70393	7.01604e-06	4.06819	2.18298
5.03828	Brinp1	bone morphogenic protein/retinoic acid inducible neural specific 1	3.46209e-06	2.33293	2.69396	10.1154	4.24941e-08	9.03729	3.00038
5.02402	Postn	periostin, osteoblast specific factor	6.41383e-07	2.32884	11.9175	12.0721	3.93026e-09	11.3104	12.2398
5.01876	TR83895|c0_g1	NA	0.000479229	2.32733	-0.398368	5.69897	4.19743e-05	2.30438	-0.0384905
5.01838	Igf2	insulin-like growth factor 2	1.10071e-06	2.32722	5.50954	11.4401	8.17888e-09	10.5899	5.8213
5.01758	Plod2	procollagen lysine, 2-oxoglutarate 5-dioxygenase 2	0.000304661	2.32699	5.38542	6.03383	2.27733e-05	2.56648	6.44535
5.00789	Dner	delta/notch-like EGF repeat containing	4.28636e-05	2.3242	0.806886	7.59078	1.62207e-06	5.46456	1.14125
4.99807	Fbn1	fibrillin 1	1.00233e-05	2.32137	9.87216	8.98498	1.98533e-07	7.24499	10.2823
4.99672	TR89188|c0_g1	NA	0.00738316	2.32098	2.66295	3.91199	0.00138412	-1.19595	3.34605
4.98934	TR107134|c0_g1	NA	0.0140416	2.31885	-1.18257	3.5223	0.00307459	-1.5493	-0.223925
4.9888	Adam23	a disintegrin and metallopeptidase domain 23	4.09425e-07	2.31869	4.18582	12.6837	1.99177e-09	12.054	4.51438
4.9771	TR24431|c2_g1	NA	0.000271836	2.31531	0.870234	6.11819	1.95695e-05	3.0878	1.33572
4.9713	TR81403|c0_g1	NA	0.0176288	2.31362	-0.886004	3.38403	0.00408384	-1.80331	-0.0681783
4.97057	TR20370|c0_g1	NA	0.00116132	2.31341	-0.563592	5.08017	0.000135156	1.22638	-0.031931
4.96474	TR69709|c0_g1	NA	0.000252813	2.31172	1.62996	6.178	1.7585e-05	3.19472	2.35795
4.96	Mex3a	mex3 RNA binding family member A	5.71405e-06	2.31034	3.15175	9.5721	8.76699e-08	8.32813	3.51223
4.95212	Tmem8c	transmembrane protein 8C	5.74214e-05	2.30805	1.58231	7.34093	2.42477e-06	5.09412	1.92337
4.95148	Myom3	myomesin family, member 3	3.60385e-05	2.30786	4.13504	7.74147	1.27782e-06	5.51661	4.50101
4.95092	Mmp23	matrix metallopeptidase 23	4.6292e-07	2.3077	4.28314	12.512	2.4036e-09	11.8693	4.61805
4.93922	Casq2	calsequestrin 2	1.46623e-06	2.30428	4.85525	11.125	1.1934e-08	10.2291	5.17794
4.92884	TR96054|c0_g1	NA	0.135164	2.30125	0.0753695	2.085	0.0545513	-4.28456	1.02334
4.92208	C430049B03Rik	RIKEN cDNA C430049B03 gene	1.66539e-06	2.29927	3.08917	10.9423	1.49132e-08	10.057	3.42737
4.91321	Krt73	keratin 73	0.0013175	2.29667	2.2387	4.99537	0.000159249	0.594366	4.18947
4.90196	Gabrr2	gamma-aminobutyric acid (GABA) C receptor, subunit rho 2	0.00186477	2.29336	-0.180711	4.77779	0.000243542	0.726334	0.217896
4.89639	TR121187|c0_g1	NA	0.000499335	2.29172	0.786445	5.66717	4.45193e-05	2.31369	1.14992
4.88533	TR45631|c0_g1	NA	0.00281188	2.28846	-0.295549	4.50949	0.000414222	0.238694	0.0846208
4.87405	TR163915|c0_g2	NA	0.000192687	2.28512	6.78849	6.38533	1.2186e-05	3.03368	7.32734
4.86699	Penk	preproenkephalin	0.0355851	2.28303	0.168104	2.95262	0.00987088	-2.59606	2.15603
4.85019	H2afy2	H2A histone family, member Y2	3.96531e-05	2.27804	2.07225	7.65442	1.46609e-06	5.58333	2.48684
4.82347	TR105301|c0_g1	NA	0.00306419	2.27007	0.426612	4.45546	0.000461391	0.105618	0.80541
4.8157	Col5a2	collagen, type V, alpha 2	3.33208e-07	2.26774	9.77078	12.9784	1.44954e-09	12.3016	10.1124
4.81005	Cd200r2	Cd200 receptor 2	0.00113179	2.26605	1.69022	5.09687	0.000130872	1.22165	2.12699
4.80614	Ctsk	cathepsin K	2.35895e-06	2.26488	7.20063	10.5695	2.37241e-08	9.45641	7.72742
4.79866	Cpxm1	carboxypeptidase X 1 (M14 family)	3.62346e-06	2.26263	6.21629	10.0645	4.54246e-08	8.81708	6.57275
4.77878	Hmga2	high mobility group AT-hook 2	0.00226006	2.25664	-0.465429	4.64914	0.00031388	0.486193	0.0285303
4.77264	TR82881|c1_g2	NA	0.0496886	2.25479	-0.595955	2.75003	0.0148731	-2.98349	0.0412471
4.77038	Col11a1	collagen, type XI, alpha 1	2.56948e-05	2.2541	3.38899	8.05418	7.86061e-07	6.09117	3.71894
4.76972	TR106221|c0_g1	NA	0.00190979	2.2539	0.634765	4.76203	0.000251208	0.682845	1.10711
4.76888	TR107975|c0_g1	NA	0.000202715	2.25365	1.94951	6.34356	1.31142e-05	3.41904	2.27319
4.75145	TR51673|c0_g1	NA	0.00153705	2.24837	-0.442739	4.90124	0.00019125	0.930775	0.0705925
4.74728	Clec4a4	C-type lectin domain family 4, member a4	8.85668e-05	2.2471	2.82638	6.97969	4.39975e-06	4.48474	3.3924
4.74723	Thbs2	thrombospondin 2	1.56268e-07	2.24709	9.63607	14.1069	4.53204e-10	13.4848	9.91714
4.74674	TR121256|c0_g1	NA	0.000987633	2.24694	2.11988	5.18728	0.000109999	1.37233	2.71455
4.74476	TR132355|c0_g1	NA	0.00914627	2.24633	-1.20565	3.78373	0.00179886	-1.08061	-0.353718
4.73275	TR96824|c0_g1	NA	0.00067107	2.24268	0.377998	5.45873	6.57007e-05	1.94644	0.757105
4.73149	TR103872|c1_g1	NA	0.00484052	2.24229	-0.22047	4.17102	0.000817622	-0.38893	0.174299
4.72028	TR79525|c0_g1	NA	0.00684684	2.23887	1.53447	3.95696	0.00126284	-0.932969	2.20475
4.70678	Ncam1	neural cell adhesion molecule 1	4.97569e-07	2.23474	5.77671	12.3991	2.72315e-09	11.7001	6.06506
4.69856	Col6a2	collagen, type VI, alpha 2	3.53609e-07	2.23222	9.42175	12.8825	1.6063e-09	12.1952	9.72913
4.6763	Srpx2	sushi-repeat-containing protein, X-linked 2	3.06045e-07	2.22537	6.10083	13.0787	1.30275e-09	12.4469	6.54929
4.66586	TR40293|c0_g1	NA	1.12688e-06	2.22214	2.31397	11.409	8.48714e-09	10.5723	2.58698
4.63619	Grb10	growth factor receptor bound protein 10	3.03416e-07	2.21294	7.3503	13.1185	1.24897e-09	12.4579	7.64227
4.63171	TR79995|c0_g1	NA	0.000450771	2.21155	-0.397206	5.74486	3.8566e-05	2.44106	-0.0541282
4.6212	Emid1	EMI domain containing 1	1.48104e-05	2.20827	2.6095	8.5974	3.47779e-07	6.96063	2.94663
4.61993	TR21204|c0_g1	NA	0.00193215	2.20787	-0.179015	4.75269	0.000255866	0.681375	0.177637
4.61171	Crym	crystallin, mu	1.63428e-05	2.2053	3.70747	8.49895	4.02111e-07	6.7599	3.99596
4.61083	Cd22	CD22 antigen	3.26452e-05	2.20503	3.07677	7.82544	1.12016e-06	5.81503	3.53337
4.60216	1700125G22Rik	RIKEN cDNA 1700125G22 gene	0.0038766	2.20231	-0.221532	4.30713	0.000621257	-0.144704	0.11573
4.58986	Adra1d	adrenergic receptor, alpha 1d	0.000301904	2.19845	1.15189	6.04026	2.25108e-05	2.95948	1.73415
4.58805	Tfec	transcription factor EC	0.000122144	2.19788	3.04725	6.72774	6.73625e-06	4.04468	3.65368
4.5858	BB019430	expressed sequence BB019430	0.000169615	2.19717	0.797497	6.475	1.04175e-05	3.68355	1.13992
4.58568	TR10095|c0_g1	NA	0.0175389	2.19713	-0.53121	3.38794	0.00405123	-1.83179	-0.0914002
4.5732	Dnm3os	dynamin 3, opposite strand	3.66977e-06	2.1932	5.23103	10.0497	4.6313e-08	8.8492	5.55742
4.56839	Dntt	deoxynucleotidyltransferase, terminal	0.00639099	2.19169	-0.429987	3.99862	0.00116012	-0.69616	0.101182
4.56758	Aspn	asporin	3.8792e-08	2.19143	6.71689	16.3118	5.80664e-11	15.556	7.03591
4.55322	TR19129|c0_g1	NA	0.00315344	2.18689	-0.283505	4.43754	0.000478223	0.105768	0.0390805
4.55201	TR33554|c0_g1	NA	0.00857326	2.1865	-0.347294	3.82319	0.00165937	-1.03412	0.0610979
4.54055	Dbn1	drebrin 1	1.29654e-06	2.18287	4.57462	11.261	1.01283e-08	10.434	4.96208
4.53787	Itgb2	integrin beta 2	4.50799e-06	2.18202	6.07905	9.80669	6.38938e-08	8.47412	6.452
4.52761	Cdkn1c	cyclin-dependent kinase inhibitor 1C (P57)	7.97425e-08	2.17875	4.83396	15.1274	1.69423e-10	14.4921	5.09427
4.5251	TR26811|c0_g1	NA	0.00215222	2.17795	-0.564753	4.68072	0.000294875	0.536934	-0.0655207
4.52478	Dyrk3	dual-specificity tyrosine-(Y)-phosphorylation regulated kinase 3	5.705e-05	2.17785	1.5256	7.34748	2.3991e-06	5.09945	1.91508
4.52008	Klhl13	kelch-like 13	3.45414e-07	2.17635	3.87027	12.9248	1.53496e-09	12.3095	4.13119
4.51441	Rtn1	reticulon 1	3.23615e-05	2.17454	1.0787	7.83589	1.10203e-06	5.85713	1.46807
4.5065	Cercam	cerebral endothelial cell adhesion molecule	2.99642e-07	2.17201	5.04849	13.1631	1.19139e-09	12.5564	5.33801
4.50388	TR3353|c0_g1	NA	0.00603893	2.17117	-0.520536	4.03409	0.00107937	-0.632175	-0.106679
4.50327	TR139133|c0_g1	NA	0.00674051	2.17097	-0.610485	3.96714	0.00123693	-0.752566	-0.179838
4.50014	Zdbf2	zinc finger, DBF-type containing 2	0.000125708	2.16997	1.99056	6.70744	6.974e-06	4.02984	2.29959
4.49931	TR125639|c0_g1	NA	0.13856	2.16971	1.9331	2.06832	0.0562846	-4.53617	3.11951
4.49882	Pilra	paired immunoglobin-like type 2 receptor alpha	0.00207145	2.16955	1.24617	4.70776	0.000279545	0.542717	1.76924
4.48953	Slc7a7	solute carrier family 7 (cationic amino acid transporter, y+ system), member 7	4.55044e-06	2.16656	3.69155	9.79476	6.49211e-08	8.61397	4.09546
4.48611	Ccr5	chemokine (C-C motif) receptor 5	2.64307e-05	2.16547	5.16506	8.03083	8.14754e-07	5.9218	5.52232
4.48517	Col5a1	collagen, type V, alpha 1	9.24601e-06	2.16516	9.96344	9.068	1.76461e-07	7.36817	10.2937
4.4504	TR136510|c1_g4	NA	0.00208747	2.15393	0.0913323	4.7021	0.000282685	0.586333	0.461832
4.44948	AF357425	snoRNA AF357425	8.86315e-05	2.15364	1.95058	6.97787	4.41315e-06	4.51447	2.31696
4.44725	TR49946|c0_g1	NA	0.00143781	2.15291	-0.334474	4.94131	0.000176885	1.01127	0.0902535
4.43848	TR164108|c0_g1	NA	0.0159358	2.15007	-0.155976	3.4456	0.00359894	-1.76607	0.223064
4.43671	Dpt	dermatopontin	5.48477e-07	2.14949	7.30269	12.2525	3.20702e-09	11.4946	7.57481
4.41375	TR152229|c0_g1	NA	0.016816	2.14201	-0.579663	3.414	0.00384019	-1.764	0.105281
4.41185	Krtap3-2	keratin associated protein 3-2	0.16756	2.14138	-0.772401	1.93333	0.0722739	-4.72284	1.67459
4.38542	C1qtnf6	C1q and tumor necrosis factor related protein 6	1.67578e-06	2.13272	6.84648	10.9232	1.52683e-08	9.90782	7.13713
4.38241	TR97151|c0_g1	NA	0.00113255	2.13173	-0.198911	5.09631	0.000131013	1.29719	0.109142
4.37754	Gap43	growth associated protein 43	0.00358534	2.13012	0.402088	4.35774	0.000561163	-0.06684	0.843609
4.37499	TR31016|c0_g1	NA	0.000443344	2.12928	1.14328	5.75596	3.77853e-05	2.46353	1.52836
4.36045	TR34236|c0_g2	NA	0.159023	2.12448	-0.0105586	1.97319	0.0671707	-4.47638	0.643352
4.35861	Psors1c2	psoriasis susceptibility 1 candidate 2 (human)	0.131747	2.12387	-0.108258	2.10175	0.0528603	-4.34795	1.04414
4.35524	Plagl1	pleiomorphic adenoma gene-like 1	2.90362e-06	2.12275	3.36557	10.3221	3.25131e-08	9.29343	3.62304
4.35457	Tgfb3	transforming growth factor, beta 3	7.3292e-07	2.12253	5.07484	11.9223	4.6626e-09	11.1747	5.33228
4.34274	TR61501|c0_g1	NA	0.000363603	2.11861	-0.0627373	5.90209	2.89141e-05	2.67881	0.272853
4.33935	Twist2	twist basic helix-loop-helix transcription factor 2	5.34671e-08	2.11748	4.17305	15.7083	9.93084e-11	15.0046	4.47086
4.32421	Ccr1	chemokine (C-C motif) receptor 1	0.000161829	2.11244	4.19261	6.50956	9.80957e-06	3.53078	4.82532
4.31823	Sorcs2	sortilin-related VPS10 domain containing receptor 2	1.89389e-07	2.11044	5.40338	13.7805	6.28994e-10	13.1854	5.65434
4.31703	TR150125|c0_g2	NA	0.099334	2.11004	-1.11013	2.29465	0.0365823	-3.69924	-0.167926
4.31253	C1s2	complement component 1, s subcomponent 2	2.82529e-06	2.10853	4.63306	10.3593	3.09962e-08	9.30516	5.01473
4.31218	Pnldc1	poly(A)-specific ribonuclease (PARN)-like domain containing 1	3.33208e-07	2.10842	2.67914	12.9834	1.44172e-09	12.2467	2.93623
4.29384	Tagln3	transgelin 3	0.0117716	2.10227	0.92281	3.62895	0.00247018	-1.64624	1.50293
4.2894	Gfra1	glial cell line derived neurotrophic factor family receptor alpha 1	7.37959e-07	2.10078	5.09662	11.9099	4.72918e-09	11.1538	5.35721
4.28429	TR140440|c0_g1	NA	0.000428612	2.09906	-0.528383	5.78354	3.5916e-05	2.43908	-0.251242
4.27891	TR41959|c1_g1	NA	0.00205918	2.09724	-0.348809	4.71148	0.000277505	0.596809	0.241229
4.27866	Krtap1-5	keratin associated protein 1-5	0.309146	2.09716	1.01867	1.45493	0.166272	-5.88582	4.58377
4.2784	C1qb	complement component 1, q subcomponent, beta polypeptide	4.74957e-05	2.09707	5.77304	7.50387	1.86382e-06	5.05958	6.54334
4.27648	Ifitm6	interferon induced transmembrane protein 6	0.176223	2.09643	-0.518303	1.89535	0.0774612	-4.31997	1.55538
4.27003	Sparcl1	SPARC-like 1	1.55203e-07	2.09425	7.14334	14.1301	4.42855e-10	13.5055	7.61735
4.25742	TR64557|c0_g1	NA	0.000716986	2.08998	1.09883	5.40983	7.20407e-05	1.85009	1.54574
4.24995	Frem1	Fras1 related extracellular matrix protein 1	5.93382e-06	2.08745	4.76988	9.52892	9.29849e-08	8.06545	5.86729
4.2461	Mycn	v-myc avian myelocytomatosis viral related oncogene, neuroblastoma derived	1.31834e-05	2.08614	1.87862	8.72062	2.90458e-07	7.15415	2.33664
4.24412	Myl7	myosin, light polypeptide 7, regulatory	0.000826801	2.08547	1.69332	5.31361	8.64394e-05	1.68772	3.37295
4.23715	Mxra8	matrix-remodelling associated 8	2.75343e-08	2.08309	5.76607	16.9078	3.47753e-11	16.0586	6.11391
4.23536	TR162792|c0_g1	NA	0.0331103	2.08249	-1.18007	2.998	0.0090001	-2.48359	-0.0363298
4.23108	Sytl2	synaptotagmin-like 2	1.02712e-07	2.08103	4.58663	14.7581	2.40228e-10	14.1395	4.86667
4.23053	Tro	trophinin	7.85781e-06	2.08084	4.1514	9.24186	1.38205e-07	7.83618	4.61085
4.22928	Prnd	prion protein dublet	0.00379656	2.08041	2.48116	4.3206	0.000604649	-0.346081	3.17995
4.22231	Cxcr3	chemokine (C-X-C motif) receptor 3	0.00415262	2.07803	0.0754054	4.26778	0.000672484	-0.204584	0.844216
4.22164	Ctsz	cathepsin Z	3.4354e-06	2.0778	6.18503	10.1255	4.19422e-08	8.89771	6.52941
4.21962	TR31516|c0_g1	NA	0.0806607	2.07711	-2.04859	2.43209	0.0279924	-3.40653	0.146203
4.20974	TR105305|c0_g1	NA	0.000555982	2.07373	-0.193912	5.5875	5.16243e-05	2.14712	0.10542
4.2029	Col6a3	collagen, type VI, alpha 3	6.65846e-06	2.07138	10.3806	9.41089	1.09324e-07	7.86902	10.6549
4.19504	TR50694|c3_g3	NA	0.0021577	2.06868	0.55814	4.67892	0.000295929	0.514234	0.871476
4.18679	Lef1	lymphoid enhancer binding factor 1	0.00028753	2.06585	2.46611	6.07721	2.10624e-05	2.85362	2.82756
4.18354	TR140976|c0_g1	NA	0.00291162	2.06472	1.72135	4.48824	0.000432153	0.0896646	2.42033
4.17965	Gpr65	G-protein coupled receptor 65	0.00597978	2.06338	1.57311	4.04035	0.00106572	-0.820556	1.98921
4.16968	TR44831|c0_g1	NA	0.000897946	2.05994	-0.0604255	5.2536	9.69015e-05	1.57776	0.260293
4.16961	TR86723|c0_g1	NA	0.00104742	2.05991	-0.436024	5.15155	0.000117803	1.39687	-0.206344
4.16645	TR55183|c0_g1	NA	0.00183056	2.05882	0.0657811	4.79051	0.000237532	0.749567	0.627131
4.16025	TR156848|c0_g1	NA	0.00437996	2.05667	-0.0816614	4.23439	0.00071934	-0.285346	0.22321
4.13625	Ccdc109b	coiled-coil domain containing 109B	3.89454e-05	2.04832	3.76806	7.66772	1.43554e-06	5.48334	4.08809
4.1018	TR131582|c0_g1	NA	0.00228715	2.03626	-0.149042	4.64108	0.000318926	0.478009	0.379044
4.09542	Col12a1	collagen, type XII, alpha 1	4.38091e-06	2.03401	9.42587	9.85541	5.98733e-08	8.47565	10.2061
4.07664	TR90917|c0_g1	NA	0.00254064	2.02738	-0.666888	4.57277	0.000365206	0.345846	-0.258423
4.07399	TR141346|c0_g1	NA	0.0110129	2.02644	-0.362727	3.66922	0.0022744	-1.31886	0.0797667
4.0728	Pdzd4	PDZ domain containing 4	2.3482e-05	2.02602	1.31367	8.14654	6.82567e-07	6.32029	1.57863
4.07005	TR94454|c0_g1	NA	0.00193105	2.02505	0.576014	4.75329	0.000255564	0.658338	0.913287
4.06476	C1s1	complement component 1, s subcomponent 1	3.43502e-07	2.02317	7.16703	12.9399	1.51039e-09	12.2691	7.52261
4.06326	Syt8	synaptotagmin VIII	0.00503271	2.02264	-0.217939	4.14675	0.000858795	-0.434025	0.13352
4.05903	TR67141|c3_g1	NA	0.0516904	2.02113	-0.272966	2.72421	0.0156657	-3.001	1.06779
4.04269	TR82174|c0_g1	NA	0.0427514	2.01531	-0.935748	2.84213	0.0123507	-2.77407	-0.17247
4.03996	TR150964|c0_g1	NA	0.000312971	2.01434	0.387092	6.01076	2.37416e-05	2.8812	0.873156
4.03835	TR47100|c0_g1	NA	0.00326191	2.01377	-0.957031	4.41726	0.00049803	0.0543383	-0.503002
4.03813	Chrne	cholinergic receptor, nicotinic, epsilon polypeptide	7.14916e-05	2.01369	1.8421	7.14957	3.31741e-06	4.768	2.1163
4.03533	Mfap5	microfibrillar associated protein 5	1.79595e-05	2.01269	5.27571	8.41775	4.53651e-07	6.51037	5.62475
4.03255	Mirg	miRNA containing gene	0.0032292	2.01169	1.02125	4.42352	0.000491827	0.00410265	1.4284
4.02091	Olfr92	olfactory receptor 92	0.002133	2.00752	-0.0363503	4.68734	0.000291045	0.559999	0.266367
4.0189	Clec4a1	C-type lectin domain family 4, member a1	7.45033e-05	2.0068	2.33113	7.12095	3.47808e-06	4.72228	2.62806
4.01407	Npas2	neuronal PAS domain protein 2	3.24765e-06	2.00507	2.09191	10.19	3.85612e-08	9.08458	2.32702
4.00107	Lst1	leukocyte specific transcript 1	0.00037439	2.00039	2.5367	5.88027	3.00871e-05	2.57507	2.92478
3.99144	TR135002|c7_g1	NA	0.0012254	1.99691	1.77986	5.04472	0.000144734	1.11012	2.174
3.98859	Itga4	integrin alpha 4	1.91251e-05	1.99588	5.36085	8.36214	4.92934e-07	6.39847	5.61786
3.96571	TR121449|c0_g1	NA	0.000229298	1.98758	1.08731	6.25018	1.54667e-05	3.31685	1.48694
3.96258	TR88259|c0_g1	NA	0.00784732	1.98644	-0.768116	3.87626	0.00148885	-0.915621	-0.341149
3.9596	Padi3	peptidyl arginine deiminase, type III	0.00233634	1.98535	1.70402	4.62865	0.000326878	0.188065	2.15508
3.95959	Cpa5	carboxypeptidase A5	0.000307029	1.98535	2.12499	6.02815	2.30078e-05	2.89623	2.59431
3.95814	Ctss	cathepsin S	5.52548e-05	1.98482	7.22026	7.38316	2.26416e-06	4.75243	7.79733
3.93782	Chrna1	cholinergic receptor, nicotinic, alpha polypeptide 1 (muscle)	1.00233e-05	1.9774	2.66043	8.98677	1.9803e-07	7.52166	2.8905
3.9248	Lypd1	Ly6/Plaur domain containing 1	0.000265668	1.97262	1.17261	6.13721	1.89142e-05	3.11661	1.41108
3.92147	Gfpt2	glutamine fructose-6-phosphate transaminase 2	0.000227404	1.9714	4.951	6.25682	1.52858e-05	2.9871	5.71096
3.92138	Cd68	CD68 antigen	5.69207e-05	1.97136	4.28835	7.3505	2.38734e-06	4.93386	4.75212
3.92122	Dnajc6	DnaJ heat shock protein family (Hsp40) member C6	0.00043171	1.9713	0.580773	5.77732	3.63292e-05	2.45502	1.23782
3.91301	TR41928|c0_g1	NA	0.0473245	1.96828	-0.316479	2.77985	0.0140061	-2.98209	0.131193
3.91237	P3h4	prolyl 3-hydroxylase family member 4 (non-enzymatic)	3.45754e-07	1.96804	4.94568	12.9142	1.55264e-09	12.2962	5.28467
3.9101	TR12989|c0_g1	NA	0.000769991	1.96721	1.80667	5.36114	7.89873e-05	1.71009	2.25101
3.90277	Apoc1	apolipoprotein C-I	0.000277757	1.9645	3.39754	6.10399	2.00737e-05	2.68194	4.16513
3.90265	Fbln5	fibulin 5	2.84984e-07	1.96445	6.54337	13.2685	1.06646e-09	12.6252	6.76392
3.90134	C1qc	complement component 1, q subcomponent, C chain	8.75184e-05	1.96397	5.48241	6.98963	4.32721e-06	4.20931	6.13322
3.8943	Lilrb4	NA	4.99856e-05	1.96136	6.04974	7.46756	1.97576e-06	4.9365	6.40119
3.89155	Phldb2	pleckstrin homology like domain, family B, member 2	2.06312e-08	1.96035	6.25828	17.3447	2.41266e-11	16.4268	6.52116
3.88819	Iglon5	IgLON family member 5	0.00014205	1.9591	-0.30502	6.61128	8.22614e-06	3.85686	-0.116413
3.87202	Tmem44	transmembrane protein 44	2.0994e-05	1.95309	1.5428	8.27053	5.65653e-07	6.49787	1.75009
3.86407	Snai1	snail family zinc finger 1	6.24609e-05	1.95012	2.40682	7.26648	2.73767e-06	4.96776	2.84117
3.86243	Il2ra	interleukin 2 receptor, alpha chain	0.00160956	1.94951	2.963	4.87075	0.000202983	0.627952	3.47227
3.85405	TR141780|c0_g1	NA	0.000939793	1.94637	0.0893244	5.22146	0.000103035	1.52585	0.332201
3.84723	Wfdc17	WAP four-disulfide core domain 17	0.0586653	1.94382	3.44911	2.64222	0.0184626	-3.85284	4.41843
3.84475	TR139268|c0_g4	NA	0.00465329	1.94289	-0.524934	4.19548	0.00077816	-0.333365	-0.0834178
3.84307	TR32020|c7_g2	NA	0.000785276	1.94226	0.316402	5.34789	8.0996e-05	1.75096	0.575958
3.84295	Ppp1r36	protein phosphatase 1, regulatory subunit 36	0.00355388	1.94222	0.5796	4.36287	0.000555408	-0.0819913	0.916455
3.83322	Mefv	Mediterranean fever	0.274163	1.93855	-0.523962	1.55458	0.140865	-4.77974	2.00626
3.82579	Nrg1	neuregulin 1	0.00999331	1.93576	1.7634	3.72724	0.00201942	-1.39424	2.61686
3.8252	Slc9b2	solute carrier family 9, subfamily B (NHA2, cation proton antiporter 2), member 2	0.0112654	1.93554	-0.225229	3.65502	0.00234162	-1.37899	0.0784875
3.82369	Gm266	predicted gene 266	4.55044e-06	1.93496	3.28684	9.79627	6.47902e-08	8.61905	3.53255
3.82261	Wfdc18	WAP four-disulfide core domain 18	0.0472532	1.93456	3.72495	2.78067	0.0139828	-3.65088	4.65961
3.81643	BC049352	cDNA sequence BC049352	0.000306269	1.93223	2.5845	6.02987	2.29365e-05	2.88503	3.37888
3.8132	TR43647|c0_g1	NA	0.0032292	1.931	-0.339773	4.42355	0.000491806	0.0809713	-0.0285597
3.80586	Ptch2	patched 2	0.00027117	1.92822	1.86441	6.12087	1.94755e-05	2.92769	2.5293
3.80344	1700001L19Rik	RIKEN cDNA 1700001L19 gene	0.00153375	1.9273	0.872092	4.90253	0.000190768	0.912944	1.16736
3.80332	Shd	src homology 2 domain-containing transforming protein D	0.000450771	1.92726	0.513087	5.74456	3.85869e-05	2.44884	0.73015
3.79761	Synpr	synaptoporin	0.00356772	1.92509	2.07691	4.36064	0.000557905	-0.338701	2.4027
3.79562	Sulf2	sulfatase 2	1.84428e-07	1.92434	6.98895	13.8494	5.86635e-10	13.228	7.21618
3.79415	Gm6377	predicted gene 6377	0.0265311	1.92378	-0.376717	3.13444	0.00681211	-2.35198	0.0296192
3.78948	Tmem98	transmembrane protein 98	7.57596e-06	1.922	3.50466	9.2835	1.30412e-07	7.92247	3.84623
3.78938	Lbp	lipopolysaccharide binding protein	4.08367e-06	1.92196	4.97371	9.93235	5.40592e-08	8.78388	6.74155
3.78326	TR87191|c0_g1	NA	0.0942413	1.91963	-1.29668	2.32917	0.0342175	-3.62631	-0.296283
3.78135	TR103100|c0_g1	NA	0.598054	1.9189	-1.25502	0.811296	0.429867	-5.59545	0.600329
3.77943	Nlrp3	NLR family, pyrin domain containing 3	0.178208	1.91817	2.36744	1.88653	0.0787123	-4.83989	4.11469
3.77018	Pnmal2	PNMA-like 2	0.000113057	1.91463	1.33306	6.78773	6.08176e-06	4.20696	1.54324
3.76406	Chst10	carbohydrate sulfotransferase 10	9.29304e-07	1.91229	3.71187	11.6441	6.43357e-09	10.8965	3.91955
3.76086	E330034G19Rik	RIKEN cDNA E330034G19 gene	0.0174179	1.91106	1.75375	3.3921	0.00401677	-2.02391	2.90173
3.76006	E330021D16Rik	RIKEN cDNA E330021D16 gene	0.00049671	1.91076	0.732785	5.67172	4.41458e-05	2.30816	0.958503
3.75773	TR103357|c0_g1	NA	0.00033112	1.90986	0.529034	5.97138	2.54946e-05	2.8401	0.76752
3.75765	2610307P16Rik	RIKEN cDNA 2610307P16 gene	0.00201667	1.90983	0.653157	4.72542	0.000269983	0.583198	0.895411
3.75174	Rny1	RNA, Y1 small cytoplasmic, Ro-associated	0.0372103	1.90756	2.62391	2.92586	0.0104226	-3.32109	3.02876
3.74536	TR100905|c0_g1	NA	0.0457645	1.90511	-0.46306	2.79961	0.0134588	-2.90901	0.110882
3.7448	TR105500|c0_g2	NA	0.000218303	1.90489	1.30992	6.28701	1.44902e-05	3.37016	1.53692
3.74073	Cacnb3	calcium channel, voltage-dependent, beta 3 subunit	5.20621e-07	1.90332	3.77012	12.3356	2.92237e-09	11.6731	4.02146
3.74032	Saa1	serum amyloid A 1	0.0568232	1.90316	-2.05885	2.66183	0.0177529	-3.02381	0.261649
3.73338	TR100089|c4_g1	NA	0.240147	1.90048	-0.817605	1.6595	0.117748	-4.85331	-0.114446
3.71038	Depdc1a	DEP domain containing 1a	6.22486e-05	1.89157	3.12943	7.27052	2.71963e-06	4.92907	3.63004
3.70981	TR34617|c0_g1	NA	0.00190801	1.89135	0.20513	4.76268	0.000250884	0.688337	0.45347
3.70384	TR32900|c0_g2	NA	0.000395218	1.88902	1.9625	5.84179	3.22785e-05	2.51355	2.20927
3.70236	Col27a1	collagen, type XXVII, alpha 1	1.67143e-05	1.88844	4.30081	8.47613	4.15941e-07	6.70657	4.75201
3.69356	Cyth4	cytohesin 4	2.74014e-05	1.88501	5.6131	7.99278	8.63906e-07	5.82345	5.98059
3.68783	Snph	syntaphilin	2.52392e-05	1.88277	1.65174	8.06885	7.68579e-07	6.20963	1.84827
3.68763	Sfrp4	secreted frizzled-related protein 4	0.00118695	1.8827	6.01412	5.06595	0.000138916	0.572637	6.51064
3.68673	Serpina9	serine (or cysteine) peptidase inhibitor, clade A (alpha-1 antiproteinase, antitrypsin), member 9	0.00191634	1.88234	1.24392	4.75902	0.000252697	0.676151	2.43019
3.68473	Mmp14	matrix metallopeptidase 14 (membrane-inserted)	1.03696e-06	1.88156	8.46133	11.5059	7.56693e-09	10.6045	8.69221
3.68388	Ednra	endothelin receptor type A	3.43103e-06	1.88122	4.96514	10.1294	4.17283e-08	8.96073	5.20803
3.68358	TR77021|c0_g1	NA	0.00161335	1.88111	-0.526482	4.86935	0.000203537	0.878575	-0.0745303
3.65961	TR79934|c0_g1	NA	0.00466793	1.87169	-0.0536646	4.19365	0.000781045	-0.34477	0.480694
3.6501	Aplp1	amyloid beta (A4) precursor-like protein 1	2.91291e-05	1.86794	2.56417	7.93244	9.48352e-07	5.98367	2.78174
3.64881	TR57139|c0_g2	NA	0.0427744	1.86742	0.0760453	2.84166	0.0123624	-3.09642	0.769557
3.64551	Tmem173	transmembrane protein 173	0.00422719	1.86612	2.09243	4.25638	0.00068812	-0.405216	2.88601
3.64443	Icam5	intercellular adhesion molecule 5, telencephalin	0.00157012	1.86569	-0.210933	4.88649	0.000196834	0.915147	0.0199837
3.64066	Fbln2	fibulin 2	1.60918e-05	1.8642	8.337	8.51199	3.9443e-07	6.52868	8.76936
3.63396	Clec4b2	C-type lectin domain family 4, member b2	0.000195635	1.86154	2.94941	6.37332	1.24457e-05	3.40196	3.29402
3.63044	TR8086|c0_g1	NA	0.00131095	1.86014	0.15151	4.9987	0.000158223	1.11401	0.367682
3.61747	TR83798|c0_g4	NA	0.000786899	1.85498	0.135458	5.34656	8.12003e-05	1.7473	0.406252
3.61685	Fam171a2	family with sequence similarity 171, member A2	1.61095e-06	1.85473	3.74153	11.0078	1.37643e-08	10.1445	3.97767
3.61653	TR4763|c0_g1	NA	0.000320673	1.85461	-0.489258	5.99415	2.44652e-05	2.88107	0.165355
3.61567	St18	suppression of tumorigenicity 18	0.00363325	1.85426	-0.810424	4.34919	0.000570876	-0.0669994	-0.151331
3.61276	TR88064|c0_g1	NA	0.00441604	1.8531	-0.600704	4.22906	0.000727124	-0.276509	0.178986
3.61232	TR28288|c0_g1	NA	0.000486376	1.85292	1.03104	5.68718	4.29003e-05	2.33509	1.26638
3.60476	Neil3	nei like 3 (E. coli)	0.00180379	1.8499	0.964015	4.80078	0.000232793	0.716902	1.26107
3.60415	TR10229|c0_g1	NA	0.0094519	1.84966	-0.663945	3.76173	0.00188171	-1.12967	-0.245085
3.60386	TR20451|c0_g1	NA	0.00170029	1.84954	1.63929	4.83537	0.000217527	0.725081	2.02587
3.60311	Fkbp10	FK506 binding protein 10	6.51681e-06	1.84924	5.54194	9.44115	1.04864e-07	7.99382	5.87908
3.59822	TR119016|c0_g1	NA	0.128903	1.84728	-2.22741	2.11795	0.0512706	-4.14116	-0.615908
3.59719	TR29047|c1_g1	NA	0.00562221	1.84687	-0.52857	4.07773	0.000987792	-0.547545	0.0857732
3.59439	Fat4	FAT atypical cadherin 4	1.46352e-06	1.84575	7.44962	11.1312	1.18435e-08	10.1474	7.66419
3.58411	Padi1	peptidyl arginine deiminase, type I	0.0114537	1.84161	1.03531	3.64492	0.00239061	-1.69562	1.65009
3.58052	Ebf4	early B cell factor 4	0.00101603	1.84017	0.807726	5.16988	0.000113732	1.40026	1.02411
3.57843	Mrc2	mannose receptor, C type 2	1.03434e-05	1.83933	7.16886	8.93766	2.12402e-07	7.18378	7.41103
3.57785	TR278|c1_g1	NA	0.0807722	1.83909	-2.29439	2.43118	0.0280425	-3.40087	-0.373063
3.57415	Sdk1	sidekick cell adhesion molecule 1	2.10969e-05	1.8376	4.07065	8.26156	5.7336e-07	6.4017	4.51541
3.57308	Stra6l	STRA6-like	0.000801344	1.83717	1.70294	5.33338	8.32553e-05	1.66331	2.10624
3.56325	TR117582|c0_g1	NA	0.0309002	1.83319	-1.78545	3.03826	0.00829092	-2.3955	-0.367512
3.56132	Spock3	sparc/osteonectin, cwcv and kazal-like domains proteoglycan 3	0.0156347	1.83241	2.64776	3.45631	0.00352069	-2.12726	3.32188
3.5602	Cd48	CD48 antigen	0.000704235	1.83196	4.05612	5.42232	7.03642e-05	1.52712	4.58354
3.55575	Ogn	osteoglycin	2.71211e-06	1.83015	6.87109	10.4053	2.92261e-08	9.21537	7.57313
3.54137	Col5a3	collagen, type V, alpha 3	3.53609e-07	1.82431	7.68195	12.8622	1.64179e-09	12.1765	8.07878
3.53953	Loxl1	lysyl oxidase-like 1	7.85781e-06	1.82356	6.92228	9.24297	1.3799e-07	7.64106	7.24844
3.53541	Fam180a	family with sequence similarity 180, member A	1.54969e-05	1.82188	0.838004	8.55453	3.70423e-07	6.91341	2.05415
3.53329	Ripk3	receptor-interacting serine-threonine kinase 3	1.73026e-05	1.82101	3.67159	8.44528	4.35439e-07	6.72792	4.31305
3.53273	Dmxl2	Dmx-like 2	9.38672e-06	1.82078	4.70917	9.04873	1.81341e-07	7.5093	5.13447
3.53143	Has3	hyaluronan synthase 3	0.000985343	1.82025	2.93016	5.18919	0.000109598	1.25294	3.45626
3.52059	TR97619|c0_g2	NA	0.0148481	1.81582	-0.40883	3.48781	0.00330014	-1.69189	-0.147953
3.51795	TR147960|c0_g1	NA	0.0247138	1.81473	0.0627277	3.17818	0.00622875	-2.30348	0.446455
3.51423	Fibin	fin bud initiation factor homolog (zebrafish)	4.71324e-06	1.81321	4.64597	9.75791	6.82066e-08	8.44987	4.87189
3.51055	Efhd1	EF hand domain containing 1	0.0132538	1.8117	0.589575	3.55639	0.00286676	-1.64294	0.978333
3.50456	Prdm5	PR domain containing 5	2.17256e-05	1.80923	2.96737	8.22944	6.01874e-07	6.41187	3.18278
3.50154	Lgmn	legumain	6.52217e-06	1.80799	7.51045	9.43634	1.0556e-07	7.90566	7.98303
3.49962	S100a9	S100 calcium binding protein A9 (calgranulin B)	0.0533466	1.8072	3.15331	2.70292	0.0163499	-3.52344	5.11005
3.49914	Eme1	essential meiotic structure-specific endonuclease 1	0.00145168	1.807	0.320252	4.93579	0.000178794	1.01016	0.684881
3.49531	TR93866|c0_g1	NA	0.000401748	1.80542	2.2571	5.8289	3.30487e-05	2.48604	2.50666
3.49137	Has2	hyaluronan synthase 2	0.000200698	1.80379	4.30199	6.35048	1.29555e-05	3.22624	4.94538
3.48963	Tfpi2	tissue factor pathway inhibitor 2	0.000573693	1.80307	3.77734	5.56639	5.36982e-05	1.84839	4.3626
3.48962	TR49142|c0_g1	NA	0.00858495	1.80307	-0.772689	3.82224	0.00166262	-1.01104	-0.129711
3.4858	Pax7	paired box 7	0.0252475	1.80149	-0.0617701	3.16401	0.00641211	-2.38389	0.239202
3.47998	TR42555|c0_g1	NA	0.0112187	1.79908	-0.668427	3.65777	0.00232844	-1.33123	-0.372271
3.47888	TR3768|c0_g1	NA	0.0250248	1.79862	-0.367994	3.16999	0.00633405	-2.26786	-0.0222377
3.47808	Efemp2	epidermal growth factor-containing fibulin-like extracellular matrix protein 2	4.18718e-06	1.79829	6.08553	9.90809	5.58251e-08	8.60932	6.44881
3.473	Capn6	calpain 6	8.20463e-06	1.79618	3.18521	9.18008	1.50684e-07	7.73615	3.52538
3.46986	C1qa	complement component 1, q subcomponent, alpha polypeptide	6.40204e-05	1.79488	6.1516	7.24492	2.83597e-06	4.58282	6.8439
3.46807	TR17356|c1_g1	NA	0.102398	1.79413	-2.15916	2.27393	0.0380746	-3.66516	-0.686914
3.46786	TR41548|c0_g1	NA	0.000946651	1.79405	-0.227045	5.21601	0.000104113	1.49702	0.18135
3.46713	Cybb	cytochrome b-245, beta polypeptide	0.000284296	1.79374	6.06887	6.08743	2.06792e-05	2.51171	6.39664
3.45993	Il7r	interleukin 7 receptor	0.000134136	1.79074	5.57349	6.65693	7.60468e-06	3.52674	5.88727
3.4585	Arsb	arylsulfatase B	3.91766e-07	1.79015	5.60428	12.7331	1.88754e-09	12.0709	5.79938
3.45744	Mmp19	matrix metallopeptidase 19	2.50661e-06	1.78971	5.66705	10.4927	2.61472e-08	9.40526	5.98212
3.45407	Pth1r	parathyroid hormone 1 receptor	1.84101e-07	1.7883	4.32088	13.8931	5.61324e-10	13.3074	4.56008
3.45191	Gpx7	glutathione peroxidase 7	1.12688e-06	1.78739	4.55742	11.4038	8.53939e-09	10.5949	4.81024
3.44842	Dcstamp	dentrocyte expressed seven transmembrane protein	0.0121374	1.78594	0.0957132	3.60937	0.00257144	-1.50527	0.372725
3.44015	Cxcr4	chemokine (C-X-C motif) receptor 4	0.000218626	1.78247	2.80345	6.28557	1.45272e-05	3.25729	3.11397
3.43988	Pdgfd	platelet-derived growth factor, D polypeptide	1.66535e-06	1.78236	5.02006	10.9615	1.45673e-08	10.005	5.22569
3.43961	Gli1	GLI-Kruppel family member GLI1	5.05411e-05	1.78225	2.36491	7.45849	2.00481e-06	5.15898	2.96357
3.4385	Pdgfra	platelet derived growth factor receptor, alpha polypeptide	1.63844e-05	1.78178	7.73719	8.49467	4.04667e-07	6.50616	7.99458
3.43101	Ms4a7	membrane-spanning 4-domains, subfamily A, member 7	0.00449498	1.77863	3.49135	4.21804	0.000743486	-0.653981	4.77933
3.42941	TR119495|c0_g1	NA	0.00291057	1.77796	-0.0858554	4.48858	0.000431861	0.195815	0.227298
3.42869	Mpped2	metallophosphoesterase domain containing 2	0.00137443	1.77766	0.287216	4.96961	0.000167416	0.972356	0.967809
3.42825	Ncf4	neutrophil cytosolic factor 4	0.00180729	1.77747	3.53647	4.79942	0.000233414	0.46076	4.54545
3.42285	TR41350|c0_g1	NA	0.0939299	1.7752	-0.907578	2.33147	0.0340649	-3.63875	0.0906418
3.42243	TR144155|c2_g2	NA	0.000755168	1.77502	1.03211	5.37262	7.72901e-05	1.7128	1.32901
3.42014	TR157580|c2_g1	NA	0.0243286	1.77405	0.250815	3.18667	0.00612141	-2.27306	0.837962
3.41987	Cfh	complement component factor h	4.34455e-05	1.77394	6.60629	7.57923	1.65222e-06	5.10091	7.14018
3.41468	Tifab	TRAF-interacting protein with forkhead-associated domain, family member B	0.00264761	1.77175	1.97505	4.546	0.000385166	0.121105	2.38147
3.41366	Slc24a5	solute carrier family 24, member 5	0.0019891	1.77132	1.68459	4.73436	0.000265269	0.53501	2.12167
3.4078	Pcdhb4	protocadherin beta 4	0.000506124	1.76884	1.02627	5.65708	4.53599e-05	2.24534	1.27332
3.40195	Nos2	nitric oxide synthase 2, inducible	0.00441228	1.76636	0.490982	4.22962	0.000726299	-0.317963	0.887963
3.40057	Pira2	paired-Ig-like receptor A2	0.0036342	1.76578	0.652706	4.34848	0.000571701	-0.124675	0.930858
3.40051	TR128680|c0_g1	NA	0.000330865	1.76575	1.81172	5.97214	2.54595e-05	2.78534	2.03582
3.39537	TR107975|c0_g2	NA	0.000496848	1.76357	0.514706	5.67072	4.42278e-05	2.30815	0.729631
3.3946	Ptx4	pentraxin 4	0.00132693	1.76324	0.275285	4.9903	0.000160823	1.09464	0.460012
3.39155	Angptl1	angiopoietin-like 1	1.67578e-06	1.76195	5.64279	10.9179	1.53686e-08	9.92714	5.82783
3.38989	Tmem176b	transmembrane protein 176B	0.000110214	1.76124	4.12886	6.80478	5.9082e-06	3.91002	4.43145
3.38832	Htra1	HtrA serine peptidase 1	1.32836e-07	1.76057	7.6227	14.3377	3.60848e-10	13.7127	7.80157
3.38787	Ass1	argininosuccinate synthetase 1	0.0157496	1.76038	2.15065	3.45233	0.00354951	-2.17535	2.4772
3.38695	TR74721|c0_g1	NA	0.00192518	1.75999	-0.0183138	4.75524	0.000254584	0.682713	0.21453
3.38461	Pde10a	phosphodiesterase 10A	8.294e-06	1.75899	2.95001	9.16806	1.53248e-07	7.77525	3.1653
3.38427	TR12953|c2_g4	NA	0.00130123	1.75884	-0.250039	5.00498	0.000156309	1.13749	-0.0886675
3.38311	TR44658|c0_g1	NA	0.000782697	1.75835	0.680087	5.35037	8.06159e-05	1.75272	1.02812
3.38176	Lppr3	NA	1.47365e-05	1.75777	2.30558	8.61093	3.40938e-07	7.00083	2.49539
3.37988	Arl11	ADP-ribosylation factor-like 11	0.0010944	1.75697	1.86625	5.12172	0.000124757	1.25015	2.27936
3.37876	Mdfi	MyoD family inhibitor	0.000442598	1.7565	1.11593	5.75897	3.75767e-05	2.4717	1.55511
3.37845	Naip1	NLR family, apoptosis inhibitory protein 1	2.1051e-05	1.75636	3.68336	8.26529	5.70143e-07	6.39189	3.87395
3.36874	Efna2	ephrin A2	0.000488109	1.75221	0.105395	5.68372	4.31759e-05	2.34272	0.258568
3.36789	Dclk1	doublecortin-like kinase 1	5.32353e-07	1.75185	6.66064	12.2863	3.08784e-09	11.5439	6.87539
3.36777	Fut4	fucosyltransferase 4	8.18331e-06	1.75179	3.13004	9.19066	1.48465e-07	7.80237	3.37008
3.3629	TR28288|c1_g1	NA	0.000925362	1.74971	-0.231236	5.23399	0.000100596	1.54648	-0.0748746
3.36288	P3h1	prolyl 3-hydroxylase 1	2.85462e-06	1.7497	5.28562	10.3398	3.17803e-08	9.22245	5.54539
3.36264	Cmtm3	CKLF-like MARVEL transmembrane domain containing 3	4.38091e-06	1.74959	5.36221	9.85328	6.00434e-08	8.57466	5.69643
3.35304	TR79494|c0_g1	NA	0.0129293	1.74547	0.623166	3.57037	0.00278569	-1.62459	0.960061
3.35185	Lilra6	leukocyte immunoglobulin-like receptor, subfamily A (with TM domain), member 6	0.000154258	1.74496	5.06462	6.54925	9.15675e-06	3.4338	5.36575
3.35084	TR130797|c0_g1	NA	0.0393016	1.74452	-0.115057	2.89188	0.0111668	-2.79865	0.358354
3.34616	TR64716|c2_g1	NA	0.00573036	1.7425	0.61368	4.06691	0.00100974	-0.815867	1.23733
3.34534	TR620|c0_g1	NA	0.00550721	1.74215	0.325791	4.0912	0.000961147	-0.580646	0.648571
3.3381	Med12l	mediator complex subunit 12-like	1.94622e-06	1.73903	4.79716	10.7609	1.86629e-08	9.75713	5.0291
3.32863	TR128667|c0_g1	NA	0.0117608	1.73493	-0.731682	3.62972	0.00246629	-1.36749	-0.23695
3.32359	Exoc3l4	exocyst complex component 3-like 4	0.00496825	1.73274	0.495903	4.1542	0.000845937	-0.442688	1.15548
3.32242	Colgalt2	collagen beta(1-O)galactosyltransferase 2	6.74335e-06	1.73223	2.96963	9.39963	1.11033e-07	8.0721	3.18571
3.31878	Csf2ra	colony stimulating factor 2 receptor, alpha, low-affinity (granulocyte-macrophage)	0.000237839	1.73065	4.77706	6.22453	1.61874e-05	2.93348	5.39272
3.31786	TR45991|c0_g1	NA	0.00558325	1.73025	-0.418287	4.08208	0.000979119	-0.551556	-0.154866
3.31674	Aldh1a3	aldehyde dehydrogenase family 1, subfamily A3	0.00432091	1.72976	6.02809	4.2431	0.000706812	-1.03777	7.00659
3.31469	Plk1	polo-like kinase 1	0.000260427	1.72888	3.22061	6.15464	1.8334e-05	3.01192	3.79901
3.31289	TR110895|c0_g1	NA	0.266553	1.72809	1.27426	1.5762	0.135808	-5.18684	2.41014
3.31279	TR19811|c0_g1	NA	0.00129129	1.72805	0.757757	5.00974	0.000154873	1.13169	1.14427
3.31234	Sell	selectin, lymphocyte	0.000735813	1.72785	4.27272	5.39202	7.4506e-05	1.59633	6.40034
3.3052	Snx10	sorting nexin 10	0.000101414	1.72474	4.81977	6.86643	5.32262e-06	4.04055	5.24888
3.30473	Cd248	CD248 antigen, endosialin	6.76432e-05	1.72453	5.9831	7.19489	3.07872e-06	4.47811	6.2746
3.28669	Plac8	placenta-specific 8	0.00468187	1.71663	0.538414	4.19176	0.000784035	-0.405266	0.865249
3.28486	TR152709|c0_g10	NA	0.259109	1.71583	4.54239	1.59834	0.130791	-5.97814	5.0806
3.28127	Igsf10	immunoglobulin superfamily, member 10	4.93027e-06	1.71425	8.37454	9.71098	7.26464e-08	8.27484	8.61641
3.28097	Glipr1	GLI pathogenesis-related 1 (glioma)	3.89436e-05	1.71412	2.7304	7.66855	1.43365e-06	5.57305	2.99486
3.27061	TR137911|c0_g1	NA	9.72269e-05	1.70956	1.6374	6.90122	5.01928e-06	4.39492	1.96344
3.26487	Apln	apelin	0.00046351	1.70703	3.59677	5.72324	4.01344e-05	2.18005	4.24108
3.26169	Laptm5	lysosomal-associated protein transmembrane 5	5.41575e-05	1.70562	5.77624	7.40127	2.19875e-06	4.86728	6.36657
3.26152	TR38403|c1_g1	NA	0.000459285	1.70555	2.11361	5.73044	3.96048e-05	2.32503	2.36258
3.26129	TR157955|c0_g1	NA	0.00126387	1.70544	0.72906	5.02304	0.000150934	1.1462	0.979959
3.25857	Ptk7	PTK7 protein tyrosine kinase 7	8.73498e-07	1.70424	6.49792	11.7089	5.96551e-09	10.8679	6.6672
3.25658	Fmod	fibromodulin	9.24601e-06	1.70336	5.88727	9.06899	1.76212e-07	7.41977	6.08327
3.25587	TR138125|c0_g1	NA	0.0171684	1.70304	-0.535451	3.40091	0.00394477	-1.81171	-0.150169
3.25416	TR156016|c0_g1	NA	0.00553103	1.70229	-0.574097	4.08863	0.000966176	-0.642282	0.145793
3.24775	TR135271|c0_g2	NA	0.0532756	1.69944	0.0250033	2.70397	0.0163156	-3.21452	0.348215
3.24772	TR155953|c0_g3	NA	0.324494	1.69943	-2.05908	1.41257	0.17817	-4.89017	-0.471331
3.24643	TR137822|c0_g1	NA	0.0455373	1.69885	-0.334058	2.80302	0.0133665	-3.12547	0.348632
3.24633	Lif	leukemia inhibitory factor	0.144067	1.69881	1.99711	2.0433	0.05898	-4.6313	3.04906
3.24384	Pltp	phospholipid transfer protein	8.89181e-05	1.6977	6.79402	6.97452	4.438e-06	4.06128	7.15091
3.23537	TR165376|c1_g1	NA	0.00324523	1.69393	0.724834	4.42013	0.000495178	0.0253743	1.11382
3.23264	Lmo3	LIM domain only 3	0.00111528	1.69271	1.18456	5.10897	0.000127856	1.20803	1.42791
3.23015	TR75466|c0_g1	NA	0.0218949	1.6916	-0.342548	3.25107	0.00536464	-2.09552	0.170026
3.22709	TR122410|c0_g3	NA	0.000157798	1.69023	0.974574	6.53028	9.46286e-06	3.77908	1.17549
3.2257	TR32020|c6_g1	NA	0.0953402	1.68961	0.605019	2.32133	0.0347413	-3.84043	1.79933
3.22443	TR53195|c0_g1	NA	0.00834002	1.68905	0.779313	3.83926	0.00160574	-1.0945	1.23751
3.224	Ggt1	gamma-glutamyltransferase 1	0.0330143	1.68885	0.207804	2.99959	0.0089709	-2.81636	0.748492
3.22251	TR70915|c0_g1	NA	0.00209055	1.68818	2.86416	4.70083	0.000283394	0.255618	3.16149
3.22177	2810025M15Rik	RIKEN cDNA 2810025M15 gene	0.00368864	1.68785	1.60745	4.33827	0.000583543	-0.222336	2.06717
3.21972	Arsi	arylsulfatase i	1.48104e-05	1.68694	4.51193	8.5984	3.47269e-07	6.83752	4.75268
3.2192	TR81360|c0_g2	NA	0.00417107	1.6867	-0.0315872	4.26501	0.000676252	-0.312732	0.396565
3.21813	Smarca1	SWI/SNF related, matrix associated, actin dependent regulator of chromatin, subfamily a, member 1	1.70651e-05	1.68622	3.53046	8.45772	4.27462e-07	6.70142	3.7119
3.2181	Pcdha12	protocadherin alpha 12	0.00436905	1.68621	0.0126667	4.23577	0.000717343	-0.295147	0.215189
3.21666	Serpinh1	serine (or cysteine) peptidase inhibitor, clade H, member 1	2.90362e-06	1.68556	8.13341	10.3168	3.27333e-08	9.0982	8.3865
3.21643	Thbs3	thrombospondin 3	2.46026e-05	1.68546	5.80767	8.09667	7.36534e-07	5.96086	6.07183
3.21334	Rasl11b	RAS-like, family 11, member B	0.000175403	1.68408	1.44187	6.45055	1.08714e-05	3.62193	1.6274
3.20998	TR71029|c0_g1	NA	0.0553541	1.68257	-0.415258	2.67852	0.0171697	-3.17085	-0.0476461
3.20948	Fxyd6	FXYD domain-containing ion transport regulator 6	3.17869e-06	1.68234	4.98531	10.2183	3.71724e-08	9.07346	5.19398
3.20872	TR19521|c0_g2	NA	0.181335	1.682	0.128285	1.87335	0.0806158	-4.72335	0.550682
3.20719	TR143185|c0_g1	NA	0.118885	1.68131	-1.43889	2.17417	0.0460902	-3.84189	0.438877
3.20639	Tpte	transmembrane phosphatase with tensin homology	0.00166574	1.68095	0.0673297	4.84886	0.00021186	0.850981	0.268545
3.20329	Ermn	ermin, ERM-like protein	0.00571008	1.67956	2.14399	4.06878	0.0010059	-0.795823	2.87942
3.19401	TR35396|c0_g2	NA	0.00964648	1.67537	0.878768	3.74903	0.00193128	-1.28488	1.31883
3.19152	TR156537|c0_g1	NA	0.00602857	1.67424	-0.322005	4.03519	0.00107695	-0.661178	-0.148138
3.18882	Olfml2b	olfactomedin-like 2B	1.47381e-05	1.67302	6.0246	8.60755	3.42634e-07	6.73787	6.29397
3.18548	Lrch2	leucine-rich repeats and calponin homology (CH) domain containing 2	2.4264e-05	1.67151	3.43076	8.10881	7.22993e-07	6.17209	3.6003
3.18433	Snora44	small nucleolar RNA, H/ACA box 44	0.0207768	1.67099	5.665	3.2832	0.00502266	-3.03727	5.96192
3.18322	TR95449|c0_g2	NA	0.13705	1.67048	-0.162171	2.0757	0.0555113	-4.23107	0.358003
3.17611	Pmel	premelanosome protein	0.0016033	1.66726	1.38828	4.87331	0.000201969	0.686899	1.79906
3.17577	Chrnd	cholinergic receptor, nicotinic, delta polypeptide	9.96074e-05	1.66711	3.94519	6.87973	5.20448e-06	4.0729	4.16574
3.17305	TR64140|c0_g1	NA	0.0117321	1.66587	0.404464	3.63103	0.0024597	-1.45074	0.914088
3.17175	Trim55	tripartite motif-containing 55	0.000257863	1.66528	1.96182	6.16242	1.8081e-05	3.04735	2.21708
3.16875	Vsig4	V-set and immunoglobulin domain containing 4	0.00429273	1.66391	2.68867	4.24719	0.000700998	-0.582063	3.12904
3.1648	Basp1	brain abundant, membrane attached signal protein 1	1.86139e-07	1.66211	5.20614	13.8258	6.00787e-10	13.2334	5.38084
3.16272	TR93594|c0_g2	NA	0.058887	1.66117	0.685062	2.63966	0.0185575	-3.55586	1.16285
3.16095	Gpnmb	glycoprotein (transmembrane) nmb	0.00010156	1.66036	6.80856	6.86452	5.33977e-06	3.84391	7.05537
3.15765	Gpr176	G protein-coupled receptor 176	0.000100062	1.65885	2.30115	6.87597	5.2376e-06	4.31671	2.55356
3.15067	Dchs1	dachsous 1 (Drosophila)	3.83061e-05	1.65566	5.83704	7.68563	1.39544e-06	5.28586	6.02425
3.15054	TR131815|c0_g1	NA	0.00346984	1.6556	0.161244	4.37824	0.000538541	-0.0522076	0.328908
3.14732	Ccl3	chemokine (C-C motif) ligand 3	0.656897	1.65413	-0.0562989	0.694339	0.498072	-5.63529	3.58642
3.14692	TR149184|c1_g1	NA	0.00149444	1.65394	1.51973	4.91797	0.00018511	0.810457	1.74262
3.14661	Lsp1	lymphocyte specific 1	1.82089e-06	1.6538	6.37298	10.8304	1.71204e-08	9.81083	6.79213
3.13858	TR95850|c0_g2	NA	0.163228	1.65011	-0.661716	1.95344	0.0696575	-4.28483	0.21611
3.13775	Cd38	CD38 antigen	0.00113726	1.64973	2.12507	5.09329	0.000131777	1.17666	2.63637
3.13769	Ccdc141	coiled-coil domain containing 141	3.04308e-05	1.6497	2.91818	7.89235	1.00924e-06	5.86683	3.09302
3.13477	Tmtc2	transmembrane and tetratricopeptide repeat containing 2	4.01362e-06	1.64836	3.25497	9.95627	5.23757e-08	8.80946	3.44082
3.13473	Pappa	pregnancy-associated plasma protein A	3.60337e-05	1.64834	3.92086	7.74239	1.27596e-06	5.51803	4.10798
3.13338	Cpe	carboxypeptidase E	0.000674136	1.64772	6.63069	5.45504	6.61585e-05	1.25038	6.95487
3.13153	TR149445|c3_g1	NA	0.000227628	1.64687	2.09573	6.25587	1.53115e-05	3.27677	2.37611
3.13105	Ly9	lymphocyte antigen 9	8.10327e-06	1.64665	4.81468	9.20294	1.45933e-07	7.70224	5.09456
3.13013	Ppp4r4	protein phosphatase 4, regulatory subunit 4	0.000508071	1.64622	1.29206	5.65394	4.56253e-05	2.24843	1.4619
3.12894	TR147828|c0_g1	NA	0.00673324	1.64568	-0.0518564	3.96779	0.00123528	-0.779997	0.292628
3.12725	TR61582|c0_g1	NA	0.00516714	1.64489	-0.12771	4.13157	0.000885602	-0.480875	0.0888341
3.12441	Cpm	carboxypeptidase M	0.0126829	1.64358	4.28624	3.58218	0.00271896	-2.26702	4.59914
3.11942	TR100683|c0_g1	NA	0.0248953	1.64128	-0.231643	3.17334	0.0062908	-2.3062	0.0149205
3.11798	TR61635|c0_g1	NA	0.0169123	1.64061	-0.288389	3.41042	0.00386852	-1.83705	-0.0504043
3.11549	TR123940|c0_g1	NA	0.011211	1.63946	-0.192569	3.65865	0.00232421	-1.34873	0.237336
3.11543	TR132805|c0_g1	NA	0.00267247	1.63943	0.783743	4.53965	0.000390065	0.237362	1.07631
3.11426	Kdelr3	KDEL (Lys-Asp-Glu-Leu) endoplasmic reticulum protein retention receptor 3	1.39113e-05	1.63889	4.94696	8.66649	3.14303e-07	6.90009	5.1906
3.11405	Sprn	shadow of prion protein	0.000384348	1.63879	1.5774	5.85987	3.1229e-05	2.6211	1.8798
3.11271	TR14789|c0_g1	NA	0.281364	1.63817	-0.908628	1.53329	0.145999	-4.90823	-0.240683
3.10819	Daam2	dishevelled associated activator of morphogenesis 2	1.55926e-05	1.63607	4.95463	8.54243	3.77087e-07	6.66326	5.17779
3.10587	Snx20	sorting nexin 20	0.0024399	1.635	1.78525	4.60107	0.000345247	0.257768	2.18757
3.10495	Pdgfrl	platelet-derived growth factor receptor-like	1.01685e-06	1.63457	4.92112	11.528	7.37261e-09	10.715	5.08925
3.10334	TR11943|c0_g1	NA	0.0278199	1.63382	0.363659	3.10574	0.00722371	-2.46206	0.822134
3.10244	Stk32c	serine/threonine kinase 32C	0.0021577	1.6334	-0.0548429	4.67897	0.000295899	0.541517	0.140387
3.09783	Zcchc12	zinc finger, CCHC domain containing 12	0.000565894	1.63126	2.32487	5.57452	5.28892e-05	1.96524	2.51148
3.09775	Parpbp	PARP1 binding protein	0.00379611	1.63122	1.22831	4.3209	0.000604274	-0.228817	1.55462
3.09592	Fcnb	ficolin B	0.0105967	1.63037	2.79771	3.69156	0.00217258	-1.66176	3.54794
3.09555	Mmp16	matrix metallopeptidase 16	2.49583e-06	1.6302	3.55074	10.4996	2.5918e-08	9.49239	3.7805
3.09481	Aff2	AF4/FMR2 family, member 2	3.96531e-05	1.62985	3.33029	7.65308	1.4692e-06	5.47193	3.50289
3.09159	TR159903|c0_g1	NA	0.0026198	1.62835	0.154494	4.55277	0.000380017	0.312994	0.613907
3.08769	Wnt9a	wingless-type MMTV integration site family, member 9A	2.28836e-05	1.62653	1.93757	8.18003	6.48678e-07	6.37351	2.08564
3.08545	TR152741|c1_g1	NA	0.00202953	1.62548	0.936766	4.72148	0.000272085	0.539474	1.11363
3.08482	B4galt2	UDP-Gal:betaGlcNAc beta 1,4- galactosyltransferase, polypeptide 2	2.51682e-05	1.62519	3.86802	8.07169	7.65241e-07	6.10678	4.16028
3.08438	Zc3h12b	zinc finger CCCH-type containing 12B	0.00513	1.62498	0.0109956	4.13608	0.000877556	-0.503736	0.195468
3.08329	Sgol2b	shugoshin like 2b (S. pombe)	8.5166e-05	1.62447	3.28329	7.01106	4.17504e-06	4.46122	3.62599
3.0822	Zfp354c	zinc finger protein 354C	2.30781e-07	1.62396	5.56371	13.5466	7.98848e-10	12.9395	5.73101
3.07667	Gxylt2	glucoside xylosyltransferase 2	9.39571e-05	1.62137	2.79702	6.93113	4.77301e-06	4.31768	2.96566
3.07482	Mxd3	Max dimerization protein 3	0.0005418	1.6205	1.09347	5.6085	4.96443e-05	2.19201	1.31618
3.07464	Igfbp6	insulin-like growth factor binding protein 6	0.000175305	1.62042	5.13378	6.4513	1.08571e-05	3.22591	5.34258
3.0718	Rcn1	reticulocalbin 1	2.66937e-07	1.61909	6.93033	13.3677	9.61462e-10	12.7276	7.15883
3.07156	TR153359|c0_g2	NA	0.079913	1.61897	-0.451126	2.43883	0.0276245	-3.55912	0.0474852
3.07152	Fcer1g	Fc receptor, IgE, high affinity I, gamma polypeptide	0.000160813	1.61895	4.05999	6.51535	9.71138e-06	3.54483	4.66659
3.07142	Sulf1	sulfatase 1	8.23434e-07	1.61891	6.07427	11.7716	5.54656e-09	10.9806	6.66612
3.07127	Msx2	msh homeobox 2	0.0024094	1.61884	1.48806	4.60925	0.000339692	0.0715438	2.26339
3.05795	TR143643|c0_g1	NA	0.0336861	1.61257	-0.448542	2.98662	0.00921112	-2.58966	-0.0486079
3.05764	Pcdh12	protocadherin 12	7.62456e-05	1.61242	3.47235	7.09918	3.60578e-06	4.58958	3.82651
3.05543	Tgif2	TGFB-induced factor homeobox 2	0.0002632	1.61137	1.86729	6.14501	1.86522e-05	3.07599	2.03749
3.05512	Kcnab3	potassium voltage-gated channel, shaker-related subfamily, beta member 3	0.00241418	1.61123	0.169864	4.60775	0.000340705	0.374333	0.321477
3.05366	Rtkn2	rhotekin 2	0.00169963	1.61054	0.514981	4.83576	0.000217363	0.782193	0.676402
3.05329	TR59654|c0_g1	NA	0.00120486	1.61036	1.39814	5.05613	0.000141576	1.14062	1.60896
3.05142	Glipr2	GLI pathogenesis-related 2	1.56729e-05	1.60948	5.32761	8.53764	3.79762e-07	6.70209	5.83037
3.05111	TR46015|c0_g1	NA	0.00741842	1.60933	0.512231	3.90913	0.00139221	-0.932034	0.951371
3.05059	TR126667|c0_g1	NA	0.00962309	1.60909	-0.310998	3.75045	0.0019257	-1.17957	-0.0251472
3.04836	Mapk10	mitogen-activated protein kinase 10	2.17256e-05	1.60804	1.55157	8.23098	6.00474e-07	6.44971	1.75488
3.04678	TR116188|c0_g1	NA	0.109493	1.60728	-0.967108	2.22909	0.0415015	-3.82628	-0.307719
3.04313	Plaur	plasminogen activator, urokinase receptor	0.0544356	1.60556	0.952409	2.68996	0.0167804	-3.26019	1.96745
3.04104	TR136486|c0_g1	NA	0.00214385	1.60456	0.579436	4.68408	0.000292926	0.514114	0.778315
3.0406	TR42985|c4_g3	NA	0.00327432	1.60436	1.30639	4.4143	0.000500997	-0.0796704	1.5443
3.04007	Tacc3	transforming, acidic coiled-coil containing protein 3	0.000153193	1.60411	3.9736	6.55384	9.08433e-06	3.60402	4.4264
3.03923	TR91242|c0_g1	NA	0.00555261	1.6037	0.014441	4.08544	0.000972448	-0.596553	0.178861
3.03911	TR148060|c0_g1	NA	0.0058195	1.60365	0.46081	4.05735	0.00102953	-0.665074	0.727035
3.03532	Tmem255a	transmembrane protein 255A	2.3482e-05	1.60185	2.70636	8.14592	6.83216e-07	6.3034	2.90647
3.03293	Lpar4	lysophosphatidic acid receptor 4	6.8999e-06	1.60071	5.34918	9.37077	1.15547e-07	7.87987	5.51055
3.02544	Wnk3	WNK lysine deficient protein kinase 3	0.00132118	1.59715	1.46948	4.99353	0.000159817	0.999716	1.64701
3.02406	TR48470|c0_g1	NA	0.00135642	1.59649	1.0468	4.97699	0.000165032	1.02808	1.25143
3.02208	Mt2	metallothionein 2	0.00990442	1.59554	-0.0700949	3.73353	0.00199358	-1.18608	0.968515
3.01919	TR47143|c3_g1	NA	0.00157233	1.59416	1.09257	4.88539	0.000197258	0.867916	1.38836
3.01905	Fam83d	family with sequence similarity 83, member D	9.882e-05	1.5941	3.60479	6.88656	5.14485e-06	4.18378	3.81813
3.01769	Kcp	kielin/chordin-like protein	9.82606e-05	1.59345	2.47153	6.89207	5.09725e-06	4.31551	2.65671
3.01697	TR48837|c1_g1	NA	0.000240246	1.5931	1.17749	6.21539	1.64525e-05	3.24954	1.3341
3.01696	TR90743|c1_g2	NA	0.00077799	1.59309	2.90188	5.35496	7.9917e-05	1.50244	3.12224
3.01434	TR44422|c0_g1	NA	0.0102433	1.59184	-0.519756	3.71203	0.00208335	-1.23012	-0.150233
3.01429	Fzd2	frizzled class receptor 2	6.85227e-06	1.59182	3.33062	9.3778	1.14429e-07	8.03902	3.48257
3.01043	Nid1	nidogen 1	6.43436e-05	1.58997	8.62073	7.23992	2.85931e-06	4.47513	8.79969
3.00998	TR158996|c0_g1	NA	8.61313e-05	1.58975	2.55747	7.00089	4.24653e-06	4.52155	2.96461
3.0098	Arnt2	aryl hydrocarbon receptor nuclear translocator 2	7.79669e-05	1.58967	1.42549	7.07802	3.73459e-06	4.67754	1.56456
3.00805	Kif2c	kinesin family member 2C	0.000112276	1.58883	2.51303	6.79335	6.02398e-06	4.17629	2.8951
3.00784	Nid2	nidogen 2	5.62694e-06	1.58873	6.52421	9.58789	8.58071e-08	8.12971	6.67963
3.00725	Ccdc88a	coiled coil domain containing 88A	2.99988e-06	1.58844	6.36975	10.2819	3.42395e-08	9.08288	6.53719
3.0065	TR71177|c0_g1	NA	0.00171691	1.58809	2.17109	4.83022	0.000219734	0.64793	2.56343
3.00634	Igdcc4	immunoglobulin superfamily, DCC subclass, member 4	1.41429e-05	1.58801	4.06002	8.65378	3.20196e-07	6.92997	4.21435
3.00302	Mex3b	mex3 RNA binding family member B	2.31879e-05	1.58641	3.12028	8.1585	6.70256e-07	6.29647	3.33991
3.00267	TR65411|c0_g2	NA	0.232656	1.58625	0.177908	1.68318	0.113009	-5.03872	0.752011
2.99913	Kank4	KN motif and ankyrin repeat domains 4	3.18505e-05	1.58455	3.26754	7.85228	1.0742e-06	5.79766	3.44167
2.99801	Ccl2	chemokine (C-C motif) ligand 2	0.00955926	1.58401	4.05265	3.75484	0.00190845	-1.8372	4.46779
2.99645	C1qtnf2	C1q and tumor necrosis factor related protein 2	8.20463e-06	1.58325	3.85187	9.17769	1.51191e-07	7.63926	4.41075
2.99534	Ccnb2	cyclin B2	0.000582356	1.58272	4.11822	5.55516	5.48359e-05	1.74648	4.52982
2.99143	TR55114|c0_g1	NA	0.155943	1.58083	-1.3333	1.98742	0.0654282	-4.10502	1.51839
2.99107	Snord118	small nucleolar RNA, C/D box 118	0.0529539	1.58066	6.21082	2.70813	0.01618	-4.2131	6.58163
2.98945	TR63036|c0_g1	NA	0.00791697	1.57988	-0.0921945	3.87096	0.00150503	-0.983959	0.101518
2.98763	Spon1	spondin 1, (f-spondin) extracellular matrix protein	4.4613e-06	1.579	6.42376	9.83199	6.17711e-08	8.47804	6.63648
2.98595	Tnfsf9	tumor necrosis factor (ligand) superfamily, member 9	0.0763675	1.57819	0.411229	2.46899	0.0260345	-3.53546	1.80861
2.98257	TR69476|c0_g2	NA	0.0249698	1.57656	0.194788	3.17152	0.00631429	-2.38133	0.424358
2.98246	Myh10	myosin, heavy polypeptide 10, non-muscle	2.49583e-06	1.5765	5.81431	10.5008	2.58804e-08	9.39338	5.98794
2.98239	Gm1673	predicted gene 1673	0.000308679	1.57647	1.4282	6.02276	2.32325e-05	2.90296	1.60155
2.98144	Masp1	mannan-binding lectin serine peptidase 1	0.00038705	1.57601	3.96039	5.85477	3.15209e-05	2.17721	4.34633
2.97889	Emr1	NA	0.00593946	1.57477	3.97507	4.04484	0.00105603	-1.24531	4.33311
2.9787	TR22201|c0_g1	NA	0.0250225	1.57468	-0.233579	3.17013	0.00633229	-2.32427	-0.0089563
2.97666	Galnt10	UDP-N-acetyl-alpha-D-galactosamine:polypeptide N-acetylgalactosaminyltransferase 10	2.6979e-07	1.5737	5.92214	13.3451	9.8436e-10	12.7212	6.09727
2.97613	TR48247|c0_g3	NA	0.0279882	1.57344	0.738596	3.10191	0.00728048	-2.65139	1.0421
2.97591	Aim2	absent in melanoma 2	0.0188595	1.57333	0.343268	3.34338	0.0044392	-1.98084	0.961879
2.9744	TR139799|c0_g1	NA	0.00933017	1.5726	0.361083	3.76984	0.00185073	-1.21345	0.619902
2.97335	TR47804|c1_g1	NA	0.00086256	1.57209	2.22148	5.28235	9.17344e-05	1.45034	2.4027
2.97314	Col8a2	collagen, type VIII, alpha 2	3.99532e-06	1.57199	4.82655	9.96784	5.15814e-08	8.73147	4.97623
2.97062	TR66969|c0_g1	NA	0.000711471	1.57076	2.91678	5.41467	7.13867e-05	1.60973	3.12376
2.96986	Vnn3	vanin 3	0.241354	1.5704	2.51027	1.65539	0.118588	-5.37936	3.43945
2.9685	TR2020|c0_g1	NA	0.0060394	1.56973	2.44897	4.03392	0.00107974	-1.19738	2.97494
2.9661	TR97545|c0_g1	NA	0.00168273	1.56857	-0.159592	4.84236	0.000214572	0.84188	-0.0207721
2.96548	TR7361|c8_g1	NA	0.0673383	1.56827	-0.475014	2.55104	0.0221374	-3.36486	6.85607e-05
2.96501	Col3a1	collagen, type III, alpha 1	0.000208478	1.56804	13.5327	6.32234	1.36138e-05	2.97783	13.6944
2.96298	Kcne3	potassium voltage-gated channel, Isk-related subfamily, gene 3	0.00430705	1.56705	2.41022	4.24497	0.000704141	-0.482358	3.20527
2.96291	Dpysl3	dihydropyrimidinase-like 3	8.14973e-07	1.56701	6.9965	11.7906	5.42615e-09	10.9603	7.20924
2.96157	Adam22	a disintegrin and metallopeptidase domain 22	7.54562e-05	1.56636	2.90036	7.10725	3.55786e-06	4.51926	3.37776
2.95879	Nctc1	non-coding transcript 1	0.00619712	1.56501	1.04472	4.01817	0.00111489	-0.993889	1.6148
2.95507	Kif6	kinesin family member 6	0.0340966	1.56319	1.02014	2.97904	0.00935431	-2.79589	1.55714
2.95504	Pcdhga2	protocadherin gamma subfamily A, 2	0.000753208	1.56318	-0.0505699	5.3752	7.69133e-05	1.79596	0.105764
2.95381	Adamts20	a disintegrin-like and metallopeptidase (reprolysin type) with thrombospondin type 1 motif, 20	2.96875e-05	1.56258	2.01758	7.91644	9.7218e-07	5.89227	2.77933
2.95192	TR6926|c0_g1	NA	0.00211858	1.56166	1.57614	4.69164	0.000288583	0.463695	2.00998
2.9453	Emilin2	elastin microfibril interfacer 2	9.27343e-06	1.55842	6.51654	9.06245	1.77851e-07	7.38221	6.69691
2.94482	Adamts9	a disintegrin-like and metallopeptidase (reprolysin type) with thrombospondin type 1 motif, 9	5.32353e-07	1.55818	5.65498	12.305	3.02396e-09	11.5857	5.79677
2.94428	TR18464|c0_g1	NA	0.209101	1.55792	0.0490767	1.76543	0.0978111	-4.87108	0.66318
2.94231	Cdca5	cell division cycle associated 5	0.000923992	1.55695	2.21672	5.23515	0.000100375	1.41049	2.56945
2.9334	Ptch1	patched 1	1.32636e-05	1.55257	5.41363	8.71311	2.9365e-07	6.86903	5.88682
2.93243	TR46295|c1_g1	NA	4.50799e-06	1.5521	3.12899	9.8125	6.33999e-08	8.64587	3.40587
2.92993	Adamtsl1	ADAMTS-like 1	4.63e-06	1.55087	4.86726	9.77693	6.64893e-08	8.47074	5.00945
2.92939	Igf2bp2	insulin-like growth factor 2 mRNA binding protein 2	0.00251975	1.5506	2.34932	4.57856	0.000361025	0.116019	2.68714
2.92867	TR151685|c0_g1	NA	0.0217787	1.55025	-0.291495	3.25414	0.00533107	-2.11181	0.0650557
2.92618	Col7a1	collagen, type VII, alpha 1	0.000190229	1.54902	7.08405	6.39433	1.1995e-05	3.01705	7.35788
2.92591	Ccna2	cyclin A2	0.000115658	1.54889	4.55794	6.76826	6.28656e-06	3.88318	4.88027
2.92241	TR96177|c0_g2	NA	0.00822807	1.54716	0.307597	3.84706	0.00158034	-1.05434	0.594206
2.92222	TR22017|c0_g1	NA	0.000856405	1.54706	1.08515	5.28763	9.08163e-05	1.59617	1.24504
2.92122	TR45621|c0_g1	NA	0.0041936	1.54657	1.50504	4.2612	0.000681475	-0.363588	1.93183
2.91382	TR110644|c0_g1	NA	0.102054	1.54291	-0.646083	2.2762	0.0379087	-3.83406	-0.215116
2.91329	Tmem100	transmembrane protein 100	0.000363603	1.54265	3.41875	5.90217	2.89099e-05	2.45785	3.65241
2.91139	Kif20a	kinesin family member 20A	5.90989e-05	1.54171	4.7013	7.31494	2.52949e-06	4.80527	5.06554
2.9082	TR50249|c0_g1	NA	0.00312903	1.54013	1.10031	4.44251	0.000473497	-0.011266	1.28887
2.90485	Tril	TLR4 interactor with leucine-rich repeats	1.49597e-06	1.53846	5.32146	11.0943	1.2386e-08	10.1596	5.45885
2.90443	Nfatc4	nuclear factor of activated T cells, cytoplasmic, calcineurin dependent 4	3.40809e-06	1.53826	3.89974	10.139	4.12065e-08	9.03585	4.06695
2.90298	TR152192|c1_g1	NA	0.0057012	1.53753	0.955553	4.06968	0.00100407	-0.786773	1.20147
2.9013	Rab42	RAB42, member RAS oncogene family	0.0220139	1.5367	0.482234	3.2475	0.0054041	-2.30496	0.709408
2.90126	TR158932|c0_g1	NA	0.00342156	1.53668	-0.160051	4.38734	0.000528807	-0.00956843	-0.0341528
2.90098	Gpr173	G-protein coupled receptor 173	0.000262479	1.53654	1.73194	6.14708	1.85833e-05	3.09786	1.90283
2.89579	Gjc2	gap junction protein, gamma 2	0.000221052	1.53396	0.874635	6.27795	1.47244e-05	3.35631	1.01636
2.89511	TR109086|c0_g1	NA	0.0256617	1.53362	-0.369788	3.15376	0.00654807	-2.30584	-0.0939967
2.88813	Myo1f	myosin IF	9.82606e-05	1.53014	4.58155	6.89132	5.10374e-06	4.0947	4.90334
2.88414	Pde8a	phosphodiesterase 8A	1.10071e-06	1.52814	4.78187	11.4377	8.20282e-09	10.6261	5.05297
2.88051	Mfsd12	major facilitator superfamily domain containing 12	0.000117533	1.52632	5.39643	6.7568	6.41048e-06	3.74043	5.57139
2.88023	Elf3	E74-like factor 3	0.0805929	1.52618	0.688748	2.43272	0.0279576	-3.67139	1.76106
2.87795	Sprr1b	small proline-rich protein 1B	0.0956209	1.52504	0.0422543	2.31942	0.0348705	-3.6879	2.11158
2.87767	TR12583|c0_g1	NA	0.00320104	1.5249	0.999562	4.42913	0.000486341	-0.0544794	1.16454
2.87497	TR153965|c0_g1	NA	0.0429989	1.52355	-0.806659	2.83839	0.0124443	-2.79061	-0.0772928
2.87139	TR132458|c1_g1	NA	0.00974964	1.52175	0.426679	3.74304	0.00195513	-1.27704	0.661666
2.86992	Stbd1	starch binding domain 1	0.00303194	1.52101	1.57898	4.46184	0.000455543	-0.120352	1.84101
2.86578	TR113761|c0_g3	NA	0.268838	1.51893	-1.50007	1.56954	0.137349	-4.71692	0.175896
2.86528	TR76773|c2_g1	NA	0.00721103	1.51868	1.27557	3.92647	0.00134385	-1.08364	1.47128
2.85993	Gsdmd	gasdermin D	6.11348e-06	1.51598	4.53106	9.49624	9.7232e-08	8.14696	4.88865
2.85287	TR69406|c2_g1	NA	4.67635e-05	1.51242	4.37629	7.52028	1.81544e-06	5.1121	4.52652
2.84988	Tmeff1	transmembrane protein with EGF-like and two follistatin-like domains 1	8.62749e-05	1.5109	4.82679	6.99932	4.25765e-06	4.1699	5.06352
2.84827	Cd200r1	CD200 receptor 1	0.000548489	1.51009	3.92725	5.59967	5.04668e-05	1.83519	4.22124
2.84812	Rnu1a1	U1a1 small nuclear RNA	0.234463	1.51001	11.1056	1.67756	0.114117	-6.05445	11.5103
2.84748	TR26578|c1_g2	NA	0.00621057	1.50969	0.283548	4.01662	0.0011184	-0.797377	0.494086
2.84689	Vcam1	vascular cell adhesion molecule 1	6.46564e-05	1.50939	5.33387	7.23312	2.89136e-06	4.57619	5.53725
2.84623	Adam19	a disintegrin and metallopeptidase domain 19 (meltrin beta)	1.64535e-05	1.50905	5.70116	8.48928	4.07913e-07	6.58914	6.09226
2.84447	Fam26f	family with sequence similarity 26, member F	0.00394095	1.50816	2.92652	4.29827	0.000632435	-0.507649	3.43437
2.84408	TR76539|c0_g1	NA	0.017163	1.50796	-0.0965687	3.40136	0.00394112	-1.95192	0.143248
2.84394	Nkd2	naked cuticle 2 homolog (Drosophila)	2.85516e-05	1.50789	3.42491	7.95191	9.20202e-07	5.82051	4.00345
2.84172	Dennd2a	DENN/MADD domain containing 2A	6.64811e-06	1.50676	4.3603	9.41409	1.08843e-07	8.02702	4.56506
2.84171	TR112778|c0_g1	NA	0.0175509	1.50676	1.8071	3.38692	0.00405975	-2.39132	2.35229
2.83772	TR25549|c0_g1	NA	0.0320746	1.50473	-0.147371	3.01647	0.00866756	-2.5747	0.202239
2.83757	Chac1	ChaC, cation transport regulator 1	0.103367	1.50465	0.578732	2.26774	0.0385316	-4.30477	1.48344
2.83718	TR5326|c0_g1	NA	0.0282196	1.50446	-0.582008	3.09692	0.0073552	-2.35958	-0.0820652
2.83684	TR113181|c0_g1	NA	0.00432479	1.50428	0.476369	4.24251	0.000707649	-0.297215	0.819121
2.83392	Lamb1	laminin B1	1.10044e-06	1.5028	7.84475	11.4502	8.08165e-09	10.5385	8.03962
2.83369	Apobec1	apolipoprotein B mRNA editing enzyme, catalytic polypeptide 1	0.00406007	1.50268	1.25407	4.2804	0.000655598	-0.316526	1.55836
2.83356	Cox14	cytochrome c oxidase assembly protein 14	0.0152297	1.50261	2.05412	3.47212	0.00340824	-1.9694	2.79848
2.82621	TR36814|c0_g1	NA	0.0226836	1.49887	0.835689	3.22906	0.0056123	-2.30459	1.2182
2.82515	Myb	myeloblastosis oncogene	0.00128262	1.49833	1.17875	5.01382	0.000153652	1.06957	1.3355
2.82421	Gtse1	G two S phase expressed protein 1	0.000401748	1.49785	1.5253	5.82893	3.30472e-05	2.57599	1.91327
2.82416	Casp12	caspase 12	3.05955e-05	1.49782	3.7183	7.8865	1.01846e-06	5.80864	3.89737
2.82376	TR114867|c0_g1	NA	0.354953	1.49762	-1.13579	1.33488	0.201801	-5.07847	-0.188154
2.82156	Actr3b	ARP3 actin-related protein 3B	0.00013833	1.4965	2.06581	6.63203	7.93732e-06	3.87842	2.21322
2.81902	TR71013|c0_g1	NA	0.00169261	1.4952	2.94587	4.83881	0.000216069	0.490082	3.15752
2.8168	Gm6116	predicted gene 6116	0.00365501	1.49406	-0.105805	4.34371	0.000577197	-0.0901309	0.0270167
2.81231	TR48179|c1_g2	NA	0.135963	1.49175	-0.87802	2.08075	0.054988	-4.07869	-0.236489
2.81023	TR81834|c1_g1	NA	0.0304952	1.49069	0.0572595	3.04756	0.0081352	-2.58702	0.271683
2.81018	Fap	fibroblast activation protein	8.20463e-06	1.49066	6.59806	9.17758	1.51213e-07	7.54351	6.74837
2.80993	Slc7a11	solute carrier family 7 (cationic amino acid transporter, y+ system), member 11	0.0392374	1.49053	3.19525	2.89302	0.0111409	-3.27558	4.37023
2.80878	Pcyox1l	prenylcysteine oxidase 1 like	1.03966e-05	1.48995	2.7406	8.93142	2.14309e-07	7.44937	2.92377
2.80716	Nnmt	nicotinamide N-methyltransferase	0.000578227	1.48911	2.53977	5.56048	5.42935e-05	1.98034	2.897
2.80687	Pdlim4	PDZ and LIM domain 4	0.00013253	1.48896	4.09012	6.66636	7.48266e-06	3.76765	4.43235
2.80469	Map3k7cl	Map3k7 C-terminal like	0.00086728	1.48784	2.88304	5.27684	9.27016e-05	1.18795	3.40775
2.80332	Dkk3	dickkopf WNT signaling pathway inhibitor 3	1.35123e-07	1.48714	6.28216	14.2871	3.7924e-10	13.6745	6.40855
2.80229	Uggt2	UDP-glucose glycoprotein glucosyltransferase 2	1.16582e-05	1.48661	5.16763	8.82141	2.51002e-07	7.11319	5.42067
2.80209	TR68874|c0_g1	NA	0.0090008	1.4865	0.79159	3.7935	0.00176328	-1.19835	1.1604
2.80171	TR70616|c0_g1	NA	0.0336864	1.48631	0.498011	2.98644	0.00921438	-2.75705	0.773212
2.79756	TR96565|c0_g1	NA	0.0303108	1.48417	-0.401994	3.05156	0.00806898	-2.48041	-0.0552667
2.79576	TR152272|c0_g1	NA	0.0326184	1.48324	-0.134005	3.00653	0.00884503	-2.66457	0.0854551
2.79347	TR151337|c0_g1	NA	0.0470251	1.48206	-0.291486	2.78362	0.0138999	-3.03876	-0.0629356
2.79342	4930404N11Rik	RIKEN cDNA 4930404N11 gene	0.0224944	1.48203	1.00352	3.23455	0.00554942	-2.40564	1.22185
2.78957	TR112340|c1_g6	NA	0.00191181	1.48004	1.2057	4.76113	0.000251653	0.6279	1.56109
2.78947	TR15840|c0_g3	NA	0.0420827	1.47999	0.200931	2.85136	0.0121221	-2.90538	0.71779
2.78405	Syk	spleen tyrosine kinase	2.07624e-05	1.47719	4.77859	8.28601	5.52614e-07	6.33069	4.99038
2.78084	Apba1	amyloid beta (A4) precursor protein binding, family A, member 1	2.00555e-05	1.47552	3.82596	8.32442	5.21603e-07	6.45493	3.95905
2.78084	TR69974|c0_g1	NA	0.0317258	1.47552	-0.635348	3.02308	0.00855157	-2.5131	-0.321438
2.78065	Smim3	small integral membrane protein 3	0.0022597	1.47542	4.19461	4.64939	0.000313724	-0.00605174	4.83312
2.7778	Lppr2	NA	0.00132358	1.47394	0.872979	4.9918	0.000160355	1.07942	1.11819
2.77732	TR47800|c0_g1	NA	0.00157237	1.47369	0.499424	4.88518	0.000197337	0.902136	0.713598
2.77588	Cdk1	cyclin-dependent kinase 1	0.00117693	1.47294	4.69713	5.07158	0.000137414	0.725103	5.11678
2.77525	TR73976|c1_g2	NA	0.0544356	1.47262	-0.125869	2.69004	0.0167779	-3.25411	0.107918
2.77155	P3h3	prolyl 3-hydroxylase 3	7.19695e-07	1.47069	5.07213	11.9511	4.51114e-09	11.2033	5.20923
2.76725	TR147910|c0_g1	NA	0.0186929	1.46845	-0.148875	3.34906	0.00438774	-1.96627	0.0848027
2.76576	Mrc1	mannose receptor, C type 1	0.000122084	1.46767	8.85042	6.72852	6.72726e-06	3.58962	9.31852
2.76247	TR137740|c0_g1	NA	0.011569	1.46596	-0.101346	3.63905	0.00241955	-1.46166	0.0450077
2.76177	P2ry13	purinergic receptor P2Y, G-protein coupled 13	0.0273565	1.46559	3.18273	3.11526	0.00708455	-2.89787	3.94389
2.76022	TR86282|c0_g1	NA	0.0187421	1.46478	-0.18419	3.3473	0.00440367	-1.98333	-0.00547505
2.75707	Myf6	myogenic factor 6	0.00120727	1.46314	3.03282	5.05469	0.000141971	0.736117	3.52179
2.75599	TR159710|c0_g2	NA	0.000126635	1.46257	2.41597	6.69922	7.07281e-06	4.01382	2.69636
2.755	TR100530|c0_g4	NA	0.000669344	1.46205	0.49718	5.46093	6.54292e-05	1.93689	0.605563
2.75384	Gldc	glycine decarboxylase	5.43015e-05	1.46145	1.32758	7.39745	2.2124e-06	5.1852	1.43431
2.75338	Pilrb1	paired immunoglobin-like type 2 receptor beta 1	0.00886268	1.4612	2.08933	3.80328	0.00172834	-1.34208	2.66382
2.75289	Atrnl1	attractin like 1	3.54656e-06	1.46095	6.07259	10.0866	4.41287e-08	8.83283	6.22857
2.751	Fndc3b	fibronectin type III domain containing 3B	5.59636e-05	1.45995	7.17327	7.36641	2.32647e-06	4.70195	7.3278
2.7508	Xirp1	xin actin-binding repeat containing 1	0.0073009	1.45985	4.0025	3.91858	0.00136564	-1.63974	4.32316
2.75077	Wdfy4	WD repeat and FYVE domain containing 4	0.000420625	1.45984	4.48447	5.79726	3.50226e-05	2.10788	4.69075
2.74982	Mamdc2	MAM domain containing 2	2.17256e-05	1.45934	5.28944	8.22856	6.02674e-07	6.18204	5.4379
2.74852	TR34302|c0_g1	NA	0.00508152	1.45865	1.60207	4.14158	0.000867837	-0.684495	1.78472
2.74625	Zfp580	zinc finger protein 580	0.00100528	1.45746	0.0169406	5.17695	0.0001122	1.44218	0.103237
2.7454	Ncald	neurocalcin delta	0.0053893	1.45701	3.28349	4.1051	0.000934435	-1.02744	3.55511
2.74251	Necab2	N-terminal EF-hand calcium binding protein 2	0.000739141	1.45549	2.04326	5.38857	7.49928e-05	1.71363	2.34467
2.73902	Gpc6	glypican 6	7.71892e-06	1.45366	4.88343	9.26231	1.34317e-07	7.77218	5.10691
2.73485	Itga5	integrin alpha 5 (fibronectin receptor alpha)	8.93884e-06	1.45146	5.6452	9.10063	1.68508e-07	7.5174	6.28953
2.73451	Aurkb	aurora kinase B	0.000418958	1.45128	2.43839	5.80065	3.48054e-05	2.42918	2.75059
2.73337	TR33508|c0_g1	NA	0.000688879	1.45068	2.19009	5.43754	6.83739e-05	1.7417	2.34354
2.73323	Chp2	calcineurin-like EF hand protein 2	0.000346078	1.45061	3.89506	5.93543	2.72129e-05	2.46929	4.19269
2.73145	TR69224|c0_g1	NA	0.00956368	1.44967	-0.298625	3.7545	0.00190978	-1.19382	-0.157397
2.7297	TR88880|c0_g1	NA	0.0550324	1.44874	-0.56295	2.68244	0.0170353	-3.13117	-0.17808
2.7271	TR8844|c0_g1	NA	0.0371696	1.44737	-0.0298063	2.92656	0.0104078	-3.0417	0.869238
2.72656	TR151233|c0_g1	NA	0.00899869	1.44708	0.245147	3.79408	0.00176118	-1.15122	0.483987
2.72633	TR106468|c1_g1	NA	0.0646877	1.44696	-0.443033	2.57872	0.0209534	-3.53941	0.160971
2.72267	Kif26b	kinesin family member 26B	1.02992e-05	1.44502	5.36168	8.94225	2.11014e-07	7.28769	5.72786
2.72253	Ocstamp	osteoclast stimulatory transmembrane protein	0.00434814	1.44495	1.84611	4.23829	0.000713707	-0.662052	2.23545
2.72182	TR31949|c0_g1	NA	0.0102389	1.44457	1.15143	3.71267	0.00208062	-1.44933	1.35771
2.7213	TR139390|c0_g1	NA	0.00908387	1.4443	-0.0817997	3.78807	0.00178295	-1.12376	0.219289
2.72119	Omd	osteomodulin	0.00119719	1.44424	0.692658	5.06047	0.000140394	1.15685	0.890847
2.71738	Pcolce	procollagen C-endopeptidase enhancer protein	0.000108703	1.44222	5.4087	6.81601	5.79667e-06	3.85975	5.63017
2.7162	Clec4n	C-type lectin domain family 4, member n	0.0524212	1.44159	2.93296	2.71484	0.0159632	-3.58638	4.00336
2.71463	TR144313|c0_g1	NA	0.148683	1.44075	-2.12216	2.02117	0.0614609	-4.03906	-0.24932
2.71423	Shcbp1	Shc SH2-domain binding protein 1	0.000270676	1.44054	2.98725	6.12275	1.941e-05	2.93695	3.26302
2.7107	TR115176|c0_g1	NA	0.0193532	1.43867	-0.168255	3.32796	0.004582	-2.03049	-0.00685309
2.70811	Ptplad2	NA	0.000576323	1.43729	4.37046	5.56356	5.39819e-05	1.68879	4.61403
2.70782	Tlr1	toll-like receptor 1	0.000448552	1.43713	3.58883	5.74813	3.8334e-05	2.17998	3.96117
2.70482	TR146993|c0_g1	NA	0.0869142	1.43553	-0.266956	2.38127	0.0309188	-3.71375	0.114943
2.70451	Cd83	CD83 antigen	0.000634592	1.43537	2.77346	5.49687	6.11584e-05	1.74	2.92566
2.70323	TR142904|c0_g1	NA	0.408016	1.43468	-1.06643	1.21091	0.244641	-5.37504	-0.285471
2.70192	Vstm2b	V-set and transmembrane domain containing 2B	0.00922927	1.43398	2.58554	3.77753	0.00182185	-1.50043	3.05937
2.70006	Nup210	nucleoporin 210	0.000487208	1.43299	3.09988	5.68586	4.3005e-05	2.08662	3.27639
2.69963	TR146948|c0_g1	NA	0.0880267	1.43276	-0.0214155	2.37387	0.0313681	-3.75772	0.410951
2.69957	6030419C18Rik	RIKEN cDNA 6030419C18 gene	0.000197619	1.43273	2.83784	6.36424	1.26459e-05	3.34808	2.9848
2.69897	TR128875|c0_g1	NA	0.0144569	1.43241	-0.411292	3.50364	0.00319461	-1.64474	-0.190942
2.6986	TR34929|c0_g1	NA	0.0320691	1.43221	0.377676	3.01681	0.00866157	-2.70997	0.58884
2.69499	Top2a	topoisomerase (DNA) II alpha	5.34277e-05	1.43028	6.72248	7.41175	2.1618e-06	4.79712	6.94616
2.69417	TR156449|c0_g2	NA	0.00758496	1.42984	0.524406	3.89613	0.00142965	-0.956739	0.97533
2.6933	Scimp	SLP adaptor and CSK interacting membrane protein	0.0299403	1.42937	0.418973	3.0594	0.00794093	-2.63073	0.633857
2.69122	TR32949|c0_g1	NA	0.0165724	1.42826	-0.106064	3.4227	0.00377216	-1.95157	0.26716
2.69107	Tusc3	tumor suppressor candidate 3	2.10268e-05	1.42818	4.96521	8.2672	5.68505e-07	6.28086	5.15941
2.68962	TR53627|c0_g2	NA	0.0334114	1.4274	0.143808	2.99161	0.00911788	-2.71041	0.349334
2.68738	TR3363|c0_g1	NA	0.132351	1.4262	0.127565	2.09866	0.0531682	-4.26301	0.613832
2.6845	TR138375|c0_g1	NA	0.00644816	1.42466	-0.257172	3.99331	0.00117272	-0.719438	0.0786354
2.68345	Fscn1	fascin actin-bundling protein 1	5.06883e-06	1.42409	5.70398	9.68572	7.51623e-08	8.32036	6.02468
2.68189	Clec7a	C-type lectin domain family 7, member a	0.0721782	1.42325	2.77922	2.50538	0.0242316	-4.05649	3.26748
2.68017	TR99320|c0_g1	NA	0.019758	1.42232	0.172494	3.31493	0.00470614	-2.07308	0.406545
2.67991	Gpx8	glutathione peroxidase 8 (putative)	6.83378e-05	1.42218	5.34997	7.18805	3.11353e-06	4.50667	5.59793
2.67712	Fam109b	family with sequence similarity 109, member B	8.93669e-06	1.42068	3.08522	9.10405	1.67694e-07	7.6693	3.21056
2.67569	TR6860|c4_g1	NA	0.00855861	1.41991	0.0307744	3.82446	0.00165506	-1.06345	0.330469
2.67324	TR157786|c0_g2	NA	0.000262479	1.41859	2.3815	6.14691	1.85889e-05	3.04546	2.60024
2.67271	Dclk3	doublecortin-like kinase 3	0.0125385	1.4183	0.0252988	3.58894	0.00268155	-1.61446	0.257996
2.6715	TR98563|c0_g2	NA	0.0379182	1.41765	-0.0323122	2.91415	0.0106734	-2.81487	0.182767
2.66974	Cd72	CD72 antigen	0.0538589	1.4167	0.837585	2.69671	0.0165547	-3.2099	2.04868
2.66721	Adamts6	a disintegrin-like and metallopeptidase (reprolysin type) with thrombospondin type 1 motif, 6	6.44391e-05	1.41533	3.65732	7.23773	2.86959e-06	4.79358	3.98386
2.66659	TR137547|c0_g1	NA	0.0099645	1.415	0.204513	3.72944	0.00201036	-1.30727	0.347196
2.66535	Timd4	T cell immunoglobulin and mucin domain containing 4	0.105044	1.41432	0.645895	2.25619	0.0393975	-4.08557	1.11219
2.6649	Cav3	caveolin 3	0.000115277	1.41408	3.24967	6.77426	6.22272e-06	3.9482	3.46881
2.66404	Rftn2	raftlin family member 2	2.5188e-06	1.41362	4.43255	10.4853	2.63922e-08	9.43597	4.54765
2.66329	Marcks	myristoylated alanine rich protein kinase C substrate	2.88061e-07	1.41321	7.66651	13.2118	1.13187e-09	12.55	7.80157
2.66284	TR108091|c0_g1	NA	0.0208983	1.41297	0.172583	3.27969	0.00505888	-2.13977	0.406504
2.66279	Ltbp2	latent transforming growth factor beta binding protein 2	0.000688879	1.41294	4.72547	5.43787	6.83309e-05	1.35347	4.88428
2.65822	TR74935|c0_g1	NA	0.00120711	1.41046	1.59598	5.05496	0.000141897	1.12777	1.84043
2.6562	Gngt2	guanine nucleotide binding protein (G protein), gamma transducing activity polypeptide 2	0.0124778	1.40937	1.57416	3.59237	0.00266273	-1.74183	1.83547
2.65445	Snora7a	small nucleolar RNA, H/ACA box 7A	0.129464	1.40841	4.4538	2.11452	0.0516029	-5.14554	4.77168
2.65334	Fam114a1	family with sequence similarity 114, member A1	2.23594e-06	1.40781	6.14898	10.6269	2.20686e-08	9.54276	6.31362
2.65271	TR93402|c0_g1	NA	0.00690713	1.40747	-0.210454	3.95192	0.0012759	-0.885619	0.0182903
2.65127	Casp6	caspase 6	0.000157506	1.40668	4.9201	6.53272	9.42291e-06	3.40655	5.14709
2.65074	TR137377|c0_g1	NA	0.0220519	1.4064	0.0614755	3.24638	0.00541652	-2.24411	0.222337
2.64974	Kif15	kinesin family member 15	0.000139855	1.40585	2.86069	6.62267	8.06631e-06	3.82189	3.0645
2.64801	Unc93b1	unc-93 homolog B1 (C. elegans)	0.000434136	1.40491	4.65073	5.77276	3.66349e-05	2.0708	5.00604
2.64771	TR45936|c0_g1	NA	0.0451921	1.40475	-0.0746127	2.80758	0.0132439	-3.01899	0.117257
2.64751	TR36031|c0_g1	NA	0.00658856	1.40463	-0.224792	3.9811	0.00120226	-0.76034	-0.055872
2.64682	Bub1	BUB1, mitotic checkpoint serine/threonine kinase	7.98333e-05	1.40426	4.12635	7.06144	3.83893e-06	4.45471	4.55413
2.64608	Prr7	proline rich 7 (synaptic)	0.00676237	1.40386	1.06905	3.9653	0.00124157	-0.914717	1.34333
2.64525	Ccnb1	cyclin B1	0.00111571	1.4034	4.46879	5.10819	0.000128049	0.835778	4.92798
2.64483	C1ra	complement component 1, r subcomponent A	3.69645e-05	1.40318	7.08054	7.72035	1.32103e-06	5.29395	7.28925
2.64474	Pcdhb9	protocadherin beta 9	6.90939e-05	1.40312	1.42467	7.17764	3.16737e-06	4.83121	1.53353
2.64367	Spag5	sperm associated antigen 5	0.000393525	1.40254	4.30347	5.84445	3.21219e-05	2.26242	4.72569
2.64208	Zwint	ZW10 interactor	6.69841e-05	1.40168	4.53579	7.20272	3.03932e-06	4.59709	4.70756
2.64132	TR75577|c0_g1	NA	0.0175595	1.40126	-0.234746	3.38648	0.00406338	-1.90605	-0.0812131
2.63896	Tram2	translocating chain-associating membrane protein 2	3.23112e-05	1.39997	3.33817	7.84004	1.0949e-06	5.77795	3.52342
2.63424	TR110146|c1_g2	NA	0.39174	1.39739	0.392438	1.2465	0.231676	-5.44384	1.47688
2.63411	Mypop	Myb-related transcription factor, partner of profilin	0.0099645	1.39732	0.277692	3.72949	0.00201013	-1.28669	0.478633
2.63267	Ncapg	non-SMC condensin I complex, subunit G	0.000276288	1.39653	4.32917	6.10731	1.99545e-05	2.71325	4.57194
2.63201	Gusb	glucuronidase, beta	5.26757e-06	1.39616	6.09896	9.65027	7.88484e-08	8.24249	6.33645
2.63027	Cenpa	centromere protein A	0.000317437	1.39521	3.08877	6.00043	2.41887e-05	2.71667	3.45041
2.629	Foxs1	forkhead box S1	0.0176219	1.39451	0.905533	3.38446	0.0040803	-2.0474	1.15342
2.62897	Lpcat1	lysophosphatidylcholine acyltransferase 1	2.84229e-05	1.3945	4.22686	7.9559	9.1454e-07	5.882	4.49241
2.62818	TR162692|c0_g1	NA	0.0091147	1.39406	0.0582184	3.78618	0.00178985	-1.16528	0.213942
2.62637	Cdh22	cadherin 22	0.00498082	1.39307	0.643585	4.1528	0.000848329	-0.542859	0.773407
2.62522	Tlr2	toll-like receptor 2	0.0105151	1.39244	2.27671	3.69623	0.00215191	-1.63447	2.63992
2.6227	Rftn1	raftlin lipid raft linker 1	7.91547e-06	1.39105	5.14244	9.23433	1.39665e-07	7.71963	5.43319
2.61604	2410004P03Rik	RIKEN cDNA 2410004P03 gene	0.000465578	1.38739	1.5629	5.71968	4.03989e-05	2.35986	1.77602
2.61493	Rap1gap2	RAP1 GTPase activating protein 2	0.000940841	1.38677	2.02703	5.22029	0.000103265	1.40914	2.39707
2.61345	Bicc1	BicC family RNA binding protein 1	1.80628e-05	1.38596	6.21939	8.41019	4.58794e-07	6.41586	6.39191
2.61323	Calu	calumenin	5.13074e-06	1.38583	8.57593	9.67439	7.63203e-08	8.22152	8.79532
2.61252	TR115238|c0_g1	NA	0.0131938	1.38544	-0.338429	3.55903	0.00285131	-1.54659	-0.118179
2.61182	TR102338|c0_g1	NA	0.0227623	1.38505	0.970864	3.22666	0.00563999	-2.54199	1.43669
2.61063	TR136133|c0_g1	NA	0.0198607	1.3844	1.0818	3.3116	0.00473842	-2.19163	1.43024
2.6084	Pcsk9	proprotein convertase subtilisin/kexin type 9	0.0295863	1.38316	0.106159	3.06722	0.00781522	-2.58792	0.2671
2.60807	TR99515|c0_g1	NA	0.180516	1.38298	2.6561	1.87643	0.0801673	-5.20254	3.00468
2.60712	TR8961|c0_g1	NA	0.0287018	1.38246	0.174054	3.08626	0.00751713	-2.52153	0.382673
2.59817	TR75464|c0_g1	NA	0.0613485	1.3775	-0.287916	2.61344	0.0195542	-3.35923	-0.0924434
2.59558	TR124055|c0_g1	NA	0.127575	1.37606	-0.405924	2.12562	0.0505335	-4.25543	-0.0642003
2.59471	Epgn	epithelial mitogen	0.237053	1.37557	1.99011	1.66936	0.115754	-5.17861	3.14153
2.59465	TR146364|c0_g1	NA	0.0149366	1.37554	0.0631475	3.48388	0.00332691	-1.72133	0.35792
2.59261	Dna2	DNA replication helicase/nuclease 2	0.00154363	1.37441	1.23315	4.89693	0.000192864	0.842992	1.37253
2.59164	Chst2	carbohydrate sulfotransferase 2	0.000139236	1.37386	4.1585	6.62697	8.00675e-06	3.64547	4.31912
2.58796	TR38079|c0_g1	NA	0.0634501	1.37182	-0.198685	2.59103	0.0204466	-3.32644	0.324774
2.5876	TR84193|c1_g1	NA	0.0546064	1.37161	-0.0352511	2.68769	0.016857	-3.2675	0.171929
2.58685	Ror2	receptor tyrosine kinase-like orphan receptor 2	1.03966e-05	1.3712	3.72853	8.93084	2.14485e-07	7.37804	3.86412
2.58611	Fgd2	FYVE, RhoGEF and PH domain containing 2	0.00554773	1.37079	2.99057	4.08601	0.000971333	-0.965861	3.40326
2.58583	Cdk15	cyclin-dependent kinase 15	0.000627051	1.37063	1.79739	5.50384	6.03644e-05	1.8894	1.92561
2.58579	Lyz1	lysozyme 1	0.000561178	1.3706	8.85509	5.58035	5.23168e-05	1.47497	9.04651
2.57946	E2f8	E2F transcription factor 8	0.00434541	1.36707	2.18042	4.2388	0.000712962	-0.511777	2.61787
2.57786	Mmp2	matrix metallopeptidase 2	5.41575e-05	1.36617	9.39202	7.40091	2.20005e-06	4.74854	9.59908
2.57729	TR94419|c0_g1	NA	0.0938834	1.36585	-0.9863	2.33219	0.0340173	-3.8395	-0.578912
2.57703	Gm14023	predicted gene 14023	0.000492651	1.36571	2.51476	5.67729	4.36929e-05	2.15512	2.67474
2.57587	TR143077|c1_g1	NA	0.00854138	1.36506	0.113354	3.82569	0.0016509	-1.10082	0.245214
2.57477	Tmem119	transmembrane protein 119	8.49168e-06	1.36444	5.35328	9.1477	1.57695e-07	7.55568	5.47729
2.57285	AK129341	NA	3.04308e-05	1.36337	2.15115	7.89477	1.00544e-06	5.93473	2.25058
2.57052	Hck	hemopoietic cell kinase	0.0059693	1.36206	2.15877	4.0416	0.00106301	-0.911628	2.54097
2.57038	Lefty1	left right determination factor 1	0.0984776	1.36198	0.417572	2.30058	0.0361656	-4.00612	0.730051
2.57035	TR93664|c0_g1	NA	0.0617581	1.36197	0.810954	2.60941	0.0197119	-3.43645	1.4334
2.56976	Pdia5	protein disulfide isomerase associated 5	7.91805e-06	1.36163	4.46071	9.22693	1.41116e-07	7.75025	4.64111
2.56913	TR86201|c1_g2	NA	0.025586	1.36128	0.0318282	3.15547	0.00652515	-2.38001	0.195565
2.56865	Mybl2	myeloblastosis oncogene-like 2	0.000408118	1.36101	1.61986	5.81741	3.37521e-05	2.54987	2.01959
2.56657	Stil	Scl/Tal1 interrupting locus	0.000216774	1.35984	2.29988	6.29258	1.43482e-05	3.32069	2.57009
2.56579	Spats2l	spermatogenesis associated, serine-rich 2-like	3.60287e-06	1.3594	3.83918	10.0717	4.49979e-08	8.93371	3.94479
2.56382	Fanci	Fanconi anemia, complementation group I	0.000348024	1.35829	3.15428	5.93168	2.73985e-05	2.56226	3.4137
2.56369	Serf1	small EDRK-rich factor 1	0.00119726	1.35822	1.86651	5.06023	0.000140459	1.00547	2.04974
2.56273	TR124652|c0_g1	NA	0.050626	1.35768	-1.18577	2.73818	0.0152319	-2.94306	-0.568004
2.56221	Adamts3	a disintegrin-like and metallopeptidase (reprolysin type) with thrombospondin type 1 motif, 3	0.000189846	1.35739	3.23843	6.39696	1.19399e-05	3.42191	3.70316
2.56044	Rab32	RAB32, member RAS oncogene family	4.73248e-05	1.35639	5.20947	7.50903	1.84845e-06	5.06434	5.52523
2.56019	Rspo1	R-spondin 1	0.000153193	1.35625	1.8919	6.55371	9.08641e-06	3.63241	2.65436
2.55961	Gja5	gap junction protein, alpha 5	0.00111528	1.35593	1.40652	5.10914	0.000127815	1.20126	1.52311
2.55877	Prc1	protein regulator of cytokinesis 1	0.000224648	1.35545	5.15679	6.26579	1.50447e-05	2.91717	5.4904
2.55876	TR90561|c2_g1	NA	0.00772333	1.35544	1.51141	3.88587	0.00145991	-1.19141	1.66737
2.55846	TR86334|c0_g1	NA	0.00533373	1.35527	0.0189688	4.11243	0.00092065	-0.524979	0.206336
2.55737	TR96100|c0_g1	NA	0.1183	1.35466	1.68653	2.17769	0.045782	-4.51625	1.97713
2.55721	Kif3c	kinesin family member 3C	1.28901e-05	1.35457	2.66669	8.74198	2.81584e-07	7.17896	2.80567
2.5571	TR118774|c0_g1	NA	0.00311046	1.35451	0.316492	4.4461	0.000470104	0.0959133	0.588702
2.55683	Nmb	neuromedin B	0.0179774	1.35435	-0.00564577	3.37188	0.004187	-1.92414	0.305836
2.55552	Sdk2	sidekick cell adhesion molecule 2	0.000333613	1.35362	4.48675	5.96318	2.58764e-05	2.40769	4.66151
2.55474	Fkbp14	FK506 binding protein 14	3.17869e-06	1.35317	5.97305	10.2186	3.71606e-08	9.00836	6.09335
2.55328	Slc2a10	solute carrier family 2 (facilitated glucose transporter), member 10	0.000175105	1.35235	3.5821	6.45239	1.08365e-05	3.41885	3.74903
2.55315	TR112229|c0_g1	NA	0.0469101	1.35228	-0.309093	2.78518	0.0138564	-3.00017	-0.0497969
2.54837	Rgs18	regulator of G-protein signaling 18	0.00043272	1.34958	4.21944	5.77545	3.64547e-05	2.11893	4.49536
2.54823	Fignl1	fidgetin-like 1	0.000335353	1.3495	2.13152	5.95866	2.60893e-05	2.70625	2.25331
2.54792	H1fx	H1 histone family, member X	0.000742069	1.34932	1.68843	5.38624	7.53246e-05	1.69669	1.80368
2.54699	TR33059|c0_g1	NA	0.0655162	1.34879	-0.0412116	2.57005	0.0213177	-3.41098	0.317514
2.54624	Tnni1	troponin I, skeletal, slow 1	0.000415995	1.34837	5.84474	5.80575	3.44814e-05	1.94698	6.0553
2.5443	Dlgap5	discs, large (Drosophila) homolog-associated protein 5	0.000253581	1.34727	3.71607	6.17555	1.76622e-05	2.9247	3.96663
2.54268	TR154302|c1_g2	NA	0.00512962	1.34635	0.953058	4.13625	0.000877252	-0.61666	1.07899
2.54224	TR56895|c0_g3	NA	0.529812	1.3461	-1.00988	0.946635	0.358809	-5.52628	0.0134417
2.54098	TR16929|c0_g1	NA	0.00985882	1.34538	1.22639	3.73635	0.00198209	-1.42222	1.40573
2.54026	Gpr85	G protein-coupled receptor 85	0.0534592	1.34497	0.325532	2.70151	0.0163962	-3.16413	1.15073
2.53997	TR72438|c0_g1	NA	0.246641	1.34481	0.373942	1.63865	0.122063	-5.05831	0.752301
2.53985	Arhgef40	Rho guanine nucleotide exchange factor (GEF) 40	1.81001e-06	1.34474	5.56992	10.8393	1.69334e-08	9.83376	5.69421
2.53964	Ckap4	cytoskeleton-associated protein 4	8.93669e-06	1.34462	6.57968	9.10256	1.68049e-07	7.44684	6.89924
2.5394	TR7899|c0_g1	NA	0.0155459	1.34449	-0.172051	3.45959	0.00349706	-1.74845	0.0664768
2.53807	TR160773|c1_g1	NA	0.0262233	1.34373	0.757066	3.14148	0.00671469	-2.69153	1.27833
2.53533	TR156760|c0_g1	NA	0.0725631	1.34217	-0.21701	2.50219	0.0243846	-3.51147	0.128385
2.53194	Epsti1	epithelial stromal interaction 1 (breast)	0.00169819	1.34025	4.74284	4.83657	0.00021702	0.259613	5.21974
2.5319	TR107536|c2_g1	NA	0.0168148	1.34022	1.10035	3.41413	0.00383914	-2.06653	1.26853
2.53086	Napsa	napsin A aspartic peptidase	0.00350836	1.33963	4.05597	4.37109	0.000546324	-0.559371	4.56751
2.53011	Bmp1	bone morphogenetic protein 1	5.82961e-05	1.3392	6.50555	7.32401	2.4924e-06	4.65757	6.70585
2.53	Limd2	LIM domain containing 2	9.72027e-05	1.33914	4.27833	6.90278	5.00609e-06	4.12886	4.49556
2.5299	Lgals3bp	lectin, galactoside-binding, soluble, 3 binding protein	8.41465e-05	1.33908	5.42694	7.02056	4.10932e-06	4.1806	5.5483
2.5277	Cyp2d9	cytochrome P450, family 2, subfamily d, polypeptide 9	0.0036666	1.33782	0.529485	4.34155	0.000579714	-0.14715	0.652475
2.52694	Lyn	LYN proto-oncogene, Src family tyrosine kinase	2.03714e-05	1.33739	5.64273	8.30925	5.3363e-07	6.31075	5.98654
2.52692	Ephb1	Eph receptor B1	2.37588e-05	1.33738	2.15813	8.13294	6.96859e-07	6.29404	2.25135
2.526	Ppp1r3g	protein phosphatase 1, regulatory (inhibitor) subunit 3G	0.122724	1.33685	-1.0148	2.15249	0.048027	-3.90138	0.313874
2.52243	Aif1	allograft inflammatory factor 1	0.0038213	1.33482	4.59401	4.31601	0.00061025	-0.821333	4.8125
2.52221	TR122158|c0_g1	NA	0.0600915	1.33469	0.0997056	2.6264	0.0190551	-3.30154	0.649822
2.52138	TR84093|c0_g1	NA	0.016836	1.33421	1.93196	3.41292	0.0038487	-2.38331	2.45955
2.51976	Zfp449	zinc finger protein 449	1.02906e-05	1.33328	3.81366	8.94443	2.10357e-07	7.38965	3.94388
2.51766	Fkbp11	FK506 binding protein 11	0.0013063	1.33208	3.15301	5.00197	0.000157223	0.845735	3.66358
2.51399	Ly96	lymphocyte antigen 96	0.00174333	1.32998	2.45041	4.82094	0.000223768	0.559985	2.71615
2.51306	Serpinb3a	serine (or cysteine) peptidase inhibitor, clade B (ovalbumin), member 3A	0.0208141	1.32944	5.05355	3.28196	0.00503546	-3.0024	5.30271
2.51233	Cd53	CD53 antigen	0.00020568	1.32902	6.33163	6.33138	1.33987e-05	2.96242	7.01169
2.51022	TR110146|c1_g1	NA	0.343406	1.32781	0.0746154	1.36326	0.192891	-5.26513	0.986411
2.50764	Zmat1	zinc finger, matrin type 1	0.000467501	1.32633	1.527	5.71716	4.05876e-05	2.33852	1.64708
2.50515	Fam174b	family with sequence similarity 174, member B	0.00116283	1.3249	3.3327	5.07907	0.000135441	0.902468	3.55015
2.50211	Tpbg	trophoblast glycoprotein	2.48498e-05	1.32315	4.17033	8.08592	7.48745e-07	6.06454	4.31039
2.5018	TR154982|c0_g1	NA	0.0475054	1.32297	-0.401099	2.77726	0.0140795	-3.22114	0.259324
2.50132	TR43799|c0_g2	NA	0.193872	1.32269	-0.115973	1.82396	0.0881194	-4.5222	1.13178
2.49931	Ccne1	cyclin E1	0.00296402	1.32153	2.45372	4.47553	0.000443259	-0.0973691	2.82469
2.49818	Prickle1	prickle planar cell polarity protein 1	1.75192e-05	1.32088	4.97368	8.43567	4.4171e-07	6.52617	5.10413
2.49651	Engase	endo-beta-N-acetylglucosaminidase	0.000671177	1.31991	2.24219	5.45777	6.5819e-05	1.79065	2.42139
2.49616	Zbp1	Z-DNA binding protein 1	0.00372422	1.31971	1.60359	4.33217	0.00059074	-0.261259	1.90978
2.49585	TR47609|c3_g1	NA	0.0475666	1.31953	-0.392066	2.77638	0.0141044	-2.98803	-0.0541776
2.49514	TR149747|c0_g1	NA	0.0374896	1.31912	-0.339332	2.92143	0.0105167	-2.9225	0.185925
2.49179	Gal3st4	galactose-3-O-sulfotransferase 4	1.00233e-05	1.31718	3.83272	8.98598	1.98252e-07	7.44949	3.96708
2.49171	Nkain1	Na+/K+ transporting ATPase interacting 1	4.255e-05	1.31713	3.20363	7.60113	1.59558e-06	5.42192	3.44321
2.49146	TR96367|c0_g1	NA	0.0509273	1.31699	0.0554444	2.73384	0.0153654	-3.24485	0.279253
2.49123	Prmt2	protein arginine N-methyltransferase 2	0.000126164	1.31686	2.28439	6.70336	7.0229e-06	3.99176	2.38773
2.49012	Maged1	melanoma antigen, family D, 1	1.65038e-06	1.31622	7.35137	10.9732	1.43592e-08	9.95331	7.5286
2.48936	Runx1t1	runt-related transcription factor 1; translocated to, 1 (cyclin D-related)	0.000923992	1.31577	4.22463	5.235	0.000100404	0.997372	4.38653
2.48605	TR41591|c0_g1	NA	0.012762	1.31385	0.225378	3.57819	0.00274136	-1.55354	0.549967
2.48581	Emilin3	elastin microfibril interfacer 3	0.00196916	1.31371	0.746551	4.74036	0.00026215	0.532582	0.936379
2.48522	Fads2	fatty acid desaturase 2	0.00278594	1.31337	0.960163	4.51545	0.000409329	0.128877	1.06844
2.48328	Pcdhb8	protocadherin beta 8	0.000375381	1.31225	1.42021	5.87755	3.0237e-05	2.61599	1.52055
2.4829	Brsk1	BR serine/threonine kinase 1	8.44687e-05	1.31203	1.9992	7.01743	4.13087e-06	4.55191	2.10778
2.48208	Negr1	neuronal growth regulator 1	0.000374322	1.31155	3.61408	5.88144	3.00229e-05	2.27337	3.8697
2.48184	Hcls1	hematopoietic cell specific Lyn substrate 1	0.00130486	1.31141	3.44805	5.00314	0.000156867	0.798051	3.94592
2.47996	TR140858|c0_g1	NA	0.0972577	1.31032	0.0861546	2.30801	0.0356491	-4.02336	0.41088
2.47788	Sesn3	sestrin 3	3.99532e-06	1.30911	5.41113	9.9685	5.15364e-08	8.69646	5.51862
2.47745	A830052D11Rik	RIKEN cDNA A830052D11 gene	0.00250728	1.30886	0.943377	4.58221	0.000358417	0.27156	1.06923
2.47735	TR16800|c0_g1	NA	0.0234725	1.3088	-0.139256	3.20845	0.00585441	-2.24038	0.0527635
2.47548	TR158884|c1_g1	NA	0.144478	1.30771	-1.25477	2.04134	0.0591953	-4.07368	-0.306507
2.47532	TR144058|c0_g1	NA	0.0212583	1.30762	0.39847	3.26892	0.00517189	-2.24587	0.539419
2.47517	Fam26d	family with sequence similarity 26, member D	0.0333847	1.30753	2.53499	2.99234	0.00910435	-3.29456	2.96399
2.4751	Hic1	hypermethylated in cancer 1	4.56623e-05	1.30748	4.54297	7.53699	1.7675e-06	5.16828	4.77839
2.4742	TR140684|c0_g1	NA	0.0320096	1.30696	0.927443	3.01791	0.00864215	-2.72811	1.30798
2.47288	Slc6a17	solute carrier family 6 (neurotransmitter transporter), member 17	0.0198902	1.30619	0.368172	3.31063	0.00474785	-2.20014	0.561164
2.47251	Cdca3	cell division cycle associated 3	0.000370926	1.30598	3.61087	5.88793	2.96699e-05	2.42487	3.92058
2.47134	Siglec1	sialic acid binding Ig-like lectin 1, sialoadhesin	0.0141493	1.30529	4.55614	3.51753	0.00310481	-2.35937	5.28611
2.46926	Gpr153	G protein-coupled receptor 153	9.43356e-06	1.30408	4.94654	9.04351	1.82688e-07	7.4313	5.0627
2.46909	TR44969|c0_g1	NA	0.00783481	1.30398	1.49016	3.87716	0.00148611	-1.18823	1.66049
2.46845	TR127957|c2_g1	NA	0.00960159	1.30361	-0.00256675	3.75177	0.0019205	-1.22527	0.130938
2.46813	Mmp27	matrix metallopeptidase 27	0.000225798	1.30342	5.16254	6.26239	1.51356e-05	2.84728	5.30297
2.46496	Tfpi	tissue factor pathway inhibitor	0.000115323	1.30157	4.48942	6.77283	6.23786e-06	3.84868	4.61671
2.45961	TR66961|c0_g1	NA	0.00461254	1.29843	-0.444905	4.20222	0.000767626	-0.450773	0.211924
2.45959	Mmp3	matrix metallopeptidase 3	0.0170662	1.29842	3.81411	3.40491	0.00391251	-2.3246	5.55185
2.45906	Cdh15	cadherin 15	0.0020986	1.29811	1.04223	4.69806	0.000284947	0.406422	1.25192
2.45824	TR119191|c0_g1	NA	0.0572679	1.29762	-0.111081	2.65703	0.017924	-3.22254	0.378994
2.45817	Fam188b	family with sequence similarity 188, member B	0.000275181	1.29758	2.09524	6.11028	1.98488e-05	2.99558	2.238
2.4553	Upk1b	uroplakin 1B	0.0710372	1.2959	-0.307703	2.51563	0.0237455	-3.57883	-0.0669304
2.45393	Rhpn1	rhophilin, Rho GTPase binding protein 1	0.0164603	1.29509	0.346178	3.42631	0.00374433	-1.92258	0.465517
2.45229	TR106786|c0_g1	NA	0.0828422	1.29413	-0.467272	2.41402	0.0290014	-3.59467	0.0745125
2.4519	S100a8	S100 calcium binding protein A8 (calgranulin A)	0.0184495	1.2939	5.32692	3.35662	0.00432025	-2.56921	8.43258
2.4499	Gm166	NA	0.0111711	1.29272	-0.243255	3.66083	0.00231386	-1.37321	-0.106693
2.44954	Zfp383	zinc finger protein 383	2.76521e-05	1.29251	2.92818	7.98371	8.76086e-07	6.01379	3.02538
2.44872	Rab23	RAB23, member RAS oncogene family	7.04032e-05	1.29203	5.0522	7.16009	3.26032e-06	4.47951	5.25674
2.44705	TR63314|c0_g1	NA	0.0557897	1.29105	0.213442	2.67332	0.0173491	-3.3708	0.419296
2.44593	Hspg2	perlecan (heparan sulfate proteoglycan 2)	0.000491331	1.29038	9.22156	5.67902	4.35528e-05	1.66533	9.39327
2.44549	Gm10125	predicted gene 10125	0.000986215	1.29012	0.719877	5.18847	0.000109749	1.39923	0.849148
2.44482	Ccdc89	coiled-coil domain containing 89	0.00410314	1.28973	0.117348	4.27488	0.000662936	-0.248162	0.198494
2.44467	TR1522|c1_g1	NA	0.00924049	1.28964	0.140711	3.7767	0.00182493	-1.18749	0.296967
2.44281	TR149332|c8_g1	NA	0.0213303	1.28854	0.721827	3.26662	0.00519637	-2.34387	0.911208
2.44142	Robo1	roundabout guidance receptor 1	2.5481e-06	1.28772	6.63722	10.4727	2.68184e-08	9.31869	6.73661
2.43964	TR49397|c0_g1	NA	0.0250225	1.28667	1.31376	3.17022	0.00633116	-2.57209	1.48459
2.4391	2300002M23Rik	RIKEN cDNA 2300002M23 gene	0.164428	1.28635	-1.03306	1.94651	0.0705488	-4.23649	-0.100705
2.43908	Troap	trophinin associated protein	0.00294081	1.28634	1.26616	4.48119	0.000438274	0.080886	1.59879
2.43866	Bub1b	BUB1B, mitotic checkpoint serine/threonine kinase	7.58114e-05	1.28609	3.9193	7.10382	3.57815e-06	4.52936	4.20266
2.43756	Rab39b	RAB39B, member RAS oncogene family	0.00216113	1.28544	0.839968	4.67777	0.000296602	0.474029	0.983806
2.43714	Tub	tubby candidate gene	0.000183538	1.28519	2.56318	6.42031	1.14614e-05	3.44012	2.68234
2.43655	TR146080|c0_g1	NA	0.0209457	1.28484	0.198948	3.27812	0.00507526	-2.13613	0.46617
2.43602	TR61716|c0_g1	NA	0.00891837	1.28453	2.04909	3.79936	0.00174226	-1.41541	2.29458
2.43533	Galnt6	UDP-N-acetyl-alpha-D-galactosamine:polypeptide N-acetylgalactosaminyltransferase 6	8.14586e-05	1.28412	3.26853	7.0464	3.93614e-06	4.49679	3.46883
2.43471	Krt32	keratin 32	0.0643684	1.28375	0.0335831	2.5817	0.0208299	-3.84731	1.60736
2.43444	C330027C09Rik	RIKEN cDNA C330027C09 gene	0.00113415	1.28359	3.05438	5.09537	0.000131251	0.988954	3.28547
2.43408	Nckap1l	NCK associated protein 1 like	0.000615191	1.28338	5.05446	5.51871	5.87048e-05	1.52594	5.34478
2.43356	TR159529|c2_g9	NA	0.00742064	1.28307	0.986086	3.90886	0.00139298	-1.10285	1.12633
2.4318	Figf	c-fos induced growth factor	0.000635297	1.28203	2.50089	5.49583	6.12771e-05	1.67662	2.87506
2.43148	Esco2	establishment of sister chromatid cohesion N-acetyltransferase 2	0.00125122	1.28184	2.96946	5.03089	0.000148658	0.861823	3.15458
2.42982	Ticam2	toll-like receptor adaptor molecule 2	0.0040161	1.28085	3.1207	4.28725	0.000646619	-0.594174	3.48043
2.42926	TR63369|c0_g1	NA	0.0301324	1.28052	-0.310024	3.05549	0.00800459	-2.4768	0.0602609
2.42835	TR66529|c0_g1	NA	0.00519375	1.27998	3.15619	4.1285	0.000891135	-0.910087	3.56874
2.42815	Irf8	interferon regulatory factor 8	0.00191577	1.27986	4.36193	4.75946	0.000252477	0.136513	4.67983
2.42565	Erich2	glutamate rich 2	0.000419141	1.27837	2.99947	5.80011	3.48402e-05	2.23402	3.16383
2.4252	Ube2t	ubiquitin-conjugating enzyme E2T	0.00715935	1.27811	1.31153	3.93049	0.00133288	-1.03757	1.51046
2.42386	Robo2	roundabout guidance receptor 2	0.00128524	1.27731	5.33739	5.01257	0.000154027	0.411297	5.8273
2.42188	TR82339|c0_g1	NA	0.0268319	1.27613	0.372278	3.12706	0.00691569	-2.51209	0.523887
2.4214	TR160221|c0_g1	NA	0.0770885	1.27584	-0.341014	2.46289	0.0263488	-3.61278	-0.167183
2.42054	TR4103|c0_g5	NA	0.0247931	1.27533	0.141063	3.17635	0.00625222	-2.32738	0.381435
2.42036	Ntn1	netrin 1	3.65688e-05	1.27522	5.15175	7.72913	1.30288e-06	5.34707	5.46042
2.41986	TR99722|c0_g1	NA	0.00631587	1.27493	-0.00312913	4.00609	0.00114263	-0.759012	0.0747071
2.41939	Lce3c	late cornified envelope 3C	0.376217	1.27464	-0.772498	1.28202	0.219275	-5.03129	2.79919
2.41827	Tek	endothelial-specific receptor tyrosine kinase	8.57445e-05	1.27397	4.73163	7.00472	4.21944e-06	4.24938	4.94761
2.41795	Ecm2	extracellular matrix protein 2, female organ and adipocyte specific	5.20838e-06	1.27378	6.54661	9.66094	7.77189e-08	8.21571	6.73295
2.41775	Btk	Bruton agammaglobulinemia tyrosine kinase	0.00131514	1.27366	4.04283	4.99649	0.000158902	0.653694	4.35589
2.41648	Ttc12	tetratricopeptide repeat domain 12	0.0202391	1.27291	0.554964	3.30015	0.00485102	-2.16636	0.747034
2.41581	TR45621|c1_g1	NA	0.0221713	1.27251	0.601604	3.24263	0.0054583	-2.24331	0.969681
2.41564	Cd63	CD63 antigen	8.76556e-05	1.2724	5.29105	6.98813	4.33809e-06	4.17839	5.60041
2.41552	Colgalt1	collagen beta(1-O)galactosyltransferase 1	5.806e-06	1.27233	6.30935	9.55591	8.96239e-08	8.09375	6.45549
2.41472	TR62132|c0_g1	NA	0.000126164	1.27186	5.16561	6.70376	7.01806e-06	3.64943	5.27571
2.41421	TR148536|c0_g1	NA	0.0317258	1.27155	0.89578	3.02303	0.00855253	-2.73505	1.17633
2.4128	Casc5	cancer susceptibility candidate 5	3.67856e-05	1.27071	5.49163	7.72426	1.31291e-06	5.38281	5.72406
2.41278	TR102168|c0_g1	NA	0.0068803	1.2707	0.296148	3.95432	0.00126966	-0.878741	0.403589
2.41251	Cyba	cytochrome b-245, alpha polypeptide	0.000242911	1.27053	5.94637	6.20842	1.66576e-05	2.74537	6.33225
2.41099	Col14a1	collagen, type XIV, alpha 1	0.000685176	1.26962	9.01378	5.44162	6.78509e-05	1.21285	9.17784
2.41084	Cd14	CD14 antigen	0.0220922	1.26953	3.20526	3.24498	0.00543203	-2.57538	4.51768
2.40846	Nusap1	nucleolar and spindle associated protein 1	0.000651791	1.26811	4.43904	5.47806	6.33559e-05	1.52384	4.71766
2.40813	Pcdhb12	protocadherin beta 12	0.000586003	1.26791	2.00705	5.55022	5.53438e-05	1.94542	2.10813
2.4077	Armcx4	armadillo repeat containing, X-linked 4	3.96531e-05	1.26766	4.6751	7.65236	1.4709e-06	5.31513	4.79635
2.40765	Hexa	hexosaminidase A	1.57981e-05	1.26763	5.05385	8.52936	3.84435e-07	6.67102	5.21986
2.40722	Mapk4	mitogen-activated protein kinase 4	0.0106438	1.26737	0.186707	3.68884	0.00218472	-1.3902	0.291388
2.40672	Fkbp9	FK506 binding protein 9	3.46209e-06	1.26707	7.66617	10.1137	4.25919e-08	8.82877	7.84295
2.40569	TR139441|c0_g1	NA	0.361174	1.26645	-2.31759	1.31901	0.206926	-4.96224	0.232013
2.4045	TR64982|c0_g1	NA	0.0513503	1.26574	0.101945	2.72825	0.0155392	-3.24133	0.284055
2.40387	Lair1	leukocyte-associated Ig-like receptor 1	0.000316088	1.26536	4.85541	6.00313	2.40711e-05	2.3975	4.98348
2.4036	C4b	complement component 4B (Chido blood group)	0.000526689	1.2652	8.22741	5.62863	4.78204e-05	1.57093	8.76429
2.40313	TR157685|c0_g1	NA	0.0498942	1.26491	-0.0946972	2.74743	0.014951	-3.10806	0.12974
2.40182	Tnfsf13b	tumor necrosis factor (ligand) superfamily, member 13b	0.11687	1.26413	1.57324	2.18645	0.0450247	-4.21047	3.13646
2.40053	TR70947|c0_g1	NA	0.0203774	1.26335	4.62605	3.2955	0.00489751	-2.87389	5.07329
2.39743	Thsd7a	thrombospondin, type I, domain containing 7A	0.000260322	1.26149	3.5438	6.15524	1.83144e-05	2.90758	3.77506
2.39716	Trip13	thyroid hormone receptor interactor 13	0.00232061	1.26133	3.07939	4.6329	0.000324134	0.0983703	3.40674
2.39597	Evi2a	ecotropic viral integration site 2a	0.00205253	1.26061	4.25354	4.71435	0.000275937	0.0552201	4.54578
2.39567	Pdgfrb	platelet derived growth factor receptor, beta polypeptide	2.59688e-05	1.26043	7.28399	8.04528	7.96872e-07	5.80491	7.39465
2.39365	Selp	selectin, platelet	0.128342	1.25921	2.6832	2.12119	0.0509575	-4.72523	3.26477
2.39234	Gch1	GTP cyclohydrolase 1	0.00589515	1.25842	3.89501	4.04905	0.00104705	-1.2196	4.24867
2.39144	Loxl3	lysyl oxidase-like 3	6.48002e-05	1.25788	3.6415	7.23113	2.90082e-06	4.80219	4.1316
2.39113	TR9991|c0_g1	NA	0.0709671	1.25769	0.125608	2.51634	0.0237121	-3.56808	0.360261
2.39036	Podxl2	podocalyxin-like 2	2.10792e-05	1.25723	3.76705	8.26326	5.71893e-07	6.32978	3.91442
2.39032	Iqgap2	IQ motif containing GTPase activating protein 2	4.20673e-05	1.2572	5.23808	7.60959	1.57423e-06	5.1981	5.36888
2.38959	TR109859|c1_g1	NA	7.45716e-05	1.25676	5.64617	7.11919	3.48824e-06	4.34808	5.7831
2.38797	Maged2	melanoma antigen, family D, 2	1.00233e-05	1.25579	6.53847	8.97947	2.00099e-07	7.25887	6.71324
2.38711	Pcdhb13	protocadherin beta 13	0.00110861	1.25526	1.62705	5.11289	0.000126896	1.17117	1.72702
2.38696	TR96778|c0_g1	NA	0.0701567	1.25517	-0.234162	2.52385	0.0233626	-3.44371	0.255049
2.38593	Alpl	alkaline phosphatase, liver/bone/kidney	0.00246353	1.25455	2.16627	4.59273	0.000351011	0.17171	2.49433
2.3858	Nox4	NADPH oxidase 4	2.25616e-05	1.25447	4.63039	8.19416	6.34916e-07	6.18474	4.76153
2.38375	Pcdhb17	protocadherin beta 17	0.000519472	1.25323	1.04026	5.63856	4.69464e-05	2.2152	1.1221
2.38341	Slfn9	schlafen 9	0.000450949	1.25303	3.32983	5.74405	3.86233e-05	2.18587	3.57834
2.38192	TR163990|c0_g1	NA	0.0487246	1.25213	0.671608	2.76171	0.0145276	-3.29322	0.893473
2.38114	Zkscan2	zinc finger with KRAB and SCAN domains 2	0.00573695	1.25165	-0.0874174	4.06582	0.00101198	-0.622877	-0.00301582
2.37887	Ect2	ect2 oncogene	0.00025265	1.25028	4.17829	6.17874	1.75619e-05	2.84667	4.35203
2.37628	Thbd	thrombomodulin	3.65011e-07	1.2487	6.47645	12.8166	1.72449e-09	12.1406	6.67923
2.37612	Slc39a10	solute carrier family 39 (zinc transporter), member 10	0.000178671	1.24861	5.74531	6.43911	1.10907e-05	3.13594	5.86438
2.37574	TR38759|c0_g1	NA	0.291642	1.24837	-0.138018	1.50484	0.153107	-5.17599	0.212806
2.37532	F830016B08Rik	RIKEN cDNA F830016B08 gene	0.280297	1.24812	3.01999	1.53685	0.14513	-5.88438	3.95316
2.37507	Dupd1	dual specificity phosphatase and pro isomerase domain containing 1	0.0049317	1.24797	2.63663	4.15893	0.000837867	-1.05817	3.37864
2.37319	Chst14	carbohydrate (N-acetylgalactosamine 4-0) sulfotransferase 14	2.03714e-05	1.24683	3.6065	8.30917	5.33691e-07	6.46359	3.7264
2.37307	Hhip	Hedgehog-interacting protein	0.0105304	1.24676	1.83986	3.69485	0.00215801	-1.79364	2.29199
2.37156	Creb3l3	cAMP responsive element binding protein 3-like 3	0.0012003	1.24584	2.50846	5.0585	0.000140928	1.00719	2.74371
2.37137	Tlr9	toll-like receptor 9	0.00589297	1.24572	1.68609	4.04964	0.00104578	-0.845275	1.93348
2.37127	Il1b	interleukin 1 beta	0.450364	1.24566	3.57647	1.11602	0.281954	-6.01121	6.95952
2.37079	TR138796|c0_g1	NA	0.00641339	1.24537	1.27072	3.99631	0.00116559	-0.926958	1.39579
2.36698	Crispld2	cysteine-rich secretory protein LCCL domain containing 2	9.10283e-05	1.24305	5.95355	6.9594	4.55184e-06	4.05812	6.10899
2.36574	Fam122b	family with sequence similarity 122, member B	0.0021674	1.24229	2.66986	4.67596	0.000297665	0.235857	2.9188
2.36483	TR110744|c0_g1	NA	0.160813	1.24174	-0.504551	1.96453	0.0682506	-4.32707	0.0364635
2.36433	TR54937|c0_g1	NA	0.0802437	1.24143	-0.402565	2.4359	0.0277839	-3.6378	-0.222695
2.35915	Sgol1	shugoshin-like 1 (S. pombe)	0.00071061	1.23827	2.15477	5.41556	7.12671e-05	1.732	2.36175
2.35891	Polq	polymerase (DNA directed), theta	0.00029962	1.23812	2.19956	6.04496	2.23211e-05	2.86989	2.35036
2.35633	TR82590|c0_g1	NA	0.00206973	1.23654	1.37534	4.70854	0.00027912	0.387254	1.53811
2.35616	Hjurp	Holliday junction recognition protein	0.000431274	1.23644	3.10227	5.77825	3.62671e-05	2.27495	3.31186
2.35532	Trpc6	transient receptor potential cation channel, subfamily C, member 6	0.00617746	1.23592	2.1439	4.02011	0.00111049	-0.972599	2.43571
2.35375	Ptprd	protein tyrosine phosphatase, receptor type, D	8.44687e-05	1.23496	5.69382	7.01713	4.13295e-06	4.15117	5.80335
2.3528	Tmem9	transmembrane protein 9	4.68455e-05	1.23438	5.07661	7.51838	1.82097e-06	5.06591	5.22529
2.35268	Gm5148	predicted gene 5148	0.0342096	1.23431	2.62586	2.97733	0.00938693	-3.19877	2.82567
2.35205	Clec4e	C-type lectin domain family 4, member e	0.104212	1.23392	1.4781	2.26214	0.038949	-4.14925	2.34155
2.35205	Sox18	SRY (sex determining region Y)-box 18	0.000140968	1.23392	2.28339	6.61619	8.15684e-06	3.85388	2.39598
2.35082	Rnf144a	ring finger protein 144A	4.30638e-06	1.23317	4.42453	9.87391	5.84176e-08	8.63304	4.5232
2.35064	Dcaf12l1	DDB1 and CUL4 associated factor 12-like 1	0.000682095	1.23305	1.75791	5.44527	6.73863e-05	1.82315	1.90394
2.35029	Dok7	docking protein 7	0.00464232	1.23284	1.18697	4.19748	0.000775024	-0.595398	1.38078
2.35006	Tead2	TEA domain family member 2	0.00015823	1.2327	2.95789	6.52781	9.50356e-06	3.60912	3.05965
2.34935	Cfhr2	complement factor H-related 2	0.013646	1.23226	0.769652	3.53945	0.00296819	-1.70984	1.02871
2.34896	Rhoj	ras homolog family member J	2.94569e-06	1.23202	5.58335	10.2992	3.34832e-08	9.14475	5.7849
2.3482	TR37928|c0_g1	NA	0.0214098	1.23156	-0.0936933	3.26433	0.00522075	-2.16027	0.0278383
2.34715	Tlr7	toll-like receptor 7	0.00783395	1.23091	4.41569	3.87733	0.00148559	-1.75734	4.58789
2.34455	TR24626|c1_g1	NA	0.0119031	1.22931	0.00242697	3.62148	0.00250835	-1.46694	0.17187
2.34383	TR116319|c4_g2	NA	0.372764	1.22887	-1.2531	1.29061	0.216356	-5.10688	-0.46002
2.34296	Ramp1	receptor (calcitonin) activity modifying protein 1	3.83061e-05	1.22833	4.33405	7.68545	1.39585e-06	5.4032	4.45109
2.34292	Ccdc8	coiled-coil domain containing 8	1.17735e-05	1.22831	4.20789	8.81199	2.54437e-07	7.15711	4.32223
2.3428	TR43686|c0_g1	NA	0.0170662	1.22824	0.644546	3.40492	0.0039124	-1.936	1.00575
2.34182	Sapcd2	suppressor APC domain containing 2	0.00183056	1.22763	1.06517	4.79053	0.000237521	0.655	1.17212
2.34099	Oaf	out at first homolog	0.000201535	1.22712	5.07766	6.34729	1.30284e-05	3.05186	5.28321
2.34076	TR128783|c0_g1	NA	0.0182303	1.22698	-0.0140786	3.3638	0.00425698	-2.02204	0.0941959
2.34072	Pcdhb10	protocadherin beta 10	0.0119891	1.22695	0.717903	3.61721	0.0025304	-1.62818	0.838224
2.33785	Odc1	ornithine decarboxylase, structural 1	0.00037439	1.22518	6.98494	5.88044	3.00778e-05	2.06837	7.20184
2.3378	Tnfrsf12a	tumor necrosis factor receptor superfamily, member 12a	0.00649924	1.22515	4.05943	3.98868	0.00118384	-1.35787	4.46812
2.33777	Vim	vimentin	2.23847e-06	1.22514	8.42588	10.6223	2.21984e-08	9.49542	8.71832
2.33731	Kcna6	potassium voltage-gated channel, shaker-related, subfamily, member 6	0.0232461	1.22485	0.563965	3.21441	0.00578333	-2.3599	0.708367
2.33609	Hvcn1	hydrogen voltage-gated channel 1	0.000527321	1.2241	3.87474	5.62763	4.79089e-05	1.84422	4.00369
2.33571	Ccr7	chemokine (C-C motif) receptor 7	0.0897266	1.22386	1.2166	2.36211	0.0320956	-3.9885	1.69243
2.33461	TR119674|c0_g1	NA	0.00185496	1.22318	1.77635	4.7812	0.000241914	0.586666	2.05123
2.33249	Slc15a3	solute carrier family 15, member 3	0.000128774	1.22187	4.91586	6.68749	7.21635e-06	3.68352	5.15936
2.3313	Ptprn	protein tyrosine phosphatase, receptor type, N	0.352824	1.22114	0.224075	1.34075	0.19993	-5.10428	2.88137
2.33003	TR104163|c0_g1	NA	0.00524591	1.22035	1.64498	4.12156	0.000903765	-0.64098	2.22928
2.32991	TR31912|c0_g1	NA	0.00640074	1.22028	0.311816	3.99757	0.0011626	-0.761958	0.561058
2.32919	TR31305|c0_g1	NA	0.00869035	1.21983	1.91689	3.81441	0.00168945	-1.38951	2.07789
2.32836	TR94960|c0_g1	NA	0.0238826	1.21931	0.090785	3.19816	0.00597902	-2.26934	0.378439
2.32777	TR123789|c0_g1	NA	0.000119045	1.21895	2.16692	6.74718	6.51643e-06	4.08284	2.26049
2.32752	Timp2	tissue inhibitor of metalloproteinase 2	4.93027e-06	1.2188	7.74025	9.71401	7.23504e-08	8.27892	7.84533
2.32541	Chst1	carbohydrate (keratan sulfate Gal-6) sulfotransferase 1	0.0028759	1.21749	1.78027	4.49569	0.000425775	0.0281392	2.04852
2.32533	TR152709|c0_g1	NA	0.390786	1.21743	4.68935	1.24895	0.230801	-6.50232	5.15882
2.3248	Plekho1	pleckstrin homology domain containing, family O member 1	5.82961e-05	1.21711	4.68794	7.32465	2.4898e-06	4.8045	4.957
2.32408	Ahrr	aryl-hydrocarbon receptor repressor	3.72485e-05	1.21666	3.51267	7.71218	1.33815e-06	5.44026	3.87913
2.32399	Plxdc1	plexin domain containing 1	0.00773881	1.2166	1.69598	3.88428	0.00146465	-1.40774	2.20856
2.32207	Ptprc	protein tyrosine phosphatase, receptor type, C	0.00126213	1.21541	7.03202	5.02396	0.000150666	0.412247	7.2434
2.32098	TR162205|c0_g1	NA	0.0220861	1.21474	1.83405	3.24525	0.00542906	-2.57387	2.00096
2.31911	Mafb	v-maf musculoaponeurotic fibrosarcoma oncogene family, protein B (avian)	5.62058e-06	1.21357	6.46046	9.59099	8.54471e-08	8.14381	6.70133
2.318	Myef2	myelin basic protein expression factor 2, repressor	0.000221751	1.21288	3.46456	6.27498	1.48021e-05	3.10865	3.60058
2.31713	Srgap1	SLIT-ROBO Rho GTPase activating protein 1	0.000284502	1.21234	3.39372	6.08649	2.07142e-05	2.77881	3.53544
2.31673	Epha7	Eph receptor A7	0.00316556	1.21209	2.0363	4.43545	0.000480229	-0.31041	2.35087
2.31606	Ndnf	neuron-derived neurotrophic factor	0.0010304	1.21167	2.29802	5.16212	0.000115437	0.994107	3.01223
2.31411	TR66529|c0_g2	NA	0.0372429	1.21046	1.60978	2.92518	0.010437	-2.99817	2.1654
2.31406	TR37255|c2_g1	NA	0.166181	1.21042	-0.979662	1.93909	0.0715158	-4.21636	0.674612
2.31395	Eva1b	eva-1 homolog B (C. elegans)	9.4144e-05	1.21036	4.1266	6.9294	4.78691e-06	4.16479	4.2445
2.31355	TR135002|c11_g1	NA	0.0642304	1.21011	0.212459	2.58321	0.0207672	-3.43908	0.516456
2.31331	TR24177|c0_g1	NA	0.0412347	1.20996	1.24931	2.86335	0.0118315	-3.23449	1.46515
2.31189	TR133764|c0_g1	NA	0.0352909	1.20908	0.467964	2.95778	0.00976782	-2.86072	0.613678
2.31135	Col16a1	collagen, type XVI, alpha 1	0.000549881	1.20874	8.85451	5.59559	5.0852e-05	1.50784	9.03292
2.31079	TR37968|c0_g2	NA	0.0305119	1.20839	0.206306	3.04703	0.00814394	-2.66396	0.331596
2.31018	Rnu5g	RNA, U5G small nuclear	0.148693	1.20801	4.53768	2.02107	0.0614718	-5.31005	4.86726
2.30978	TR88038|c0_g1	NA	0.00463635	1.20775	0.486187	4.19867	0.000773159	-0.494193	0.666084
2.30971	Mtcl1	microtubule crosslinking factor 1	0.00038009	1.20771	3.41575	5.86754	3.07941e-05	2.37885	3.57419
2.3071	TR3606|c0_g1	NA	0.111544	1.20608	-0.776793	2.21766	0.0424201	-3.86137	-0.0519168
2.30652	Gdf10	growth differentiation factor 10	0.00254815	1.20572	1.65224	4.57079	0.000366643	0.0530122	1.87316
2.30568	TR161135|c0_g1	NA	0.0229466	1.20519	1.08142	3.2218	0.00569639	-2.49515	1.24935
2.30186	TR14595|c0_g1	NA	0.01441	1.2028	-0.896744	3.50564	0.00318155	-1.83074	0.205255
2.30022	C5ar1	complement component 5a receptor 1	0.000549136	1.20177	4.26677	5.59785	5.06388e-05	1.83119	4.91526
2.30019	TR11915|c2_g1	NA	0.00238411	1.20175	2.56536	4.61608	0.000335123	0.0315601	2.69585
2.29884	Zfp521	zinc finger protein 521	9.46737e-06	1.2009	4.70024	9.0359	1.84671e-07	7.43994	4.80852
2.29878	Entpd7	ectonucleoside triphosphate diphosphohydrolase 7	3.23112e-05	1.20087	4.53412	7.83953	1.09578e-06	5.6477	4.71285
2.29866	Cenpe	centromere protein E	3.17856e-05	1.2008	5.14832	7.85468	1.07019e-06	5.62196	5.38835
2.29845	Dio2	deiodinase, iodothyronine, type II	0.00188054	1.20066	3.22694	4.77187	0.000246393	0.293045	3.3773
2.29771	TR115164|c3_g2	NA	0.00114356	1.2002	1.68801	5.08961	0.000132715	1.15339	1.8089
2.29763	TR159529|c2_g5	NA	0.0904303	1.20015	0.37477	2.35633	0.0324585	-3.94271	0.579038
2.29749	TR120266|c0_g1	NA	0.086849	1.20006	-0.0897785	2.38172	0.0308915	-3.82241	0.0726435
2.29567	Aldh18a1	aldehyde dehydrogenase 18 family, member A1	8.37794e-05	1.19891	5.23465	7.02549	4.07571e-06	4.21803	5.35725
2.29397	Zcchc18	zinc finger, CCHC domain containing 18	0.000660313	1.19785	2.24928	5.4691	6.44313e-05	1.78865	2.36077
2.29385	As3mt	arsenic (+3 oxidation state) methyltransferase	0.000921487	1.19777	2.44073	5.23709	0.000100002	1.35719	2.66145
2.29211	TR104951|c2_g3	NA	0.311842	1.19668	-0.871984	1.44773	0.168247	-5.3159	0.101308
2.28923	Itgb1bp2	integrin beta 1 binding protein 2	0.000428612	1.19486	3.63302	5.78336	3.59282e-05	2.0797	3.88969
2.28877	Nostrin	nitric oxide synthase trafficker	0.0071083	1.19457	2.54054	3.93449	0.00132204	-1.16022	3.13502
2.2886	TR40860|c0_g2	NA	0.0614736	1.19447	-0.126225	2.6122	0.0196027	-3.3935	0.0260419
2.28712	Clec3b	C-type lectin domain family 3, member b	0.000960844	1.19353	4.81855	5.20652	0.00010602	0.95509	5.16662
2.28639	Clec4a2	C-type lectin domain family 4, member a2	0.00329448	1.19307	4.32043	4.41032	0.000505006	-0.571702	4.59454
2.28444	St6galnac3	ST6 (alpha-N-acetyl-neuraminyl-2,3-beta-galactosyl-1,3)-N-acetylgalactosaminide alpha-2,6-sialyltransferase 3	0.0103372	1.19184	0.845878	3.70612	0.00210873	-1.48609	0.962266
2.28437	6330416G13Rik	RIKEN cDNA 6330416G13 gene	0.000154863	1.1918	4.10501	6.54472	9.2289e-06	3.56173	4.54611
2.28436	Nod1	nucleotide-binding oligomerization domain containing 1	0.106798	1.19179	8.79725	2.24531	0.0402303	-5.1558	9.00949
2.28416	Rsg1	REM2 and RAB-like small GTPase 1	0.00205906	1.19167	1.12378	4.71168	0.000277392	0.471348	1.20857
2.28312	TR145515|c0_g1	NA	0.409637	1.19101	-0.0359776	1.20718	0.246035	-5.61138	0.413376
2.28182	Farp1	FERM, RhoGEF (Arhgef) and pleckstrin domain protein 1 (chondrocyte-derived)	2.88456e-05	1.19019	5.19232	7.94155	9.35074e-07	5.71745	5.28608
2.28065	Angptl4	angiopoietin-like 4	0.000421573	1.18945	6.58915	5.79542	3.51409e-05	1.93776	7.03372
2.2804	TR35813|c1_g1	NA	0.0142236	1.18929	1.97751	3.51392	0.00312789	-2.06038	2.11632
2.279	TR108772|c1_g1	NA	0.00997226	1.1884	0.258873	3.72861	0.00201376	-1.32046	0.345203
2.27884	TR151713|c1_g1	NA	0.0804344	1.1883	0.118145	2.43407	0.0278838	-3.88531	0.540353
2.27849	TR152233|c0_g1	NA	0.0707837	1.18808	-0.652587	2.51815	0.0236277	-3.37609	0.0104119
2.27621	TR88643|c0_g1	NA	0.00739237	1.18663	0.85955	3.91098	0.00138698	-1.01667	1.01465
2.27335	Ankk1	ankyrin repeat and kinase domain containing 1	0.0447188	1.18482	1.8996	2.81406	0.0130717	-3.30842	2.26318
2.27221	Fam131b	family with sequence similarity 131, member B	0.00494354	1.18409	2.41649	4.15761	0.000840111	-0.76823	2.62348
2.27201	Me2	malic enzyme 2, NAD(+)-dependent, mitochondrial	0.000220941	1.18397	5.0864	6.27903	1.46963e-05	2.93244	5.32221
2.27066	Iigp1	interferon inducible GTPase 1	0.00479447	1.18311	5.141	4.17643	0.000808722	-1.16219	5.42561
2.2706	TR16392|c0_g1	NA	0.0773395	1.18307	0.544532	2.46075	0.02646	-3.78888	0.72892
2.27052	Ppapdc1b	NA	5.27812e-05	1.18302	3.87804	7.42144	2.12823e-06	5.05065	4.0907
2.26935	TR101413|c0_g1	NA	0.0891419	1.18228	-0.0588638	2.3662	0.0318405	-3.82152	0.129237
2.268	Diap3	NA	8.14586e-05	1.18142	3.40707	7.04691	3.93285e-06	4.49042	3.66017
2.26798	Runx1	runt related transcription factor 1	6.0797e-05	1.18141	6.38307	7.28885	2.6394e-06	4.60661	6.62685
2.26768	TR75239|c6_g1	NA	0.0212371	1.18122	0.411795	3.27007	0.00515976	-2.2365	0.523684
2.26703	Ivl	involucrin	0.00447962	1.1808	5.49163	4.22043	0.000739898	-1.14158	5.62459
2.2669	TR65901|c0_g1	NA	0.0206858	1.18072	0.377018	3.28619	0.00499195	-2.17153	0.531712
2.26616	Rptn	repetin	0.0419518	1.18025	4.97942	2.85333	0.0120738	-3.70304	6.18662
2.26308	Cdca2	cell division cycle associated 2	0.000204775	1.17829	3.16709	6.33516	1.33097e-05	3.2835	3.39463
2.26216	TR87123|c0_g1	NA	0.0369822	1.1777	0.754666	2.92938	0.0103484	-2.9676	0.896581
2.26209	TR119167|c0_g2	NA	0.248556	1.17766	-1.33017	1.63278	0.123301	-4.65219	-0.303514
2.26106	Pira1	paired-Ig-like receptor A1	0.0769546	1.177	0.870552	2.46405	0.0262887	-3.71304	1.50111
2.25957	Fads1	fatty acid desaturase 1	3.93303e-05	1.17605	5.39996	7.66071	1.45157e-06	5.27175	5.52971
2.25929	Igfbp4	insulin-like growth factor binding protein 4	1.48356e-05	1.17587	6.04024	8.59438	3.49324e-07	6.70366	6.1946
2.2592	Kif27	kinesin family member 27	0.00329307	1.17581	1.18544	4.41068	0.000504636	-0.0829665	1.32818
2.2585	Pax8	paired box 8	0.000682854	1.17537	3.09376	5.44417	6.75252e-05	1.6504	3.31195
2.25795	Lama4	laminin, alpha 4	2.39888e-05	1.17502	7.229	8.11834	7.12549e-07	5.92568	7.39578
2.25785	Gab3	growth factor receptor bound protein 2-associated protein 3	0.00327375	1.17495	2.12893	4.41469	0.000500604	-0.195277	2.36721
2.2576	TR8751|c0_g1	NA	0.166945	1.17479	-0.229395	1.93623	0.0718913	-4.37908	0.6408
2.25676	Erc2	ELKS/RAB6-interacting/CAST family member 2	0.012672	1.17425	0.25926	3.58284	0.00271528	-1.56307	0.474593
2.25672	TR150513|c0_g1	NA	0.0110812	1.17423	-0.24142	3.66521	0.00229317	-1.40744	-0.177153
2.25602	Ptpro	protein tyrosine phosphatase, receptor type, O	0.000905827	1.17378	4.10527	5.24811	9.79215e-05	1.13326	4.40407
2.25587	Itih5	inter-alpha (globulin) inhibitor H5	1.53751e-05	1.17369	6.98822	8.56254	3.66074e-07	6.60965	7.08679
2.25541	TR37254|c7_g1	NA	0.0844361	1.17339	0.13679	2.40169	0.0297094	-3.78277	0.355218
2.25402	Col1a2	collagen, type I, alpha 2	0.00565074	1.1725	13.0078	4.07462	0.000994049	-1.4175	13.138
2.2532	Sapcd1	suppressor APC domain containing 1	0.0045839	1.17197	0.430929	4.20652	0.000760982	-0.451501	0.53515
2.2517	TR115155|c0_g1	NA	0.355791	1.17102	-0.56466	1.33282	0.20246	-5.26363	-0.0911142
2.25158	Morn5	MORN repeat containing 5	0.0431465	1.17094	-0.319266	2.83622	0.0124991	-2.94322	-0.210436
2.25134	Tnfaip2	tumor necrosis factor, alpha-induced protein 2	0.00104086	1.17078	3.26166	5.15599	0.000116803	1.07338	3.49227
2.25119	TR62976|c0_g1	NA	0.0592715	1.17068	0.702807	2.63528	0.0187202	-3.41144	1.08713
2.251	Cklf	chemokine-like factor	0.00561069	1.17056	1.71841	4.07887	0.000985506	-0.783785	2.002
2.24918	TR91511|c0_g1	NA	0.0102389	1.1694	-0.0376901	3.71246	0.00208151	-1.32615	0.0248387
2.2486	TR118868|c0_g1	NA	0.0450672	1.16903	-0.185496	2.80919	0.013201	-3.00857	-0.0602558
2.24792	Exo1	exonuclease 1	0.000115323	1.16859	2.65875	6.77298	6.23622e-06	4.08591	2.77824
2.24669	Sgce	sarcoglycan, epsilon	0.000696706	1.1678	4.69308	5.42951	6.94164e-05	1.37962	4.89902
2.24659	Parvb	parvin, beta	0.000136277	1.16774	3.98978	6.64527	7.75865e-06	3.68811	4.10312
2.2464	Eya4	EYA transcriptional coactivator and phosphatase 4	0.00583875	1.16761	3.28519	4.0553	0.00103383	-1.19808	3.4089
2.24582	Pcbp3	poly(rC) binding protein 3	0.0434371	1.16724	0.232216	2.8321	0.0126036	-3.00316	0.446515
2.24495	TR147504|c0_g1	NA	0.00295526	1.16669	2.01746	4.47795	0.000441118	-0.0820214	2.15363
2.24399	Cpz	carboxypeptidase Z	0.00573369	1.16607	4.02341	4.06636	0.00101086	-1.38941	4.43831
2.24304	Pik3r5	phosphoinositide-3-kinase, regulatory subunit 5, p101	0.0194051	1.16546	4.18336	3.32611	0.00459939	-2.74895	4.51754
2.24186	Xylt1	xylosyltransferase 1	7.44842e-05	1.1647	4.48123	7.12171	3.4737e-06	4.43855	4.57189
2.24179	TR36967|c2_g2	NA	0.0373204	1.16465	-0.48633	2.92407	0.0104605	-2.69784	-0.104817
2.2416	Flrt2	fibronectin leucine rich transmembrane protein 2	4.01362e-06	1.16453	7.3232	9.95619	5.2381e-08	8.62163	7.52598
2.24068	Qsox1	quiescin Q6 sulfhydryl oxidase 1	1.01412e-05	1.16394	6.78043	8.9595	2.05879e-07	7.21982	6.92686
2.23952	TR16991|c0_g1	NA	0.0271256	1.16319	2.52791	3.12054	0.00700852	-2.94518	2.68498
2.23932	Fgd3	FYVE, RhoGEF and PH domain containing 3	0.00471338	1.16306	3.57861	4.18734	0.000791075	-0.867128	4.00203
2.23923	Susd3	sushi domain containing 3	0.0509188	1.16301	1.15184	2.73403	0.0153596	-3.28534	1.64436
2.2387	Anln	anillin, actin binding protein	3.79614e-05	1.16266	5.42406	7.69524	1.37441e-06	5.34078	5.65711
2.23736	C7	complement component 7	0.0281757	1.1618	0.843865	3.09777	0.00734246	-2.93956	1.87828
2.23656	Dock2	dedicator of cyto-kinesis 2	0.000381508	1.16128	4.59924	5.86487	3.09447e-05	2.2079	4.75495
2.23607	Piezo2	piezo-type mechanosensitive ion channel component 2	6.07968e-05	1.16096	6.14595	7.2909	2.6306e-06	4.60331	6.24043
2.23509	Slc16a2	solute carrier family 16 (monocarboxylic acid transporters), member 2	4.73128e-05	1.16034	4.21607	7.50994	1.84577e-06	5.15438	4.41871
2.23456	Aurka	aurora kinase A	0.00125648	1.15999	3.09126	5.02708	0.000149757	0.866516	3.39117
2.23427	Fmnl3	formin-like 3	1.11357e-05	1.1598	4.25614	8.86276	2.36486e-07	7.2361	4.40308
2.23335	Scn5a	sodium channel, voltage-gated, type V, alpha	0.000817364	1.15921	2.51018	5.32036	8.5338e-05	1.40961	2.62953
2.23267	TR96451|c0_g1	NA	0.00952669	1.15877	0.0270875	3.75685	0.00190061	-1.23957	0.0914279
2.23208	Zfp275	zinc finger protein 275	5.67853e-05	1.15839	4.38336	7.35377	2.37469e-06	4.8498	4.48611
2.2316	Cotl1	coactosin-like 1 (Dictyostelium)	0.000272445	1.15808	5.34287	6.11658	1.9626e-05	2.62941	5.73234
2.23153	Riiad1	regulatory subunit of type II PKA R-subunit (RIIa) domain containing 1	0.012672	1.15803	1.04359	3.58282	0.00271544	-1.69154	1.20705
2.23049	Aspm	asp (abnormal spindle)-like, microcephaly associated (Drosophila)	1.96025e-05	1.15736	5.7055	8.34085	5.08906e-07	6.33636	5.86949
2.22897	TR5511|c7_g1	NA	0.0528277	1.15638	-0.177813	2.70967	0.0161299	-3.19381	-0.0403298
2.22888	TR134287|c0_g2	NA	0.0872939	1.15632	0.0179617	2.3787	0.0310743	-3.77142	0.315163
2.22857	Ror1	receptor tyrosine kinase-like orphan receptor 1	0.000146673	1.15612	3.63797	6.58615	8.59057e-06	3.61589	3.72829
2.22795	Ttc21b	tetratricopeptide repeat domain 21B	0.000472511	1.15572	3.83202	5.70877	4.12215e-05	1.98065	3.92358
2.22776	TR111679|c1_g1	NA	0.0464103	1.15559	0.860555	2.79156	0.0136791	-3.27558	1.02377
2.22748	TR149366|c0_g1	NA	0.0300999	1.15541	0.250936	3.0561	0.00799455	-2.59431	0.410933
2.22686	TR48915|c0_g1	NA	0.119186	1.15501	-0.0185644	2.17252	0.0462347	-4.35447	0.580828
2.22604	Chd3	chromodomain helicase DNA binding protein 3	7.69114e-06	1.15448	6.04594	9.26683	1.33474e-07	7.68164	6.12679
2.22565	Atf3	activating transcription factor 3	0.00134382	1.15423	3.29752	4.98298	0.000163122	0.654178	3.40597
2.2254	Lrrc49	leucine rich repeat containing 49	2.05244e-05	1.15406	4.02618	8.29836	5.42439e-07	6.40438	4.14154
2.22515	Pdia4	protein disulfide isomerase associated 4	5.46965e-05	1.1539	6.88298	7.39099	2.23565e-06	4.75575	7.10555
2.22474	Kif11	kinesin family member 11	5.06654e-05	1.15363	5.53712	7.45624	2.01211e-06	4.93421	5.72789
2.22425	Ticrr	TOPBP1-interacting checkpoint and replication regulator	0.000798754	1.15332	2.13188	5.33605	8.28346e-05	1.55606	2.24074
2.22417	TR165550|c0_g1	NA	0.0263867	1.15327	0.0815444	3.13765	0.00676753	-2.4096	0.2408
2.2241	Zfp286	zinc finger protein 286	0.000585141	1.15322	1.94273	5.55207	5.51529e-05	1.98363	2.04117
2.22303	Trpv2	transient receptor potential cation channel, subfamily V, member 2	0.000333525	1.15253	4.30753	5.96371	2.58514e-05	2.45162	4.55276
2.22235	Cck	cholecystokinin	0.00716105	1.15209	0.885493	3.93025	0.00133353	-1.10516	1.13125
2.22221	C77370	expressed sequence C77370	0.00360655	1.152	1.59313	4.35361	0.000565832	-0.307178	1.68878
2.22054	Gpr133	NA	0.00116285	1.15091	5.49566	5.07885	0.0001355	0.624834	5.80217
2.22042	Tnfrsf26	tumor necrosis factor receptor superfamily, member 26	7.59266e-05	1.15083	5.09003	7.10231	3.58714e-06	4.37554	5.2827
2.22033	Mss51	MSS51 mitochondrial translational activator	0.0223207	1.15077	0.161245	3.23852	0.00550447	-2.30493	0.273938
2.22029	TR38041|c0_g1	NA	0.0309454	1.15075	-0.130444	3.03746	0.0083045	-2.59233	-0.0264207
2.22019	Mab21l3	mab-21-like 3 (C. elegans)	0.0158918	1.15068	1.34783	3.44716	0.00358743	-2.03436	1.48277
2.22002	TR142159|c0_g1	NA	0.0089407	1.15057	2.88043	3.79782	0.00174774	-1.62219	3.01752
2.21962	Meg3	maternally expressed 3	0.000136561	1.15031	4.41103	6.64198	7.80256e-06	3.63781	4.54782
2.21957	TR120234|c0_g1	NA	0.300833	1.15028	-0.346473	1.47865	0.159901	-5.17534	-0.0393401
2.21786	2016-03-01	membrane-associated ring finger (C3HC4) 1	0.000798754	1.14917	4.1666	5.33677	8.27216e-05	1.32338	4.64031
2.2169	Colec12	collectin sub-family member 12	3.17108e-05	1.14855	7.2839	7.85956	1.06208e-06	5.51053	7.43593
2.21689	TR77252|c0_g1	NA	0.0146953	1.14854	1.27612	3.49352	0.00326173	-1.93359	1.40239
2.21682	TR3795|c2_g1	NA	0.0809247	1.14849	-0.203491	2.42971	0.0281231	-3.79792	0.0824123
2.21681	Lama2	laminin, alpha 2	0.000782697	1.14848	7.63722	5.35038	8.06137e-05	1.02957	7.78182
2.21674	TR152771|c0_g1	NA	0.108002	1.14844	0.424314	2.23825	0.0407788	-4.19771	0.650051
2.21659	TR45190|c0_g1	NA	0.0208813	1.14834	-0.0829874	3.28018	0.00505378	-2.23272	0.161556
2.21638	Myod1	myogenic differentiation 1	0.00664984	1.14821	1.16524	3.97517	0.00121685	-1.0589	1.40422
2.21616	Cald1	caldesmon 1	5.89111e-06	1.14806	7.79578	9.5405	9.1527e-08	8.03725	7.9708
2.21442	Samsn1	SAM domain, SH3 domain and nuclear localization signals, 1	0.060358	1.14693	4.73545	2.62381	0.0191538	-4.17468	5.49268
2.21173	Abca6	ATP-binding cassette, sub-family A (ABC1), member 6	0.000935958	1.14518	5.08338	5.22691	0.000101967	0.918512	5.20742
2.21158	AI467606	expressed sequence AI467606	0.000811868	1.14508	2.95402	5.32533	8.45364e-05	1.4861	3.38118
2.21135	Heyl	hairy/enhancer-of-split related with YRPW motif-like	0.000391032	1.14493	2.93037	5.84855	3.18818e-05	2.37112	3.01675
2.21035	4930455D15Rik	RIKEN cDNA 4930455D15 gene	0.00372087	1.14427	0.832297	4.33279	0.000590011	-0.251041	0.922308
2.20991	Fbll1	fibrillarin-like 1	0.118261	1.14399	0.0969837	2.17795	0.0457598	-4.12686	0.415279
2.20945	Pcdh18	protocadherin 18	5.51659e-05	1.14369	5.21567	7.38486	2.25794e-06	4.8027	5.31029
2.20566	Nrcam	neuronal cell adhesion molecule	0.000172943	1.14121	3.146	6.46124	1.06704e-05	3.47239	3.24631
2.20552	Crtap	cartilage associated protein	0.00013833	1.14112	4.65399	6.63187	7.93951e-06	3.58717	4.7732
2.20546	Gm7325	predicted gene 7325	0.00263022	1.14108	0.0693604	4.55013	0.000382021	0.257917	0.128959
2.20435	Fam46a	family with sequence similarity 46, member A	0.000257863	1.14036	6.54369	6.16297	1.80632e-05	2.59758	6.63634
2.20425	Foxi3	forkhead box I3	0.0177107	1.14029	-0.98032	3.38102	0.00410914	-2.09024	0.250951
2.20366	TR44309|c0_g1	NA	0.00991063	1.1399	1.13571	3.733	0.00199576	-1.45703	1.23263
2.20325	Fbxo5	F-box protein 5	0.000549185	1.13963	2.36213	5.59702	5.07171e-05	2.01804	2.47619
2.2008	TR57324|c0_g1	NA	0.144731	1.13803	-0.0806859	2.04011	0.0593311	-4.29309	0.395851
2.20053	Myl6b	myosin, light polypeptide 6B	1.67311e-05	1.13785	5.74486	8.47419	4.17144e-07	6.52854	5.84505
2.19788	Nme4	NME/NM23 nucleoside diphosphate kinase 4	0.00154056	1.13611	2.77548	4.89872	0.000192192	0.63516	2.94539
2.19754	Fam78a	family with sequence similarity 78, member A	0.0117889	1.13589	2.29985	3.6277	0.00247652	-1.79729	2.56652
2.19639	Arhgap18	Rho GTPase activating protein 18	0.000232269	1.13513	5.01108	6.24058	1.57323e-05	2.85077	5.14611
2.19572	Ctla2b	cytotoxic T lymphocyte-associated protein 2 beta	0.0250888	1.13469	2.72279	3.16839	0.00635494	-2.81116	2.97091
2.19537	Sec16b	SEC16 homolog B (S. cerevisiae)	3.88059e-05	1.13446	4.00738	7.67159	1.42677e-06	5.43446	4.17834
2.19515	4833403I15Rik	NA	0.000257863	1.13432	4.26509	6.16304	1.80608e-05	2.74124	4.37785
2.19513	TR136207|c1_g1	NA	0.029851	1.13431	0.891451	3.06129	0.00791027	-2.77816	1.04595
2.19474	Fth1	ferritin heavy polypeptide 1	9.94851e-05	1.13405	8.28462	6.88099	5.19344e-06	3.85736	8.59732
2.19367	Spc25	SPC25, NDC80 kinetochore complex component, homolog (S. cerevisiae)	0.00197304	1.13335	2.56736	4.73901	0.000262851	0.37692	2.81021
2.19167	Pmepa1	prostate transmembrane protein, androgen induced 1	7.62191e-06	1.13203	5.28328	9.2772	1.3156e-07	7.75575	5.44752
2.1903	Serpinc1	serine (or cysteine) peptidase inhibitor, clade C (antithrombin), member 1	0.0316249	1.13113	-0.47735	3.02502	0.00851792	-2.50975	-0.0685594
2.18978	TR153112|c0_g1	NA	0.00950618	1.13078	1.00953	3.75825	0.00189519	-1.35453	1.12926
2.1887	Zeb1	zinc finger E-box binding homeobox 1	1.5948e-06	1.13008	5.65292	11.0235	1.35026e-08	10.0509	5.72813
2.1887	Espl1	extra spindle pole bodies 1, separase	0.000938788	1.13007	2.24029	5.22293	0.000102746	1.34222	2.39131
2.18772	Ftl1	ferritin light polypeptide 1	0.000239098	1.12943	4.17398	6.21962	1.63291e-05	2.93625	4.40712
2.18744	Spata20	spermatogenesis associated 20	0.000213002	1.12924	2.15591	6.30613	1.40088e-05	3.28864	2.23563
2.1874	TR68624|c0_g1	NA	0.0105304	1.12922	2.28102	3.69491	0.00215772	-1.68541	2.46163
2.18689	Loxl2	lysyl oxidase-like 2	0.000723461	1.12888	8.14713	5.4031	7.2962e-05	1.13186	8.28579
2.1864	Parvg	parvin, gamma	0.00358927	1.12856	3.21967	4.35704	0.000561946	-0.500674	3.4586
2.18373	Gm1527	predicted gene 1527	0.0619095	1.12679	-0.239726	2.60792	0.0197706	-3.35336	-0.0790645
2.18353	TR43686|c2_g2	NA	0.0174284	1.12666	0.547031	3.39171	0.00402	-1.95779	0.843269
2.1827	Snhg18	small nucleolar RNA host gene 18	0.00125311	1.12611	2.38362	5.02969	0.000149004	0.930997	2.49452
2.18142	Cers6	ceramide synthase 6	1.9236e-05	1.12527	5.99637	8.35465	4.98491e-07	6.33543	6.11771
2.18134	Stk36	serine/threonine kinase 36	0.00086728	1.12522	1.47347	5.2773	9.26218e-05	1.50695	1.53969
2.18061	Sash3	SAM and SH3 domain containing 3	0.00463932	1.12473	3.8108	4.19802	0.00077417	-0.93795	4.01782
2.17951	Slc9a2	solute carrier family 9 (sodium/hydrogen exchanger), member 2	0.084414	1.124	-0.114517	2.40196	0.0296938	-4.04069	0.815356
2.17933	Sox4	SRY (sex determining region Y)-box 4	3.85135e-05	1.12389	4.96463	7.67848	1.4113e-06	5.32724	5.06481
2.17873	TR68187|c0_g1	NA	0.129189	1.12348	-0.258855	2.11611	0.0514486	-4.20999	-0.0628429
2.17846	Mmp25	matrix metallopeptidase 25	0.0966088	1.12331	0.915355	2.31239	0.0353482	-4.02359	1.33899
2.17749	Rbms3	RNA binding motif, single stranded interacting protein	1.48356e-05	1.12266	6.40677	8.59218	3.50453e-07	6.66927	6.49182
2.17622	TR10988|c0_g1	NA	0.0895525	1.12182	0.686178	2.36337	0.0320165	-3.92767	0.969618
2.17511	Icam1	intercellular adhesion molecule 1	0.000126625	1.12109	5.20809	6.70025	7.0604e-06	3.67454	5.44062
2.17261	Spi1	spleen focus forming virus (SFFV) proviral integration oncogene	0.00165493	1.11943	3.67579	4.85369	0.000209865	0.434568	4.00554
2.17187	TR4713|c0_g1	NA	0.0943058	1.11894	-0.776424	2.32868	0.0342497	-3.69744	-0.25041
2.17137	TR1309|c0_g1	NA	0.00640074	1.11861	1.8214	3.99767	0.00116236	-0.961695	2.1089
2.17106	TR104575|c0_g2	NA	0.140458	1.1184	-0.238891	2.05976	0.0571937	-4.28617	0.0258771
2.16929	TR114797|c0_g1	NA	0.00187192	1.11722	1.80181	4.77475	0.000245002	0.549665	1.97847
2.16887	Doc2b	double C2, beta	0.0141088	1.11695	2.27906	3.51907	0.00309499	-2.01286	2.54531
2.16877	Ccdc112	coiled-coil domain containing 112	0.000557965	1.11688	2.36435	5.58478	5.18867e-05	1.97988	2.45158
2.16592	Cdk14	cyclin-dependent kinase 14	1.55794e-05	1.11498	5.29825	8.5496	3.73123e-07	6.664	5.37684
2.1652	Cep112	centrosomal protein 112	0.000426276	1.1145	1.81842	5.78755	3.56526e-05	2.42503	1.89255
2.16448	Dixdc1	DIX domain containing 1	6.14658e-05	1.11402	4.19301	7.28089	2.67393e-06	4.75739	4.31319
2.16357	Kif14	kinesin family member 14	0.000194805	1.11341	3.00197	6.37616	1.23837e-05	3.36206	3.15692
2.16231	Melk	maternal embryonic leucine zipper kinase	0.00546781	1.11257	1.73246	4.0966	0.00095069	-0.774131	1.92257
2.16171	TR42742|c6_g2	NA	0.206014	1.11217	-0.188503	1.77794	0.0956636	-4.77122	0.0118714
2.16098	TR141703|c0_g1	NA	0.0231219	1.11168	0.716754	3.21744	0.00574755	-2.35293	0.892191
2.16027	Phc1	polyhomeotic-like 1 (Drosophila)	4.48238e-05	1.11121	3.22042	7.55458	1.7185e-06	5.31117	3.30945
2.15871	TR1606|c0_g1	NA	0.116498	1.11017	0.238466	2.18875	0.044828	-4.1815	0.431269
2.15826	Hist2h3c1	histone cluster 2, H3c1	0.000709691	1.10987	9.6253	5.41674	7.11085e-05	1.16465	9.79438
2.15681	TR37337|c0_g1	NA	0.0186424	1.1089	1.57704	3.35058	0.00437414	-2.22883	1.79818
2.1567	TR43796|c0_g3	NA	0.116088	1.10882	-0.260188	2.19093	0.044642	-3.93388	0.914877
2.1563	Scpep1	serine carboxypeptidase 1	3.7322e-05	1.10856	6.61343	7.70846	1.34602e-06	5.28135	6.72017
2.15448	TR26860|c0_g1	NA	0.0134285	1.10734	0.86265	3.54896	0.00291083	-1.79028	0.947153
2.15411	Zfp940	zinc finger protein 940	0.000420625	1.10709	2.79864	5.79746	3.50096e-05	2.17726	3.21592
2.15313	Gbp2	guanylate binding protein 2	0.0237323	1.10644	4.66732	3.20179	0.00593474	-3.06488	5.1046
2.15144	TR22112|c0_g1	NA	0.0394026	1.1053	0.207399	2.88989	0.0112118	-2.89537	0.381245
2.15115	1500009L16Rik	RIKEN cDNA 1500009L16 gene	0.013247	1.10511	2.00368	3.55678	0.0028645	-1.91409	2.18105
2.15067	Pgm1	phosphoglucomutase 1	0.000106924	1.10479	5.28498	6.8273	5.68682e-06	3.88665	5.49682
2.14937	TR49703|c0_g1	NA	0.0326179	1.10391	0.910202	3.00662	0.00884335	-2.81365	1.04867
2.14832	Relt	RELT tumor necrosis factor receptor	0.000379002	1.10321	3.06789	5.86943	3.06882e-05	2.44285	3.24899
2.14782	TR104370|c0_g1	NA	0.037349	1.10287	0.0221094	2.92345	0.0104737	-2.87588	0.123757
2.14634	TR53419|c1_g1	NA	0.0260418	1.10188	0.811051	3.14549	0.00665973	-2.55932	0.918408
2.14586	Arsj	arylsulfatase J	0.000640034	1.10156	1.95804	5.49136	6.17939e-05	1.87378	2.0621
2.14578	TR141047|c0_g1	NA	0.0541566	1.1015	-0.234535	2.69305	0.0166766	-3.19812	-0.0795513
2.14575	TR26018|c0_g1	NA	0.0103284	1.10148	0.656027	3.70676	0.00210597	-1.36738	0.899891
2.1451	TR128414|c0_g1	NA	0.0697083	1.10105	-0.245856	2.52858	0.0231448	-3.60965	-0.0107412
2.14491	TR48837|c2_g1	NA	0.00867978	1.10092	0.109419	3.81559	0.00168537	-1.13338	0.165236
2.14437	TR160803|c0_g1	NA	0.118723	1.10055	-0.17758	2.1752	0.0459998	-3.98918	0.807184
2.14394	Mpzl1	myelin protein zero-like 1	0.000788597	1.10027	3.09658	5.34518	8.14124e-05	1.41627	3.19457
2.1429	TR66476|c1_g1	NA	0.0276903	1.09957	1.57131	3.10829	0.00718617	-2.76023	1.70321
2.14241	Bid	BH3 interacting domain death agonist	0.00250026	1.09923	4.39173	4.58428	0.000356946	-0.182468	4.96624
2.14219	Fermt3	fermitin family member 3	0.00333677	1.09908	4.62342	4.40304	0.000512425	-0.62699	4.91816
2.13977	TR73038|c0_g1	NA	0.0384406	1.09746	0.0687158	2.90582	0.0108554	-2.86998	0.178129
2.13944	S100a1	S100 calcium binding protein A1	0.00125122	1.09723	4.08957	5.03077	0.000148691	0.574285	4.31187
2.13934	TR80279|c5_g3	NA	0.0664144	1.09717	1.17797	2.56063	0.0217201	-3.92145	1.74753
2.13826	TR152694|c0_g1	NA	0.124064	1.09644	-0.0452871	2.14501	0.0487135	-4.17313	0.209772
2.13778	Slc37a2	solute carrier family 37 (glycerol-3-phosphate transporter), member 2	0.00132276	1.09611	4.69458	4.99252	0.000160132	0.550833	5.02814
2.13696	TR136992|c1_g1	NA	0.026392	1.09556	1.64251	3.13743	0.00677057	-2.67056	1.85691
2.13691	TR30838|c0_g1	NA	0.0130154	1.09553	4.45983	3.56661	0.00280728	-2.35202	4.61538
2.13646	TR37383|c1_g1	NA	0.0202629	1.09522	-0.0955335	3.29929	0.00485958	-2.06932	0.0852511
2.13629	Slc7a8	solute carrier family 7 (cationic amino acid transporter, y+ system), member 8	0.00070048	1.09511	4.62347	5.42615	6.9858e-05	1.4184	5.04165
2.13628	Cit	citron	0.000189846	1.0951	2.91899	6.39673	1.19447e-05	3.38955	3.01515
2.13597	TR25878|c4_g1	NA	0.00672712	1.09489	0.750337	3.96862	0.00123321	-0.97517	0.872482
2.13568	TR58466|c1_g1	NA	0.0223083	1.09469	0.804318	3.23888	0.00550038	-2.41604	0.934234
2.13561	Zfp518b	zinc finger protein 518B	4.67635e-05	1.09465	4.29169	7.52023	1.81559e-06	5.12966	4.37761
2.13555	TR39054|c1_g1	NA	0.029587	1.09461	0.855567	3.06712	0.0078168	-2.7105	0.968986
2.13544	Rrm2	ribonucleotide reductase M2	0.00031381	1.09454	5.19123	6.00781	2.38682e-05	2.42599	5.44149
2.13488	Cd86	CD86 antigen	0.0311232	1.09415	2.61905	3.03426	0.0083589	-3.02801	2.96168
2.13481	TR118692|c0_g1	NA	0.0201225	1.09411	0.612253	3.30354	0.00481743	-2.20796	0.701931
2.13448	TR20478|c0_g1	NA	0.0119426	1.09388	4.1639	3.61943	0.00251891	-2.20626	4.30503
2.134	Fhod3	formin homology 2 domain containing 3	0.000168449	1.09356	4.40964	6.47984	1.03301e-05	3.27904	4.58946
2.13347	Cyp2d11	cytochrome P450, family 2, subfamily d, polypeptide 11	0.00542595	1.0932	1.21438	4.10105	0.000942143	-0.71372	1.31494
2.13315	Tpsb2	tryptase beta 2	0.00488472	1.09299	4.12705	4.16489	0.00082783	-1.1546	4.30646
2.13189	TR155078|c0_g2	NA	0.00890471	1.09213	0.402195	3.80026	0.00173904	-1.20066	0.469316
2.13123	Prdx4	peroxiredoxin 4	0.00203989	1.09169	5.26107	4.71872	0.000273569	-0.0703974	5.56112
2.13102	TR23674|c0_g1	NA	0.0494509	1.09154	0.319301	2.75329	0.0147759	-3.12468	0.711057
2.13073	Matk	megakaryocyte-associated tyrosine kinase	0.00330561	1.09135	2.67004	4.40833	0.000507021	-0.296595	2.91478
2.12917	Dse	dermatan sulfate epimerase	6.93353e-05	1.09029	6.35239	7.1749	3.18168e-06	4.42239	6.71203
2.12728	Ldb2	LIM domain binding 2	0.000597012	1.08901	3.44932	5.53815	5.66069e-05	1.65609	3.61408
2.12652	Ppp1r27	protein phosphatase 1, regulatory subunit 27	0.0110839	1.08849	2.02305	3.66498	0.00229425	-1.8846	2.39419
2.12605	TR24659|c0_g2	NA	0.147338	1.08817	0.123832	2.02776	0.060712	-4.40955	0.381735
2.12423	Kcnq4	potassium voltage-gated channel, subfamily Q, member 4	0.0137097	1.08694	1.07437	3.53656	0.0029859	-1.91637	1.28324
2.12215	TR21790|c0_g1	NA	0.0126557	1.08552	0.386678	3.58398	0.00270898	-1.63122	0.452914
2.12162	Gm21975	predicted gene 21975	0.00599694	1.08516	2.44828	4.0383	0.00107018	-0.99112	2.73216
2.12105	Enpep	glutamyl aminopeptidase	0.00114892	1.08478	3.45449	5.0868	0.000133438	0.81672	3.55326
2.12068	Osr2	odd-skipped related 2	0.000516867	1.08453	3.22606	5.64266	4.65901e-05	1.85769	3.49142
2.12054	TR85158|c0_g1	NA	0.154305	1.08443	-0.339057	1.99425	0.0646078	-4.54566	0.0762731
2.11983	TR80533|c0_g1	NA	0.0323104	1.08395	0.314823	3.01229	0.00874187	-2.74981	0.413199
2.11735	Rn7s1	7S RNA 1	0.398259	1.08226	8.77539	1.23169	0.237004	-6.69882	9.17468
2.11719	Aebp1	AE binding protein 1	0.000576869	1.08215	8.59503	5.56236	5.41034e-05	1.43824	8.69521
2.11674	Sacs	sacsin	8.39407e-05	1.08185	6.07414	7.02376	4.08748e-06	4.16793	6.27165
2.11631	Mis18a	MIS18 kinetochore protein A	0.0242285	1.08155	1.03867	3.18941	0.00608716	-2.43874	1.29361
2.11601	TR135895|c1_g1	NA	0.027575	1.08134	0.930734	3.1106	0.00715237	-2.6332	1.04308
2.1156	Cma1	chymase 1, mast cell	0.0129602	1.08107	3.97802	3.5691	0.00279294	-2.34812	4.15904
2.11556	TR60075|c0_g1	NA	0.0625732	1.08104	0.233133	2.60022	0.0200762	-3.46968	0.366488
2.1143	TR114428|c0_g1	NA	0.0407641	1.08018	0.771901	2.86998	0.0116736	-3.03537	0.942567
2.11415	Antxr1	anthrax toxin receptor 1	0.000109079	1.08008	7.20954	6.81294	5.82696e-06	3.74672	7.29188
2.11304	TR50859|c0_g1	NA	0.0103904	1.07932	-1.50788	3.70272	0.00212348	-1.39285	-0.230614
2.11272	TR121615|c1_g9	NA	0.0139337	1.0791	0.746255	3.5272	0.0030438	-1.79297	0.827404
2.11222	Numbl	numb-like	4.26988e-05	1.07876	4.08714	7.59559	1.6097e-06	5.28355	4.18859
2.11182	Lcp2	lymphocyte cytosolic protein 2	0.000906303	1.07849	3.71493	5.24761	9.80153e-05	1.13292	3.81872
2.11132	Rwdd2a	RWD domain containing 2A	0.0252475	1.07815	-0.0618376	3.16395	0.00641284	-2.34253	0.073313
2.11066	Ptgfrn	prostaglandin F2 receptor negative regulator	6.64467e-05	1.07769	7.71883	7.21077	2.9994e-06	4.42634	7.80921
2.11043	TR6309|c0_g1	NA	0.248153	1.07754	0.375644	1.63436	0.122968	-5.0051	0.89933
2.11036	TR156681|c1_g1	NA	0.0762344	1.07749	2.0425	2.47015	0.0259749	-3.92618	2.68183
2.11013	TR100862|c1_g1	NA	0.0150096	1.07733	3.38448	3.48106	0.00334622	-2.36029	3.51938
2.10993	Bin2	bridging integrator 2	0.00243784	1.07719	3.45586	4.60166	0.000344842	-0.0778631	3.60811
2.10949	TR132118|c0_g2	NA	0.223709	1.07689	-0.392829	1.71369	0.107145	-5.0278	0.241187
2.1077	TR139579|c0_g1	NA	0.0337016	1.07567	-0.492868	2.98598	0.00922312	-2.58105	-0.0964108
2.10686	Snx7	sorting nexin 7	0.000944034	1.0751	4.82113	5.21817	0.000103686	0.915151	4.91411
2.10574	Fam64a	family with sequence similarity 64, member A	0.0226684	1.07433	2.78129	3.22969	0.00560507	-2.66722	3.14622
2.10425	Clec4a3	C-type lectin domain family 4, member a3	0.038176	1.07331	1.61982	2.90988	0.0107664	-3.14347	1.76745
2.10299	Sla	src-like adaptor	0.00178806	1.07244	3.88539	4.80561	0.000230596	0.282582	4.11844
2.10269	Ndn	necdin	0.00125648	1.07223	2.75389	5.02726	0.000149705	0.847424	2.8391
2.10229	Txndc5	thioredoxin domain containing 5	6.5185e-06	1.07196	7.22522	9.43885	1.05196e-07	7.9025	7.39113
2.10207	TR89911|c1_g1	NA	0.000384156	1.07181	2.63584	5.86046	3.11954e-05	2.42838	2.70782
2.1019	TR63397|c0_g2	NA	0.0542619	1.07169	0.918594	2.69193	0.0167141	-3.50571	1.10975
2.10092	Opn3	opsin 3	0.00484158	1.07102	1.37061	4.17077	0.000818028	-0.611861	1.45351
2.10021	Bcat1	branched chain aminotransferase 1, cytosolic	0.00163001	1.07053	4.50731	4.86258	0.000206248	0.324065	4.8622
2.09837	Twist1	twist basic helix-loop-helix transcription factor 1	7.91547e-06	1.06927	5.32709	9.22905	1.407e-07	7.65656	5.40062
2.09817	Wbp5	WW domain binding protein 5	0.000754425	1.06913	5.58809	5.37393	7.70988e-05	1.16469	5.7064
2.09779	Tnfaip8l2	tumor necrosis factor, alpha-induced protein 8-like 2	0.0208065	1.06887	2.81062	3.28231	0.00503179	-2.54811	3.26497
2.09722	TR119891|c0_g1	NA	0.0222078	1.06848	1.24359	3.24164	0.00546937	-2.33606	1.67555
2.09703	Sat1	spermidine/spermine N1-acetyl transferase 1	0.000689969	1.06835	4.54788	5.43641	6.85193e-05	1.40576	4.72349
2.09688	Ppil1	peptidylprolyl isomerase (cyclophilin)-like 1	0.00487149	1.06825	3.55207	4.16691	0.000824447	-0.939882	3.81101
2.09629	Man2b2	mannosidase 2, alpha B2	2.96875e-05	1.06784	6.69103	7.91558	9.73474e-07	5.60965	6.76755
2.09532	Ebf3	early B cell factor 3	0.00198828	1.06717	3.4025	4.73474	0.000265067	0.210671	3.59003
2.09447	Fam69c	family with sequence similarity 69, member C	0.00188699	1.06658	1.00734	4.76976	0.000247415	0.417819	1.76825
2.09434	Lman1	lectin, mannose-binding, 1	1.5561e-06	1.06649	7.67934	11.0481	1.31022e-08	10.0397	7.75797
2.09419	Mcpt8	mast cell protease 8	0.0219794	1.06639	1.1828	3.24854	0.00539255	-2.55019	1.53573
2.0927	Gnpda1	glucosamine-6-phosphate deaminase 1	0.00241435	1.06536	3.9871	4.60754	0.000340841	-0.123666	4.25099
2.09232	Tceal1	transcription elongation factor A (SII)-like 1	0.00550443	1.0651	1.07193	4.09158	0.000960404	-0.793958	1.21264
2.09192	1700003M02Rik	NA	0.0280989	1.06483	0.658506	3.09954	0.00731586	-2.55033	0.905804
2.09117	Mybpc3	myosin binding protein C, cardiac	0.0224138	1.06431	0.674058	3.2364	0.00552847	-2.25622	1.10374
2.09102	2016-09-11	septin 11	7.7221e-06	1.06421	6.28784	9.26009	1.34734e-07	7.66388	6.35766
2.09085	Pcdhb7	protocadherin beta 7	0.0297996	1.06409	0.560741	3.06257	0.00788969	-2.70925	0.674921
2.09033	TR75880|c0_g1	NA	0.00981571	1.06373	1.43197	3.73894	0.00197159	-1.51126	1.52622
2.08927	Dlg4	discs, large homolog 4 (Drosophila)	0.000487719	1.063	2.66402	5.68472	4.30957e-05	2.11145	2.73588
2.08908	B4galt1	UDP-Gal:betaGlcNAc beta 1,4- galactosyltransferase, polypeptide 1	5.94608e-05	1.06287	7.24378	7.30918	2.55333e-06	4.60285	7.36774
2.08888	Plce1	phospholipase C, epsilon 1	0.000321405	1.06273	4.85117	5.99255	2.45361e-05	2.38841	4.93551
2.08772	Xdh	xanthine dehydrogenase	4.0593e-06	1.06193	8.4866	9.94254	5.33349e-08	8.59044	8.67377
2.08718	Fkbp7	FK506 binding protein 7	0.000436171	1.06156	5.14736	5.76932	3.68678e-05	1.96271	5.27983
2.08717	Slain1	SLAIN motif family, member 1	0.0060802	1.06155	0.775867	4.0292	0.00109016	-0.991798	1.40118
2.08692	TR55407|c0_g1	NA	0.0268658	1.06137	0.730677	3.12626	0.00692694	-2.56357	0.833892
2.08632	Hes6	hairy and enhancer of split 6	0.00015823	1.06096	3.40691	6.52793	9.5015e-06	3.5646	3.52494
2.08616	Ift22	intraflagellar transport 22	0.00109195	1.06085	2.36667	5.12331	0.000124375	1.10501	2.45255
2.08549	TR56352|c0_g1	NA	0.0495117	1.06039	1.24693	2.75242	0.0148016	-3.32969	1.47945
2.08442	TR143495|c2_g1	NA	0.0175506	1.05964	0.718884	3.38702	0.00405885	-2.08173	0.801989
2.08437	L3hypdh	L-3-hydroxyproline dehydratase (trans-)	0.00020329	1.05961	2.79384	6.34072	1.31799e-05	3.28479	2.8615
2.08425	Dusp2	dual specificity phosphatase 2	0.0266291	1.05953	1.89252	3.13192	0.00684723	-2.76404	2.03673
2.08354	Dsn1	DSN1 homolog, MIS12 kinetochore complex component	0.00447943	1.05903	2.29155	4.22073	0.000739447	-0.599953	2.56272
2.08316	C530008M17Rik	RIKEN cDNA C530008M17 gene	0.000264261	1.05877	2.31368	6.14156	1.87675e-05	2.96004	2.40857
2.07915	Plod1	procollagen-lysine, 2-oxoglutarate 5-dioxygenase 1	2.01902e-05	1.05599	5.85656	8.31877	5.26051e-07	6.29866	6.07453
2.0789	Cenpf	centromere protein F	2.29408e-05	1.05582	5.70439	8.17553	6.53121e-07	6.07307	5.82262
2.07841	TR158706|c0_g1	NA	0.137282	1.05548	-0.8023	2.07431	0.0556563	-4.11156	-0.271978
2.07743	TR3404|c0_g1	NA	0.00618298	1.0548	2.39254	4.01942	0.00111206	-1.09303	2.49055
2.07686	Ceacam1	carcinoembryonic antigen-related cell adhesion molecule 1	0.00585757	1.0544	1.43816	4.0531	0.00103846	-0.858033	1.52167
2.07652	TR100396|c1_g1	NA	0.00212077	1.05417	5.96353	4.69095	0.00028898	-0.208995	6.09878
2.07591	Snora43	small nucleolar RNA, H/ACA box 43	0.0230222	1.05375	2.37916	3.22005	0.00571681	-2.64231	2.59602
2.0753	Tshz3	teashirt zinc finger family member 3	0.000555906	1.05332	3.36624	5.58784	5.15912e-05	1.82127	3.44379
2.07522	C1qtnf1	C1q and tumor necrosis factor related protein 1	0.000163411	1.05327	5.38813	6.50061	9.96326e-06	3.30581	5.63554
2.07314	Nek2	NIMA (never in mitosis gene a)-related expressed kinase 2	0.000842458	1.05181	2.66891	5.30022	8.86673e-05	1.41792	2.7969
2.07087	TR155480|c0_g1	NA	0.0602128	1.05024	0.10251	2.62521	0.0191004	-3.36637	0.29128
2.06903	Hsf2bp	heat shock transcription factor 2 binding protein	0.00218361	1.04896	1.88108	4.67097	0.000300615	0.284366	1.95206
2.06851	TR56706|c0_g3	NA	0.654318	1.04859	-1.10995	0.699679	0.494824	-5.75547	-0.050014
2.06835	TR88890|c0_g1	NA	0.0254506	1.04848	0.691312	3.15923	0.00647514	-2.51579	0.782898
2.06793	TR45190|c1_g1	NA	0.013599	1.04818	0.731908	3.54124	0.00295733	-1.84734	0.92299
2.06788	TR104329|c2_g1	NA	0.016931	1.04815	0.395283	3.40958	0.00387517	-1.93461	0.530097
2.06754	Rerg	RAS-like, estrogen-regulated, growth-inhibitor	0.000434136	1.04791	3.18278	5.77298	3.66202e-05	2.1823	3.25626
2.06716	Hgf	hepatocyte growth factor	0.0103038	1.04765	3.5685	3.70803	0.00210048	-1.92873	3.7096
2.06679	TR51164|c1_g1	NA	0.0390581	1.04739	0.746316	2.89577	0.0110791	-3.10487	0.943445
2.0665	F630028O10Rik	RIKEN cDNA F630028O10 gene	0.00242211	1.04719	3.14746	4.60559	0.000342164	-0.0168928	3.29919
2.06609	Pilrb2	paired immunoglobin-like type 2 receptor beta 2	0.00328963	1.0469	5.17903	4.41151	0.000503801	-0.652413	5.7191
2.06518	Timp1	tissue inhibitor of metalloproteinase 1	0.000895549	1.04627	5.65302	5.25545	9.65591e-05	0.996446	6.43293
2.06505	TR126705|c2_g1	NA	0.0539866	1.04618	0.260046	2.69523	0.0166041	-3.29672	0.375422
2.06499	Abra	actin-binding Rho activating protein	0.00504411	1.04613	2.42903	4.14549	0.000860977	-1.0768	3.20956
2.06382	TR149332|c2_g1	NA	0.0479684	1.04531	0.572965	2.77142	0.014246	-3.27534	0.716256
2.06231	TR110918|c0_g1	NA	0.0671107	1.04426	0.203785	2.55332	0.0220375	-3.63713	0.389628
2.06204	Cdc20	cell division cycle 20	0.000852458	1.04408	3.64638	5.29169	9.01186e-05	1.27796	3.89719
2.06167	C1qtnf5	C1q and tumor necrosis factor related protein 5	8.14586e-05	1.04382	4.81938	7.04679	3.93363e-06	4.28089	4.90342
2.06154	Slc41a2	solute carrier family 41, member 2	0.000288169	1.04372	4.84275	6.075	2.11464e-05	2.60234	5.19362
2.0604	TR83529|c6_g1	NA	0.0851411	1.04292	0.341273	2.39608	0.0300371	-3.84497	0.502447
2.05972	Zfp867	zinc finger protein 867	3.21134e-05	1.04245	3.90134	7.84612	1.08457e-06	5.66699	3.98094
2.05904	Scn8a	sodium channel, voltage-gated, type VIII, alpha	0.00807663	1.04197	0.428011	3.85891	0.00154256	-1.10393	0.472216
2.0586	TR164735|c0_g1	NA	0.102939	1.04166	-0.141586	2.27048	0.0383289	-4.01501	-0.0125778
2.05843	TR110625|c0_g1	NA	0.133428	1.04155	-0.105967	2.09311	0.0537259	-4.36945	0.0920089
2.05775	Uhrf2	ubiquitin-like, containing PHD and RING finger domains 2	4.49396e-06	1.04107	6.46039	9.824	6.24336e-08	8.45001	6.52528
2.05762	Rpgrip1l	Rpgrip1-like	2.38143e-05	1.04097	5.15053	8.12831	7.01796e-07	6.00264	5.25495
2.05756	Tmem67	transmembrane protein 67	0.00344436	1.04094	2.32069	4.38312	0.000533298	-0.367948	2.3981
2.05751	TR90769|c0_g1	NA	0.0602128	1.0409	-0.223959	2.62517	0.019102	-3.30396	-0.0143348
2.0575	Rnf122	ring finger protein 122	0.00183056	1.04089	3.81519	4.79082	0.000237386	0.265782	4.06047
2.05749	TR21836|c1_g1	NA	0.0471698	1.04088	-0.0503402	2.78174	0.0139527	-3.09899	0.0285309
2.05748	TR40429|c4_g1	NA	0.0329028	1.04088	1.3481	3.00142	0.00893753	-2.89884	1.50396
2.05735	Kctd12	potassium channel tetramerisation domain containing 12	1.47365e-05	1.04078	7.52871	8.61006	3.41374e-07	6.67541	7.59593
2.05681	TR149917|c0_g2	NA	0.0427258	1.04041	0.417259	2.8425	0.0123413	-3.117	0.549718
2.05657	Serping1	serine (or cysteine) peptidase inhibitor, clade G, member 1	3.73193e-05	1.04024	6.66252	7.70933	1.34418e-06	5.28326	6.7945
2.05635	TR100862|c0_g1	NA	0.00955278	1.04009	5.22635	3.7554	0.00190627	-2.06436	5.35113
2.056	Emp3	epithelial membrane protein 3	0.000232362	1.03984	5.14696	6.23997	1.57495e-05	2.84502	5.31685
2.05595	TR105968|c0_g1	NA	0.0937606	1.03981	-0.0183745	2.33327	0.0339464	-3.90685	0.121488
2.05542	Usp35	ubiquitin specific peptidase 35	0.000458113	1.03943	2.45912	5.73284	3.94297e-05	2.27701	2.63474
2.05441	P4ha1	procollagen-proline, 2-oxoglutarate 4-dioxygenase (proline 4-hydroxylase), alpha 1 polypeptide	2.0257e-05	1.03872	6.67512	8.31537	5.2874e-07	6.25773	6.99336
2.05401	Hspb3	heat shock protein 3	0.00594282	1.03844	1.89509	4.04405	0.00105774	-1.02949	2.04426
2.05396	Gng2	guanine nucleotide binding protein (G protein), gamma 2	3.43181e-05	1.03841	4.43761	7.78534	1.19274e-06	5.55449	4.54475
2.05226	Col1a1	collagen, type I, alpha 1	0.0174715	1.03721	12.8962	3.39001	0.00403402	-2.8246	13.0203
2.05207	TR154563|c0_g1	NA	0.0620958	1.03708	-0.0094174	2.60582	0.0198533	-3.52408	0.233672
2.05188	TR17834|c1_g1	NA	0.125333	1.03695	-0.0554543	2.13819	0.0493466	-4.25223	0.0880612
2.05156	Cep55	centrosomal protein 55	0.00263705	1.03672	2.93568	4.5485	0.000383259	-0.0643552	3.17671
2.05097	TR165481|c2_g2	NA	0.609829	1.0363	-0.942525	0.78781	0.443066	-5.75961	-0.114935
2.05038	Dab2	disabled 2, mitogen-responsive phosphoprotein	0.000355399	1.03589	7.05465	5.91819	2.80788e-05	2.1384	7.29871
2.05029	TR49782|c0_g1	NA	0.0767535	1.03583	-0.264158	2.46573	0.026202	-3.64267	-0.173648
2.04761	F2rl3	coagulation factor II (thrombin) receptor-like 3	0.074947	1.03394	-0.308341	2.48103	0.0254241	-3.52496	0.0348878
2.04732	Itgb1	integrin beta 1 (fibronectin receptor beta)	1.44152e-05	1.03374	8.53363	8.63233	3.30406e-07	6.70538	8.72102
2.04725	Lhfp	lipoma HMGIC fusion partner	2.44652e-05	1.03369	5.41843	8.10238	7.30132e-07	5.95632	5.4867
2.04695	TR80119|c0_g1	NA	0.023555	1.03348	0.00390063	3.20628	0.00588048	-2.28931	0.0812237
2.04684	Ttll3	tubulin tyrosine ligase-like family, member 3	6.2101e-05	1.0334	4.19833	7.27263	2.71028e-06	4.75109	4.34689
2.0466	TR120760|c4_g1	NA	0.339303	1.03323	-2.26037	1.37403	0.189594	-4.89951	-0.288524
2.04554	Nuf2	NUF2, NDC80 kinetochore complex component	0.0183013	1.03248	3.23687	3.36181	0.00427441	-2.5188	3.49811
2.04539	TR137504|c0_g1	NA	0.169884	1.03237	-0.0940134	1.92308	0.0736418	-4.5049	0.239016
2.04522	Tmem2	transmembrane protein 2	1.81942e-05	1.03226	5.60817	8.40286	4.63835e-07	6.44399	5.82605
2.04465	TR79467|c0_g1	NA	0.00461254	1.03186	1.32719	4.20228	0.000767537	-0.486787	1.56818
2.04449	Galnt5	UDP-N-acetyl-alpha-D-galactosamine:polypeptide N-acetylgalactosaminyltransferase 5	0.014065	1.03174	0.864457	3.52121	0.00308147	-1.91865	1.07959
2.04424	TR146787|c0_g1	NA	0.0967265	1.03156	0.0131696	2.31157	0.0354049	-3.93637	0.153899
2.04417	Alx4	aristaless-like homeobox 4	0.00661132	1.03152	0.392511	3.97877	0.00120796	-1.11479	1.4766
2.04283	Crem	cAMP responsive element modulator	0.0952752	1.03057	4.17196	2.32202	0.0346954	-4.67651	4.71865
2.04262	Tmem151b	transmembrane protein 151B	0.0281757	1.03042	1.76268	3.09789	0.00734059	-2.79769	1.90439
2.0426	Efhc2	EF-hand domain (C-terminal) containing 2	0.00836911	1.03041	0.785423	3.83732	0.00161212	-1.17799	0.859043
2.04115	TR13876|c2_g1	NA	0.0510293	1.02938	0.21151	2.73239	0.0154103	-3.19668	0.367247
2.04038	TR148909|c0_g1	NA	0.0255179	1.02884	0.919759	3.1574	0.00649942	-2.56054	1.01082
2.03992	TR138644|c3_g1	NA	0.0251011	1.02851	0.892572	3.16806	0.00635923	-2.57824	1.01958
2.03909	Fam135b	family with sequence similarity 135, member B	0.00122523	1.02793	2.01971	5.04499	0.000144657	0.736567	3.08286
2.03907	Fbxl7	F-box and leucine-rich repeat protein 7	0.000129173	1.02791	3.62911	6.68505	7.24655e-06	3.78776	3.70063
2.03896	TR131284|c2_g1	NA	0.0573353	1.02784	0.677473	2.6563	0.0179505	-3.35882	1.09708
2.03777	Sh3gl3	SH3-domain GRB2-like 3	0.0352043	1.02699	0.881647	2.95957	0.00973231	-2.9152	0.991986
2.03745	TR65547|c0_g2	NA	0.055699	1.02677	-0.102887	2.67429	0.0173157	-3.28443	-0.017767
2.03695	Ptprv	protein tyrosine phosphatase, receptor type, V	5.5408e-05	1.02641	3.43534	7.38075	2.27303e-06	4.951	3.53936
2.03679	Rad51b	RAD51 paralog B	0.0359385	1.0263	1.39227	2.94685	0.0099874	-2.96577	1.6875
2.03536	Plekho2	pleckstrin homology domain containing, family O member 2	0.00024785	1.02529	4.68079	6.19444	1.70775e-05	2.81403	4.861
2.03531	Sh3pxd2b	SH3 and PX domains 2B	0.00131095	1.02525	6.47266	4.99874	0.000158212	0.375976	6.58786
2.03527	TR37784|c0_g1	NA	0.0490466	1.02522	-0.191274	2.75807	0.0146344	-3.13775	-0.125848
2.03501	Arfgap3	ADP-ribosylation factor GTPase activating protein 3	4.50799e-06	1.02504	5.91202	9.81084	6.35404e-08	8.46389	6.04352
2.03462	Angpt2	angiopoietin 2	0.00140735	1.02476	3.29552	4.95565	0.000172018	0.616919	3.3784
2.0344	Cyp7b1	cytochrome P450, family 7, subfamily b, polypeptide 1	0.00244052	1.02461	3.75033	4.60048	0.00034565	-0.0710887	4.15383
2.03355	4931428F04Rik	RIKEN cDNA 4931428F04 gene	0.00351543	1.024	1.73681	4.36979	0.000547754	-0.247112	1.86926
2.03301	Kdelc1	KDEL (Lys-Asp-Glu-Leu) containing 1	8.98132e-05	1.02362	4.79114	6.96798	4.48688e-06	4.14818	4.87399
2.03277	TR8089|c0_g1	NA	0.197873	1.02345	-0.146507	1.8087	0.0905599	-4.68209	0.145534
2.03254	Rgs19	regulator of G-protein signaling 19	0.000443013	1.02329	3.57351	5.75699	3.77139e-05	2.15907	3.76209
2.03205	TR85525|c1_g1	NA	0.0581457	1.02293	0.370337	2.64771	0.0182613	-3.41185	0.482878
2.03131	Myoz2	myozenin 2	0.00119016	1.02241	3.67688	5.06434	0.000139348	0.685061	3.89683
2.03128	Hmmr	hyaluronan mediated motility receptor (RHAMM)	0.00142101	1.02239	3.93396	4.94871	0.000174357	0.552265	4.14448
2.03125	Ccdc80	coiled-coil domain containing 80	6.59938e-05	1.02237	8.42572	7.2162	2.97278e-06	4.43216	8.49494
2.0309	Ccdc92	coiled-coil domain containing 92	0.000246714	1.02212	3.21436	6.19778	1.69761e-05	2.98352	3.29305
2.03079	Obsl1	obscurin-like 1	0.000294334	1.02204	4.85918	6.05891	2.17673e-05	2.51748	4.94186
2.03076	TR14784|c0_g1	NA	0.0163833	1.02202	1.31436	3.42909	0.003723	-2.0419	1.47294
2.03028	Dok1	docking protein 1	0.000339926	1.02168	2.90656	5.94991	2.65066e-05	2.61718	3.09851
2.03016	Cenpw	centromere protein W	0.0214115	1.02159	2.94241	3.2642	0.00522216	-2.65257	3.21482
2.02876	Pirb	paired Ig-like receptor B	0.00420075	1.0206	5.21339	4.26021	0.000682833	-0.961231	5.78401
2.02841	Smim1	small integral membrane protein 1	0.0033871	1.02035	2.03868	4.39375	0.000522056	-0.257165	2.15506
2.02798	TR127234|c0_g1	NA	0.167757	1.02005	-0.0976347	1.93246	0.0723904	-4.50988	0.183701
2.02696	TR100331|c0_g1	NA	0.161392	1.01932	0.145128	1.96174	0.0686017	-4.55157	0.346097
2.02582	2610203C20Rik	NA	0.00513898	1.01851	1.96525	4.13494	0.000879573	-0.801668	2.04107
2.02506	Sprr2d	small proline-rich protein 2D	0.60488	1.01796	0.937692	0.797325	0.437688	-5.62544	5.09998
2.02474	Pofut2	protein O-fucosyltransferase 2	8.5358e-06	1.01774	5.63707	9.14223	1.58913e-07	7.53694	5.78146
2.02403	Plekhs1	pleckstrin homology domain containing, family S member 1	0.0434366	1.01723	0.926797	2.83219	0.0126015	-3.12558	1.12176
2.02383	St6galnac6	ST6 (alpha-N-acetyl-neuraminyl-2,3-beta-galactosyl-1,3)-N-acetylgalactosaminide alpha-2,6-sialyltransferase 6	0.00440734	1.01709	1.91254	4.23032	0.000725279	-0.625911	1.99615
2.02343	Ankrd45	ankyrin repeat domain 45	0.0232461	1.0168	0.250668	3.21437	0.0057838	-2.34671	0.313469
2.02342	Bin1	bridging integrator 1	0.000246197	1.01679	6.26281	6.19972	1.69175e-05	2.67382	6.33847
2.02339	Stx2	syntaxin 2	5.09316e-05	1.01677	4.79779	7.45079	2.02983e-06	4.99467	5.02485
2.02205	Ccdc102a	coiled-coil domain containing 102A	0.000113069	1.01582	3.57892	6.78716	6.08766e-06	3.98398	3.66871
2.02192	Bend3	BEN domain containing 3	0.00245165	1.01573	3.48726	4.59665	0.000348286	-0.0958368	3.62948
2.01926	TR39748|c5_g1	NA	0.0155021	1.01382	2.15665	3.46116	0.00348577	-2.16924	2.26431
2.01775	Chst11	carbohydrate sulfotransferase 11	0.000737903	1.01275	3.82385	5.38995	7.47982e-05	1.43529	4.05573
2.01771	TR38373|c1_g1	NA	0.017279	1.01272	0.979353	3.3966	0.00397987	-2.05339	1.11857
2.01764	Flnc	filamin C, gamma	0.00251469	1.01267	7.4209	4.58007	0.000359947	-0.496577	7.5099
2.01759	Klhl38	kelch-like 38	0.0168203	1.01263	1.37069	3.41377	0.00384197	-2.34589	2.02478
2.0173	Sepp1	selenoprotein P, plasma, 1	0.0010753	1.01243	9.3603	5.13337	0.000121991	0.607108	9.54762
2.01697	TR77935|c0_g1	NA	0.17085	1.01219	-0.333036	1.91851	0.0742593	-4.68631	0.109229
2.01561	Rrbp1	ribosome binding protein 1	0.000100439	1.01122	7.30006	6.87321	5.26203e-06	3.8537	7.4236
2.01551	TR3394|c0_g1	NA	0.0712333	1.01115	-0.225056	2.51367	0.0238377	-3.44732	0.358411
2.01549	TR159529|c2_g8	NA	0.0777955	1.01113	1.40712	2.45697	0.0266572	-4.00478	1.55891
2.01474	Baalc	brain and acute leukemia, cytoplasmic	0.00272523	1.01059	1.82334	4.52811	0.000399135	-0.0766974	2.03394
2.01444	Rspo3	R-spondin 3	0.0035515	1.01038	1.81358	4.36373	0.000554453	-0.374619	1.95153
2.01344	Itgbl1	integrin, beta-like 1	6.85834e-05	1.00966	4.67118	7.18525	3.12793e-06	4.43921	5.29623
2.01327	Tmem200b	transmembrane protein 200B	0.000144387	1.00954	3.93373	6.59901	8.40196e-06	3.62005	4.05566
2.01321	TR132388|c0_g1	NA	0.32026	1.0095	-0.525841	1.42462	0.174716	-4.94516	1.36689
2.0132	Ptpla	NA	0.000646836	1.00949	3.20144	5.48392	6.26625e-05	1.67454	3.30669
2.01224	TR57066|c0_g1	NA	0.13534	1.0088	0.47434	2.084	0.0546539	-4.43533	0.633277
2.01219	Sfr1	SWI5 dependent recombination repair 1	0.00275553	1.00876	5.20909	4.52176	0.000404217	-0.486504	5.36007
2.01068	TR80045|c0_g1	NA	0.16756	1.00768	1.05648	1.93338	0.0722677	-4.89209	1.36149
2.0101	Chrnb1	cholinergic receptor, nicotinic, beta polypeptide 1 (muscle)	0.0013063	1.00727	1.74504	5.00209	0.000157186	0.871142	1.93624
2.0096	Msantd3	Myb/SANT-like DNA-binding domain containing 3	0.00176257	1.00691	2.99457	4.81385	0.000226897	0.402154	3.09398
2.00885	Kcnd1	potassium voltage-gated channel, Shal-related family, member 1	0.0524212	1.00637	0.0739823	2.71491	0.015961	-3.1966	0.258276
2.00829	Gpr124	NA	0.000221802	1.00596	6.39968	6.27445	1.48158e-05	2.80318	6.47159
2.0075	TR150162|c0_g1	NA	0.0527055	1.0054	1.05246	2.71116	0.0160819	-3.45033	1.16539
2.00735	F2rl2	coagulation factor II (thrombin) receptor-like 2	0.0498819	1.0053	2.62056	2.74766	0.0149441	-3.5372	3.2193
2.00691	TR95773|c0_g1	NA	0.0860221	1.00498	-0.199745	2.38905	0.0304526	-3.74038	-0.0195462
2.0065	TR71339|c0_g1	NA	0.0519287	1.00468	0.121188	2.72138	0.015755	-3.18273	0.337941
2.00631	Ces2c	carboxylesterase 2C	0.329267	1.00454	3.09727	1.39977	0.181899	-6.03456	3.66522
2.00585	Vegfc	vascular endothelial growth factor C	0.000900203	1.00421	3.88797	5.25183	9.72294e-05	1.14473	4.06887
2.005	TR44458|c0_g1	NA	0.0507013	1.0036	0.671874	2.73713	0.015264	-3.27159	0.825887
2.00327	Pbk	PDZ binding kinase	0.00786654	1.00236	4.07268	3.8747	0.0014936	-1.62949	4.31853
2.00313	Pxylp1	2-phosphoxylose phosphatase 1	1.85384e-05	1.00225	4.74046	8.38541	4.76078e-07	6.44783	4.80169
2.00269	TR7754|c0_g1	NA	0.0518753	1.00194	0.405099	2.7222	0.015729	-3.26584	0.525826
2.00183	Stard8	START domain containing 8	0.00434089	1.00132	4.74524	4.23982	0.000711502	-0.988576	4.98613
2.00182	Was	Wiskott-Aldrich syndrome homolog (human)	0.00293398	1.00131	3.18124	4.48253	0.000437111	-0.245677	3.39946
2.00153	TR137449|c0_g1	NA	0.0777955	1.0011	0.00625106	2.45693	0.0266596	-3.6787	0.127387
2.00088	Htra4	HtrA serine peptidase 4	0.0770132	1.00063	0.215371	2.46346	0.0263195	-3.67035	0.439934
2.00081	Polm	polymerase (DNA directed), mu	0.0110676	1.00058	0.819073	3.66603	0.00228932	-1.48768	0.976774
2.00073	Mid1	midline 1	6.67307e-05	1.00053	5.90559	7.20628	3.02158e-06	4.45965	5.98383
2.00034	TR29002|c0_g1	NA	0.129988	1.00025	-0.665559	2.11138	0.0519098	-4.42676	0.182846
2.00032	Socs3	suppressor of cytokine signaling 3	0.0139689	1.00023	4.58345	3.52545	0.00305476	-2.2988	5.74422
1.99937	Tesc	tescalcin	0.0133206	0.999543	1.87896	3.55363	0.00288307	-1.95126	1.96993
1.999	Ccl4	chemokine (C-C motif) ligand 4	0.824026	0.999281	-0.765036	0.369563	0.716868	-5.74437	2.64756
1.99879	Sec24d	Sec24 related gene family, member D (S. cerevisiae)	9.2162e-05	0.999124	6.54204	6.94747	4.64384e-06	4.0051	6.65519
1.99862	TR110082|c0_g1	NA	0.108143	0.999005	-0.100126	2.23717	0.0408636	-4.05141	0.019613
1.99818	5830454E08Rik	RIKEN cDNA 5830454E08 gene	0.295383	0.998687	5.08046	1.49385	0.155927	-6.21403	5.34362
1.99815	TR21513|c0_g1	NA	0.0355209	0.998664	0.297506	2.95411	0.00984105	-2.87973	0.400861
1.99723	Eda2r	ectodysplasin A2 receptor	0.000727682	0.998002	3.9233	5.39953	7.34558e-05	1.30805	4.13007
1.99709	Zdhhc1	zinc finger, DHHC domain containing 1	5.74214e-05	0.9979	3.69365	7.34075	2.42546e-06	4.90013	3.76632
1.99668	Azin2	antizyme inhibitor 2	0.0121844	0.997601	1.11791	3.60707	0.00258358	-1.62941	1.36899
1.99513	Dazl	deleted in azoospermia-like	0.218729	0.996483	0.0590241	1.73082	0.103973	-5.1276	0.755625
1.99456	TR156037|c0_g2	NA	0.110201	0.996072	-0.341479	2.22508	0.0418214	-3.92065	0.291023
1.99353	Snx8	sorting nexin 8	0.00239484	0.995322	4.24298	4.61314	0.00033708	-0.152261	4.51643
1.99252	TR93668|c0_g1	NA	0.00219243	0.994595	2.40891	4.66738	0.000302752	0.152767	2.49439
1.99243	Asf1b	anti-silencing function 1B histone chaperone	0.0516295	0.994531	0.356472	2.72487	0.0156449	-3.21734	0.569171
1.99172	TR30100|c0_g1	NA	0.0333965	0.994012	0.762459	2.99192	0.00911224	-2.83963	0.846658
1.99158	Tubb6	tubulin, beta 6 class V	9.20871e-05	0.993911	7.31442	6.94946	4.62837e-06	3.99277	7.61456
1.99065	TR93254|c0_g1	NA	0.282207	0.993238	0.635876	1.53113	0.146529	-5.30193	0.890307
1.99002	Chpf	chondroitin polymerizing factor	5.76414e-05	0.992781	5.39249	7.33479	2.44906e-06	4.72174	5.46985
1.99002	TR82420|c0_g1	NA	0.119432	0.99278	0.227727	2.17104	0.0463648	-4.08163	1.02631
1.98977	Dnmt3b	DNA methyltransferase 3B	0.000658593	0.992604	2.12462	5.47151	6.41403e-05	1.81858	2.23228
1.98809	Psma8	proteasome (prosome, macropain) subunit, alpha type, 8	0.0819138	0.991384	0.50854	2.42162	0.0285729	-3.79324	0.755052
1.98694	TR72018|c0_g1	NA	0.060055	0.990548	0.195789	2.62685	0.0190379	-3.40512	0.311248
1.98672	Zfp428	zinc finger protein 428	0.00200557	0.990391	1.85998	4.72964	0.000267747	0.413709	1.92856
1.98514	Zfp281	zinc finger protein 281	1.4309e-05	0.989243	5.2815	8.64439	3.24627e-07	6.8186	5.38437
1.98502	TR61287|c0_g1	NA	0.0986148	0.989156	-0.284859	2.29946	0.0362436	-3.85388	0.00601589
1.98427	TR132612|c0_g1	NA	0.110309	0.988609	-0.201939	2.22448	0.0418695	-4.01937	-0.00727433
1.98403	Shox2	short stature homeobox 2	0.00209859	0.988433	2.28801	4.69836	0.00028478	0.240138	2.36464
1.98373	TR117300|c0_g2	NA	0.0575899	0.988218	0.338743	2.65363	0.0180464	-3.40068	0.435419
1.9836	Smc5	structural maintenance of chromosomes 5	2.66225e-05	0.988119	7.05305	8.0222	8.25648e-07	5.76989	7.11952
1.98301	Aurkc	aurora kinase C	0.017863	0.987693	2.19938	3.37587	0.00415282	-2.26795	2.52365
1.98255	Bbs5	Bardet-Biedl syndrome 5 (human)	0.00905908	0.987358	3.17491	3.78999	0.00177597	-1.66414	3.34595
1.98204	TR114018|c0_g1	NA	0.00351728	0.986985	1.86213	4.36938	0.000548207	-0.343526	1.94293
1.98126	TR131642|c0_g1	NA	0.0242156	0.986416	1.02514	3.18976	0.00608277	-2.54048	1.11553
1.98051	Cbfb	core binding factor beta	3.85135e-05	0.98587	6.45557	7.67833	1.41165e-06	5.23164	6.52163
1.98035	TR41816|c4_g1	NA	0.0669133	0.985752	1.07084	2.55517	0.021957	-3.62726	1.4377
1.97998	Lcp1	lymphocyte cytosolic protein 1	0.0036454	0.985487	6.43683	4.34547	0.000575168	-0.931226	6.609
1.97967	TR105410|c0_g3	NA	0.0221588	0.985256	0.124117	3.243	0.0054542	-2.24978	0.174858
1.97952	Pcdhac2	protocadherin alpha subfamily C, 2	0.00116596	0.985148	2.51954	5.07706	0.000135968	0.924889	2.62233
1.97949	Kif1a	kinesin family member 1A	0.0230239	0.985131	2.37898	3.21979	0.00571991	-2.71969	2.48813
1.97831	Rbm20	RNA binding motif protein 20	0.0104429	0.984265	1.5722	3.70015	0.0021347	-1.72894	1.91385
1.97814	Cnn3	calponin 3, acidic	8.6048e-05	0.984144	6.44058	7.00204	4.2384e-06	4.10277	6.55026
1.97803	Fam105a	family with sequence similarity 105, member A	6.64467e-05	0.984061	4.9472	7.21139	2.99633e-06	4.53502	5.01029
1.978	Kif22	kinesin family member 22	0.000378172	0.98404	3.86624	5.87222	3.05326e-05	2.32609	4.03677
1.97762	A430033K04Rik	RIKEN cDNA A430033K04 gene	0.0110446	0.983768	1.2341	3.66716	0.00228405	-1.64356	1.32318
1.97748	TR72299|c1_g2	NA	0.117337	0.983664	-0.108495	2.18359	0.0452708	-4.06775	0.259304
1.9772	TR119418|c0_g1	NA	0.0817802	0.983462	1.77283	2.42293	0.0284995	-4.1004	1.93231
1.97697	TR38225|c0_g1	NA	0.0137892	0.983294	1.60974	3.53316	0.00300678	-1.953	1.68911
1.97643	Fam101b	family with sequence similarity 101, member B	0.000284767	0.9829	5.08495	6.08486	2.07749e-05	2.55911	5.21889
1.97642	TR113291|c0_g1	NA	0.0529077	0.982891	0.224647	2.70864	0.0161633	-3.20072	0.549538
1.97612	TR14190|c0_g1	NA	0.0229448	0.982671	2.49801	3.22193	0.00569488	-2.71299	2.61682
1.97582	Ndc80	NDC80 kinetochore complex component	0.0011194	0.982452	3.94818	5.10456	0.000128946	0.863464	4.18807
1.97561	Ltf	lactotransferrin	0.106276	0.982298	2.24385	2.2487	0.0399691	-4.30741	3.28002
1.9755	TR34176|c0_g1	NA	0.0563099	0.982217	0.263773	2.66726	0.017561	-3.30185	0.498332
1.97517	Zfp260	zinc finger protein 260	9.44283e-06	0.98198	4.94868	9.04112	1.83309e-07	7.41199	5.00548
1.97364	Racgap1	Rac GTPase-activating protein 1	0.000256819	0.980855	4.46838	6.16647	1.79507e-05	2.78713	4.64424
1.97269	TR63464|c1_g1	NA	0.00252226	0.980164	1.52604	4.5779	0.000361503	0.118131	1.60314
1.97196	TR87521|c1_g1	NA	0.00622404	0.979628	2.18934	4.0154	0.00112119	-1.05573	2.28276
1.97008	Nr2f1	nuclear receptor subfamily 2, group F, member 1	0.0008413	0.978253	2.0205	5.30118	8.85061e-05	1.43455	2.1161
1.96977	B4galt5	UDP-Gal:betaGlcNAc beta 1,4-galactosyltransferase, polypeptide 5	6.86749e-05	0.978026	4.71836	7.1832	3.13853e-06	4.52687	4.80788
1.9696	Ogfod3	2-oxoglutarate and iron-dependent oxygenase domain containing 3	0.000736566	0.977902	3.65161	5.39115	7.46282e-05	1.42691	3.75811
1.96907	Nav1	neuron navigator 1	0.000514602	0.977517	6.40971	5.64577	4.63219e-05	1.64043	6.53406
1.96901	TR58466|c8_g1	NA	0.0298998	0.977469	0.929689	3.06015	0.0079288	-2.82283	1.09591
1.96807	TR51243|c0_g1	NA	0.0396398	0.976782	1.38732	2.88612	0.0112978	-3.30441	1.72822
1.96796	TR41058|c0_g1	NA	0.0795014	0.976701	-0.0984229	2.44194	0.0274562	-3.6969	-0.0025323
[truncated: 19,380 more rows]
