# Supplementary material for: Comparative transcriptomic analysis of dermal wound healing reveals de novo skeletal muscle regeneration in Acomys cahirinus
Source: PLoS One. 2019 May 29;14(5):e0216228. doi: 10.1371/journal.pone.0216228 (PMC6541261; doi:10.1371/journal.pone.0216228)
Supplement: S9 Data — Column headers as described in S5 Data. (XLSX) [file pone.0216228.s023.xlsx]

## Sheet: time_course_Mus_Aco_days0-7.txt
Days_0_to_7_FC	Gene_Symbol	Gene_Name	Adjusted_p-value	AveExpr	F	P.Value
1353.11	C6	complement component 6	2.744e-07	1.77502	98.7968	2.07479e-09
923.135	Penk	preproenkephalin	1.69426e-07	1.17738	106.749	1.04814e-09
623.79	Cd209g	CD209g antigen	0.000126038	2.72914	34.2354	8.16979e-06
436.422	Krt24	keratin 24	2.85636e-06	0.46029	66.1457	6.14545e-08
305.98	Lama1	laminin, alpha 1	1.56724e-09	1.12794	219.878	1.26308e-12
223.928	Ifitm6	interferon induced transmembrane protein 6	6.35979e-06	0.462456	58.0437	1.74256e-07
182.872	Prkg2	protein kinase, cGMP-dependent, type II	5.96366e-07	-0.560021	85.83	7.01572e-09
182.109	Nptx1	neuronal pentraxin 1	3.60198e-11	2.15235	413.503	2.47593e-15
176.84	Rnase10	ribonuclease, RNase A family, 10 (non-active)	3.00497e-05	-0.399253	44.555	1.29304e-06
136.847	Cldn10	claudin 10	5.96366e-07	1.87021	85.7799	7.0508e-09
122.55	Nefl	neurofilament, light polypeptide	0.0157774	-0.455082	10.4736	0.00394219
113.033	Neu2	neuraminidase 2	1.56724e-09	3.6988	219.22	1.30016e-12
100.024	Tdo2	tryptophan 2,3-dioxygenase	5.33424e-05	-0.609245	40.2476	2.68399e-06
97.5789	Panx3	pannexin 3	2.53355e-07	-0.169098	100.673	1.75892e-09
94.727	Vnn3	vanin 3	0.0248095	0.557909	8.9004	0.00706699
85.9376	Ces2f	carboxylesterase 2F	0.0484664	1.44688	6.74841	0.0167674
85.2951	Il31ra	interleukin 31 receptor A	1.82288e-08	2.38832	154.386	3.63374e-11
84.0839	Nptx2	neuronal pentraxin 2	3.35982e-06	0.197997	64.4546	7.57508e-08
81.9172	Ifi202b	interferon activated gene 202B	0.000364795	4.41378	27.6016	3.26229e-05
76.3643	Cfap57	cilia and flagella associated protein 57	1.49404e-06	0.176004	73.7533	2.51711e-08
64.5057	Tceal7	transcription elongation factor A (SII)-like 7	5.91838e-06	1.36865	58.702	1.59472e-07
64.2122	Myh3	myosin, heavy polypeptide 3, skeletal muscle, embryonic	0.000311814	3.47659	28.5026	2.67296e-05
60.5141	Serpina3b	serine (or cysteine) peptidase inhibitor, clade A, member 3B	2.77992e-06	0.751032	66.4464	5.92366e-08
59.3331	Nrip3	nuclear receptor interacting protein 3	1.20483e-07	3.42135	113.034	6.29413e-10
56.1008	Sv2b	synaptic vesicle glycoprotein 2 b	0.000165627	1.24184	32.3938	1.17833e-05
56.065	Ankrd1	ankyrin repeat domain 1 (cardiac muscle)	0.000223497	3.12101	30.4811	1.74828e-05
50.914	Gal	galanin	3.3724e-05	-0.0671555	43.7272	1.48208e-06
49.9216	E330034G19Rik	RIKEN cDNA E330034G19 gene	0.000211292	-0.144876	30.8167	1.62957e-05
49.5844	Tmem45b	transmembrane protein 45b	0.00396088	2.20926	15.8704	0.000671401
44.9698	Nalcn	sodium leak channel, non-selective	7.75299e-06	-0.151343	56.0952	2.27559e-07
44.5561	Ppp2r2c	protein phosphatase 2, regulatory subunit B, gamma	2.84353e-06	0.776784	66.2348	6.07876e-08
42.1188	Cd209e	CD209e antigen	4.1131e-07	3.02471	91.2192	4.15607e-09
41.8534	Mgl2	macrophage galactose N-acetyl-galactosamine specific lectin 2	6.96056e-10	3.44223	256.099	2.87073e-13
40.4693	Frmd7	FERM domain containing 7	1.97838e-06	0.0992916	70.3617	3.71252e-08
36.2683	Oxtr	oxytocin receptor	2.56699e-05	-0.537028	45.8504	1.04811e-06
35.1102	Cd209c	CD209c antigen	3.63272e-06	2.23618	63.7356	8.29024e-08
34.0855	Pcolce2	procollagen C-endopeptidase enhancer 2	3.11703e-07	5.43751	96.2214	2.61395e-09
33.2445	Serpina3m	serine (or cysteine) peptidase inhibitor, clade A, member 3M	1.82908e-05	2.79446	48.6368	6.76411e-07
33.1021	6430573F11Rik	RIKEN cDNA 6430573F11 gene	2.61011e-06	-0.450213	67.0986	5.47211e-08
32.7485	Fcna	ficolin A	3.65808e-06	2.1733	63.6565	8.37325e-08
32.6301	Mmp3	matrix metallopeptidase 3	2.12673e-07	6.13383	103.409	1.38878e-09
31.8719	Cd163	CD163 antigen	8.63452e-08	6.22898	120.202	3.62047e-10
29.8099	Ctsk	cathepsin K	1.24628e-10	8.01136	317.819	3.42667e-14
29.7475	Lbp	lipopolysaccharide binding protein	3.45894e-07	5.45552	93.8422	3.25069e-09
29.6817	D630003M21Rik	RIKEN cDNA D630003M21 gene	4.62807e-07	2.2851	89.4972	4.89912e-09
29.0427	Sprr2a1	small proline-rich protein 2A1	0.140043	3.26701	3.74092	0.0666331
28.8584	Gria4	glutamate receptor, ionotropic, AMPA4 (alpha 4)	7.35755e-05	1.32615	37.8476	4.12686e-06
27.5501	Kir3dl1	killer cell immunoglobulin-like receptor, three domains, long cytoplasmic tail, 1	5.66282e-05	-0.015514	39.7769	2.91623e-06
27.5022	Ear6	eosinophil-associated, ribonuclease A family, member 6	0.000218412	1.50627	30.6159	1.69949e-05
26.9117	Gsta3	glutathione S-transferase, alpha 3	0.000155232	4.05259	32.8121	1.08304e-05
26.3624	Skint6	selection and upkeep of intraepithelial T cells 6	0.00142723	-1.22777	20.479	0.000183557
25.3167	Grp	gastrin releasing peptide	0.00617274	-2.61508	14.0294	0.0011857
24.8168	Vnn1	vanin 1	3.50084e-07	3.02624	93.4569	3.36897e-09
24.4472	Pla2g5	phospholipase A2, group V	3.58891e-05	1.7559	43.2267	1.61091e-06
24.1539	Clec10a	C-type lectin domain family 10, member A	5.76191e-07	5.58889	86.3031	6.69345e-09
22.8366	Uchl1	ubiquitin carboxy-terminal hydrolase L1	0.0553487	-0.339879	6.35773	0.0198027
22.3143	Cd209a	CD209a antigen	9.12038e-07	4.85581	80.1657	1.25295e-08
22.0618	Glrb	glycine receptor, beta subunit	0.000313136	-0.305193	28.469	2.69269e-05
21.2037	Adamts17	a disintegrin-like and metallopeptidase (reprolysin type) with thrombospondin type 1 motif, 17	3.97001e-07	4.66359	91.7376	3.95728e-09
20.8855	Myom3	myomesin family, member 3	0.000149806	3.62415	33.0691	1.02871e-05
20.7867	Cthrc1	collagen triple helix repeat containing 1	2.69461e-07	6.04923	99.1731	2.00678e-09
20.7513	Wnt2	wingless-type MMTV integration site family, member 2	0.000156781	3.42918	32.748	1.09708e-05
20.1565	Lhpp	phospholysine phosphohistidine inorganic pyrophosphate phosphatase	8.71617e-10	3.36094	242.986	4.79306e-13
19.4141	Slc13a5	solute carrier family 13 (sodium-dependent citrate transporter), member 5	0.00136994	-1.65645	20.6727	0.000174422
18.719	Gap43	growth associated protein 43	1.28485e-05	1.03425	51.7694	4.22159e-07
18.7022	Sohlh2	spermatogenesis and oogenesis specific basic helix-loop-helix 2	4.5486e-05	-2.0023	41.4125	2.19176e-06
18.1261	Myo16	myosin XVI	3.83754e-05	-0.192799	42.7314	1.75064e-06
17.9214	Synpr	synaptoporin	0.00712711	0.0693156	13.4489	0.00142856
17.9204	9130409J20Rik	RIKEN cDNA 9130409J20 gene	0.000723356	-0.181764	23.9097	7.70286e-05
17.9183	Bche	butyrylcholinesterase	1.61778e-07	3.2164	107.856	9.56346e-10
17.8453	Alpl	alkaline phosphatase, liver/bone/kidney	1.27388e-06	1.53568	75.6258	2.0433e-08
17.1067	Qpct	glutaminyl-peptide cyclotransferase (glutaminyl cyclase)	9.36656e-11	5.44408	350.705	1.28768e-14
17.0754	Nacad	NAC alpha domain containing	0.000107775	0.235892	35.2452	6.71929e-06
16.9923	C1qtnf3	C1q and tumor necrosis factor related protein 3	0.000207014	5.70761	30.9534	1.58376e-05
16.8819	Lce6a	late cornified envelope 6A	0.000201128	2.6191	31.1393	1.52374e-05
16.826	Ptn	pleiotrophin	1.0387e-05	5.27208	53.5569	3.25574e-07
16.7163	Trpm3	transient receptor potential cation channel, subfamily M, member 3	8.29855e-06	1.84727	55.5233	2.46424e-07
16.6803	Sult5a1	sulfotransferase family 5A, member 1	9.19584e-06	1.44681	54.6145	2.80022e-07
16.6481	2900011O08Rik	RIKEN cDNA 2900011O08 gene	0.00196751	-1.62705	18.9668	0.000275895
16.2061	Wfdc3	WAP four-disulfide core domain 3	7.19353e-05	0.596345	38.0181	4.00025e-06
16.1456	Ms4a4d	membrane-spanning 4-domains, subfamily A, member 4D	3.45894e-07	4.55724	93.8202	3.25732e-09
15.9192	Cd209d	CD209d antigen	3.00306e-06	4.55597	65.5581	6.60558e-08
15.892	Peg3	paternally expressed 3	4.18506e-05	5.65889	42.0582	1.96221e-06
15.6638	Myh2	myosin, heavy polypeptide 2, skeletal muscle, adult	0.491438	0.975931	0.896345	0.354492
15.4835	Clec4b2	C-type lectin domain family 4, member b2	0.00336303	0.673125	16.5731	0.000544863
15.3803	Kif6	kinesin family member 6	0.00439868	0.0576549	15.4103	0.000771613
15.3691	Ly6d	lymphocyte antigen 6 complex, locus D	1.11127e-06	6.22891	77.3922	1.68467e-08
15.2125	Hoxc9	homeobox C9	2.86538e-05	1.61809	44.8824	1.2257e-06
15.1754	Ppp1r36	protein phosphatase 1, regulatory subunit 36	0.000741899	-0.435648	23.7861	7.9378e-05
15.1564	Ackr4	atypical chemokine receptor 4	1.62171e-05	3.76405	49.6091	5.83003e-07
15.1487	Dpep1	dipeptidase 1 (renal)	2.27657e-07	5.87777	102.253	1.53357e-09
14.8351	Wnt6	wingless-type MMTV integration site family, member 6	1.02075e-05	0.373744	53.7091	3.18546e-07
14.8122	9330159F19Rik	RIKEN cDNA 9330159F19 gene	4.80912e-05	2.89328	41.0083	2.35035e-06
14.7436	Slc6a14	solute carrier family 6 (neurotransmitter transporter), member 14	3.74907e-07	5.28913	92.5703	3.65939e-09
14.5437	Wfdc18	WAP four-disulfide core domain 18	0.21172	1.54219	2.70915	0.114605
14.4589	Skint10	selection and upkeep of intraepithelial T cells 10	0.0113671	-0.647403	11.6476	0.00260755
14.3996	Tnfsf13b	tumor necrosis factor (ligand) superfamily, member 13b	0.0014394	1.07931	20.4311	0.000185894
14.3873	Clec3b	C-type lectin domain family 3, member b	5.96366e-07	5.52601	85.8084	7.03079e-09
14.3694	Gucy2d	guanylate cyclase 2d	0.000900302	-2.24236	22.8154	0.000100811
14.2321	Siglecf	sialic acid binding Ig-like lectin F	0.0117121	-0.117336	11.5275	0.00271791
14.2171	Trim55	tripartite motif-containing 55	0.00350174	1.13451	16.3804	0.000576724
14.2016	Gprin1	G protein-regulated inducer of neurite outgrowth 1	6.95281e-06	0.497469	57.1338	1.97218e-07
14.1117	Cxcl13	chemokine (C-X-C motif) ligand 13	0.121143	-0.461121	4.12797	0.0549757
13.9704	Calcb	calcitonin-related polypeptide, beta	0.00170293	0.943268	19.623	0.000230717
13.9289	Clca2	chloride channel accessory 2	1.00443e-07	4.24124	117.458	4.4588e-10
13.927	Fxyd6	FXYD domain-containing ion transport regulator 6	9.65993e-08	4.32055	118.293	4.18323e-10
13.9041	Cd209b	CD209b antigen	1.16057e-05	0.946714	52.624	3.7255e-07
13.8815	Tesc	tescalcin	1.76518e-05	1.28968	48.9659	6.43075e-07
13.7139	Adcy1	adenylate cyclase 1	1.56899e-06	4.33761	73.1089	2.70701e-08
13.6835	Cd226	CD226 antigen	0.000492125	2.62643	25.9406	4.75956e-05
13.6799	Glt8d2	glycosyltransferase 8 domain containing 2	2.04345e-08	4.63156	149.208	4.99195e-11
13.4618	Ces2c	carboxylesterase 2C	0.193484	1.50363	2.92589	0.101849
13.2775	Aass	aminoadipate-semialdehyde synthase	7.63266e-05	2.60637	37.6207	4.30216e-06
13.1902	Psg29	pregnancy-specific glycoprotein 29	0.000249057	1.62865	29.8585	1.99444e-05
13.0444	Necab3	N-terminal EF-hand calcium binding protein 3	3.84947e-05	0.83088	42.6921	1.76227e-06
13.0033	Prss34	protease, serine 34	0.0207889	-1.0864	9.49253	0.00564879
12.9093	Cd200r2	Cd200 receptor 2	0.00261892	-0.906983	17.6816	0.000395322
12.9043	Aldh1a7	aldehyde dehydrogenase family 1, subfamily A7	0.00134737	2.45246	20.7489	0.000170968
12.8971	Lctl	lactase-like	0.00777073	1.7576	13.1169	0.00159175
12.8285	C4b	complement component 4B (Chido blood group)	5.87299e-05	8.40039	39.513	3.05599e-06
12.6895	D7Ertd443e	DNA segment, Chr 7, ERATO Doi 443, expressed	8.50773e-07	1.92833	81.163	1.12867e-08
12.5178	Cav3	caveolin 3	0.000307093	2.14147	28.6057	2.61329e-05
12.4092	Acta1	actin, alpha 1, skeletal muscle	0.164471	8.89339	3.32916	0.0822696
12.2715	Scube2	signal peptide, CUB domain, EGF-like 2	9.71633e-06	3.97808	54.1272	3.00078e-07
11.9274	Ndufa4l2	NADH dehydrogenase (ubiquinone) 1 alpha subcomplex, 4-like 2	2.75765e-07	4.46622	98.5381	2.12302e-09
11.9056	Gm28042	predicted gene, 28042	2.40979e-05	3.97295	46.2915	9.76699e-07
11.7873	Rassf6	Ras association (RalGDS/AF-6) domain family member 6	1.12806e-05	0.648384	52.87	3.59482e-07
11.7799	Cxcr3	chemokine (C-X-C motif) receptor 3	0.000543353	0.87227	25.3983	5.40067e-05
11.6057	Slco2b1	solute carrier organic anion transporter family, member 2b1	1.39881e-08	5.65875	160.708	2.49693e-11
11.597	D630041G03Rik	RIKEN cDNA D630041G03 gene	0.00118532	-0.394346	21.4052	0.000144132
11.5143	Ptger3	prostaglandin E receptor 3 (subtype EP3)	6.83945e-07	2.81654	83.6948	8.6974e-09
11.499	2300002M23Rik	RIKEN cDNA 2300002M23 gene	0.00202708	-2.22505	18.8161	0.000287592
11.3425	Pglyrp1	peptidoglycan recognition protein 1	0.0215105	0.278798	9.37258	0.00590844
11.2236	Sectm1a	secreted and transmembrane 1A	4.11652e-06	3.93452	62.4485	9.76217e-08
11.1976	C1rl	complement component 1, r subcomponent-like	0.000160814	1.4166	32.5829	1.13414e-05
11.1393	Col8a2	collagen, type VIII, alpha 2	2.70242e-05	4.16152	45.3967	1.12756e-06
11.0265	Hes2	hairy and enhancer of split 2 (Drosophila)	0.000958044	-1.84679	22.4748	0.000109779
10.9985	Serpinb10	serine (or cysteine) peptidase inhibitor, clade B (ovalbumin), member 10	4.63684e-06	3.75986	61.1956	1.14742e-07
10.9839	Aadac	arylacetamide deacetylase (esterase)	7.76215e-05	1.68014	37.516	4.38582e-06
10.9477	Dmrtc2	doublesex and mab-3 related transcription factor like family C2	0.00990452	-1.12108	12.1684	0.0021827
10.9401	Igfbp5	insulin-like growth factor binding protein 5	3.22884e-07	9.23306	95.6853	2.7445e-09
10.9036	Lrrc25	leucine rich repeat containing 25	0.00146032	2.42202	20.3702	0.000188914
10.8954	Mrgpra9	MAS-related GPR, member A9	0.00379878	-1.19083	16.0467	0.000636873
10.8253	Tmprss11g	transmembrane protease, serine 11g	0.0367509	1.09662	7.62131	0.0116912
10.7966	Kcna2	potassium voltage-gated channel, shaker-related subfamily, member 2	1.43641e-05	0.727036	50.6737	4.96642e-07
10.7121	Nmb	neuromedin B	3.9683e-05	0.502151	42.4591	1.83303e-06
10.6737	Sdk2	sidekick cell adhesion molecule 2	3.81971e-06	3.40586	63.1968	8.87451e-08
10.4408	Crlf1	cytokine receptor-like factor 1	0.000508212	0.92264	25.7638	4.95889e-05
10.4007	Cndp1	carnosine dipeptidase 1 (metallopeptidase M20 family)	0.0195641	0.541266	9.69535	0.00523799
10.3738	Acox2	acyl-Coenzyme A oxidase 2, branched chain	1.58705e-06	2.71127	72.9419	2.75875e-08
10.3655	Ramp1	receptor (calcitonin) activity modifying protein 1	6.4228e-08	3.88856	125.873	2.38405e-10
10.3621	Col26a1	collagen, type XXVI, alpha 1	0.107586	0.400242	4.44621	0.0471152
10.2748	Abcb4	ATP-binding cassette, sub-family B (MDR/TAP), member 4	2.38594e-05	3.11655	46.425	9.56147e-07
10.237	Enpp2	ectonucleotide pyrophosphatase/phosphodiesterase 2	2.79672e-09	5.83706	201.8	2.88362e-12
10.2363	Lyve1	lymphatic vessel endothelial hyaluronan receptor 1	1.63975e-07	4.55649	107.414	9.91877e-10
10.2177	Mesp2	mesoderm posterior 2	0.00328399	0.488565	16.6715	0.000529348
10.2143	Fcrls	Fc receptor-like S, scavenger receptor	5.03485e-07	5.68934	88.1685	5.57197e-09
10.1261	Col19a1	collagen, type XIX, alpha 1	0.00449681	0.57932	15.3187	0.000793464
10.0391	Bex2	brain expressed X-linked 2	0.00115344	-0.642709	21.5397	0.000139224
9.978	Ptgis	prostaglandin I2 (prostacyclin) synthase	0.00555699	2.50642	14.4407	0.00104127
9.96933	Kcna6	potassium voltage-gated channel, shaker-related, subfamily, member 6	5.67951e-06	1.27598	59.1448	1.50303e-07
9.91152	Cda	cytidine deaminase	0.00268132	-0.759079	17.5689	0.000408243
9.83668	Cd207	CD207 antigen	0.00347296	3.13945	16.4154	0.00057079
9.79685	Lypd4	Ly6/Plaur domain containing 4	0.00132986	-1.53079	20.8208	0.000167775
9.79347	Nrcam	neuronal cell adhesion molecule	8.04283e-06	3.37636	55.7808	2.37725e-07
9.69044	Notum	notum pectinacetylesterase homolog (Drosophila)	0.00314675	-0.88803	16.853	0.000501977
9.6548	Pdpn	podoplanin	3.18293e-06	5.99504	64.9875	7.08875e-08
9.57896	Fcnb	ficolin B	0.0257226	-0.204357	8.77254	0.00742256
9.48873	Cyp2c65	cytochrome P450, family 2, subfamily c, polypeptide 65	0.000241845	0.657802	30.021	1.92671e-05
9.30645	A530058N18Rik	RIKEN cDNA A530058N18 gene	0.00807075	-1.94738	12.9684	0.00167129
9.29387	Fam171b	family with sequence similarity 171, member B	1.44699e-07	4.56773	110.107	7.95704e-10
9.28613	Cxcr1	chemokine (C-X-C motif) receptor 1	0.0208103	-2.03043	9.48707	0.00566033
9.23907	Thsd4	thrombospondin, type I, domain containing 4	2.24982e-06	4.56291	68.8153	4.45387e-08
9.23097	Ddo	D-aspartate oxidase	0.000675716	0.730336	24.2922	7.02284e-05
9.205	Sprr3	small proline-rich protein 3	0.0261956	-1.44014	8.70556	0.00761669
9.18484	Hif3a	hypoxia inducible factor 3, alpha subunit	0.00407507	1.77538	15.7517	0.000695799
9.16653	Ugt1a7c	UDP glucuronosyltransferase 1 family, polypeptide A7C	1.13193e-07	4.10831	114.512	5.60207e-10
9.11748	Sema4g	sema domain, immunoglobulin domain (Ig), transmembrane domain (TM) and short cytoplasmic domain, (semaphorin) 4G	1.41567e-07	3.06577	110.533	7.68753e-10
9.04874	Slc6a4	solute carrier family 6 (neurotransmitter transporter, serotonin), member 4	1.20906e-05	2.21499	52.2702	3.9227e-07
9.01047	Cd72	CD72 antigen	0.000656972	1.85937	24.437	6.78287e-05
8.9623	Fndc7	fibronectin type III domain containing 7	0.000569131	0.769493	25.1601	5.71165e-05
8.87925	Aurkc	aurora kinase C	0.0110182	-0.24961	11.762	0.00250689
8.84904	Ermn	ermin, ERM-like protein	0.0401582	-1.15119	7.33723	0.0131257
8.82808	Ntng1	netrin G1	0.0143128	1.43794	10.8226	0.00347981
8.82264	Adprhl1	ADP-ribosylhydrolase like 1	0.0109162	1.37413	11.7971	0.00247694
8.791	Samd14	sterile alpha motif domain containing 14	6.95281e-06	2.15107	57.1277	1.97382e-07
8.78006	Sim1	single-minded homolog 1 (Drosophila)	4.49485e-05	1.59136	41.5511	2.1401e-06
8.75669	P2rx2	purinergic receptor P2X, ligand-gated ion channel, 2	0.00378347	0.486112	16.0629	0.000633786
8.75634	9930012K11Rik	RIKEN cDNA 9930012K11 gene	1.73297e-06	2.19471	72.0021	3.07086e-08
8.71382	Cys1	cystin 1	7.05819e-06	2.02406	56.9826	2.01344e-07
8.68153	Stmn4	stathmin-like 4	0.070726	-0.634302	5.62441	0.0273123
8.61313	Camk2b	calcium/calmodulin-dependent protein kinase II, beta	0.000332237	3.32308	28.1599	2.88207e-05
8.56183	Mmp9	matrix metallopeptidase 9	0.013026	4.99111	11.156	0.00309354
8.50486	Ncam2	neural cell adhesion molecule 2	0.00994774	1.91648	12.1546	0.00219291
8.491	Abca6	ATP-binding cassette, sub-family A (ABC1), member 6	0.000331186	4.83379	28.1815	2.86839e-05
8.40833	Tmem116	transmembrane protein 116	5.94249e-05	0.469917	39.4173	3.10849e-06
8.38975	Riiad1	regulatory subunit of type II PKA R-subunit (RIIa) domain containing 1	0.0175185	-0.825877	10.0863	0.00453617
8.35685	Ppp1r27	protein phosphatase 1, regulatory subunit 27	0.0405006	1.66822	7.3109	0.0132682
8.30117	Limch1	LIM and calponin homology domains 1	1.69864e-06	4.92154	72.2619	2.98091e-08
8.26984	Cadm3	cell adhesion molecule 3	4.71069e-05	4.99378	41.2013	2.2731e-06
8.11217	Pdss1	prenyl (solanesyl) diphosphate synthase, subunit 1	2.62878e-07	2.91992	100.028	1.86118e-09
8.10264	Marcksl1	MARCKS-like 1	0.000912272	0.762412	22.7379	0.000102778
8.04238	Gm4794	predicted gene 4794	0.0616438	-1.08874	6.0263	0.0228646
7.98557	Scd3	stearoyl-coenzyme A desaturase 3	0.00131719	4.47085	20.8644	0.000165871
7.96879	Rprml	reprimo-like	0.0207534	-0.684727	9.49982	0.00563343
7.94616	Colq	collagen-like tail subunit (single strand of homotrimer) of asymmetric acetylcholinesterase	0.000180699	-0.284776	31.798	1.33027e-05
7.9119	Aoah	acyloxyacyl hydrolase	0.000999013	2.5669	22.2635	0.000115778
7.90951	Lrrn1	leucine rich repeat protein 1, neuronal	0.00161866	2.47601	19.8435	0.000217408
7.80815	Slc24a5	solute carrier family 24, member 5	0.00186336	1.22085	19.203	0.000258601
7.80683	Ccl8	chemokine (C-C motif) ligand 8	5.97766e-05	6.35106	39.3568	3.14217e-06
7.74109	Xpnpep2	X-prolyl aminopeptidase (aminopeptidase P) 2, membrane-bound	0.000163206	4.40732	32.4857	1.15662e-05
7.73443	Gal3st4	galactose-3-O-sulfotransferase 4	6.65243e-08	3.22967	125.134	2.51501e-10
7.72716	Tmem45a2	transmembrane protein 45A2	0.0875431	2.77063	5.01176	0.036092
7.69422	Olfml3	olfactomedin-like 3	0.00481632	1.71924	15.0308	0.000866725
7.68454	Dynap	dynactin associated protein	0.0223954	-0.452411	9.23974	0.00621154
7.67952	Myh13	myosin, heavy polypeptide 13, skeletal muscle	0.0954783	-1.97275	4.77489	0.0403083
7.63678	Creb3l3	cAMP responsive element binding protein 3-like 3	8.71786e-07	3.46349	80.8305	1.16853e-08
7.62005	Slc22a4	solute carrier family 22 (organic cation transporter), member 4	4.07352e-06	2.62761	62.5761	9.60419e-08
7.58636	Pla2g4f	phospholipase A2, group IVF	2.50435e-06	5.00055	67.4953	5.21596e-08
7.56679	Thsd7a	thrombospondin, type I, domain containing 7A	1.86843e-08	4.32693	152.272	4.13193e-11
7.51413	Pcdh9	protocadherin 9	0.000440544	2.06576	26.5729	4.11533e-05
7.50198	Acot6	acyl-CoA thioesterase 6	1.27388e-06	1.09683	75.7898	2.00672e-08
7.49255	Mt2	metallothionein 2	0.0252909	2.28592	8.8346	0.00724757
7.48371	Hspb3	heat shock protein 3	0.00894431	1.07981	12.5575	0.00191515
7.39153	Cfh	complement component factor h	8.80792e-06	7.07269	54.9357	2.67604e-07
7.37916	Slc1a7	solute carrier family 1 (glutamate transporter), member 7	0.000420266	-0.145807	26.833	3.87872e-05
7.37666	Slc17a9	solute carrier family 17, member 9	1.53893e-06	1.84182	73.3152	2.64458e-08
7.37579	Bcl2l14	BCL2-like 14 (apoptosis facilitator)	0.00265623	0.548042	17.6097	0.00040351
7.21244	Ntf3	neurotrophin 3	0.00347165	0.255	16.4199	0.00057004
7.15293	Efhc2	EF-hand domain (C-terminal) containing 2	0.00343714	-0.238267	16.4692	0.000561804
7.12459	Pxmp2	peroxisomal membrane protein 2	0.000138796	1.17043	33.5805	9.29248e-06
7.1179	Snhg11	small nucleolar RNA host gene 11	0.00357894	3.09808	16.2913	0.000592143
7.05672	Prn	prion protein gene complex	0.527963	-0.267142	0.765983	0.391327
7.05407	Zcchc18	zinc finger, CCHC domain containing 18	0.000134485	1.15924	33.8243	8.85594e-06
7.04689	Npl	N-acetylneuraminate pyruvate lyase	2.02797e-06	5.8309	69.9948	3.87528e-08
7.04183	Fgf11	fibroblast growth factor 11	0.000213378	1.98461	30.7612	1.64859e-05
7.03954	Chp2	calcineurin-like EF hand protein 2	1.16057e-05	3.53773	52.6343	3.71992e-07
7.02549	Rhbdl1	rhomboid, veinlet-like 1 (Drosophila)	3.00306e-06	1.76907	65.5618	6.60255e-08
7.01631	Timd4	T cell immunoglobulin and mucin domain containing 4	0.0176438	1.53053	10.0588	0.00458195
7.00149	Tyrp1	tyrosinase-related protein 1	0.151487	0.625842	3.53845	0.0738481
6.97867	Cdh15	cadherin 15	0.00841651	0.432996	12.797	0.00176858
6.97782	Angpt4	angiopoietin 4	0.109087	0.474567	4.40855	0.0479751
6.9547	Rufy4	RUN and FYVE domain containing 4	0.0178443	-0.466032	10.0042	0.00467451
6.90116	Fam101a	family with sequence similarity 101, member A	0.00382214	2.09435	16.0207	0.00064184
6.89701	Pdlim3	PDZ and LIM domain 3	0.00741389	5.22199	13.2938	0.00150235
6.89542	P2ry13	purinergic receptor P2Y, G-protein coupled 13	0.00332306	2.94014	16.621	0.000537245
6.89487	Krt75	keratin 75	6.84457e-06	5.44949	57.2958	1.92897e-07
6.89424	Cpa5	carboxypeptidase A5	0.0103812	-0.581233	11.9943	0.00231558
6.87219	Zfp872	zinc finger protein 872	0.000360858	0.162582	27.6675	3.21468e-05
6.87119	Rnf112	ring finger protein 112	0.00328536	0.681291	16.6686	0.000529795
6.85519	C1qa	complement component 1, q subcomponent, alpha polypeptide	3.51355e-06	6.86392	64.0663	7.95248e-08
6.84991	Tha1	threonine aldolase 1	0.000344455	1.51441	27.9185	3.04015e-05
6.83556	Ackr2	atypical chemokine receptor 2	0.0065502	2.35028	13.7753	0.00128591
6.83261	Entpd2	ectonucleoside triphosphate diphosphohydrolase 2	2.53514e-07	4.48334	100.553	1.77746e-09
6.8068	Cnksr2	connector enhancer of kinase suppressor of Ras 2	0.000167937	1.1811	32.3016	1.20054e-05
6.79701	Ltbp1	latent transforming growth factor beta binding protein 1	3.05417e-07	6.87034	96.8085	2.47876e-09
6.7908	Slc6a7	solute carrier family 6 (neurotransmitter transporter, L-proline), member 7	0.0215075	0.0826443	9.37405	0.00590518
6.7726	Rasgef1a	RasGEF domain family, member 1A	0.00820721	0.0021886	12.894	0.00171275
6.74202	C1qc	complement component 1, q subcomponent, C chain	2.8262e-05	6.19511	45.0496	1.1928e-06
6.72732	C1qb	complement component 1, q subcomponent, beta polypeptide	1.14907e-05	6.31077	52.7221	3.67279e-07
6.68512	Fam178b	family with sequence similarity 178, member B	0.00036567	0.21267	27.5863	3.27349e-05
6.67525	Syt13	synaptotagmin XIII	4.49485e-05	0.974608	41.5483	2.14114e-06
6.6721	Bst1	bone marrow stromal cell antigen 1	0.0185921	2.80263	9.86251	0.00492422
6.5985	Hfe	hemochromatosis	3.9674e-08	4.13477	134.413	1.30901e-10
6.59512	Kcne3	potassium voltage-gated channel, Isk-related subfamily, gene 3	0.00258032	1.70423	17.749	0.00038781
6.57317	Ell3	elongation factor RNA polymerase II-like 3	0.000203278	0.381064	31.0692	1.54606e-05
6.56878	Stk32c	serine/threonine kinase 32C	0.00154362	0.202547	20.0962	0.000203192
6.558	Ebf4	early B cell factor 4	0.0133174	0.290255	11.0741	0.0031838
6.51603	Ddc	dopa decarboxylase	0.0055583	0.938561	14.4388	0.00104189
6.47596	Gpr133	NA	5.83904e-06	6.35254	58.8409	1.56532e-07
6.4749	Myf6	myogenic factor 6	0.0364949	1.81696	7.6442	0.0115834
6.45596	Gjc2	gap junction protein, gamma 2	0.00439801	0.31267	15.4147	0.000770595
6.45255	Klhl34	kelch-like 34	0.0181143	0.336807	9.95394	0.00476143
6.43607	Mmp13	matrix metallopeptidase 13	0.396934	3.62808	1.3158	0.264202
6.43337	Pgbd5	piggyBac transposable element derived 5	0.0095691	-0.421352	12.3049	0.00208444
6.4333	Aqp9	aquaporin 9	6.36041e-06	3.10188	57.988	1.75573e-07
6.35862	Myoz2	myozenin 2	0.023146	2.6234	9.13695	0.0064579
6.35102	Rhbdl3	rhomboid, veinlet-like 3 (Drosophila)	2.23603e-07	2.6455	102.702	1.47552e-09
6.31186	Chrne	cholinergic receptor, nicotinic, epsilon polypeptide	0.00347447	0.255242	16.4125	0.000571276
6.28933	Tmem164	transmembrane protein 164	1.19496e-10	6.46909	328.558	2.46417e-14
6.283	Shd	src homology 2 domain-containing transforming protein D	0.0102593	-0.590034	12.0417	0.00227851
6.26785	Cfb	complement factor B	0.0101395	5.09088	12.0854	0.00224495
6.25441	Lif	leukemia inhibitory factor	0.0684104	2.29218	5.72112	0.0261594
6.21481	D030045P18Rik	RIKEN cDNA D030045P18 gene	0.0281516	0.9168	8.4776	0.00832087
6.19282	Myf5	myogenic factor 5	0.0196535	-0.82718	9.6803	0.00526731
6.1923	5930412G12Rik	RIKEN cDNA 5930412G12 gene	4.73603e-05	0.732642	41.1321	2.30047e-06
6.1905	Galnt12	UDP-N-acetyl-alpha-D-galactosamine:polypeptide N-acetylgalactosaminyltransferase 12	2.85688e-06	1.86204	66.0932	6.18505e-08
6.17402	Gpr1	G protein-coupled receptor 1	0.00619491	1.74511	14.0094	0.00119327
6.16953	Rerg	RAS-like, estrogen-regulated, growth-inhibitor	0.000252372	2.23793	29.7804	2.02793e-05
6.12084	Lce3f	late cornified envelope 3F	0.409964	0.185804	1.24819	0.276472
6.10864	Fgf2	fibroblast growth factor 2	0.00182727	1.12062	19.302	0.000251709
6.10155	1700001L19Rik	RIKEN cDNA 1700001L19 gene	0.0177916	-0.129651	10.019	0.00464916
6.10153	Slc15a2	solute carrier family 15 (H+/peptide transporter), member 2	0.209757	2.10857	2.73232	0.113155
6.09378	Ovol2	ovo like zinc finger 2	0.0331215	-1.03463	7.94714	0.0102566
6.03321	Scara5	scavenger receptor class A, member 5	0.000107755	6.96078	35.2519	6.71063e-06
5.99431	Vstm2b	V-set and transmembrane domain containing 2B	0.0774984	0.921383	5.36632	0.0306787
5.99027	Mrc1	mannose receptor, C type 1	3.32267e-06	9.20101	64.5682	7.46847e-08
5.98215	Pkhd1l1	polycystic kidney and hepatic disease 1-like 1	0.0231862	1.89171	9.12847	0.00647869
5.96775	Tmem178	transmembrane protein 178	0.0623213	-0.908949	5.98682	0.0232634
5.96676	Ryr1	ryanodine receptor 1, skeletal muscle	0.232318	6.78017	2.49265	0.129269
5.96435	Cd2	CD2 antigen	0.0667275	-0.947208	5.79546	0.0253103
5.94447	Ccdc92	coiled-coil domain containing 92	0.000452835	1.89689	26.4094	4.27219e-05
5.93548	1810037I17Rik	RIKEN cDNA 1810037I17 gene	7.12526e-09	5.37193	180.563	8.32619e-12
5.91868	Adra2c	adrenergic receptor, alpha 2c	0.00824136	-1.1464	12.876	0.00172295
5.91799	Tfap2e	transcription factor AP-2, epsilon	0.00767304	0.451436	13.1638	0.00156747
5.90536	Bid	BH3 interacting domain death agonist	1.91095e-06	4.06484	70.8505	3.50717e-08
5.8573	Wnt2b	wingless-type MMTV integration site family, member 2B	0.00406808	1.36136	15.7614	0.000693766
5.81236	Sgol2b	shugoshin like 2b (S. pombe)	1.01445e-06	3.20883	78.5189	1.49225e-08
5.81125	Serpina3c	serine (or cysteine) peptidase inhibitor, clade A, member 3C	5.79245e-05	4.17676	39.6131	3.00213e-06
5.73513	Scn8a	sodium channel, voltage-gated, type VIII, alpha	0.00481015	-0.31274	15.0371	0.000865041
5.71814	Igfals	insulin-like growth factor binding protein, acid labile subunit	0.00137647	1.37324	20.6428	0.000175797
5.7172	Mybph	myosin binding protein H	0.0123922	3.12942	11.3294	0.00291151
5.706	Stc2	stanniocalcin 2	4.44296e-06	2.28288	61.7207	1.07196e-07
5.70555	BC064078	cDNA sequence BC064078	7.22198e-05	0.93225	37.9694	4.03593e-06
5.6861	Miat	myocardial infarction associated transcript (non-protein coding)	0.0713859	0.915433	5.59453	0.0276799
5.66907	Mill1	MHC I like leukocyte 1	0.00102558	3.31435	22.1271	0.000119843
5.6675	Slc7a15	solute carrier family 7 (cationic amino acid transporter, y+ system), member 15	0.0155968	-0.146946	10.5225	0.00387346
5.65197	Fpr2	formyl peptide receptor 2	0.164282	1.58703	3.33164	0.0821636
5.64316	Serpina3j	serine (or cysteine) peptidase inhibitor, clade A (alpha-1 antiproteinase, antitrypsin), member 3J	0.150331	0.670958	3.55756	0.0731299
5.63966	Spink7	serine peptidase inhibitor, Kazal type 7 (putative)	0.277749	-0.778087	2.08546	0.163408
5.63517	Ankrd2	ankyrin repeat domain 2 (stretch responsive muscle)	0.0509945	1.90948	6.59984	0.0178558
5.63178	C2	complement component 2 (within H-2S)	2.72653e-05	5.00094	45.3113	1.14324e-06
5.63153	Mettl11b	methyltransferase like 11B	0.0174717	-1.01947	10.0951	0.00452166
5.61337	Kank4	KN motif and ankyrin repeat domains 4	8.64768e-05	2.67863	36.7664	5.03938e-06
5.61229	Tspan8	tetraspanin 8	7.2347e-05	3.53104	37.9531	4.04801e-06
5.58617	Ccl20	chemokine (C-C motif) ligand 20	0.146479	0.824736	3.62409	0.0706919
5.58423	Tnfsf9	tumor necrosis factor (ligand) superfamily, member 9	0.0893677	0.240678	4.95647	0.0370297
5.57626	Siglec1	sialic acid binding Ig-like lectin 1, sialoadhesin	0.00532522	5.23875	14.6181	0.000985026
5.57206	Dpp7	dipeptidylpeptidase 7	3.35402e-07	5.87401	94.4998	3.05923e-09
5.56151	Aldh1a1	aldehyde dehydrogenase family 1, subfamily A1	2.86097e-05	5.43411	44.9147	1.21927e-06
5.55741	Prodh	proline dehydrogenase	3.95499e-06	1.82952	62.8765	9.24318e-08
5.55507	Itgb1bp2	integrin beta 1 binding protein 2	0.0128673	3.11595	11.1976	0.00304877
5.54425	Dnph1	2'-deoxynucleoside 5'-phosphate N-hydrolase 1	0.000689306	1.50306	24.1986	7.18303e-05
5.54029	Col4a6	collagen, type IV, alpha 6	0.000458713	2.55558	26.3421	4.33867e-05
5.52215	Gm6307	predicted gene 6307	0.00568176	0.723005	14.3479	0.00107208
5.51904	Kcnq5	potassium voltage-gated channel, subfamily Q, member 5	0.00984561	2.9233	12.1944	0.00216362
5.51049	Smpx	small muscle protein, X-linked	0.0827167	3.17378	5.18146	0.0333772
5.49782	Synpo2l	synaptopodin 2-like	0.00812618	2.37429	12.9351	0.0016897
5.49674	Zim1	zinc finger, imprinted 1	0.0190376	2.57474	9.78507	0.00506692
5.48991	Nctc1	non-coding transcript 1	0.0707357	0.937029	5.62172	0.0273452
5.48951	Mefv	Mediterranean fever	0.223932	1.85713	2.57738	0.12328
5.47639	Aim2	absent in melanoma 2	0.00269062	1.82473	17.5552	0.000409844
5.46183	Gpr64	NA	0.00786258	2.84623	13.0728	0.00161489
5.44121	Fam26e	family with sequence similarity 26, member E	1.38603e-06	3.91362	74.6487	2.27703e-08
5.43522	Pirt	phosphoinositide-interacting regulator of transient receptor potential channels	0.0739628	-0.479742	5.49865	0.0288977
5.43164	Lox	lysyl oxidase	3.46661e-07	8.2719	93.7178	3.28837e-09
5.42667	Csrnp3	cysteine-serine-rich nuclear protein 3	0.0695834	-0.903456	5.67207	0.0267371
5.40323	Hsbp1l1	heat shock factor binding protein 1-like 1	0.0135225	1.03744	11.0226	0.00324213
5.38857	Papln	papilin, proteoglycan-like sulfated glycoprotein	9.81612e-06	3.09868	54.0267	3.04409e-07
5.37798	Actn2	actinin alpha 2	0.0954783	5.74312	4.77454	0.040315
5.37069	Ryr2	ryanodine receptor 2, cardiac	0.00636898	-0.427737	13.8949	0.00123763
5.36596	Gpr85	G protein-coupled receptor 85	0.00425034	0.563088	15.5581	0.000737738
5.36159	Ppp1r3g	protein phosphatase 1, regulatory (inhibitor) subunit 3G	0.0294563	-0.343932	8.33422	0.00880063
5.34887	Insr	insulin receptor	3.22884e-07	7.07588	95.5834	2.7701e-09
5.33666	Fcgrt	Fc receptor, IgG, alpha chain transporter	2.27657e-07	6.99414	102.309	1.52618e-09
5.33446	Rbm14-rbm4	NA	0.0895392	0.210216	4.95092	0.0371254
5.31315	Lonrf2	LON peptidase N-terminal domain and ring finger 2	0.00493468	1.73931	14.932	0.000893549
5.31213	Aspa	aspartoacylase	0.00617274	-0.0897406	14.0277	0.00118635
5.25833	Eef1a2	eukaryotic translation elongation factor 1 alpha 2	0.0787703	4.39259	5.32094	0.0313175
5.25293	F2rl2	coagulation factor II (thrombin) receptor-like 2	0.00253871	2.06533	17.8199	0.000380073
5.24764	Klb	klotho beta	0.00151661	0.632648	20.1959	0.000197862
5.2234	Tmem233	transmembrane protein 233	0.0227019	1.36512	9.19658	0.00631368
5.19836	Nkd1	naked cuticle 1 homolog (Drosophila)	9.01052e-05	3.40457	36.5012	5.29557e-06
5.19265	Myl4	myosin, light polypeptide 4	0.114557	0.245661	4.27771	0.051105
5.16086	C630043F03Rik	RIKEN cDNA C630043F03 gene	0.0063643	-0.0134624	13.8995	0.00123583
5.15262	Tubb4a	tubulin, beta 4A class IVA	0.000988403	1.24098	22.3152	0.000114276
5.13042	Vash2	vasohibin 2	0.000334651	3.84054	28.1092	2.91451e-05
5.11988	5830454E08Rik	RIKEN cDNA 5830454E08 gene	0.576557	2.91344	0.61843	0.440383
5.09217	Irf4	interferon regulatory factor 4	0.000277101	3.95041	29.2147	2.28959e-05
5.06963	5930430L01Rik	RIKEN cDNA 5930430L01 gene	5.73401e-06	3.64811	59.0344	1.52534e-07
5.06447	5430427M07Rik	RIKEN cDNA 5430427M07 gene	0.0170534	-0.364137	10.1836	0.00437822
5.05208	Cdc25b	cell division cycle 25B	6.16855e-05	4.41346	39.1423	3.2649e-06
5.03187	Ms4a7	membrane-spanning 4-domains, subfamily A, member 7	0.00117847	4.51399	21.4321	0.000143137
5.01596	Trib3	tribbles pseudokinase 3	0.00100595	1.44929	22.22	0.000117057
4.98113	Rgs18	regulator of G-protein signaling 18	9.12146e-05	3.71114	36.3802	5.4172e-06
4.94882	Hapln3	hyaluronan and proteoglycan link protein 3	0.0567402	-0.526969	6.285	0.0204332
4.9473	Clec5a	C-type lectin domain family 5, member a	0.0164245	3.71669	10.3228	0.00416259
4.9369	Ecm2	extracellular matrix protein 2, female organ and adipocyte specific	2.9873e-06	6.3458	65.7029	6.48877e-08
4.93541	Acan	aggrecan	0.183147	1.27643	3.06086	0.0947461
4.90815	Lhfpl4	lipoma HMGIC fusion partner-like protein 4	0.0150371	-0.802417	10.6462	0.00370554
4.88182	Fam81a	family with sequence similarity 81, member A	0.00112242	0.888822	21.6884	0.000134014
4.86729	Phf11d	PHD finger protein 11D	0.0498817	2.78018	6.66344	0.0173804
4.8537	Myom2	myomesin 2	0.143449	5.76769	3.67938	0.0687368
4.85304	Gm4980	NA	0.00893536	0.277206	12.5625	0.001912
4.8347	P4ha2	procollagen-proline, 2-oxoglutarate 4-dioxygenase (proline 4-hydroxylase), alpha II polypeptide	3.29937e-08	5.99508	138.105	1.02056e-10
4.83322	Sntb1	syntrophin, basic 1	1.00813e-06	3.95529	78.7609	1.45414e-08
4.82905	Agt	angiotensinogen (serpin peptidase inhibitor, clade A, member 8)	0.000785725	3.22629	23.5262	8.45783e-05
4.8213	Pdgfrl	platelet-derived growth factor receptor-like	1.25344e-05	5.49139	51.9755	4.09565e-07
4.81272	Sphk1	sphingosine kinase 1	5.09943e-08	5.059	129.637	1.82273e-10
4.80939	Fuca2	fucosidase, alpha-L- 2, plasma	1.60331e-06	5.15445	72.8135	2.79929e-08
4.80497	Dusp18	dual specificity phosphatase 18	6.52095e-06	2.76516	57.6873	1.82881e-07
4.78631	Pigz	phosphatidylinositol glycan anchor biosynthesis, class Z	0.00107062	1.12044	21.9073	0.000126726
4.77745	Rasef	RAS and EF hand domain containing	0.00428748	-0.781547	15.5182	0.000746717
4.7769	Gm973	predicted gene 973	0.00642552	0.486281	13.8614	0.00125096
4.77574	Gfpt2	glutamine fructose-6-phosphate transaminase 2	0.000784246	5.31193	23.5365	8.43652e-05
4.77541	Gna14	guanine nucleotide binding protein, alpha 14	5.88836e-05	3.27547	39.4909	3.06804e-06
4.76654	Paqr5	progestin and adipoQ receptor family member V	4.87369e-05	2.59298	40.9138	2.38917e-06
4.76625	Enpp1	ectonucleotide pyrophosphatase/phosphodiesterase 1	3.25253e-06	4.42486	64.764	7.28846e-08
4.76455	Tpte	transmembrane phosphatase with tensin homology	0.0209797	-1.42262	9.45394	0.00573092
4.76269	Tmem150c	transmembrane protein 150C	0.00280758	3.01953	17.3567	0.000433836
4.75348	Myl7	myosin, light polypeptide 7, regulatory	0.0791159	0.321418	5.30601	0.0315311
4.7424	Cybrd1	cytochrome b reductase 1	9.24512e-06	4.63531	54.5133	2.84064e-07
4.74068	Tmem52	transmembrane protein 52	0.131203	1.18988	3.91789	0.060984
4.73163	Dsg2	desmoglein 2	1.76292e-06	4.56427	71.7786	3.15066e-08
4.71348	Pla2g2f	phospholipase A2, group IIF	0.00052183	6.79069	25.6007	5.15086e-05
4.70614	Dhrs7	dehydrogenase/reductase (SDR family) member 7	2.2765e-06	6.23256	68.6562	4.53891e-08
4.70375	Ankrd55	ankyrin repeat domain 55	0.00479902	0.477405	15.0507	0.000861419
4.69084	9530051G07Rik	RIKEN cDNA 9530051G07 gene	0.01024	-0.467434	12.05	0.00227211
4.67562	Glb1l2	galactosidase, beta 1-like 2	0.000344686	4.48535	27.9085	3.04692e-05
4.67389	Elf5	E74-like factor 5	0.0105166	0.886722	11.9457	0.00235426
4.67239	Dcaf12l1	DDB1 and CUL4 associated factor 12-like 1	0.0030172	0.994083	17.0253	0.000477427
4.67151	Hsd11b2	hydroxysteroid 11-beta dehydrogenase 2	0.0181311	1.13642	9.95071	0.00476708
4.67063	Il24	interleukin 24	0.416999	-1.21613	1.21235	0.283283
4.63706	Slc6a19	solute carrier family 6 (neurotransmitter transporter), member 19	0.00109091	3.21371	21.8223	0.000129502
4.62958	Negr1	neuronal growth regulator 1	0.0153924	2.34995	10.567	0.00381213
4.62541	Timp2	tissue inhibitor of metalloproteinase 2	2.69461e-07	8.55039	99.2191	1.99863e-09
4.61097	Rgs9	regulator of G-protein signaling 9	0.0326694	0.527327	7.98999	0.0100829
4.60336	Tmprss11f	transmembrane protease, serine 11f	0.00019368	4.97605	31.3751	1.45114e-05
4.60334	Mmp27	matrix metallopeptidase 27	0.00837572	5.14215	12.8156	0.0017577
4.59553	Acox3	acyl-Coenzyme A oxidase 3, pristanoyl	9.91361e-09	5.45822	170.513	1.43103e-11
4.59119	Gm5148	predicted gene 5148	0.428858	-0.14964	1.15738	0.294169
4.59077	Zcchc5	zinc finger, CCHC domain containing 5	0.0165733	2.2998	10.2896	0.00421282
4.58972	Il22ra2	interleukin 22 receptor, alpha 2	0.0651032	-1.9795	5.86195	0.024577
4.58939	Mrap	melanocortin 2 receptor accessory protein	0.0114604	-0.011888	11.6137	0.00263813
4.58936	Adra1b	adrenergic receptor, alpha 1b	0.00918325	-0.511015	12.4643	0.00197577
4.58775	Gm5127	predicted gene 5127	0.0117121	0.875494	11.5284	0.00271711
4.56452	Greb1l	growth regulation by estrogen in breast cancer-like	3.35402e-07	3.99771	94.5277	3.05137e-09
4.56396	Gpnmb	glycoprotein (transmembrane) nmb	8.4908e-05	6.94484	36.897	4.9182e-06
4.55267	Adrb3	adrenergic receptor, beta 3	0.0244519	-0.696909	8.94721	0.00694159
4.54074	Sh3gl3	SH3-domain GRB2-like 3	0.00646318	0.467934	13.8324	0.0012626
4.53331	Coro6	coronin 6	0.128104	1.19258	3.97962	0.0591441
4.53203	Gm266	predicted gene 266	0.0143527	2.21227	10.8116	0.00349347
4.53085	2010107G23Rik	RIKEN cDNA 2010107G23 gene	0.0004573	1.68611	26.3587	4.32216e-05
4.52303	Atp1b4	ATPase, (Na+)/K+ transporting, beta 4 polypeptide	0.0159312	2.06096	10.4359	0.00399593
4.52219	Dnajc6	DnaJ heat shock protein family (Hsp40) member C6	0.0150415	1.08316	10.6438	0.00370868
4.51995	Adam23	a disintegrin and metallopeptidase domain 23	4.18506e-05	5.10051	42.0505	1.9648e-06
4.50168	Aff3	AF4/FMR2 family, member 3	5.34156e-07	4.3891	87.3752	6.02156e-09
4.49436	Xirp2	xin actin-binding repeat containing 2	0.35542	7.34446	1.54618	0.227354
4.48432	2310015B20Rik	NA	0.0515386	0.840971	6.5698	0.0180853
4.45396	Rbm12b1	RNA binding motif protein 12 B1	0.309563	1.37099	1.84598	0.188615
4.44899	Lefty1	left right determination factor 1	0.141085	-0.697366	3.72079	0.067313
4.43685	Foxd1	forkhead box D1	0.00452799	0.949082	15.2919	0.000799999
4.40897	P3h4	prolyl 3-hydroxylase family member 4 (non-enzymatic)	1.39881e-08	5.34182	161.213	2.42458e-11
4.40423	C1qtnf1	C1q and tumor necrosis factor related protein 1	1.90144e-07	6.0012	105.108	1.20245e-09
4.39647	Atp7b	ATPase, Cu++ transporting, beta polypeptide	0.0365156	-0.105743	7.64154	0.0115959
4.39213	Myog	myogenin	0.0682617	1.01387	5.72763	0.0260838
4.37235	Arntl2	aryl hydrocarbon receptor nuclear translocator-like 2	0.000494322	1.29748	25.9183	4.7842e-05
4.36269	Gale	galactose-4-epimerase, UDP	1.47093e-06	3.67122	73.932	2.46706e-08
4.35027	Atp12a	ATPase, H+/K+ transporting, nongastric, alpha polypeptide	0.167327	3.81267	3.28248	0.0842963
4.34185	Fgd2	FYVE, RhoGEF and PH domain containing 2	0.00194972	3.87128	19.0124	0.000272462
4.33598	Mtfr2	mitochondrial fission regulator 2	0.000176105	1.56463	31.9765	1.28263e-05
4.33492	Tmem100	transmembrane protein 100	0.00167959	3.78359	19.6891	0.000226632
4.33368	Tnnt2	troponin T2, cardiac	0.00184042	1.16889	19.2647	0.000254278
4.30676	Mycn	v-myc avian myelocytomatosis viral related oncogene, neuroblastoma derived	0.0442533	0.81356	7.03483	0.0148718
4.30314	Fn1	fibronectin 1	0.000267564	11.2038	29.428	2.18679e-05
4.30012	Fcrlb	Fc receptor-like B	0.0220268	-0.5095	9.29163	0.00609114
4.29194	Fkbp11	FK506 binding protein 11	1.64275e-05	3.7442	49.4991	5.92825e-07
4.28472	Glyctk	glycerate kinase	4.5486e-05	1.36648	41.4139	2.19124e-06
4.28389	Mmp23	matrix metallopeptidase 23	9.78401e-07	5.26248	79.3073	1.37197e-08
4.27854	Rasl10a	RAS-like, family 10, member A	0.00155365	0.898516	20.0582	0.000205259
4.2765	Gm12185	predicted gene 12185	0.0166304	1.0486	10.2742	0.00423647
4.27028	Efhd1	EF hand domain containing 1	0.0586718	1.90991	6.17896	0.0213929
4.25768	Asb5	ankyrin repeat and SOCs box-containing 5	0.0990273	2.89386	4.67777	0.0421962
4.25599	Omd	osteomodulin	0.000303196	2.71934	28.6844	2.56877e-05
4.25094	Arhgef16	Rho guanine nucleotide exchange factor (GEF) 16	2.37784e-05	2.11008	46.4572	9.51266e-07
4.2488	Ddx60	DEAD (Asp-Glu-Ala-Asp) box polypeptide 60	0.0179173	5.53431	9.9909	0.00469733
4.24607	Wnt10b	wingless-type MMTV integration site family, member 10B	0.00958487	2.16994	12.2972	0.00208986
4.24495	A430088P11Rik	RIKEN cDNA A430088P11 gene	0.0271248	0.65041	8.5954	0.00794838
4.23877	Xirp1	xin actin-binding repeat containing 1	0.0717025	3.58735	5.58306	0.0278224
4.23331	Rnf217	ring finger protein 217	0.0848093	8.15281	5.10178	0.0346221
4.22804	Scrn1	secernin 1	2.75765e-07	3.78087	98.5403	2.12259e-09
4.20966	Adamts2	a disintegrin-like and metallopeptidase (reprolysin type) with thrombospondin type 1 motif, 2	4.04913e-05	8.3565	42.2878	1.88707e-06
4.20259	A930016O22Rik	RIKEN cDNA A930016O22 gene	0.00643337	0.297668	13.8535	0.00125414
4.20237	2410004P03Rik	RIKEN cDNA 2410004P03 gene	0.0177975	-0.285331	10.0164	0.00465367
4.20125	Mnd1	meiotic nuclear divisions 1	0.00501676	1.42861	14.8643	0.000912452
4.19578	Otud7a	OTU domain containing 7A	0.0587221	0.957554	6.1746	0.0214335
4.19279	Folr1	folate receptor 1 (adult)	0.143078	-0.7475	3.68478	0.0685492
4.1785	BC021614	cDNA sequence BC021614	0.0025415	2.35632	17.8144	0.000380666
4.17373	Lef1	lymphoid enhancer binding factor 1	0.0177021	1.94641	10.0433	0.00460805
4.17199	Flrt2	fibronectin leucine rich transmembrane protein 2	1.12478e-07	7.53727	114.925	5.42395e-10
4.16226	Cercam	cerebral endothelial cell adhesion molecule	1.27388e-06	5.43904	75.6998	2.02672e-08
4.15971	Klhl31	kelch-like 31	0.173288	5.00642	3.19707	0.0881567
4.15896	Tnfrsf4	tumor necrosis factor receptor superfamily, member 4	0.00387219	0.692004	15.9663	0.000652374
4.15684	1110046J04Rik	RIKEN cDNA 1110046J04 gene	0.00148564	2.62322	20.2854	0.000193211
4.1542	Hpdl	4-hydroxyphenylpyruvate dioxygenase-like	0.00410451	0.245678	15.7239	0.000701671
4.14879	Tnfaip8l3	tumor necrosis factor, alpha-induced protein 8-like 3	0.000435866	1.54837	26.6326	4.05966e-05
4.14662	Arvcf	armadillo repeat gene deleted in velo-cardio-facial syndrome	2.89051e-07	4.39375	97.6178	2.30478e-09
4.13696	Igf2bp3	insulin-like growth factor 2 mRNA binding protein 3	0.00215743	2.91287	18.522	0.000312018
4.12377	Myo18b	myosin XVIIIb	0.14009	4.3027	3.73998	0.0666649
4.12044	Trim63	tripartite motif-containing 63	0.123969	3.06112	4.06596	0.0566758
4.11932	Rian	RNA imprinted and accumulated in nucleus	6.10219e-07	7.28191	85.4917	7.25652e-09
4.10678	Epsti1	epithelial stromal interaction 1 (breast)	0.0110261	4.65906	11.7591	0.00250945
4.07257	Nudt9	nudix (nucleoside diphosphate linked moiety X)-type motif 9	6.0782e-06	5.031	58.4657	1.64614e-07
4.07059	Olfml1	olfactomedin-like 1	5.0029e-05	5.19522	40.7246	2.46912e-06
4.06414	1700003E16Rik	RIKEN cDNA 1700003E16 gene	0.00555848	0.382791	14.4375	0.00104231
4.05605	Rad51b	RAD51 paralog B	0.00270134	1.60493	17.5355	0.00041216
4.04874	Pls1	plastin 1 (I-isoform)	0.00422088	0.373418	15.5969	0.000729109
4.04501	Chst3	carbohydrate (chondroitin 6/keratan) sulfotransferase 3	0.000352587	2.96562	27.796	3.12403e-05
4.03781	Tph1	tryptophan hydroxylase 1	0.10986	-0.0668255	4.39	0.0484054
4.03092	Itga10	integrin, alpha 10	0.055591	0.992235	6.34446	0.0199162
4.0289	Yipf7	Yip1 domain family, member 7	0.0663902	0.922553	5.80903	0.0251587
4.02213	Mt1	metallothionein 1	0.000150289	5.0251	33.0413	1.03443e-05
3.99645	Sdf2l1	stromal cell-derived factor 2-like 1	2.52971e-06	3.39044	67.3845	5.28618e-08
3.99513	4930404N11Rik	RIKEN cDNA 4930404N11 gene	0.0157485	2.57193	10.4822	0.0039299
3.99133	Sgcg	sarcoglycan, gamma (dystrophin-associated glycoprotein)	0.0203054	3.23177	9.57327	0.00548113
3.98987	Smim1	small integral membrane protein 1	9.52394e-05	2.61269	36.1019	5.7086e-06
3.98397	Cyp3a13	cytochrome P450, family 3, subfamily a, polypeptide 13	0.10249	2.332	4.58125	0.044172
3.97509	Zfp85os	zinc finger protein 85, opposite strand	0.00540809	-0.0432465	14.5544	0.00100482
3.97483	Eme1	essential meiotic structure-specific endonuclease 1	0.00130142	1.0746	20.921	0.000163437
3.97473	Gprc5c	G protein-coupled receptor, family C, group 5, member C	5.06015e-05	4.45216	40.6434	2.50434e-06
3.96735	Igfbp6	insulin-like growth factor binding protein 6	0.00153473	6.16073	20.1316	0.000201279
3.96652	Fgf23	fibroblast growth factor 23	0.235945	-1.36445	2.45677	0.13191
3.95632	Zbtb16	zinc finger and BTB domain containing 16	0.0283228	4.51957	8.45694	0.00838819
3.94965	Far1os	fatty acyl CoA reductase 1, opposite strand	0.0307083	0.350837	8.19519	0.00929534
3.94405	Mettl22	methyltransferase like 22	0.000452835	2.48238	26.4078	4.27373e-05
3.94113	Gm20597	predicted gene, 20597	0.0832715	0.266782	5.16285	0.0336634
3.93937	Htra3	HtrA serine peptidase 3	0.000620126	6.7788	24.7313	6.32242e-05
3.91003	Mak	male germ cell-associated kinase	0.163185	-0.918186	3.34769	0.0814805
3.90711	Irx1	Iroquois related homeobox 1 (Drosophila)	1.30498e-05	3.2924	51.5817	4.34001e-07
3.89351	C3	complement component 3	0.0418941	8.02814	7.2074	0.0138457
3.89252	Tnfrsf14	tumor necrosis factor receptor superfamily, member 14 (herpesvirus entry mediator)	0.00659284	2.71092	13.7496	0.00129654
3.86815	Dusp27	dual specificity phosphatase 27 (putative)	0.15794	2.20453	3.43812	0.0777541
3.85578	Il1f9	interleukin 1 family, member 9	0.00342633	5.41019	16.4925	0.000557945
3.85362	Nrap	nebulin-related anchoring protein	0.301905	5.34403	1.90242	0.182268
3.85168	Echdc1	enoyl Coenzyme A hydratase domain containing 1	9.12038e-07	5.7881	80.159	1.25383e-08
3.84981	Slc35f2	solute carrier family 35, member F2	0.0053515	1.00523	14.5964	0.000991727
3.84437	Mfap2	microfibrillar-associated protein 2	0.000170355	5.7693	32.2028	1.22485e-05
3.83311	Apba2	amyloid beta (A4) precursor protein-binding, family A, member 2	0.0173775	0.624371	10.115	0.0044889
3.81688	Adamts19	a disintegrin-like and metallopeptidase (reprolysin type) with thrombospondin type 1 motif, 19	0.212845	1.3716	2.69511	0.115494
3.81094	Marveld2	MARVEL (membrane-associating) domain containing 2	0.000416194	1.7162	26.8846	3.83351e-05
3.81001	Tmem173	transmembrane protein 173	0.00502382	3.37227	14.8586	0.000914081
3.80841	Sult3a1	sulfotransferase family 3A, member 1	0.296184	0.112689	1.94299	0.177867
3.80666	Fxyd2	FXYD domain-containing ion transport regulator 2	0.000444108	2.37116	26.5152	4.17e-05
3.8025	Myh8	myosin, heavy polypeptide 8, skeletal muscle, perinatal	0.568146	0.768378	0.641002	0.43228
3.79649	Jsrp1	junctional sarcoplasmic reticulum protein 1	0.147315	2.76387	3.60954	0.0712169
3.79546	Ppap2b	NA	6.04706e-05	7.59971	39.2681	3.19229e-06
3.77516	2016-09-03	septin 3	0.000443992	1.84294	26.5227	4.16281e-05
3.76772	Aldh1a3	aldehyde dehydrogenase family 1, subfamily A3	0.0339088	5.62488	7.87669	0.0105493
3.76684	Uqcrh	ubiquinol-cytochrome c reductase hinge protein	0.0182602	1.86809	9.92712	0.00480856
3.76426	Izumo4	IZUMO family member 4	0.0243307	0.522091	8.96529	0.0068938
3.76303	Nudt1	nudix (nucleoside diphosphate linked moiety X)-type motif 1	2.70242e-05	2.62377	45.4028	1.12646e-06
3.75364	Rragd	Ras-related GTP binding D	0.0073997	4.34253	13.3018	0.00149845
3.75239	Slc35g1	solute carrier family 35, member G1	9.96583e-07	3.31335	78.9516	1.42487e-08
3.7473	Isl1	ISL1 transcription factor, LIM/homeodomain	0.0310751	-0.48841	8.15173	0.00945626
3.74646	Psca	prostate stem cell antigen	0.0931519	0.948927	4.84697	0.0389691
3.74483	Hoxa7	homeobox A7	0.000859221	0.830573	23.0708	9.46159e-05
3.74233	Mkx	mohawk homeobox	0.00922204	2.31716	12.4443	0.00198904
3.74085	Mirg	miRNA containing gene	0.00658986	1.0043	13.7543	0.0012946
3.73944	Slfnl1	schlafen like 1	0.0340181	-0.237163	7.867	0.0105903
3.73866	Hjurp	Holliday junction recognition protein	1.05492e-06	4.64928	77.9925	1.57897e-08
3.73292	Fancm	Fanconi anemia, complementation group M	5.02798e-06	4.04369	60.3265	1.28542e-07
3.73285	Sh3bgr	SH3-binding domain glutamic acid-rich protein	0.0687526	3.93904	5.70668	0.0263281
3.7324	Gal3st1	galactose-3-O-sulfotransferase 1	0.0479041	0.0440343	6.78906	0.0164826
3.73151	Fam174b	family with sequence similarity 174, member B	0.000912925	3.15238	22.7302	0.000102977
3.7143	Dnase1l3	deoxyribonuclease 1-like 3	0.00374396	3.33019	16.1036	0.000626138
3.70153	Olfm2	olfactomedin 2	0.0376044	0.759927	7.54611	0.0120531
3.69137	Marveld3	MARVEL (membrane-associating) domain containing 3	0.00112166	1.27748	21.6932	0.000133847
3.68487	Pthlh	parathyroid hormone-like peptide	0.0835408	-0.425108	5.14905	0.0338774
3.67742	Shisa4	shisa family member 4	0.00299785	3.04688	17.0505	0.000473952
3.67691	1700003M02Rik	NA	0.0104393	-1.24126	11.9752	0.00233069
3.67008	Ifi47	interferon gamma inducible protein 47	0.437941	0.750001	1.11667	0.302597
3.66955	Dse	dermatan sulfate epimerase	3.41921e-07	6.94527	94.1847	3.14939e-09
3.66736	Nup210	nucleoporin 210	0.00139532	3.74453	20.583	0.000178587
3.66479	Dpt	dermatopontin	2.40979e-05	8.19061	46.2877	9.77299e-07
3.65174	Fam69c	family with sequence similarity 69, member C	0.014902	0.76671	10.6803	0.00366064
3.64897	Dapl1	death associated protein-like 1	0.00890568	3.87668	12.5792	0.00190136
3.64835	Gm4925	predicted gene 4925	0.0585103	2.54717	6.1877	0.021312
3.64601	AI467606	expressed sequence AI467606	0.00141365	3.1189	20.5213	0.000181516
3.64561	Gldc	glycine decarboxylase	0.0013784	1.55778	20.6355	0.000176138
3.63921	Arhgap44	Rho GTPase activating protein 44	0.000478142	3.37732	26.0899	4.59803e-05
3.63344	Ube2t	ubiquitin-conjugating enzyme E2T	0.00877223	0.947464	12.6361	0.00186564
3.63263	Srpk3	serine/arginine-rich protein specific kinase 3	0.00810053	1.58751	12.9457	0.00168381
3.62826	Eya1	EYA transcriptional coactivator and phosphatase 1	0.0159954	1.29393	10.4217	0.00401644
3.62046	Plod1	procollagen-lysine, 2-oxoglutarate 5-dioxygenase 1	1.51792e-07	6.25591	109.359	8.45517e-10
3.60211	Apc2	adenomatosis polyposis coli 2	7.49044e-05	2.90084	37.7365	4.2117e-06
3.5964	N28178	NA	0.0987604	-1.18823	4.68484	0.0420553
3.59232	Rnase4	ribonuclease, RNase A family 4	3.82813e-07	7.16792	92.213	3.78409e-09
3.58216	Ctla2b	cytotoxic T lymphocyte-associated protein 2 beta	0.0142062	4.31246	10.8475	0.00344915
3.57893	Tmem132b	transmembrane protein 132B	0.130518	1.92146	3.9306	0.0606
3.57499	Hhip	Hedgehog-interacting protein	0.0433356	1.50714	7.10153	0.0144654
3.57447	Cyp2j13	cytochrome P450, family 2, subfamily j, polypeptide 13	0.0482636	2.08006	6.76402	0.0166574
3.57419	N4bp2l1	NEDD4 binding protein 2-like 1	0.000315579	4.56098	28.4226	2.72021e-05
3.56887	Spic	Spi-C transcription factor (Spi-1/PU.1 related)	0.0918884	0.123801	4.88324	0.0383142
3.56698	A530016L24Rik	RIKEN cDNA A530016L24 gene	0.0495717	2.01084	6.68097	0.0172519
3.56208	Loxl4	lysyl oxidase-like 4	6.34402e-05	5.83885	38.921	3.39703e-06
3.55951	Tmem177	transmembrane protein 177	2.06639e-06	2.57208	69.7133	4.00552e-08
3.54387	Fmo5	flavin containing monooxygenase 5	0.00019368	3.66111	31.3824	1.44897e-05
3.54077	Prlr	prolactin receptor	3.10369e-05	4.27054	44.2806	1.35259e-06
3.53931	Vwa7	von Willebrand factor A domain containing 7	0.00662961	0.624582	13.7301	0.00130469
3.53781	Chpf	chondroitin polymerizing factor	3.17212e-06	5.83806	65.0398	7.04286e-08
3.51935	Stat5a	signal transducer and activator of transcription 5A	1.5267e-05	3.78668	50.1108	5.40413e-07
3.50618	Klhl41	kelch-like 41	0.0301889	5.98833	8.25447	0.00908075
3.50454	Ogfod3	2-oxoglutarate and iron-dependent oxygenase domain containing 3	0.000241401	2.95675	30.0338	1.92151e-05
3.5041	Htr2a	5-hydroxytryptamine (serotonin) receptor 2A	0.00676255	2.1697	13.6499	0.00133875
3.50371	A530099J19Rik	RIKEN cDNA A530099J19 gene	0.0243672	0.501493	8.95946	0.00690918
3.50307	4930480K23Rik	RIKEN cDNA 4930480K23 gene	0.0322384	2.96565	8.0318	0.00991661
3.50062	Hecw2	HECT, C2 and WW domain containing E3 ubiquitin protein ligase 2	1.28338e-07	4.42686	111.913	6.88093e-10
3.4959	4933439C10Rik	RIKEN cDNA 4933439C10 gene	0.00649102	0.404833	13.8157	0.00126938
3.4918	Ndrg2	N-myc downstream regulated gene 2	0.00105821	6.15065	21.9668	0.00012482
3.48932	Thnsl1	threonine synthase-like 1 (bacterial)	0.000256761	2.49701	29.6756	2.07378e-05
3.48851	Serpinh1	serine (or cysteine) peptidase inhibitor, clade H, member 1	4.55357e-06	9.28783	61.3781	1.12055e-07
3.48677	Ptprn	protein tyrosine phosphatase, receptor type, N	0.204646	1.36666	2.79353	0.109427
3.48577	Pnp	purine-nucleoside phosphorylase	2.05492e-05	6.35539	47.6505	7.8818e-07
3.48427	Sec14l5	SEC14-like lipid binding 5	0.0786779	-0.464699	5.32505	0.0312592
3.48423	S100a4	S100 calcium binding protein A4	0.00146995	7.17842	20.3334	0.000190766
3.47966	Ccl28	chemokine (C-C motif) ligand 28	0.0833171	0.19125	5.15987	0.0337094
3.4678	Btn2a2	butyrophilin, subfamily 2, member A2	0.137706	-1.29688	3.78677	0.065114
3.46207	Ms4a6c	membrane-spanning 4-domains, subfamily A, member 6C	0.00807075	5.11866	12.9656	0.00167279
3.46158	Sprn	shadow of prion protein	0.00277538	1.73423	17.4046	0.000427906
3.46081	Lrrc46	leucine rich repeat containing 46	0.0592267	-1.04785	6.14971	0.0216665
3.45994	Tgfbi	transforming growth factor, beta induced	8.08511e-05	8.59885	37.2381	4.61659e-06
3.44821	Kif3c	kinesin family member 3C	2.0095e-06	3.59734	70.1346	3.81236e-08
3.44504	Pcolce	procollagen C-endopeptidase enhancer protein	2.47586e-05	6.90212	46.1076	1.0058e-06
3.44385	Ccdc80	coiled-coil domain containing 80	1.58705e-06	8.97079	72.938	2.75999e-08
3.43958	Mboat1	membrane bound O-acyltransferase domain containing 1	0.000279081	2.95739	29.1742	2.30969e-05
3.43168	Kazald1	Kazal-type serine peptidase inhibitor domain 1	0.009324	1.39485	12.399	0.00201952
3.43122	3110099E03Rik	RIKEN cDNA 3110099E03 gene	0.0430402	-0.661912	7.12207	0.0143428
3.43074	Ptpro	protein tyrosine phosphatase, receptor type, O	0.000460596	4.53874	26.3179	4.3628e-05
3.43049	2810025M15Rik	RIKEN cDNA 2810025M15 gene	0.000312727	3.05681	28.4822	2.68488e-05
3.42873	Pltp	phospholipid transfer protein	0.000507397	7.17265	25.7783	4.94213e-05
3.42307	Ang	angiogenin, ribonuclease, RNase A family, 5	3.06216e-06	3.50395	65.3749	6.75662e-08
3.42265	Ttk	Ttk protein kinase	6.91497e-05	3.77888	38.2897	3.80732e-06
3.42176	Prob1	proline rich basic protein 1	0.00249008	2.90955	17.8946	0.000372108
3.42114	Sepp1	selenoprotein P, plasma, 1	3.13104e-05	9.81951	44.2178	1.36665e-06
3.41885	Krt42	keratin 42	0.108919	0.223981	4.41241	0.0478862
3.41869	S1pr5	sphingosine-1-phosphate receptor 5	0.000875883	2.7058	22.9657	9.7113e-05
3.41843	Scx	scleraxis	0.0474357	0.698041	6.81793	0.0162836
3.41835	Slc2a9	solute carrier family 2 (facilitated glucose transporter), member 9	0.000840977	2.42107	23.1814	9.20635e-05
3.41625	Nrep	neuronal regeneration related protein	9.07543e-05	6.28342	36.4256	5.37115e-06
3.40627	Matk	megakaryocyte-associated tyrosine kinase	0.000339234	2.58844	28.0086	2.98007e-05
3.40514	Liph	lipase, member H	6.02158e-05	3.29364	39.2991	3.1747e-06
3.40462	Ccdc173	coiled-coil domain containing 173	0.0213616	0.666871	9.39843	0.00585139
3.39948	Tspan32	tetraspanin 32	0.00500352	1.91205	14.8765	0.000909012
3.39938	Dok7	docking protein 7	0.0947151	0.0468629	4.79885	0.0398574
3.38813	Bdh2	3-hydroxybutyrate dehydrogenase, type 2	0.00052183	3.6121	25.6024	5.14891e-05
3.37795	Cers5	ceramide synthase 5	2.25043e-08	5.68021	145.407	6.34229e-11
3.37694	Sqrdl	sulfide quinone reductase-like (yeast)	4.35691e-07	4.90761	90.4716	4.46232e-09
3.37306	Mypop	Myb-related transcription factor, partner of profilin	0.00343865	1.20158	16.4661	0.000562314
3.37227	Fam3b	family with sequence similarity 3, member B	0.016849	1.10427	10.2271	0.00430953
3.37014	Sgpp2	sphingosine-1-phosphate phosphotase 2	0.0207788	2.78878	9.49586	0.00564176
3.36208	Pdlim4	PDZ and LIM domain 4	0.000151981	4.5431	32.9522	1.05304e-05
3.36058	Ms4a6b	membrane-spanning 4-domains, subfamily A, member 6B	0.00989481	4.17991	12.1732	0.0021792
3.35789	Ttn	titin	0.672726	12.1292	0.379354	0.544543
3.35366	Pde7a	phosphodiesterase 7A	2.05469e-07	5.63873	104.064	1.31349e-09
3.35276	D630045J12Rik	RIKEN cDNA D630045J12 gene	0.000265158	3.79526	29.4779	2.16347e-05
3.35119	Napsa	napsin A aspartic peptidase	0.00367835	3.67058	16.1713	0.000613648
3.34228	Pglyrp3	peptidoglycan recognition protein 3	0.080886	1.32083	5.24608	0.0324047
3.33771	Smad9	SMAD family member 9	0.0286013	1.71417	8.42687	0.00848721
3.33386	Acss3	acyl-CoA synthetase short-chain family member 3	0.00498502	3.41162	14.8897	0.000905308
3.33153	Ptgdr	prostaglandin D receptor	0.0797799	0.501085	5.2835	0.031856
3.32935	Acp6	acid phosphatase 6, lysophosphatidic	1.61778e-07	3.63323	107.917	9.51546e-10
3.31892	Cxcr2	chemokine (C-X-C motif) receptor 2	0.0390038	3.45377	7.42603	0.0126572
3.31625	Nudt6	nudix (nucleoside diphosphate linked moiety X)-type motif 6	0.000930933	1.80506	22.6204	0.00010584
3.30626	2016-03-01	membrane-associated ring finger (C3HC4) 1	0.000622475	4.68172	24.7048	6.36253e-05
3.29889	Flnc	filamin C, gamma	0.00180229	7.92054	19.3586	0.000247859
3.29835	Fcgr2b	Fc receptor, IgG, low affinity IIb	8.83769e-05	5.12728	36.636	5.16362e-06
3.29647	Sh2d1b1	SH2 domain containing 1B1	0.0761233	1.00675	5.42046	0.0299355
3.29461	Rcn1	reticulocalbin 1	4.52303e-08	7.67686	131.629	1.58561e-10
3.29231	Kcnn4	potassium intermediate/small conductance calcium-activated channel, subfamily N, member 4	0.0205916	2.49412	9.52511	0.00558047
3.29157	Hpgd	hydroxyprostaglandin dehydrogenase 15 (NAD)	5.67348e-05	5.5319	39.7526	2.92878e-06
3.2898	Ptgs1	prostaglandin-endoperoxide synthase 1	1.40857e-05	5.74575	50.9124	4.79269e-07
3.28495	Wdr27	WD repeat domain 27	0.0355733	-1.25316	7.72414	0.0112156
3.28343	1700028K03Rik	RIKEN cDNA 1700028K03 gene	0.026932	0.995452	8.61804	0.00787892
3.2815	Aff2	AF4/FMR2 family, member 2	0.00170793	2.54172	19.6083	0.00023163
3.2778	Nipsnap1	nipsnap homolog 1 (C. elegans)	3.47746e-05	2.67171	43.4931	1.54089e-06
3.27736	Ivl	involucrin	0.016137	5.16183	10.3935	0.00405755
3.27645	Kif27	kinesin family member 27	0.0594178	0.309458	6.1412	0.0217468
3.27389	Plet1	placenta expressed transcript 1	0.010114	3.95986	12.0956	0.0022372
3.26763	Popdc3	popeye domain containing 3	0.00139561	2.59914	20.5802	0.00017872
3.264	Epor	erythropoietin receptor	0.0309468	1.22497	8.16392	0.00941082
3.25703	Prrg3	proline rich Gla (G-carboxyglutamic acid) 3 (transmembrane)	9.87627e-05	3.78084	35.8437	5.99446e-06
3.25365	Nnmt	nicotinamide N-methyltransferase	0.000204621	3.42257	31.0136	1.56405e-05
3.2529	Wipf3	WAS/WASL interacting protein family, member 3	0.00716534	1.31037	13.4277	0.00143842
3.25247	Xdh	xanthine dehydrogenase	1.42157e-05	8.2724	50.7833	4.88578e-07
3.24625	Tst	thiosulfate sulfurtransferase, mitochondrial	0.00195949	1.97149	18.987	0.000274365
3.24538	Crispld2	cysteine-rich secretory protein LCCL domain containing 2	0.000303277	6.70116	28.6778	2.57248e-05
3.24221	Cep72	centrosomal protein 72	0.00120853	2.06825	21.304	0.000147952
3.23837	Ppp1r14a	protein phosphatase 1, regulatory (inhibitor) subunit 14A	0.00219351	2.27319	18.4522	0.00031814
3.23504	Tmem8b	transmembrane protein 8B	0.00090407	2.37151	22.7888	0.000101481
3.23484	Gpc6	glypican 6	1.29635e-05	5.49745	51.6622	4.28875e-07
3.23439	Casp1	caspase 1	0.000590446	5.06672	24.9814	5.95803e-05
3.23094	Mmp2	matrix metallopeptidase 2	6.15597e-05	9.81259	39.161	3.25402e-06
3.23079	Mgme1	mitochondrial genome maintainance exonuclease 1	2.2765e-06	2.89537	68.5144	4.61622e-08
3.22961	Arfgap3	ADP-ribosylation factor GTPase activating protein 3	2.40216e-08	6.08158	143.287	7.26527e-11
3.22941	Cpz	carboxypeptidase Z	0.00378332	5.33307	16.0645	0.0006335
3.22593	Ier3	immediate early response 3	0.301981	0.273238	1.90169	0.182348
3.22408	Krt23	keratin 23	0.00676255	4.9374	13.6501	0.00133869
3.22314	Plk1	polo-like kinase 1	0.00199	3.41973	18.9085	0.00028036
3.2168	Mfng	MFNG O-fucosylpeptide 3-beta-N-acetylglucosaminyltransferase	0.00014065	3.37248	33.4774	9.48432e-06
3.21628	Stard8	START domain containing 8	0.000123402	5.47815	34.3765	7.94801e-06
3.21068	Enpp5	ectonucleotide pyrophosphatase/phosphodiesterase 5	9.21282e-05	4.91605	36.3087	5.49046e-06
3.20884	P2ry12	purinergic receptor P2Y, G-protein coupled 12	0.00280132	3.325	17.3661	0.000432676
3.20849	Dab2	disabled 2, mitogen-responsive phosphoprotein	1.86299e-05	7.27205	48.4815	6.92795e-07
3.20606	6330416G13Rik	RIKEN cDNA 6330416G13 gene	5.86216e-05	4.40047	39.5308	3.04633e-06
3.20527	Adamts14	a disintegrin-like and metallopeptidase (reprolysin type) with thrombospondin type 1 motif, 14	0.00155025	5.36146	20.0723	0.000204491
3.20463	1700029J07Rik	RIKEN cDNA 1700029J07 gene	0.00514794	0.551045	14.7568	0.000943387
3.20319	Apitd1	apoptosis-inducing, TAF9-like domain 1	0.0732408	-0.631783	5.52671	0.0285351
3.20193	Frmd3	FERM domain containing 3	0.0379692	1.24071	7.51445	0.0122092
3.19987	Cd48	CD48 antigen	0.00506215	4.4129	14.8266	0.000923195
3.19695	Zfp82	zinc finger protein 82	0.00123027	1.56318	21.1879	0.000152466
3.19134	Scn5a	sodium channel, voltage-gated, type V, alpha	0.0367209	2.01896	7.62386	0.0116791
3.18938	Catsperg1	catsper channel auxiliary subunit gamma 1	0.131861	0.275733	3.90575	0.0613535
3.17936	Pepd	peptidase D	1.90279e-06	6.15141	70.9197	3.47913e-08
3.17874	E130008D07Rik	RIKEN cDNA E130008D07 gene	0.064752	0.415073	5.87793	0.0244044
3.17426	Ksr1	kinase suppressor of ras 1	4.00851e-05	4.29111	42.3813	1.85736e-06
3.17413	Sox11	SRY (sex determining region Y)-box 11	0.153766	2.6872	3.50107	0.0752763
3.17126	Gramd2	GRAM domain containing 2	0.0504123	0.211399	6.6329	0.0176069
3.16948	Hspb7	heat shock protein family, member 7 (cardiovascular)	0.0538903	3.30683	6.43939	0.0191207
3.16843	Lrat	lecithin-retinol acyltransferase (phosphatidylcholine-retinol-O-acyltransferase)	0.0208365	2.70779	9.48101	0.00567317
3.15663	Fkbp9	FK506 binding protein 9	1.12478e-07	8.38342	114.772	5.48938e-10
3.1514	Aspg	asparaginase	0.00737925	2.41555	13.3145	0.00149228
3.14835	Htra1	HtrA serine peptidase 1	2.50435e-06	7.83655	67.5096	5.207e-08
3.14599	Trpv6	transient receptor potential cation channel, subfamily V, member 6	0.000396307	2.75573	27.1576	3.60403e-05
3.14337	Lcn2	lipocalin 2	0.390945	2.43063	1.34587	0.258973
3.14063	Dctpp1	dCTP pyrophosphatase 1	0.000147878	2.68187	33.1591	1.01039e-05
3.14	Immp2l	IMP2 inner mitochondrial membrane peptidase-like (S. cerevisiae)	0.0640244	0.214108	5.91187	0.0240421
3.1384	Dlk2	delta-like 2 homolog (Drosophila)	0.013967	0.781564	10.91	0.00337367
3.13199	Ms4a2	membrane-spanning 4-domains, subfamily A, member 2	0.099139	0.711623	4.67429	0.0422657
3.1292	Obscn	obscurin, cytoskeletal calmodulin and titin-interacting RhoGEF	0.432283	6.16834	1.14181	0.297355
3.12681	Fitm1	fat storage-inducing transmembrane protein 1	0.242968	1.92379	2.39125	0.136899
3.12269	Rwdd2a	RWD domain containing 2A	0.028872	0.92941	8.39686	0.00858737
3.12173	C1galt1	core 1 synthase, glycoprotein-N-acetylgalactosamine 3-beta-galactosyltransferase, 1	2.29127e-07	5.63172	102.061	1.55922e-09
3.11461	Dok2	docking protein 2	0.00491868	4.29394	14.9505	0.000888462
3.11434	Rab11fip4os1	RAB11 family interacting protein 4 (class II), opposite strand 1	0.0904686	0.688136	4.92444	0.0375854
3.11371	Hoxc8	homeobox C8	0.00127169	3.17916	21.0327	0.000158743
3.10976	Dennd2a	DENN/MADD domain containing 2A	6.35273e-06	4.56288	58.0818	1.7336e-07
3.10635	Car6	carbonic anhydrase 6	0.0842672	1.7225	5.1212	0.0343139
3.10527	Ppic	peptidylprolyl isomerase C	5.55501e-05	6.76269	39.9325	2.83707e-06
3.09849	Smyd1	SET and MYND domain containing 1	0.221381	3.25171	2.60223	0.121586
3.09691	Sparc	secreted acidic cysteine rich glycoprotein	1.46245e-05	11.99	50.5404	5.06649e-07
3.09532	Pm20d2	peptidase M20 domain containing 2	0.000313136	3.01422	28.4715	2.69122e-05
3.09292	Emc9	ER membrane protein complex subunit 9	0.00033958	3.28295	28.0005	2.98545e-05
3.09262	Plat	plasminogen activator, tissue	8.37721e-06	7.2656	55.4064	2.50487e-07
3.09158	Cbx2	chromobox 2	0.000292501	2.59673	28.8964	2.45293e-05
3.08905	Myb	myeloblastosis oncogene	0.0259344	1.24803	8.74209	0.00751013
3.08858	Ifnlr1	interferon lambda receptor 1	0.00157882	2.24861	19.971	0.000210104
3.08595	Pnmal2	PNMA-like 2	0.025318	0.852132	8.83	0.00726037
3.07948	Bmp4	bone morphogenetic protein 4	0.0127305	2.13949	11.2356	0.00300849
3.07763	Doc2b	double C2, beta	0.0702527	1.94524	5.64222	0.0270957
3.06889	C2cd4c	C2 calcium-dependent domain containing 4C	0.0625906	-0.20653	5.97342	0.0234005
3.06888	Dok1	docking protein 1	0.0169278	-0.190654	10.212	0.00433317
3.06634	Itgb3bp	integrin beta 3 binding protein (beta3-endonexin)	0.039725	1.77185	7.37134	0.0129435
3.06629	Axin2	axin 2	6.55196e-07	4.86097	84.3341	8.15167e-09
3.06563	Chrng	cholinergic receptor, nicotinic, gamma polypeptide	0.212257	0.146052	2.70198	0.115058
3.05998	Tnfsf15	tumor necrosis factor (ligand) superfamily, member 15	0.0164579	0.562523	10.3164	0.00417217
3.05622	Iigp1	interferon inducible GTPase 1	0.205369	5.63779	2.78449	0.109969
3.05467	Kcna7	potassium voltage-gated channel, shaker-related subfamily, member 7	0.0815558	2.12434	5.22092	0.0327794
3.04752	Dct	dopachrome tautomerase	0.220785	1.55639	2.60866	0.121152
3.04621	Gm16287	predicted gene 16287	0.10903	1.00922	4.40998	0.0479422
3.04588	Chrna1	cholinergic receptor, nicotinic, alpha polypeptide 1 (muscle)	0.0138321	2.35873	10.9422	0.00333538
3.04489	Sult1c2	sulfotransferase family, cytosolic, 1C, member 2	0.151071	-0.438164	3.5452	0.0735934
3.04219	Pyroxd2	pyridine nucleotide-disulphide oxidoreductase domain 2	0.000108348	3.07533	35.2061	6.76986e-06
3.04144	D10Bwg1379e	NA	0.00275614	2.66647	17.4429	0.000423235
3.03876	Ptprr	protein tyrosine phosphatase, receptor type, R	0.127533	0.193605	3.99304	0.0587524
3.03789	Tbxas1	thromboxane A synthase 1, platelet	0.0247996	3.00964	8.90207	0.00706248
3.03778	Enpep	glutamyl aminopeptidase	0.00301973	3.76617	17.0194	0.000478241
3.0373	B4galt2	UDP-Gal:betaGlcNAc beta 1,4- galactosyltransferase, polypeptide 2	1.82908e-05	4.32172	48.6464	6.75419e-07
3.03692	Ppp1r3c	protein phosphatase 1, regulatory (inhibitor) subunit 3C	0.0827167	5.02626	5.18116	0.0333818
3.03453	Fut1	fucosyltransferase 1	0.00568176	2.33393	14.3496	0.00107152
3.03077	Lipn	lipase, family member N	0.0227019	4.14762	9.19656	0.00631372
3.03051	Myl6b	myosin, light polypeptide 6B	0.0412531	3.01948	7.25284	0.0135888
3.02834	Rbp2	retinol binding protein 2, cellular	0.0438389	2.92329	7.06486	0.0146873
3.02808	Sulf2	sulfatase 2	3.69816e-05	7.5353	43.0022	1.67266e-06
3.02783	Srgap1	SLIT-ROBO Rho GTPase activating protein 1	0.00050548	4.17646	25.8075	4.90879e-05
3.02185	Hexa	hexosaminidase A	1.45867e-06	6.42235	74.0433	2.43646e-08
3.0197	Sprr2h	small proline-rich protein 2H	0.4858	1.97052	0.914655	0.349724
3.01876	Bgn	biglycan	1.19249e-05	8.27795	52.3938	3.85256e-07
3.01582	Pcbd1	pterin 4 alpha carbinolamine dehydratase/dimerization cofactor of hepatocyte nuclear factor 1 alpha (TCF1) 1	0.0115675	1.34516	11.5772	0.00267162
3.00978	Has3	hyaluronan synthase 3	0.0264715	4.10555	8.67293	0.00771332
3.00952	Rsg1	REM2 and RAB-like small GTPase 1	0.138436	-0.142541	3.77307	0.0655639
3.00714	Actc1	actin, alpha, cardiac muscle 1	0.307462	2.63785	1.8613	0.186866
3.00329	Exd1	exonuclease 3'-5' domain containing 1	0.0146168	0.755518	10.7453	0.00357683
2.99949	Csf2ra	colony stimulating factor 2 receptor, alpha, low-affinity (granulocyte-macrophage)	0.00549121	4.49158	14.4913	0.00102488
2.99224	Ppil1	peptidylprolyl isomerase (cyclophilin)-like 1	0.000311608	3.71819	28.5169	2.66456e-05
2.99179	Alpk3	alpha-kinase 3	0.191024	1.64422	2.95599	0.100213
2.98865	S1pr4	sphingosine-1-phosphate receptor 4	0.108017	0.31033	4.43747	0.0473132
2.98765	Rbm24	RNA binding motif protein 24	0.186569	2.66316	3.01077	0.0973126
2.9875	Trim7	tripartite motif-containing 7	0.000438462	3.13507	26.6034	4.08685e-05
2.98587	Lta4h	leukotriene A4 hydrolase	1.12478e-07	6.35743	114.925	5.4242e-10
2.98409	Aebp1	AE binding protein 1	0.000252875	9.22433	29.767	2.03371e-05
2.9833	Atrnl1	attractin like 1	1.91833e-06	7.07221	70.7305	3.55641e-08
2.97878	Myadml2	myeloid-associated differentiation marker-like 2	0.326866	0.958796	1.7267	0.202954
2.97555	Fmod	fibromodulin	0.0858722	5.0572	5.06457	0.0352213
2.97368	Skint7	selection and upkeep of intraepithelial T cells 7	0.0565072	2.47565	6.29719	0.020326
2.97281	Engase	endo-beta-N-acetylglucosaminidase	0.00234531	3.25946	18.1578	0.000345476
2.96943	Efemp1	epidermal growth factor-containing fibulin-like extracellular matrix protein 1	0.00883505	7.12549	12.6056	0.00188469
2.96847	Klk1	kallikrein 1	0.523506	-0.671681	0.780519	0.386948
2.96836	Bbs5	Bardet-Biedl syndrome 5 (human)	0.00206312	2.87644	18.7261	0.000294833
2.96529	Slc8a3	solute carrier family 8 (sodium/calcium exchanger), member 3	0.184213	1.26966	3.044	0.0956012
2.96459	Peg10	paternally expressed 10	0.00418469	3.58751	15.6452	0.000718542
2.96455	St6gal1	beta galactoside alpha 2,6 sialyltransferase 1	0.000432372	4.84875	26.6809	4.01522e-05
2.96239	Ndufs6	NADH dehydrogenase (ubiquinone) Fe-S protein 6	0.162028	0.398724	3.36432	0.08078
2.96157	H2-Ob	histocompatibility 2, O region beta locus	0.114539	1.62541	4.27836	0.051089
2.95995	Lipk	lipase, family member K	0.0400917	4.32996	7.34281	0.0130957
2.95724	Timp4	tissue inhibitor of metalloproteinase 4	0.118584	0.969392	4.18717	0.0534067
2.95263	Slc43a1	solute carrier family 43, member 1	0.000503274	3.32418	25.8348	4.87776e-05
2.9489	Tmem144	transmembrane protein 144	0.0109692	2.18726	11.7785	0.00249273
2.9458	Pros1	protein S (alpha)	4.91421e-07	7.56064	88.6113	5.33713e-09
2.94449	Mrgprb1	MAS-related GPR, member B1	0.0608269	3.46078	6.0679	0.0224526
2.9418	Gnao1	guanine nucleotide binding protein, alpha O	0.0483285	1.26971	6.75869	0.0166948
2.93829	Cdh4	cadherin 4	0.19933	2.62795	2.85591	0.105776
2.93787	Fam83d	family with sequence similarity 83, member D	0.000200857	3.56629	31.164	1.51595e-05
2.93758	AK129341	NA	0.00389145	1.56828	15.9477	0.000656006
2.93757	Dbndd1	dysbindin (dystrobrevin binding protein 1) domain containing 1	0.00508233	1.18815	14.8091	0.00092822
2.93736	Xlr	X-linked lymphocyte-regulated	0.137982	0.307273	3.78163	0.0652823
2.93236	Atp10a	ATPase, class V, type 10A	0.00027083	4.69768	29.356	2.22093e-05
2.92794	Tm7sf3	transmembrane 7 superfamily member 3	5.91988e-06	4.92929	58.6811	1.5992e-07
2.92273	Abhd3	abhydrolase domain containing 3	0.00809347	2.24119	12.9503	0.00168126
2.92138	Lmod2	leiomodin 2 (cardiac)	0.288382	2.35011	1.99998	0.171903
2.92009	Irx2	Iroquois related homeobox 2 (Drosophila)	6.33921e-05	4.3353	38.9521	3.37809e-06
2.91893	Rbfox1	RNA binding protein, fox-1 homolog (C. elegans) 1	0.17778	2.36008	3.13782	0.0909552
2.91652	Ppp4r4	protein phosphatase 4, regulatory subunit 4	0.00423731	1.58204	15.5775	0.000733402
2.9116	Snora7a	small nucleolar RNA, H/ACA box 7A	0.462533	3.73137	1.01073	0.32613
2.9098	Stx2	syntaxin 2	4.75621e-07	5.23286	89.0142	5.13284e-09
2.90498	Lhx8	LIM homeobox protein 8	0.259073	0.311712	2.24312	0.149037
2.90457	Klhl40	kelch-like 40	0.184914	2.01653	3.0334	0.0961433
2.90006	Prr11	proline rich 11	0.00260523	2.22993	17.7032	0.000392897
2.89869	Rps6ka6	ribosomal protein S6 kinase polypeptide 6	0.00329816	4.91752	16.6532	0.000532202
2.89631	Arpp21	cyclic AMP-regulated phosphoprotein, 21	0.0750359	1.57012	5.46045	0.0293995
2.893	Mcoln2	mucolipin 2	0.019165	3.07425	9.76214	0.00511005
2.89037	Nme6	NME/NM23 nucleoside diphosphate kinase 6	0.000452027	2.58887	26.422	4.25989e-05
2.89021	Gpld1	glycosylphosphatidylinositol specific phospholipase D1	0.00262333	5.15372	17.6645	0.00039725
2.88972	Gprin2	G protein regulated inducer of neurite outgrowth 2	0.0215824	1.92132	9.35971	0.00593709
2.88471	Krt77	keratin 77	0.129154	5.58748	3.95734	0.0598006
2.87912	Tril	TLR4 interactor with leucine-rich repeats	0.000336698	5.25604	28.0567	2.94853e-05
2.87842	Mypn	myopalladin	0.253436	3.04019	2.29312	0.1448
2.87518	Fanci	Fanconi anemia, complementation group I	0.000905548	3.03283	22.7798	0.000101709
2.87382	Myot	myotilin	0.431788	4.71857	1.14452	0.296797
2.87332	Gbp2	guanylate binding protein 2	0.179684	5.48206	3.10985	0.092312
2.87273	Mira	mistral long non-coding RNA	0.00642552	1.70501	13.8606	0.00125127
2.87202	Trex2	three prime repair exonuclease 2	0.0766441	4.10414	5.40022	0.030211
2.86339	Ccdc109b	coiled-coil domain containing 109B	0.00380221	3.73345	16.0395	0.000638231
2.86243	Cenpv	centromere protein V	0.000145809	2.45354	33.2537	9.91519e-06
2.8583	Gm4841	predicted gene 4841	0.132352	3.01562	3.89474	0.0616908
2.85663	Npy1r	neuropeptide Y receptor Y1	0.000287375	3.28085	29.012	2.39216e-05
2.85632	Akr1c19	aldo-keto reductase family 1, member C19	0.15159	0.834562	3.53656	0.0739195
2.85297	Cd300lf	CD300 antigen like family member F	0.268321	2.89708	2.16557	0.155906
2.84891	Klhl30	kelch-like 30	0.0943774	1.53527	4.80926	0.0396634
2.84471	Cgref1	cell growth regulator with EF hand domain 1	0.00113603	4.45868	21.6145	0.000136576
2.84182	Cfap74	cilia and flagella associated protein 74	0.0405975	1.96633	7.30263	0.0133134
2.84019	Parp3	poly (ADP-ribose) polymerase family, member 3	7.58081e-07	4.88742	82.5828	9.74437e-09
2.83991	Vgll2	vestigial like 2 homolog (Drosophila)	0.226265	-0.12513	2.55145	0.125077
2.83832	Fdx1	ferredoxin 1	2.62883e-06	3.82458	67.0126	5.52944e-08
2.83754	Kbtbd11	kelch repeat and BTB (POZ) domain containing 11	0.00147537	4.27738	20.3175	0.00019157
2.82658	Sema6c	sema domain, transmembrane domain (TM), and cytoplasmic domain, (semaphorin) 6C	0.00152195	3.32115	20.1728	0.000199084
2.82572	Fahd2a	fumarylacetoacetate hydrolase domain containing 2A	3.3724e-05	3.0074	43.7323	1.48081e-06
2.82485	Srl	sarcalumenin	0.199825	5.95585	2.85051	0.106086
2.82337	Ccdc176	NA	0.0090182	2.13288	12.5283	0.00193392
2.82113	Hoxc10	homeobox C10	0.117829	-0.153542	4.20339	0.0529858
2.81405	Vezt	vezatin, adherens junctions transmembrane protein	4.66023e-07	4.733	89.3581	4.96518e-09
2.8106	Cd109	CD109 antigen	2.16184e-05	7.87919	47.1578	8.5148e-07
2.80784	Mylk2	myosin, light polypeptide kinase 2, skeletal muscle	0.387269	3.37348	1.36513	0.255695
2.80477	Dyrk3	dual-specificity tyrosine-(Y)-phosphorylation regulated kinase 3	0.0171748	1.11767	10.1575	0.00442003
2.80333	H19	H19, imprinted maternally expressed transcript	0.00286864	8.26651	17.2502	0.000447354
2.80307	Nbl1	neuroblastoma, suppression of tumorigenicity 1	5.43916e-05	6.07516	40.0827	2.76295e-06
2.80092	Apoo	apolipoprotein O	0.000246049	4.36363	29.9196	1.96866e-05
2.79585	Hist2h3b	histone cluster 2, H3b	0.0328646	1.44862	7.97057	0.0101612
2.79253	Fn3k	fructosamine 3 kinase	0.0301035	0.190511	8.26323	0.0090495
2.79227	Zic1	zinc finger protein of the cerebellum 1	9.87801e-05	3.77961	35.8368	6.00231e-06
2.79155	Pira1	paired-Ig-like receptor A1	0.232343	2.59352	2.49223	0.1293
2.78876	Arhgap18	Rho GTPase activating protein 18	4.46701e-06	5.56841	61.6569	1.08083e-07
2.7871	Tmem200b	transmembrane protein 200B	0.000707425	2.88245	24.0558	7.43506e-05
2.78525	Trim54	tripartite motif-containing 54	0.360119	1.91879	1.51828	0.231449
2.78471	Trdn	triadin	0.362595	5.36937	1.50379	0.233613
2.78416	Snord104	small nucleolar RNA, C/D box 104	0.0797643	2.59744	5.28582	0.0318224
2.78411	Tpmt	thiopurine methyltransferase	0.000115217	2.80758	34.802	7.31788e-06
2.78218	Isyna1	myo-inositol 1-phosphate synthase A1	1.82302e-06	4.20874	71.3223	3.32073e-08
2.78079	Ppm1j	protein phosphatase 1J	0.0111153	2.07637	11.7312	0.00253358
2.7807	Agtr1a	angiotensin II receptor, type 1a	0.000158204	3.62098	32.6933	1.10921e-05
2.78006	Dapk1	death associated protein kinase 1	0.000791324	6.07091	23.4764	8.56162e-05
2.77998	Gas6	growth arrest specific 6	0.000884347	8.16536	22.912	9.84161e-05
2.77961	Rs1	retinoschisis (X-linked, juvenile) 1 (human)	0.080886	0.0316407	5.24542	0.0324145
2.77959	Uap1	UDP-N-acetylglucosamine pyrophosphorylase 1	0.000724046	5.75705	23.8983	7.72422e-05
2.7791	Psrc1	proline/serine-rich coiled-coil 1	0.00891684	1.54835	12.5725	0.00190559
2.77844	Rhoj	ras homolog family member J	5.00685e-07	5.6605	88.2897	5.50657e-09
2.77723	Gm5084	predicted gene 5084	0.00912791	1.75058	12.4852	0.00196199
2.77179	Ndufa3	NADH dehydrogenase (ubiquinone) 1 alpha subcomplex, 3	0.000379291	2.18139	27.3865	3.42321e-05
2.76809	Pvrl3	poliovirus receptor-related 3	1.31747e-05	5.44885	51.4729	4.41027e-07
2.76667	Paqr7	progestin and adipoQ receptor family member VII	0.000225584	3.80225	30.4247	1.76915e-05
2.76624	Prune2	prune homolog 2 (Drosophila)	0.000146655	5.95779	33.2109	1.00001e-05
2.76489	Gjc3	gap junction protein, gamma 3	0.0422389	2.45032	7.18162	0.0139938
2.76468	Mrc2	mannose receptor, C type 2	0.000296858	7.75913	28.8148	2.49682e-05
2.76457	Cd34	CD34 antigen	0.000283239	8.21077	29.0904	2.35189e-05
2.76358	Fam26f	family with sequence similarity 26, member F	0.259588	2.14631	2.23865	0.149422
2.75688	Vkorc1	vitamin K epoxide reductase complex, subunit 1	2.0095e-06	4.77058	70.1577	3.80207e-08
2.75608	Kbtbd12	kelch repeat and BTB (POZ) domain containing 12	0.238237	1.44279	2.43382	0.133633
2.756	Plekhd1	pleckstrin homology domain containing, family D (with coiled-coil domains) member 1	0.0608269	-0.179203	6.06893	0.0224425
2.75576	Flrt1	fibronectin leucine rich transmembrane protein 1	0.0364232	1.40295	7.65148	0.0115494
2.75555	Crip1	cysteine-rich protein 1 (intestinal)	0.0594252	4.43131	6.13985	0.0217595
2.75049	Abat	4-aminobutyrate aminotransferase	0.000863175	2.40412	23.0447	9.52293e-05
2.7476	Msx1	msh homeobox 1	0.0830522	0.861044	5.16941	0.0335623
2.74756	Pycr1	pyrroline-5-carboxylate reductase 1	7.95704e-05	4.15592	37.3551	4.51781e-06
2.74484	Tmem223	transmembrane protein 223	0.000362179	3.19472	27.6477	3.22894e-05
2.74469	Col1a2	collagen, type I, alpha 2	0.00622677	13.9188	13.988	0.00120144
2.74352	Car8	carbonic anhydrase 8	0.0744381	2.6159	5.47936	0.02915
2.74326	Car4	carbonic anhydrase 4	0.283503	0.316761	2.03884	0.167976
2.74221	Fam3c	family with sequence similarity 3, member C	2.0095e-06	5.55005	70.1945	3.78575e-08
2.74204	Emilin1	elastin microfibril interfacer 1	4.5486e-05	6.07913	41.4148	2.19088e-06
2.74115	Tmem107	transmembrane protein 107	0.0088227	2.5245	12.6111	0.00188122
2.7401	Hk3	hexokinase 3	0.19683	3.3079	2.88569	0.104084
2.73823	Gstp2	glutathione S-transferase, pi 2	0.014524	3.77023	10.7705	0.00354489
2.73782	Slc28a3	solute carrier family 28 (sodium-coupled nucleoside transporter), member 3	0.0155184	4.08534	10.5396	0.00384972
2.73664	Nol12	nucleolar protein 12	0.000411691	2.71734	26.9425	3.78355e-05
2.73405	Nt5c3b	5'-nucleotidase, cytosolic IIIB	5.42329e-05	3.55463	40.107	2.75116e-06
2.7335	Toporsos	topoisomerase I binding, arginine/serine-rich, opposite strand	0.0170515	-0.0146733	10.1846	0.00437658
2.73285	Gm3336	predicted gene 3336	0.069481	-0.416429	5.67738	0.0266739
2.73282	Casq1	calsequestrin 1	0.401053	2.90082	1.29437	0.268012
2.73051	Ppa1	pyrophosphatase (inorganic) 1	4.84951e-05	5.95976	40.9519	2.37342e-06
2.72755	Stbd1	starch binding domain 1	0.0575836	1.70731	6.24116	0.020824
2.72753	Susd5	sushi domain containing 5	0.141776	0.825651	3.70884	0.0677205
2.72745	Sbsn	suprabasin	0.00795498	7.17252	13.0253	0.0016403
2.72219	Mis18a	MIS18 kinetochore protein A	0.00296415	2.11586	17.1045	0.000466586
2.72215	Lgi2	leucine-rich repeat LGI family, member 2	0.0713897	2.84475	5.59401	0.0276863
2.71962	Celf4	CUGBP, Elav-like family member 4	0.00392796	2.01949	15.9077	0.00066393
2.71868	Fkbp10	FK506 binding protein 10	9.16518e-05	6.72764	36.3485	5.44946e-06
2.71577	Pde8a	phosphodiesterase 8A	9.52475e-05	4.9253	36.0893	5.72218e-06
2.70633	Snx32	sorting nexin 32	0.00364316	2.23525	16.2119	0.000606275
2.70126	Gpx8	glutathione peroxidase 8 (putative)	3.04504e-05	5.90217	44.445	1.31656e-06
2.70115	Rftn1	raftlin lipid raft linker 1	1.19249e-05	5.53773	52.402	3.84794e-07
2.6998	Arnt2	aryl hydrocarbon receptor nuclear translocator 2	0.00631237	1.97609	13.9318	0.00122316
2.69791	Dixdc1	DIX domain containing 1	0.000258119	3.94801	29.6351	2.09185e-05
2.69653	4930447N08Rik	RIKEN cDNA 4930447N08 gene	0.187636	1.30031	2.99644	0.0980613
2.69017	Csf1r	colony stimulating factor 1 receptor	0.00136994	7.56152	20.6712	0.000174491
2.68985	Nxpe2	neurexophilin and PC-esterase domain family, member 2	0.0527863	2.25206	6.49721	0.0186537
2.68853	Serping1	serine (or cysteine) peptidase inhibitor, clade G, member 1	0.00342395	7.38964	16.4978	0.000557087
2.68516	Pdzd7	PDZ domain containing 7	0.0157378	0.976033	10.4859	0.00392473
2.68482	Cyp2r1	cytochrome P450, family 2, subfamily r, polypeptide 1	0.0148632	2.39241	10.6892	0.00364907
2.68332	Lrrc36	leucine rich repeat containing 36	0.134099	0.470125	3.85902	0.0628001
2.68225	Car9	carbonic anhydrase 9	0.252401	1.00519	2.30233	0.144036
2.68223	Ddx19b	DEAD (Asp-Glu-Ala-Asp) box polypeptide 19b	3.35402e-07	5.71117	94.7322	2.99455e-09
2.68168	Nlrp12	NLR family, pyrin domain containing 12	0.491664	1.16549	0.895595	0.354689
2.67629	Gpr126	NA	8.23183e-05	4.02483	37.0937	4.74173e-06
2.67598	Plekhf1	pleckstrin homology domain containing, family F (with FYVE domain) member 1	5.74061e-06	4.07292	59.0065	1.53104e-07
2.67577	Msc	musculin	0.32662	0.110188	1.72952	0.2026
2.66957	1110004E09Rik	RIKEN cDNA 1110004E09 gene	0.00278635	3.14525	17.3893	0.00042979
2.66953	Qdpr	quinoid dihydropteridine reductase	3.81371e-05	3.66402	42.7832	1.73541e-06
2.66903	Tnnc2	troponin C2, fast	0.42601	4.4448	1.16996	0.29163
2.66587	Pappa2	pappalysin 2	0.0619033	2.9953	6.01081	0.0230201
2.66575	Ptprt	protein tyrosine phosphatase, receptor type, T	0.202991	-1.0326	2.81292	0.108277
2.66407	Trpt1	tRNA phosphotransferase 1	0.0177916	1.54848	10.0217	0.00464458
2.66373	Slc38a6	solute carrier family 38, member 6	8.37902e-06	4.48364	55.3884	2.51117e-07
2.66145	Trim15	tripartite motif-containing 15	0.141086	1.28118	3.72049	0.0673234
2.66122	Dcp1b	decapping mRNA 1B	0.0216899	1.77249	9.34259	0.00597541
2.66078	Slc16a11	solute carrier family 16 (monocarboxylic acid transporters), member 11	0.0320045	1.12652	8.05746	0.00981606
2.66069	Kdelr3	KDEL (Lys-Asp-Glu-Leu) endoplasmic reticulum protein retention receptor 3	5.40823e-05	5.90636	40.1429	2.73382e-06
2.66048	Cap2	CAP, adenylate cyclase-associated protein, 2 (yeast)	0.205315	3.60611	2.78544	0.109911
2.66023	Eef2k	eukaryotic elongation factor-2 kinase	1.51792e-07	6.40778	109.214	8.55579e-10
2.65292	Pnldc1	poly(A)-specific ribonuclease (PARN)-like domain containing 1	0.0697153	0.357938	5.66702	0.0267974
2.65252	Tfec	transcription factor EC	0.061681	2.68549	6.02283	0.0228993
2.65106	Btc	betacellulin, epidermal growth factor family member	0.0225477	4.33147	9.21852	0.00626153
2.65019	Vsig4	V-set and immunoglobulin domain containing 4	0.174392	1.98714	3.18243	0.0888384
2.64915	Mmp14	matrix metallopeptidase 14 (membrane-inserted)	0.000506356	8.75766	25.7963	4.92155e-05
2.64349	Fam167b	family with sequence similarity 167, member B	0.273171	-0.829659	2.12389	0.159756
2.64259	Erc2	ELKS/RAB6-interacting/CAST family member 2	0.0341604	0.353843	7.85285	0.0106505
2.63934	Ncald	neurocalcin delta	0.0596508	3.30082	6.12683	0.0218832
2.63771	Cdk5r1	cyclin-dependent kinase 5, regulatory subunit 1 (p35)	0.00393133	3.29664	15.9021	0.000665041
2.63681	Sms	spermine synthase	2.3949e-05	4.63619	46.38	9.63029e-07
2.63625	Pbld1	phenazine biosynthesis-like protein domain containing 1	0.0702866	-1.02733	5.64035	0.0271184
2.63237	Gucy2e	guanylate cyclase 2e	0.0983104	0.218426	4.69588	0.0418367
2.63105	Agbl1	ATP/GTP binding protein-like 1	0.271015	2.22995	2.14303	0.157974
2.62697	Gm16894	predicted gene, 16894	0.255094	-0.298829	2.2781	0.146057
2.62567	C7	complement component 7	0.506368	3.14705	0.841293	0.369403
2.62459	Gm5105	predicted gene 5105	0.341692	0.209759	1.62897	0.21573
2.62301	Cacng1	calcium channel, voltage-dependent, gamma subunit 1	0.217319	1.62847	2.64692	0.118608
2.62203	Fam149a	family with sequence similarity 149, member A	1.84423e-05	4.16755	48.5712	6.83282e-07
2.62016	Fam78a	family with sequence similarity 78, member A	0.015409	2.6385	10.5624	0.00381836
2.61895	Gm7538	predicted gene 7538	0.212069	-1.23664	2.70417	0.114919
2.61891	Ch25h	cholesterol 25-hydroxylase	0.0309122	1.2562	8.16733	0.00939817
2.61822	Nova1	neuro-oncological ventral antigen 1	0.0150379	4.78453	10.6453	0.00370676
2.61821	Snx8	sorting nexin 8	6.91298e-05	4.89249	38.2981	3.80147e-06
2.61787	Zfhx4	zinc finger homeodomain 4	0.00238597	6.20863	18.0818	0.000352943
2.61373	Sec11c	SEC11 homolog C, signal peptidase complex subunit	0.00016939	4.54141	32.2355	1.21675e-05
2.61299	Rhpn1	rhophilin, Rho GTPase binding protein 1	0.143597	-0.395231	3.67678	0.0688274
2.61266	Fgf18	fibroblast growth factor 18	0.0220453	1.73087	9.28874	0.00609778
2.61126	Zfp386	zinc finger protein 386 (Kruppel-like)	5.4892e-06	4.81474	59.44	1.44512e-07
2.61087	Sgce	sarcoglycan, epsilon	0.00136587	4.88107	20.6916	0.000173556
2.60881	Add3	adducin 3 (gamma)	0.0001321	7.51022	33.9365	8.66262e-06
2.60842	Cblb	Casitas B-lineage lymphoma b	2.19839e-05	5.78833	47.0182	8.70408e-07
2.60665	Cacna1a	calcium channel, voltage-dependent, P/Q type, alpha 1A subunit	0.0448934	1.19563	6.98809	0.015164
2.60641	9530082P21Rik	RIKEN cDNA 9530082P21 gene	0.0185921	1.38519	9.86188	0.00492535
2.60621	Il17rd	interleukin 17 receptor D	0.000477365	4.49706	26.1124	4.57415e-05
2.60516	Plxnc1	plexin C1	0.00209685	5.28008	18.6606	0.00030023
2.60154	Lap3	leucine aminopeptidase 3	8.34099e-05	5.90793	37.0099	4.81608e-06
2.60152	Casp12	caspase 12	3.1766e-05	4.43914	44.1205	1.38872e-06
2.60035	Klhl33	kelch-like 33	0.0834442	1.35608	5.15289	0.0338176
2.59989	Tmem229b	transmembrane protein 229B	0.000413774	6.07507	26.9169	3.80553e-05
2.59947	Gpc3	glypican 3	0.00585335	6.20581	14.2305	0.00111249
2.5993	Ces2g	carboxylesterase 2G	0.254342	4.53026	2.28503	0.145476
2.59909	Sema3b	sema domain, immunoglobulin domain (Ig), short basic domain, secreted, (semaphorin) 3B	0.00121909	5.64973	21.238	0.000150501
2.59796	Lrrc2	leucine rich repeat containing 2	0.0550853	2.88453	6.37196	0.019682
2.59711	Pstk	phosphoseryl-tRNA kinase	0.000158925	3.23751	32.6513	1.11864e-05
2.59612	Hes6	hairy and enhancer of split 6	4.73603e-05	3.62735	41.1389	2.29776e-06
2.59199	Rdm1	RAD52 motif 1	0.00749911	2.24761	13.2494	0.00152426
2.58741	Plag1	pleiomorphic adenoma gene 1	0.00573842	1.30053	14.3072	0.00108591
2.58454	Ggct	gamma-glutamyl cyclotransferase	0.00415267	5.23023	15.6786	0.000711332
2.58438	Prg4	proteoglycan 4 (megakaryocyte stimulating factor, articular superficial zone protein)	0.48231	2.34844	0.927958	0.346316
2.58416	Tnfaip8l2	tumor necrosis factor, alpha-induced protein 8-like 2	0.0207889	3.47501	9.4926	0.00564864
2.58186	Cmbl	carboxymethylenebutenolidase-like (Pseudomonas)	0.00475179	3.81833	15.0958	0.00084956
2.58018	Il20ra	interleukin 20 receptor, alpha	0.0391464	2.45029	7.41451	0.0127169
2.57401	Acbd4	acyl-Coenzyme A binding domain containing 4	4.44102e-06	3.69096	61.7526	1.06756e-07
2.5733	Chst10	carbohydrate sulfotransferase 10	0.0144407	3.07803	10.792	0.00351787
2.57325	Myo5a	myosin VA	3.64739e-05	7.1072	43.1119	1.64218e-06
2.57304	Tppp3	tubulin polymerization-promoting protein family member 3	0.0623213	5.24905	5.98661	0.0232655
2.57131	Papss1	3'-phosphoadenosine 5'-phosphosulfate synthase 1	1.35551e-06	6.36052	74.9244	2.20825e-08
2.57006	Col4a5	collagen, type IV, alpha 5	0.00266975	5.67327	17.5887	0.000405931
2.56967	Ccnb1	cyclin B1	0.00221344	4.69103	18.4097	0.000321943
2.56787	Lacc1	laccase (multicopper oxidoreductase) domain containing 1	0.00159541	3.85387	19.9194	0.000213027
2.56601	Cecr5	cat eye syndrome chromosome region, candidate 5	9.52475e-05	3.50357	36.0905	5.72091e-06
2.56594	C530005A16Rik	RIKEN cDNA C530005A16 gene	0.069117	-0.100472	5.69198	0.0265009
2.56328	Pmp22	peripheral myelin protein 22	4.25738e-06	7.053	62.1186	1.0184e-07
2.56117	Pkia	protein kinase inhibitor, alpha	0.0404719	6.19625	7.31365	0.0132533
2.56108	Scrn2	secernin 2	0.00337124	2.15668	16.5602	0.000546932
2.56034	Ube2cbp	ubiquitin-conjugating enzyme E2C binding protein	0.0201207	1.49766	9.60261	0.00542157
2.55989	Prdm6	PR domain containing 6	0.169065	-0.889226	3.25726	0.0854156
2.55763	Nek3	NIMA (never in mitosis gene a)-related expressed kinase 3	0.00452799	1.38229	15.291	0.000800211
2.55657	Fhit	fragile histidine triad gene	0.0740105	0.847311	5.49643	0.0289266
2.55446	BC100451	cDNA sequence BC100451	0.00362785	2.52568	16.2302	0.00060298
2.55403	Dnase2a	deoxyribonuclease II alpha	0.000716152	5.61979	23.9595	7.61047e-05
2.55201	Wdr76	WD repeat domain 76	0.000185111	2.80993	31.654	1.37014e-05
2.54842	Hoxa5	homeobox A5	0.00486935	2.53493	14.9891	0.000877943
2.54666	Vdr	vitamin D receptor	0.000179495	4.94753	31.849	1.31648e-05
2.54528	Prim1	DNA primase, p49 subunit	0.00105562	3.57314	21.9787	0.000124442
2.54368	Creb5	cAMP responsive element binding protein 5	0.00972119	3.61496	12.2413	0.0021296
2.54106	Tcap	titin-cap	0.396592	4.91072	1.31759	0.263886
2.5405	2510002D24Rik	RIKEN cDNA 2510002D24 gene	0.000142936	3.29926	33.3858	9.6581e-06
2.54024	Cfd	complement factor D (adipsin)	0.231849	5.22082	2.49807	0.128876
2.53985	Mthfd2	methylenetetrahydrofolate dehydrogenase (NAD+ dependent), methenyltetrahydrofolate cyclohydrolase	0.000789841	4.11693	23.4867	8.54014e-05
2.53979	Anxa1	annexin A1	0.000117509	8.46485	34.6502	7.53614e-06
2.53789	Sec16b	SEC16 homolog B (S. cerevisiae)	1.49961e-05	4.89368	50.2811	5.26741e-07
2.5354	Ric3	RIC3 acetylcholine receptor chaperone	0.0206408	1.73648	9.51709	0.00559719
2.5324	Wash	NA	2.2765e-06	5.39045	68.5652	4.58838e-08
2.53177	Igfbp3	insulin-like growth factor binding protein 3	0.000794035	7.59208	23.4545	8.60768e-05
2.53139	Lgals3	lectin, galactose binding, soluble 3	2.85527e-05	5.29182	44.9468	1.21292e-06
2.52861	Gsdmd	gasdermin D	0.000234387	5.0032	30.2057	1.8528e-05
2.52812	Slurp1	secreted Ly6/Plaur domain containing 1	0.150042	2.11533	3.56244	0.0729478
2.52694	Fam132b	family with sequence similarity 132, member B	0.00326116	1.34449	16.7048	0.000524199
2.52616	Fbn1	fibrillin 1	0.0165548	10.8123	10.295	0.00420469
2.52312	Abcb1b	ATP-binding cassette, sub-family B (MDR/TAP), member 1B	1.12806e-05	4.31283	52.8641	3.59788e-07
2.52157	Gstm1	glutathione S-transferase, mu 1	0.00010885	5.63373	35.1706	6.81621e-06
2.52056	Man1a	mannosidase 1, alpha	1.36335e-05	7.84285	51.1591	4.62009e-07
2.51823	Hoxa13	homeobox A13	0.795421	0.755038	0.157053	0.695868
2.51441	Ppapdc1b	NA	2.84921e-05	4.45575	44.9798	1.20643e-06
2.51275	Serpinb1a	serine (or cysteine) peptidase inhibitor, clade B, member 1a	0.000464183	5.62776	26.2601	4.42122e-05
2.51168	Mfsd12	major facilitator superfamily domain containing 12	0.00802494	4.06433	12.9923	0.00165816
2.51052	Prkcb	protein kinase C, beta	4.77658e-05	5.97933	41.0637	2.32788e-06
2.5097	Pgpep1	pyroglutamyl-peptidase I	1.73297e-06	4.41572	71.9643	3.08421e-08
2.50854	Olfml2b	olfactomedin-like 2B	0.00070823	7.12241	24.027	7.48693e-05
2.50774	Robo1	roundabout guidance receptor 1	0.000506423	6.45535	25.7927	4.92569e-05
2.50538	Klf9	Kruppel-like factor 9	0.000464105	5.83162	26.2692	4.412e-05
2.5047	Cpm	carboxypeptidase M	0.0995425	4.75874	4.6618	0.042516
2.50361	Plxna3	plexin A3	0.000574936	3.76248	25.1026	5.78967e-05
2.50313	Saal1	serum amyloid A-like 1	0.000210703	2.81916	30.8429	1.62068e-05
2.50241	Sema3c	sema domain, immunoglobulin domain (Ig), short basic domain, secreted, (semaphorin) 3C	0.00543162	7.93276	14.537	0.00101031
2.50216	Ncf4	neutrophil cytosolic factor 4	0.0708796	4.21985	5.61558	0.0274203
2.50048	Fam131a	family with sequence similarity 131, member A	6.34658e-05	2.86017	38.9116	3.40276e-06
2.50038	Has2	hyaluronan synthase 2	0.00642549	4.9005	13.8628	0.00125038
2.49844	Lypd1	Ly6/Plaur domain containing 1	0.322079	0.239417	1.75774	0.199097
2.49779	Depdc1a	DEP domain containing 1a	0.01774	3.16644	10.0357	0.00462097
2.49455	Pamr1	peptidase domain containing associated with muscle regeneration 1	0.100444	5.44553	4.63504	0.0430581
2.49076	Arrdc3	arrestin domain containing 3	0.000127155	7.13448	34.1741	8.26837e-06
2.48844	Oat	ornithine aminotransferase	7.66574e-07	7.73139	82.3711	9.95892e-09
2.4872	Ednra	endothelin receptor type A	0.00051628	5.10891	25.6585	5.08189e-05
2.48311	Fgfr4	fibroblast growth factor receptor 4	0.118172	1.93731	4.19618	0.0531726
2.48087	Plcxd3	phosphatidylinositol-specific phospholipase C, X domain containing 3	0.358872	0.048011	1.52536	0.2304
2.47931	Cyb5a	cytochrome b5 type A (microsomal)	0.000288849	4.0277	28.9772	2.41028e-05
2.47717	Nat1	N-acetyl transferase 1	0.185001	-0.580427	3.03054	0.0962899
2.47697	Bves	blood vessel epicardial substance	0.087624	2.1725	5.00933	0.0361326
2.47358	Abca5	ATP-binding cassette, sub-family A (ABC1), member 5	0.000466995	5.67217	26.2265	4.45552e-05
2.47253	Tnip2	TNFAIP3 interacting protein 2	2.70788e-06	4.19762	66.7417	5.71432e-08
2.4703	Zfp383	zinc finger protein 383	0.00018881	3.10936	31.5254	1.40686e-05
2.46861	Hebp2	heme binding protein 2	0.00421731	4.83365	15.6028	0.000727818
2.46822	Slc5a8	solute carrier family 5 (iodide transporter), member 8	0.0565272	3.17986	6.29504	0.0203448
2.46756	Pou2f3	POU domain, class 2, transcription factor 3	0.00801482	3.55965	12.9982	0.00165497
2.4645	Paqr4	progestin and adipoQ receptor family member IV	0.000333587	3.0263	28.1308	2.90065e-05
2.46405	Col1a1	collagen, type I, alpha 1	0.0360598	13.3756	7.68275	0.0114044
2.46302	Gm20554	predicted gene, 20554	0.000566629	3.14595	25.1876	5.67486e-05
2.46137	Islr	immunoglobulin superfamily containing leucine-rich repeat	0.00264987	6.03042	17.6241	0.000401856
2.46087	Ipmk	inositol polyphosphate multikinase	9.14717e-07	5.81375	80.0838	1.2638e-08
2.45493	Dgcr6	DiGeorge syndrome critical region gene 6	7.17627e-06	3.8574	56.8267	2.05699e-07
2.4547	Il2ra	interleukin 2 receptor, alpha chain	0.227782	2.80524	2.53773	0.126041
2.45402	Cecr2	cat eye syndrome chromosome region, candidate 2	0.00236237	2.92152	18.1304	0.000348153
2.45292	Marveld1	MARVEL (membrane-associating) domain containing 1	0.00143043	5.54096	20.4645	0.000184261
2.45286	Pappa	pregnancy-associated plasma protein A	0.0234684	4.1974	9.08691	0.00658173
2.45186	Rgl1	ral guanine nucleotide dissociation stimulator,-like 1	5.37504e-05	6.34289	40.1964	2.70821e-06
2.45008	Spock3	sparc/osteonectin, cwcv and kazal-like domains proteoglycan 3	0.532227	1.29714	0.752077	0.395585
2.44908	Crhr2	corticotropin releasing hormone receptor 2	0.203585	0.989436	2.8059	0.108692
2.4468	Cbr4	carbonyl reductase 4	0.000105151	3.32213	35.4377	6.47619e-06
2.44442	Psmb7	proteasome (prosome, macropain) subunit, beta type 7	0.000887058	3.21577	22.8972	9.87788e-05
2.44364	Mdga1	MAM domain containing glycosylphosphatidylinositol anchor 1	0.00206651	3.30269	18.7185	0.000295459
2.44282	Coro2b	coronin, actin binding protein, 2B	0.0156493	2.16327	10.5085	0.00389297
2.44258	C130083M11Rik	RIKEN cDNA C130083M11 gene	0.0371316	1.5102	7.58934	0.0118436
2.44237	Kif18a	kinesin family member 18A	0.00353202	3.2408	16.3471	0.000582439
2.44236	Npr1	natriuretic peptide receptor 1	0.00070823	4.82276	24.0328	7.47648e-05
2.44141	Cpne8	copine VIII	2.35511e-05	5.75021	46.5393	9.38934e-07
2.43953	Msr1	macrophage scavenger receptor 1	0.067882	5.94795	5.74464	0.0258874
2.43941	D030047H15Rik	RIKEN cDNA D030047H15 gene	0.158666	0.136759	3.42327	0.0783526
2.43842	Spag5	sperm associated antigen 5	0.00522239	3.99808	14.6974	0.00096098
2.43772	5830444B04Rik	RIKEN cDNA 5830444B04 gene	0.128519	-0.290179	3.96938	0.0594448
2.43651	Pla2r1	phospholipase A2 receptor 1	0.000665355	6.25446	24.3731	6.88771e-05
2.43564	Pik3ip1	phosphoinositide-3-kinase interacting protein 1	0.000268628	4.82606	29.4056	2.19733e-05
2.43302	Emid1	EMI domain containing 1	0.00981798	2.47042	12.2064	0.00215485
2.43174	Cacnb3	calcium channel, voltage-dependent, beta 3 subunit	0.000874853	4.51262	22.9754	9.68785e-05
2.43172	Stac3	SH3 and cysteine rich domain 3	0.280608	3.13118	2.06397	0.165495
2.42909	Duoxa1	dual oxidase maturation factor 1	0.000396153	3.69088	27.1627	3.5999e-05
2.42579	Lmod3	leiomodin 3 (fetal)	0.286874	2.66098	2.01207	0.170669
2.42192	Sprr2f	small proline-rich protein 2F	0.743259	0.321889	0.240985	0.628568
2.42139	Troap	trophinin associated protein	0.0184527	1.42116	9.89151	0.00487193
2.42058	Arhgef3	Rho guanine nucleotide exchange factor (GEF) 3	0.000292865	5.51747	28.8869	2.45799e-05
2.41874	2700097O09Rik	RIKEN cDNA 2700097O09 gene	0.00258735	2.18564	17.7322	0.000389668
2.41614	Angptl7	angiopoietin-like 7	0.0377899	1.61231	7.52872	0.0121386
2.41245	Chst1	carbohydrate (keratan sulfate Gal-6) sulfotransferase 1	0.0128015	2.33398	11.2147	0.00303054
2.41106	Stard5	StAR-related lipid transfer (START) domain containing 5	6.41037e-05	5.05123	38.8205	3.45899e-06
2.41049	Stra13	stimulated by retinoic acid 13	0.000411527	3.48298	26.9476	3.77922e-05
2.4061	AI414108	expressed sequence AI414108	0.0258314	1.0318	8.75663	0.00746817
2.40598	Ypel1	yippee-like 1 (Drosophila)	0.0608269	1.60733	6.06807	0.0224509
2.40588	Rcn3	reticulocalbin 3, EF-hand calcium binding domain	4.11652e-06	7.05527	62.4529	9.75667e-08
2.40416	Smpd1	sphingomyelin phosphodiesterase 1, acid lysosomal	8.23915e-05	6.04198	37.0825	4.75161e-06
2.40292	Pkmyt1	protein kinase, membrane associated tyrosine/threonine 1	0.0093612	1.91936	12.3843	0.0020295
2.39974	Mrgprd	MAS-related GPR, member D	0.223976	-0.955028	2.5768	0.123319
2.39684	Tceb2	transcription elongation factor B (SIII), polypeptide 2	0.163716	1.76143	3.34066	0.0817791
2.39592	Anxa4	annexin A4	9.42871e-07	6.71427	79.7495	1.30918e-08
2.39547	Gabrq	gamma-aminobutyric acid (GABA) A receptor, subunit theta	0.213518	-2.08338	2.68666	0.116033
2.39404	Lrtm1	leucine-rich repeats and transmembrane domains 1	0.120205	1.56135	4.15035	0.0543766
2.39385	Cubn	cubilin (intrinsic factor-cobalamin receptor)	0.00782647	2.29724	13.0879	0.00160693
2.39161	Atp6v1c2	ATPase, H+ transporting, lysosomal V1 subunit C2	0.0285485	4.08301	8.4322	0.00846956
2.39063	Echdc2	enoyl Coenzyme A hydratase domain containing 2	0.00269074	3.32455	17.5534	0.000410048
2.39004	Avpr1a	arginine vasopressin receptor 1A	0.000252094	3.67274	29.7924	2.02274e-05
2.3885	Zfp2	zinc finger protein 2	0.00261954	3.01312	17.6791	0.000395596
2.38778	Ctsh	cathepsin H	0.00013516	7.47678	33.7936	8.90971e-06
2.38576	Mcpt4	mast cell protease 4	0.0826995	4.84078	5.18302	0.0333534
2.38441	Rom1	rod outer segment membrane protein 1	0.00575853	2.18819	14.2926	0.00109091
2.38318	Slc7a7	solute carrier family 7 (cationic amino acid transporter, y+ system), member 7	0.00262087	4.06319	17.671	0.000396517
2.38294	Dcn	decorin	0.000440124	10.3274	26.5803	4.10839e-05
2.38187	5031426D15Rik	RIKEN cDNA 5031426D15 gene	0.00787314	3.57461	13.0677	0.0016176
2.38134	6330410L21Rik	RIKEN cDNA 6330410L21 gene	0.196081	0.510885	2.89538	0.10354
2.37953	Bhlhe22	basic helix-loop-helix family, member e22	0.229184	0.453949	2.52213	0.127147
2.37881	S100a1	S100 calcium binding protein A1	0.00608253	4.23628	14.0876	0.00116399
2.37681	Tnk1	tyrosine kinase, non-receptor, 1	0.0316397	1.24484	8.09316	0.00967806
2.37581	Calu	calumenin	4.07352e-06	9.20933	62.5941	9.58218e-08
2.37559	B3gnt7	UDP-GlcNAc:betaGal beta-1,3-N-acetylglucosaminyltransferase 7	0.248422	1.80115	2.33911	0.141031
2.37442	Ckb	creatine kinase, brain	0.001591	4.93244	19.9384	0.000211944
2.37428	Sfxn4	sideroflexin 4	0.0288234	2.2221	8.40235	0.00856894
2.37406	Kcnab2	potassium voltage-gated channel, shaker-related subfamily, beta member 2	0.00105433	4.7219	21.9881	0.000124145
2.37185	Adck4	aarF domain containing kinase 4	2.46192e-06	4.44905	67.7477	5.05989e-08
2.37179	Tcf7	transcription factor 7, T cell specific	0.00153883	2.5105	20.1117	0.000202349
2.37043	Mlxipl	MLX interacting protein-like	0.229861	0.548046	2.51576	0.127602
2.37027	E2f8	E2F transcription factor 8	0.0670186	2.45541	5.78285	0.0254521
2.36872	Wdr90	WD repeat domain 90	0.000315511	3.35649	28.4309	2.71528e-05
2.3678	Tnfrsf13c	tumor necrosis factor receptor superfamily, member 13c	0.49185	1.3095	0.8947	0.354925
2.36762	Ppp1r14b	protein phosphatase 1, regulatory (inhibitor) subunit 14B	7.95798e-05	5.04459	37.3479	4.52382e-06
2.36619	Lama2	laminin, alpha 2	0.00502836	7.96021	14.8544	0.000915252
2.36489	Efna2	ephrin A2	0.141826	0.595748	3.70784	0.0677546
2.36232	Scml2	sex comb on midleg-like 2 (Drosophila)	0.00318232	2.78662	16.8082	0.000508584
2.36204	Rab32	RAB32, member RAS oncogene family	0.00129714	5.11108	20.9356	0.000162812
2.36041	Ncan	neurocan	0.149839	-0.786704	3.56647	0.072798
2.35945	Adm	adrenomedullin	0.119537	2.92575	4.16641	0.0539512
2.35915	Sapcd2	suppressor APC domain containing 2	0.0246629	1.10594	8.91904	0.00701676
2.35767	Lrrc49	leucine rich repeat containing 49	8.22348e-06	4.30803	55.6049	2.43629e-07
2.35526	Rps17	ribosomal protein S17	0.00123434	4.67815	21.1686	0.000153232
2.35438	Evi2a	ecotropic viral integration site 2a	0.00958883	4.82741	12.295	0.00209138
2.35375	Cd86	CD86 antigen	0.0183108	3.55413	9.91817	0.0048244
2.3515	Ror1	receptor tyrosine kinase-like orphan receptor 1	0.00087415	3.14751	22.9812	9.67405e-05
2.35148	Avil	advillin	0.0209205	0.655293	9.467	0.00570297
2.35118	Twist1	twist basic helix-loop-helix transcription factor 1	0.000425199	5.35037	26.774	3.93107e-05
2.34976	Net1	neuroepithelial cell transforming gene 1	3.56443e-05	7.29873	43.2768	1.59748e-06
2.34969	Exoc3l4	exocyst complex component 3-like 4	0.058673	1.05501	6.17826	0.0213994
2.34951	H2afy2	H2A histone family, member Y2	0.022417	2.67984	9.23653	0.00621908
2.34747	Pcdh10	protocadherin 10	0.213484	2.08965	2.68738	0.115987
2.34719	Stk38l	serine/threonine kinase 38 like	0.000137476	4.50578	33.6601	9.14744e-06
2.34677	Mrgprx2	MAS-related GPR, member X2	0.243996	2.97322	2.38233	0.137596
2.34603	Fam122b	family with sequence similarity 122, member B	0.00891684	2.96753	12.5733	0.0019051
2.34584	Tacc3	transforming, acidic coiled-coil containing protein 3	0.00380221	4.04773	16.0397	0.000638209
2.34519	9630001P10Rik	RIKEN cDNA 9630001P10 gene	0.186999	0.446351	3.00476	0.0976258
2.34181	Adamdec1	ADAM-like, decysin 1	0.481529	-0.699318	0.931079	0.345524
2.34156	Ano9	anoctamin 9	0.0252144	4.8649	8.84311	0.00722393
2.33942	Slitrk6	SLIT and NTRK-like family, member 6	0.00697111	5.05659	13.5375	0.00138818
2.3387	Ephx2	epoxide hydrolase 2, cytoplasmic	0.00367886	3.36757	16.1694	0.000613986
2.33664	Fuom	fucose mutarotase	0.0014843	2.61548	20.2928	0.000192832
2.33128	Nmral1	NmrA-like family domain containing 1	0.0130622	3.3853	11.1447	0.0031058
2.33112	Got1	glutamic-oxaloacetic transaminase 1, soluble	4.18506e-05	5.12903	42.0628	1.96069e-06
2.33049	2010109I03Rik	RIKEN cDNA 2010109I03 gene	0.122333	3.49395	4.10035	0.0557259
2.32991	Csf2rb2	colony stimulating factor 2 receptor, beta 2, low-affinity (granulocyte-macrophage)	0.00960535	5.53639	12.2871	0.00209696
2.32873	Rnf208	ring finger protein 208	0.0883636	1.06502	4.98761	0.0364983
2.32814	Asb13	ankyrin repeat and SOCS box-containing 13	0.00201275	3.42945	18.8541	0.000284591
2.32603	Hspb2	heat shock protein 2	0.0617232	1.80099	6.02085	0.0229192
2.32441	Vcan	versican	0.00438759	8.73283	15.4315	0.000766652
2.32122	Nhej1	nonhomologous end-joining factor 1	0.0406618	1.03974	7.29766	0.0133406
2.32021	Ifi27	interferon, alpha-inducible protein 27	9.91178e-05	5.65107	35.8129	6.02964e-06
2.31747	Cmtm3	CKLF-like MARVEL transmembrane domain containing 3	9.55628e-05	5.6699	36.0537	5.76083e-06
2.31634	Nusap1	nucleolar and spindle associated protein 1	0.00424248	4.35955	15.569	0.000735303
2.31534	Id3	inhibitor of DNA binding 3	0.00329967	5.43771	16.6473	0.000533122
2.31532	Cdca5	cell division cycle associated 5	0.0840505	1.79525	5.12937	0.0341852
2.31412	Gipc2	GIPC PDZ domain containing family, member 2	0.0465637	0.426646	6.87649	0.0158883
2.31279	Slc16a9	solute carrier family 16 (monocarboxylic acid transporters), member 9	0.0196203	3.33394	9.68555	0.00525707
2.31255	Tmem117	transmembrane protein 117	0.0776353	3.2389	5.36052	0.0307596
2.31191	Cd302	CD302 antigen	0.000127384	5.62073	34.1595	8.29208e-06
2.31168	Galnt15	UDP-N-acetyl-alpha-D-galactosamine:polypeptide N-acetylgalactosaminyltransferase 15	0.0322883	4.4088	8.02735	0.00993417
2.31127	Trim68	tripartite motif-containing 68	0.00663007	2.95172	13.7288	0.00130523
2.31067	Zfp617	zinc finger protein 617	0.0860735	0.862642	5.05769	0.0353334
2.31054	Tmem45a	transmembrane protein 45a	0.0194442	6.89614	9.71402	0.00520187
2.31047	Cenpw	centromere protein W	0.0551986	2.31028	6.36608	0.0197318
2.30989	Neb	nebulin	0.697134	9.22244	0.330801	0.571277
2.30836	Zfp9	zinc finger protein 9	1.43024e-05	5.56317	50.7158	4.93526e-07
2.29973	Ggh	gamma-glutamyl hydrolase	0.00200156	6.42551	18.8796	0.000282595
2.29914	Ubl4	NA	6.79766e-05	4.16311	38.4185	3.71937e-06
2.29797	Fbxo31	F-box protein 31	0.00503146	4.59186	14.8512	0.000916162
2.29753	2310050C09Rik	RIKEN cDNA 2310050C09 gene	0.016849	3.97061	10.2275	0.00430886
2.297	Slc8b1	solute carrier family 8 (sodium/lithium/calcium exchanger), member B1	1.19249e-05	4.68906	52.3951	3.85183e-07
2.29673	Etv1	ets variant 1	0.000341264	3.41579	27.9746	3.0026e-05
2.29624	Diap3	NA	0.000213527	3.95118	30.7536	1.65121e-05
2.29409	Trip13	thyroid hormone receptor interactor 13	0.0191228	2.92557	9.77061	0.00509406
2.29217	Lypd6b	LY6/PLAUR domain containing 6B	0.00327204	3.49112	16.6883	0.000526746
2.29148	Scarf2	scavenger receptor class F, member 2	0.00636419	5.76292	13.9017	0.00123495
2.29016	Fgf13	fibroblast growth factor 13	0.0143903	2.21786	10.8034	0.00350361
2.28916	Polm	polymerase (DNA directed), mu	0.00705255	2.05723	13.4909	0.00140925
2.28641	Fahd1	fumarylacetoacetate hydrolase domain containing 1	0.000265645	3.59557	29.4655	2.16927e-05
2.28594	Ccdc89	coiled-coil domain containing 89	0.230959	-0.170546	2.50661	0.12826
2.28575	Cysltr2	cysteinyl leukotriene receptor 2	0.147151	0.951907	3.61238	0.0711141
2.28483	Snx2	sorting nexin 2	0.000185197	6.67983	31.6464	1.3723e-05
2.28228	Mpi	mannose phosphate isomerase	0.000156708	4.45937	32.7552	1.09549e-05
2.28091	Krt5	keratin 5	0.0121629	4.43501	11.3982	0.00284259
2.28071	Cd244	CD244 natural killer cell receptor 2B4	0.0141048	3.44647	10.8742	0.00341665
2.28046	Psme2	proteasome (prosome, macropain) activator subunit 2 (PA28 beta)	0.0221023	3.40092	9.28058	0.00611656
2.27917	Drap1	Dr1 associated protein 1 (negative cofactor 2 alpha)	5.0079e-05	5.26373	40.7109	2.47503e-06
2.27889	Tyrobp	TYRO protein tyrosine kinase binding protein	0.0422389	5.57645	7.18151	0.0139945
2.27731	Rassf9	Ras association (RalGDS/AF-6) domain family (N-terminal) member 9	0.0010391	3.5378	22.0641	0.000121772
2.27717	Ipp	IAP promoted placental gene	0.000408513	3.4843	26.99	3.74311e-05
2.2768	Zfp13	zinc finger protein 13	0.0217707	0.895738	9.32865	0.00600683
2.27545	Bin1	bridging integrator 1	0.00070823	6.23639	24.0262	7.48835e-05
2.27543	Gm8898	predicted gene 8898	0.425239	1.85142	1.17391	0.290838
2.27531	Ccdc14	coiled-coil domain containing 14	0.0283228	1.57771	8.45703	0.00838788
2.27479	Lmo2	LIM domain only 2	0.00728631	4.73939	13.3653	0.00146783
2.274	4930523C07Rik	RIKEN cDNA 4930523C07 gene	6.57941e-05	4.84419	38.6408	3.57282e-06
2.27296	Tsr2	TSR2 20S rRNA accumulation	0.000808746	4.02844	23.3696	8.78902e-05
2.27202	Tnfsf8	tumor necrosis factor (ligand) superfamily, member 8	0.341315	1.7442	1.63184	0.21534
2.26911	Ripk2	receptor (TNFRSF)-interacting serine-threonine kinase 2	0.000300038	3.86438	28.7457	2.53469e-05
2.26802	Maob	monoamine oxidase B	0.0242829	2.19358	8.97298	0.00687359
2.26794	Fstl1	follistatin-like 1	0.000443024	10.1872	26.5355	4.15069e-05
2.26701	Lppr2	NA	0.0295602	1.7284	8.3226	0.00884084
2.26689	Cd180	CD180 antigen	0.228517	3.19828	2.52998	0.126589
2.2664	Wnt7b	wingless-type MMTV integration site family, member 7B	0.00277334	3.3569	17.4088	0.000427401
2.26593	Pycrl	pyrroline-5-carboxylate reductase-like	0.0015214	3.06211	20.1761	0.000198908
2.26545	Nnat	neuronatin	0.0623213	3.02443	5.98819	0.0232494
2.26326	Azin2	antizyme inhibitor 2	0.00416199	2.72194	15.6698	0.000713214
2.26105	Cd55	CD55 molecule, decay accelerating factor for complement	0.0159405	6.45168	10.4335	0.00399938
2.26091	Nrbp2	nuclear receptor binding protein 2	5.66282e-05	4.76956	39.7708	2.91938e-06
2.25849	Bnc1	basonuclin 1	0.00428664	3.73012	15.5224	0.000745771
2.25736	Tgfb2	transforming growth factor, beta 2	0.000311813	4.85163	28.5091	2.66916e-05
2.25565	St6galnac2	ST6 (alpha-N-acetyl-neuraminyl-2,3-beta-galactosyl-1,3)-N-acetylgalactosaminide alpha-2,6-sialyltransferase 2	0.0552489	3.36128	6.36282	0.0197594
2.25531	Bcat1	branched chain aminotransferase 1, cytosolic	0.0364834	3.98628	7.64686	0.011571
2.25527	Smarcd3	SWI/SNF related, matrix associated, actin dependent regulator of chromatin, subfamily d, member 3	0.0148469	3.16035	10.6936	0.00364335
2.25355	Il34	interleukin 34	0.00610554	3.60727	14.0712	0.00117007
2.25266	Socs3	suppressor of cytokine signaling 3	0.0360338	5.57164	7.68616	0.0113887
2.25264	Slc25a4	solute carrier family 25 (mitochondrial carrier, adenine nucleotide translocator), member 4	0.0565072	3.61766	6.29748	0.0203234
2.2522	Gdnf	glial cell line derived neurotrophic factor	0.0525757	0.737836	6.51022	0.0185504
2.25151	Sfr1	SWI5 dependent recombination repair 1	0.000612357	5.63568	24.7906	6.23385e-05
2.2511	Fhl1	four and a half LIM domains 1	0.10568	8.06973	4.49603	0.0460042
2.25073	Aplp1	amyloid beta (A4) precursor-like protein 1	0.099139	2.62783	4.6743	0.0422653
2.24865	Limd1	LIM domains containing 1	1.86843e-08	6.64644	151.858	4.23826e-11
2.24824	Tnn	tenascin N	0.340197	6.76225	1.63975	0.214272
2.24819	Cnga3	cyclic nucleotide gated channel alpha 3	0.34249	0.120623	1.62362	0.216458
2.24741	Sfrp4	secreted frizzled-related protein 4	0.251201	6.10762	2.31379	0.143092
2.24703	E130112N10Rik	RIKEN cDNA E130112N10 gene	0.165288	1.54907	3.31569	0.0828484
2.24587	Ccdc85a	coiled-coil domain containing 85A	0.0458596	1.93101	6.92446	0.0155723
2.24492	Mettl1	methyltransferase like 1	0.00103394	2.49296	22.0904	0.000120962
2.24468	Fam210b	family with sequence similarity 210, member B	6.36041e-06	4.21275	57.9607	1.76223e-07
2.24002	Snx10	sorting nexin 10	0.0113785	5.26998	11.6414	0.0026131
2.23861	Tmem147	transmembrane protein 147	9.57623e-05	5.284	36.0366	5.77944e-06
2.2384	Pxdn	peroxidasin	0.00245156	8.32544	17.9619	0.000365097
2.23758	Aqp3	aquaporin 3	0.0255878	6.198	8.79301	0.00736433
2.23659	Fam171a2	family with sequence similarity 171, member A2	0.000452027	3.9647	26.4222	4.25973e-05
2.23606	Cyp4v3	cytochrome P450, family 4, subfamily v, polypeptide 3	0.000607644	5.04033	24.8316	6.17334e-05
2.23445	Lmcd1	LIM and cysteine-rich domains 1	0.00949201	4.4255	12.3308	0.00206635
2.23378	Arsi	arylsulfatase i	0.0467479	4.39715	6.86323	0.0159768
2.23274	Plekhg5	pleckstrin homology domain containing, family G (with RhoGef domain) member 5	0.00064843	4.41969	24.5074	6.66955e-05
2.23164	Fam114a1	family with sequence similarity 114, member A1	1.57178e-05	6.72551	49.8678	5.60607e-07
2.22991	Rgs9bp	regulator of G-protein signalling 9 binding protein	0.211827	1.38761	2.70728	0.114723
2.22762	Asb14	ankyrin repeat and SOCS box-containing 14	0.270333	1.69722	2.14955	0.157372
2.22655	Nxph3	neurexophilin 3	0.191875	0.263831	2.9444	0.100839
2.22624	Il1f6	interleukin 1 family, member 6	0.674465	1.24105	0.375543	0.546554
2.22596	Tnni2	troponin I, skeletal, fast 2	0.51216	6.4974	0.819352	0.3756
2.22443	Amdhd2	amidohydrolase domain containing 2	0.00172308	4.32829	19.5701	0.000234039
2.22263	Gcnt4	glucosaminyl (N-acetyl) transferase 4, core 2 (beta-1,6-N-acetylglucosaminyltransferase)	0.00165316	3.09565	19.7575	0.000222497
2.22164	Fzd2	frizzled class receptor 2	0.000884277	4.09698	22.9148	9.83475e-05
2.2208	Eid2b	EP300 interacting inhibitor of differentiation 2B	0.0737898	0.683527	5.50619	0.0287997
2.21846	Fuz	fuzzy planar cell polarity protein	0.0175722	2.21525	10.0758	0.00455373
2.21752	Cd46	CD46 antigen, complement regulatory protein	0.0169945	1.56977	10.1968	0.00435727
2.21517	Rabac1	Rab acceptor 1 (prenylated)	2.73956e-06	5.9439	66.5928	5.81884e-08
2.21377	Agtr2	angiotensin II receptor, type 2	0.69463	2.4064	0.335585	0.568529
2.21353	Prdx2	peroxiredoxin 2	0.115628	0.809278	4.2541	0.0516941
2.21215	Kctd14	potassium channel tetramerisation domain containing 14	0.207511	0.888407	2.76035	0.11143
2.21046	Zfp39	zinc finger protein 39	0.000144817	3.57836	33.2996	9.82503e-06
2.21038	1700025G04Rik	RIKEN cDNA 1700025G04 gene	8.56252e-07	5.64386	81.0519	1.14183e-08
2.20995	Il10	interleukin 10	0.328419	-0.893738	1.71715	0.204161
2.2099	Rspo1	R-spondin 1	0.251132	0.991304	2.31484	0.143006
2.20831	Clec4a4	C-type lectin domain family 4, member a4	0.378258	1.26394	1.41424	0.247578
2.20759	Pcbp3	poly(rC) binding protein 3	0.134162	1.19785	3.85719	0.0628574
2.20645	Catsperg2	catsper channel auxiliary subunit gamma 2	0.311736	-0.387329	1.83044	0.19041
2.20515	Cpq	carboxypeptidase Q	0.000215124	6.22772	30.7096	1.66645e-05
2.20195	Fsd2	fibronectin type III and SPRY domain containing 2	0.48046	2.46745	0.936332	0.344195
2.20151	Snta1	syntrophin, acidic 1	0.000755532	4.31933	23.7022	8.10166e-05
2.20087	Slc2a8	solute carrier family 2, (facilitated glucose transporter), member 8	0.000546482	3.32311	25.3679	5.43927e-05
2.20014	Mboat2	membrane bound O-acyltransferase domain containing 2	0.00392822	5.65919	15.9061	0.000664244
2.19949	Camta1	calmodulin binding transcription activator 1	0.000694694	3.95321	24.1597	7.25072e-05
2.19947	Ckap4	cytoskeleton-associated protein 4	0.00221994	7.29524	18.3975	0.000323042
2.19797	Fkbp7	FK506 binding protein 7	0.000485424	5.57063	26.0059	4.68807e-05
2.19663	Npr2	natriuretic peptide receptor 2	0.000459098	5.2095	26.3353	4.34546e-05
2.19641	Clec4n	C-type lectin domain family 4, member n	0.216472	4.15855	2.65557	0.118042
2.19577	Myl1	myosin, light polypeptide 1	0.575027	6.2102	0.622189	0.439017
2.19491	Ccdc67	coiled-coil domain containing 67	0.377463	0.0902247	1.418	0.246971
2.19437	Hsf4	heat shock transcription factor 4	0.0965897	1.91358	4.7411	0.0409542
2.19417	Galnt2	UDP-N-acetyl-alpha-D-galactosamine:polypeptide N-acetylgalactosaminyltransferase 2	9.90322e-07	6.99576	79.1015	1.4023e-08
2.19368	Oxnad1	oxidoreductase NAD-binding domain containing 1	0.001133	3.23173	21.6352	0.000135854
2.19256	Cep78	centrosomal protein 78	0.00030625	3.60688	28.622	2.60401e-05
2.19192	Ehf	ets homologous factor	0.0241545	5.59421	8.99133	0.00682562
2.19157	Stk11ip	serine/threonine kinase 11 interacting protein	4.01658e-05	4.62989	42.3527	1.86638e-06
2.19022	Slc19a3	solute carrier family 19, member 3	0.145366	1.61169	3.64348	0.0699992
2.18847	Spata5l1	spermatogenesis associated 5-like 1	0.00568589	2.61475	14.341	0.00107441
2.18839	P4ha1	procollagen-proline, 2-oxoglutarate 4-dioxygenase (proline 4-hydroxylase), alpha 1 polypeptide	1.4773e-05	7.17129	50.4333	5.14841e-07
2.18801	BC037032	cDNA Sequence BC037032	0.0637324	1.58565	5.92351	0.0239194
2.18665	Il7	interleukin 7	0.135421	2.40797	3.83177	0.0636615
2.18633	Cdh3	cadherin 3	0.0064815	5.49363	13.8214	0.00126707
2.18606	1110032A03Rik	RIKEN cDNA 1110032A03 gene	0.00642449	3.08454	13.8644	0.00124975
2.18457	Laptm5	lysosomal-associated protein transmembrane 5	0.0099736	6.29184	12.1442	0.00220066
2.18233	9930111J21Rik1	RIKEN cDNA 9930111J21 gene 1	0.048639	5.10307	6.73622	0.0168538
2.18133	Exosc7	exosome component 7	0.00142954	3.78259	20.4688	0.000184048
2.17997	Nop10	NOP10 ribonucleoprotein	0.00153579	4.87267	20.1211	0.000201845
2.17978	Shc2	SHC (Src homology 2 domain containing) transforming protein 2	0.000232298	4.23442	30.2563	1.83309e-05
2.17926	Slc27a6	solute carrier family 27 (fatty acid transporter), member 6	0.00151724	4.26124	20.1904	0.000198155
2.17912	Dnmt3b	DNA methyltransferase 3B	0.00501383	2.59927	14.8674	0.000911575
2.17743	Hdhd3	haloacid dehalogenase-like hydrolase domain containing 3	0.189593	0.8992	2.9734	0.0992798
2.17654	Abcg4	ATP-binding cassette, sub-family G (WHITE), member 4	0.0827167	1.66901	5.18049	0.0333921
2.17513	Gpr153	G protein-coupled receptor 153	0.000814673	6.22887	23.3374	8.85903e-05
2.17417	Arsb	arylsulfatase B	0.00125292	5.48421	21.0983	0.000156055
2.1736	Glul	glutamate-ammonia ligase (glutamine synthetase)	0.000334298	7.84842	28.1176	2.90914e-05
2.17203	Plcd4	phospholipase C, delta 4	0.351873	0.677802	1.56597	0.224504
2.16986	Chac2	ChaC, cation transport regulator 2	0.00343895	3.60576	16.4644	0.0005626
2.16875	4930525G20Rik	RIKEN cDNA 4930525G20 gene	0.295312	0.811099	1.94971	0.177151
2.16847	Cst6	cystatin E/M	0.0683888	6.93463	5.72223	0.0261464
2.16702	Gpr17	G protein-coupled receptor 17	0.0340314	1.81415	7.86547	0.0105968
2.16539	Megf10	multiple EGF-like-domains 10	0.0521967	2.0547	6.53129	0.0183844
2.16484	Podn	podocan	0.0130421	5.44775	11.1516	0.00309825
2.16402	Prdm5	PR domain containing 5	0.000551273	3.35579	25.3248	5.49454e-05
2.16383	Drp2	dystrophin related protein 2	0.0153037	3.56311	10.587	0.0037849
2.16305	Pbx3	pre B cell leukemia homeobox 3	0.000667372	3.26387	24.3486	6.92833e-05
2.16296	Prc1	protein regulator of cytokinesis 1	0.00124792	5.29524	21.1221	0.000155094
2.16217	Slc41a2	solute carrier family 41, member 2	0.000483333	5.25651	26.0308	4.66124e-05
2.16165	Mief2	mitochondrial elongation factor 2	0.000262128	3.94361	29.5473	2.13155e-05
2.15911	Ctnnbip1	catenin beta interacting protein 1	0.0249393	4.41492	8.88318	0.00711376
2.15525	Krt222	keratin 222	0.21251	0.00963082	2.69867	0.115268
2.15462	Myh1	myosin, heavy polypeptide 1, skeletal muscle, adult	0.768883	5.18464	0.198954	0.660114
2.153	Ankrd10	ankyrin repeat domain 10	2.12792e-05	5.34766	47.3305	8.28674e-07
2.15255	Cldn23	claudin 23	0.144638	1.77392	3.65884	0.0694557
2.15242	Bbs9	Bardet-Biedl syndrome 9 (human)	0.00020329	3.77391	31.0536	1.55108e-05
2.15186	Fbxo5	F-box protein 5	0.000443024	2.90602	26.5411	4.14532e-05
2.15164	Bco1	beta-carotene oxygenase 1	0.444347	0.359954	1.08771	0.308795
2.14714	Hoxa9	homeobox A9	0.0619166	2.52361	6.0099	0.0230293
2.14706	Tmem241	transmembrane protein 241	0.00305785	3.42856	16.9703	0.00048512
2.14338	Prom1	prominin 1	0.195574	2.01638	2.90186	0.103178
2.13995	Rfc4	replication factor C (activator 1) 4	0.0163838	3.32929	10.3366	0.00414177
2.13981	Dnpep	aspartyl aminopeptidase	0.000175971	5.42604	32.0014	1.27611e-05
2.13864	Mansc1	MANSC domain containing 1	0.0064306	3.6116	13.856	0.00125311
2.13714	Snhg8	small nucleolar RNA host gene 8	0.0250298	2.12771	8.86978	0.00715038
2.13605	Phldb3	pleckstrin homology like domain, family B, member 3	0.000912925	3.72483	22.7304	0.00010297
2.13604	Apip	APAF1 interacting protein	0.0109155	3.25962	11.7982	0.00247602
2.13602	H2-T24	histocompatibility 2, T region locus 24	0.186569	3.62288	3.01055	0.097324
2.13594	Usp13	ubiquitin specific peptidase 13 (isopeptidase T-3)	0.0325851	4.9801	7.99929	0.0100457
2.13493	Rcl1	RNA terminal phosphate cyclase-like 1	0.00033228	3.60302	28.1558	2.88472e-05
2.12755	Diablo	diablo, IAP-binding mitochondrial protein	2.72526e-05	4.72415	45.3243	1.14083e-06
2.12679	Necab2	N-terminal EF-hand calcium binding protein 2	0.340401	-0.179425	1.63831	0.214466
2.1264	Ctxn1	cortexin 1	0.251226	1.19207	2.31298	0.143158
2.12278	St8sia1	ST8 alpha-N-acetyl-neuraminide alpha-2,8-sialyltransferase 1	0.077599	2.57137	5.36308	0.0307238
2.11959	Cma1	chymase 1, mast cell	0.0870869	4.22382	5.02622	0.0358512
2.11793	Dsc3	desmocollin 3	0.00116488	9.33006	21.4969	0.000140765
2.11668	9630033F20Rik	NA	0.00342992	3.3057	16.4872	0.000558828
2.11509	Mogat2	monoacylglycerol O-acyltransferase 2	0.340825	-0.444919	1.63508	0.214901
2.11405	Traf3ip1	TRAF3 interacting protein 1	0.00619422	2.82605	14.0123	0.00119218
2.11398	Efs	embryonal Fyn-associated substrate	8.54169e-05	4.99101	36.8565	4.95545e-06
2.11327	Cct6b	chaperonin containing Tcp1, subunit 6b (zeta)	0.320439	2.52234	1.77054	0.197532
2.11271	Pif1	PIF1 5'-to-3' DNA helicase	0.0697393	1.35349	5.66505	0.026821
2.11261	3110009E18Rik	RIKEN cDNA 3110009E18 gene	0.0928033	0.600789	4.85639	0.0387977
2.11192	Smoc1	SPARC related modular calcium binding 1	0.162266	1.1739	3.36123	0.08091
2.11191	BC022687	cDNA sequence BC022687	0.0673827	2.07221	5.76411	0.0256645
2.11158	Adck3	aarF domain containing kinase 3	0.11131	5.02862	4.35569	0.0492126
2.10988	Cnksr1	connector enhancer of kinase suppressor of Ras 1	0.00290215	3.26605	17.1912	0.000455031
2.10806	Crym	crystallin, mu	0.348693	2.61711	1.5857	0.221708
2.10784	Cdo1	cysteine dioxygenase 1, cytosolic	0.00566092	4.17975	14.3631	0.00106697
2.10773	Med28	mediator complex subunit 28	0.00013085	4.89897	33.9956	8.56264e-06
2.10687	Glb1	galactosidase, beta 1	0.00686569	4.89516	13.5922	0.00136389
2.10616	Fancg	Fanconi anemia, complementation group G	0.00415092	2.42876	15.6826	0.000710462
2.10561	Sepw1	selenoprotein W, muscle 1	0.000477935	5.31531	26.098	4.58947e-05
2.10103	Trpc6	transient receptor potential cation channel, subfamily C, member 6	0.0702866	2.59434	5.64044	0.0271173
2.10023	Pirb	paired Ig-like receptor B	0.0307083	5.76458	8.19499	0.00929609
2.09969	Elof1	ELF1 homolog, elongation factor 1	0.000887103	4.57345	22.8945	9.88447e-05
2.09864	Rpap2	RNA polymerase II associated protein 2	0.000464183	3.81031	26.259	4.42231e-05
2.09788	Cand2	cullin-associated and neddylation-dissociated 2 (putative)	0.0302976	4.14774	8.2407	0.0091301
2.09761	Pja1	praja ring finger 1, E3 ubiquitin protein ligase	3.88646e-05	5.57589	42.6088	1.78721e-06
2.09702	Cenpt	centromere protein T	0.00995876	2.19157	12.1505	0.00219602
2.09677	A930012L18Rik	RIKEN cDNA A930012L18 gene	0.14222	1.0389	3.70065	0.0680012
2.09646	Emilin3	elastin microfibril interfacer 3	0.0697881	0.662784	5.66308	0.0268445
2.09564	Clec4a2	C-type lectin domain family 4, member a2	0.0608775	4.17795	6.06557	0.0224755
2.09544	Timm8a2	translocase of inner mitochondrial membrane 8A2	0.311341	-1.04911	1.83381	0.190019
2.09531	Zfp365	zinc finger protein 365	0.00854858	1.95973	12.7417	0.0018013
2.09435	2010016I18Rik	RIKEN cDNA 2010016I18 gene	0.16307	1.00593	3.34932	0.0814118
2.09422	P3h1	prolyl 3-hydroxylase 1	0.000492125	6.15091	25.9417	4.75834e-05
2.09373	4831440E17Rik	RIKEN cDNA 4831440E17 gene	0.0350005	2.86111	7.77901	0.0109707
2.09301	Ctsf	cathepsin F	0.000276557	6.10044	29.2355	2.2793e-05
2.09256	Mks1	Meckel syndrome, type 1	0.16841	1.58102	3.2674	0.0849633
2.09115	Zfp874b	zinc finger protein 874b	0.00876806	4.20497	12.6401	0.00186316
2.08957	Man2c1os	mannosidase, alpha, class 2C, member 1, opposite strand	0.0789839	0.623865	5.31297	0.0314313
2.08944	Ndn	necdin	0.00466264	3.79722	15.175	0.000829135
2.08902	Atp6v1g1	ATPase, H+ transporting, lysosomal V1 subunit G1	0.0260873	4.10651	8.71998	0.00757443
2.08896	Zfp786	zinc finger protein 786	0.187359	0.294854	2.99994	0.0978779
2.0884	Neil3	nei like 3 (E. coli)	0.0630587	1.5085	5.95478	0.0235928
2.08824	Zfp428	zinc finger protein 428	0.0220747	1.25102	9.28455	0.00610741
2.08812	Gna15	guanine nucleotide binding protein, alpha 15	0.00361882	3.74051	16.2428	0.000600732
2.08467	Lpar1	lysophosphatidic acid receptor 1	0.00017494	6.12578	32.043	1.26535e-05
2.08377	Eda	ectodysplasin-A	0.0031709	3.11813	16.8235	0.000506324
2.08361	Erich5	glutamate rich 5	0.287475	0.0935638	2.007	0.171185
2.08102	Gnb5	guanine nucleotide binding protein (G protein), beta 5	0.00157744	3.7452	19.9781	0.000209704
2.08088	Tyms	thymidylate synthase	0.000180017	5.41692	31.8302	1.32154e-05
2.07952	Slc2a10	solute carrier family 2 (facilitated glucose transporter), member 10	0.0117665	3.82313	11.5116	0.00273296
2.07727	Txlnb	taxilin beta	0.288368	4.14124	2.00025	0.171875
2.07647	Adcy9	adenylate cyclase 9	0.00262087	5.28008	17.6722	0.000396381
2.07625	Rbmx2	RNA binding motif protein, X-linked 2	0.0826995	2.46947	5.18277	0.0333572
2.07272	Pola2	polymerase (DNA directed), alpha 2	0.00105963	3.35306	21.9586	0.000125082
2.07252	Tcn2	transcobalamin 2	0.000359182	6.53142	27.7022	3.18988e-05
2.07249	1700001O22Rik	RIKEN cDNA 1700001O22 gene	0.156304	0.875923	3.46213	0.0767984
2.0704	1700020L24Rik	RIKEN cDNA 1700020L24 gene	0.109285	0.65701	4.40318	0.0480994
2.07033	S100a10	S100 calcium binding protein A10 (calpactin)	0.0122002	6.31478	11.3852	0.00285548
2.06973	Gusb	glucuronidase, beta	0.000105768	6.06825	35.378	6.55052e-06
2.06941	Sult1a1	sulfotransferase family 1A, phenol-preferring, member 1	0.0102482	3.90635	12.0458	0.00227535
2.06918	Prss53	protease, serine 53	0.104683	1.72834	4.52414	0.0453905
2.06818	Cacna1s	calcium channel, voltage-dependent, L type, alpha 1S subunit	0.5374	5.10811	0.733954	0.40124
2.06605	Man1c1	mannosidase, alpha, class 1C, member 1	9.80641e-05	5.8182	35.8871	5.94532e-06
2.06602	Lrrc17	leucine rich repeat containing 17	0.00881479	6.79614	12.6177	0.00187711
2.06344	4930430F08Rik	RIKEN cDNA 4930430F08 gene	0.00121531	3.78779	21.265	0.000149449
2.06314	Agmo	alkylglycerol monooxygenase	0.0361068	2.48121	7.67676	0.011432
2.06251	Hpcal1	hippocalcin-like 1	0.000210703	4.5171	30.848	1.61895e-05
2.06033	Rnf141	ring finger protein 141	0.00322817	4.27128	16.748	0.000517622
2.05992	Tcea2	transcription elongation factor A (SII), 2	0.0568717	1.06136	6.27743	0.0205001
2.05907	Nanp	N-acetylneuraminic acid phosphatase	0.00705523	3.03923	13.4887	0.00141027
2.05701	Elp4	elongator acetyltransferase complex subunit 4	0.000213024	3.51983	30.7733	1.64439e-05
2.05669	Tmem141	transmembrane protein 141	0.00666471	3.13491	13.7061	0.0013148
2.05441	Gns	glucosamine (N-acetyl)-6-sulfatase	3.95318e-05	7.62108	42.4909	1.82319e-06
2.05202	Oma1	OMA1 zinc metallopeptidase	0.00091601	3.49297	22.7069	0.000103577
2.05177	Smpdl3b	sphingomyelin phosphodiesterase, acid-like 3B	0.00284186	3.09343	17.2899	0.000442259
2.05172	Cmtm6	CKLF-like MARVEL transmembrane domain containing 6	5.66282e-05	6.68022	39.7857	2.9117e-06
2.05102	Zwint	ZW10 interactor	0.00258332	4.54782	17.7425	0.000388528
2.04994	Chid1	chitinase domain containing 1	6.34039e-05	5.60652	38.9363	3.38774e-06
2.04897	Pomt1	protein-O-mannosyltransferase 1	0.000180699	3.80375	31.8016	1.32929e-05
2.04789	Serpinb6a	serine (or cysteine) peptidase inhibitor, clade B, member 6a	0.0178191	7.93275	10.0102	0.00466428
2.04755	Naprt	nicotinate phosphoribosyltransferase	2.63778e-05	4.12829	45.5877	1.09333e-06
2.04672	Btbd8	BTB (POZ) domain containing 8	0.0619318	1.86939	6.00849	0.0230435
2.04609	Cttnbp2	cortactin binding protein 2	0.0169921	3.90348	10.1986	0.00435431
2.04547	Rai2	retinoic acid induced 2	0.0817065	1.50953	5.21622	0.03285
2.04515	Zfp551	zinc fingr protein 551	0.0107022	2.30029	11.8761	0.00241086
2.04514	Bod1	biorientation of chromosomes in cell division 1	0.000168018	5.21587	32.2945	1.20227e-05
2.04505	Tmco4	transmembrane and coiled-coil domains 4	0.00245156	3.41855	17.963	0.000364983
2.04502	Gm14827	predicted gene 14827	0.313175	0.880726	1.82106	0.191504
2.04442	Psmd9	proteasome (prosome, macropain) 26S subunit, non-ATPase, 9	0.000111146	4.12483	35.0165	7.02113e-06
2.04392	Dpm3	dolichyl-phosphate mannosyltransferase polypeptide 3	0.00421231	3.39672	15.6089	0.00072647
2.04317	Pkib	protein kinase inhibitor beta, cAMP dependent, testis specific	0.0105166	4.00926	11.9454	0.00235445
2.04241	Ablim3	actin binding LIM protein family, member 3	0.00245205	3.6585	17.9571	0.000365583
2.04148	Gsg2	germ cell-specific gene 2	0.0628046	0.997124	5.96481	0.0234891
2.04093	Cyp26b1	cytochrome P450, family 26, subfamily b, polypeptide 1	0.0118967	5.36963	11.4713	0.00277137
2.03885	6030419C18Rik	RIKEN cDNA 6030419C18 gene	0.0549213	2.9104	6.38069	0.0196083
2.03828	Zfp874a	zinc finger protein 874a	0.00876806	2.52708	12.6395	0.00186354
2.03486	Prss27	protease, serine 27	0.305574	2.59615	1.87645	0.185155
2.03449	Tmem129	transmembrane protein 129	1.50356e-05	4.31246	50.2506	5.29162e-07
2.03374	Pfn2	profilin 2	0.000927262	5.18762	22.6411	0.000105295
2.03363	Car5b	carbonic anhydrase 5b, mitochondrial	0.00224025	5.74612	18.3581	0.000326614
2.0333	Dus4l	dihydrouridine synthase 4-like (S. cerevisiae)	0.0203398	1.82346	9.56806	0.00549179
2.03235	Lpcat1	lysophosphatidylcholine acyltransferase 1	0.002929	3.62547	17.1503	0.00046045
2.03035	Rilp	Rab interacting lysosomal protein	0.00804258	2.4432	12.9836	0.00166291
2.02955	Nostrin	nitric oxide synthase trafficker	0.0570613	2.68518	6.26752	0.020588
2.02906	Ube2ql1	ubiquitin-conjugating enzyme E2Q family-like 1	0.429541	0.60106	1.15479	0.294696
2.02898	Hsf2bp	heat shock transcription factor 2 binding protein	0.191033	-0.00349361	2.95565	0.100231
2.02861	Yipf2	Yip1 domain family, member 2	1.32083e-05	4.87038	51.4279	4.43967e-07
2.02703	Speg	SPEG complex locus	0.0595387	4.50579	6.1346	0.0218093
2.02674	Clec4g	C-type lectin domain family 4, member g	0.690151	1.52853	0.345244	0.56306
2.02669	4833420G17Rik	RIKEN cDNA 4833420G17 gene	0.0013757	3.44393	20.647	0.000175603
2.02557	Scn2b	sodium channel, voltage-gated, type II, beta	0.0296343	2.86138	8.31447	0.00886911
2.0247	Epb4.1l4b	NA	0.00728631	3.53933	13.3652	0.00146788
2.02276	Plekha4	pleckstrin homology domain containing, family A (phosphoinositide binding specific) member 4	0.0562367	2.65412	6.31142	0.0202016
2.02266	Mtfp1	mitochondrial fission process 1	0.0406648	1.15422	7.29647	0.0133471
2.02216	Esr1	estrogen receptor 1 (alpha)	0.0316251	4.55199	8.09488	0.00967144
2.02005	Fsd1l	fibronectin type III and SPRY domain containing 1-like	0.00506397	4.7758	14.8231	0.000924171
2.01872	Tusc3	tumor suppressor candidate 3	0.000666825	5.10238	24.3584	6.9121e-05
2.01839	Rny1	RNA, Y1 small cytoplasmic, Ro-associated	0.332887	5.42285	1.68629	0.208119
2.01755	Psmb8	proteasome (prosome, macropain) subunit, beta type 8 (large multifunctional peptidase 7)	0.127891	5.69008	3.98596	0.0589588
2.01752	Zfp354c	zinc finger protein 354C	0.000178945	5.73849	31.871	1.31057e-05
2.01749	Fbll1	fibrillarin-like 1	0.307298	-1.38382	1.86289	0.186685
2.01653	Card10	caspase recruitment domain family, member 10	0.00696863	3.43237	13.5397	0.00138721
2.01607	Apobr	apolipoprotein B receptor	0.16985	2.56537	3.24633	0.0859057
2.01426	Cope	coatomer protein complex, subunit epsilon	0.00029013	6.35993	28.9503	2.42438e-05
2.01223	C1qtnf6	C1q and tumor necrosis factor related protein 6	0.0108787	6.62382	11.8134	0.00246315
2.01208	Cd5l	CD5 antigen-like	0.767245	2.17504	0.201715	0.657924
2.012	Cyp27a1	cytochrome P450, family 27, subfamily a, polypeptide 1	0.0246451	3.74912	8.92282	0.00700661
2.01105	Cd68	CD68 antigen	0.0443591	5.17682	7.02761	0.0149165
2.01075	Sfxn1	sideroflexin 1	0.000114037	5.16565	34.8665	7.22726e-06
2.00989	Uap1l1	UDP-N-acteylglucosamine pyrophosphorylase 1-like 1	0.017658	3.92424	10.0559	0.00458686
2.00877	Mmab	methylmalonic aciduria (cobalamin deficiency) cblB type homolog (human)	0.00609843	2.65677	14.076	0.00116829
2.00869	Ptpn21	protein tyrosine phosphatase, non-receptor type 21	0.000158925	4.97489	32.658	1.11712e-05
2.00773	Tmem154	transmembrane protein 154	0.000992315	5.01039	22.2949	0.000114865
2.00745	Chd1l	chromodomain helicase DNA binding protein 1-like	0.00132077	3.87811	20.8499	0.000166503
2.00716	Des	desmin	0.307299	7.38105	1.8627	0.186707
2.00668	Kcnn3	potassium intermediate/small conductance calcium-activated channel, subfamily N, member 3	0.104472	2.07785	4.53036	0.045256
2.00567	Josd2	Josephin domain containing 2	0.00321394	3.78427	16.7694	0.000514389
2.00532	Alpk2	alpha-kinase 2	0.302915	2.65879	1.89501	0.183086
2.00503	Tnfrsf12a	tumor necrosis factor receptor superfamily, member 12a	0.0465637	4.43502	6.87692	0.0158854
2.00448	Zfp867	zinc finger protein 867	0.00143861	3.92691	20.4369	0.000185611
2.00415	Ripply3	ripply transcriptional repressor 3	0.0915372	1.25305	4.89569	0.0380923
2.00365	Tmem192	transmembrane protein 192	0.00320995	2.48128	16.7757	0.000513441
2.00267	Scly	selenocysteine lyase	0.0244519	3.16503	8.9478	0.00694002
2.00257	Twsg1	twisted gastrulation BMP signaling modulator 1	3.21026e-05	7.20849	44.0471	1.40565e-06
2.0017	Narf	nuclear prelamin A recognition factor	4.04068e-05	6.0232	42.3088	1.88036e-06
2.0006	Siae	sialic acid acetylesterase	0.00439801	4.45031	15.4134	0.000770892
1.99936	Sertad3	SERTA domain containing 3	0.00989758	3.65475	12.1714	0.00218049
1.99927	Lce1f	late cornified envelope 1F	0.356581	2.60508	1.53872	0.22844
1.99911	1700034H15Rik	RIKEN cDNA 1700034H15 gene	0.374658	0.410826	1.43553	0.244163
1.99818	Ttll3	tubulin tyrosine ligase-like family, member 3	0.0181028	3.14972	9.95782	0.00475465
1.99787	Msrb2	methionine sulfoxide reductase B2	0.0230873	2.64289	9.14495	0.00643834
1.99667	Hoxb7	homeobox B7	0.0237788	2.04597	9.04334	0.00669168
1.99549	Ripk3	receptor-interacting serine-threonine kinase 3	0.0138092	4.04961	10.9477	0.0033289
1.9946	Mettl21b	methyltransferase like 21B	0.105339	1.56606	4.50676	0.0457687
1.99444	Ccl27a	chemokine (C-C motif) ligand 27A	0.142614	3.07093	3.69268	0.0682757
1.9943	Nupr1	nuclear protein transcription regulator 1	0.004697	5.56587	15.1385	0.000838474
1.99407	Rad51	RAD51 recombinase	0.0851895	2.66994	5.08769	0.0348476
1.99378	Ctso	cathepsin O	0.00287011	4.09107	17.2449	0.000448036
1.99336	Fanca	Fanconi anemia, complementation group A	0.0696676	2.68295	5.66896	0.0267742
1.99242	Rab3il1	RAB3A interacting protein (rabin3)-like 1	0.00264987	5.74664	17.6228	0.000401998
1.99234	Asrgl1	asparaginase like 1	0.00116925	2.98983	21.4775	0.000141472
1.99047	Tpra1	transmembrane protein, adipocyte asscociated 1	0.00237756	4.52325	18.101	0.000351045
1.99012	Lipt2	lipoyl(octanoyl) transferase 2 (putative)	0.0835684	2.01166	5.14666	0.0339146
1.99011	Ldoc1l	leucine zipper, down-regulated in cancer 1-like	0.0539421	2.52096	6.43568	0.0191511
1.9898	Pglyrp4	peptidoglycan recognition protein 4	0.0994546	4.09304	4.66491	0.0424535
1.98804	Trmt2b	TRM2 tRNA methyltransferase 2B	0.000163965	3.67636	32.4543	1.164e-05
1.98612	Lrr1	leucine rich repeat protein 1	0.144488	0.0955634	3.66218	0.0693384
1.98598	Hfe2	hemochromatosis type 2 (juvenile)	0.51575	2.87013	0.807127	0.379119
1.98546	Pdss2	prenyl (solanesyl) diphosphate synthase, subunit 2	0.0107329	3.18727	11.8643	0.00242058
1.98524	3110052M02Rik	RIKEN cDNA 3110052M02 gene	0.000923597	4.05014	22.6652	0.000104661
1.98464	Nenf	neuron derived neurotrophic factor	1.94821e-05	5.05257	48.1211	7.32519e-07
1.9839	Eif4ebp1	eukaryotic translation initiation factor 4E binding protein 1	0.00418881	4.89836	15.6406	0.000719538
1.98323	Odc1	ornithine decarboxylase, structural 1	0.00929473	6.88175	12.4131	0.00200998
1.9825	Neil1	nei endonuclease VIII-like 1 (E. coli)	0.0605662	1.57465	6.08244	0.0223106
1.98237	Col5a2	collagen, type V, alpha 2	0.00448447	10.9133	15.3311	0.000790471
1.98231	Hint2	histidine triad nucleotide binding protein 2	0.00809347	2.81293	12.9494	0.00168178
1.98121	Layn	layilin	0.00045015	3.98522	26.4465	4.23601e-05
1.98057	Rps15	ribosomal protein S15	0.010453	5.90801	11.9677	0.00233662
1.98038	Henmt1	HEN1 methyltransferase homolog 1 (Arabidopsis)	0.220339	-0.396547	2.61364	0.120817
1.98011	Snhg18	small nucleolar RNA host gene 18	0.0113671	3.49265	11.6457	0.00260925
1.97992	Vrk1	vaccinia related kinase 1	0.00525251	4.23996	14.6742	0.000967966
1.97989	Pdk2	pyruvate dehydrogenase kinase, isoenzyme 2	0.0101315	4.13601	12.0896	0.00224177
1.97982	Lppr3	NA	0.0193246	2.87828	9.73279	0.00516584
1.9795	Lsamp	limbic system-associated membrane protein	0.496504	-0.01034	0.875816	0.359949
1.9789	Prss36	protease, serine 36	0.0426892	1.00081	7.14984	0.0141789
1.97773	AI429214	expressed sequence AI429214	0.0321834	2.02141	8.03778	0.00989307
1.97742	Pmp2	peripheral myelin protein 2	0.480615	-0.246149	0.935654	0.344366
1.97733	Dact2	dishevelled-binding antagonist of beta-catenin 2	0.428826	2.62093	1.15778	0.294088
1.97719	Pid1	phosphotyrosine interaction domain containing 1	0.0671149	5.05935	5.77879	0.0254979
1.97696	Casq2	calsequestrin 2	0.154138	3.80627	3.495	0.0755115
1.97674	6030443J06Rik	RIKEN cDNA 6030443J06 gene	0.135627	1.82157	3.82728	0.0638049
1.97642	Anln	anillin, actin binding protein	0.00210145	5.67292	18.6483	0.000301255
1.97522	Corin	corin	0.117294	1.3504	4.21588	0.0526644
1.97485	Arhgap15	Rho GTPase activating protein 15	0.0723652	3.269	5.55978	0.0281144
1.97483	H2-T3	histocompatibility 2, T region locus 3	0.287549	1.23246	2.00638	0.171248
1.9737	Pcdha12	protocadherin alpha 12	0.326326	-0.365015	1.7317	0.202327
1.97339	Pigg	phosphatidylinositol glycan anchor biosynthesis, class G	0.000989282	4.03469	22.3093	0.000114446
1.97252	Ocln	occludin	0.0614571	4.16953	6.03558	0.022772
1.97191	Trp53i13	transformation related protein 53 inducible protein 13	0.00177422	3.51067	19.4269	0.000243302
1.97172	Oip5	Opa interacting protein 5	0.0376087	1.35469	7.54529	0.0120571
1.9713	Fermt1	fermitin family member 1	0.00281884	4.4204	17.3336	0.000436738
1.97049	Anxa8	annexin A8	0.0202511	7.68259	9.58183	0.00546368
1.96946	Dnajc10	DnaJ heat shock protein family (Hsp40) member C10	2.12792e-05	7.41225	47.2931	8.33555e-07
1.96901	Reck	reversion-inducing-cysteine-rich protein with kazal motifs	0.00427674	5.04089	15.5339	0.000743168
1.96888	Hspb8	heat shock protein 8	0.00314675	6.37331	16.8526	0.000502035
1.9687	E130102H24Rik	RIKEN cDNA E130102H24 gene	0.0604124	1.88375	6.09041	0.0222332
1.96793	Snora44	small nucleolar RNA, H/ACA box 44	0.653081	4.5109	0.423695	0.522132
1.96789	As3mt	arsenic (+3 oxidation state) methyltransferase	0.00866247	3.30277	12.6904	0.00183224
1.96741	Mybl2	myeloblastosis oncogene-like 2	0.0535706	1.83548	6.45453	0.0189972
1.96738	4833417C18Rik	RIKEN cDNA 4833417C18 gene	0.159435	0.531311	3.40964	0.0789064
1.96729	Ly96	lymphocyte antigen 96	0.0834442	2.3645	5.15255	0.033823
1.96715	Arhgap28	Rho GTPase activating protein 28	0.00220796	4.71054	18.4222	0.000320818
1.96693	Cd63	CD63 antigen	0.0170857	6.33269	10.1762	0.00439003
1.96633	9330020H09Rik	RIKEN cDNA 9330020H09 gene	0.260924	-0.0667233	2.22752	0.150388
1.96592	E030013I19Rik	RIKEN cDNA E030013I19 gene	0.380509	-0.169889	1.40197	0.249575
1.96566	Top1mt	DNA topoisomerase 1, mitochondrial	5.42124e-05	3.46155	40.1168	2.7464e-06
1.96562	Ccdc141	coiled-coil domain containing 141	0.0311865	3.20063	8.1404	0.00949872
1.96294	Elmod1	ELMO/CED-12 domain containing 1	0.0293195	4.02957	8.34933	0.00874868
1.96242	Arhgef10	Rho guanine nucleotide exchange factor (GEF) 10	0.000589705	6.00628	24.9896	5.9465e-05
1.96148	Zbp1	Z-DNA binding protein 1	0.457735	2.58787	1.03033	0.321591
1.96131	9430076C15Rik	RIKEN cDNA 9430076C15 gene	0.208046	0.961743	2.75285	0.111888
1.96076	Fam19a5	family with sequence similarity 19, member A5	0.193292	0.852498	2.92797	0.101735
1.96065	Rhot2	ras homolog family member T2	5.97766e-05	4.26704	39.3547	3.14332e-06
1.96037	Bckdk	branched chain ketoacid dehydrogenase kinase	5.97766e-05	5.40386	39.3645	3.13788e-06
1.95916	Hdgf	hepatoma-derived growth factor	2.34043e-06	6.80133	68.2258	4.77802e-08
1.95631	Wbp5	WW domain binding protein 5	0.00160611	6.3682	19.8858	0.000214956
1.95581	Med4	mediator complex subunit 4	0.0009364	3.57282	22.5922	0.000106591
1.95575	Ptchd3	patched domain containing 3	0.546568	0.930927	0.705704	0.410302
1.95564	Sigirr	single immunoglobulin and toll-interleukin 1 receptor (TIR) domain	0.0444633	2.05821	7.0205	0.0149607
1.95537	E430018J23Rik	RIKEN cDNA E430018J23 gene	0.461413	0.272415	1.01585	0.324937
1.95536	Tmem219	transmembrane protein 219	0.00206202	3.88514	18.7315	0.000294393
1.95519	Trim67	tripartite motif-containing 67	0.366162	-0.439848	1.48298	0.236767
1.95489	Paip2b	poly(A) binding protein interacting protein 2B	5.61406e-06	5.06095	59.2513	1.48185e-07
1.95396	A530072M11Rik	RIKEN cDNA gene A530072M11	0.376991	0.304352	1.42211	0.246309
1.95169	Yif1b	Yip1 interacting factor homolog B (S. cerevisiae)	0.00018869	4.25859	31.542	1.40208e-05
1.9516	Mertk	c-mer proto-oncogene tyrosine kinase	0.00130228	6.07445	20.9163	0.000163636
1.95119	Colec12	collectin sub-family member 12	7.96816e-05	7.89169	37.3345	4.53508e-06
1.95085	B230118H07Rik	RIKEN cDNA B230118H07 gene	0.00204365	3.67185	18.7761	0.000290786
1.95006	Lce3e	late cornified envelope 3E	0.789562	1.18754	0.166183	0.687638
1.94978	Ramp3	receptor (calcitonin) activity modifying protein 3	0.131343	2.11136	3.91515	0.0610673
1.9493	Ctsz	cathepsin Z	0.00947384	6.6798	12.3402	0.00205979
1.94918	Rab23	RAB23, member RAS oncogene family	0.0308351	4.79702	8.1788	0.00935567
1.94889	Tuba1b	tubulin, alpha 1B	0.00043376	7.48026	26.6603	4.03407e-05
1.94872	Prdx4	peroxiredoxin 4	0.00671728	5.66027	13.6773	0.00132702
1.94871	Adsl	adenylosuccinate lyase	7.22832e-06	5.08028	56.7567	2.07688e-07
1.94836	Mtg1	mitochondrial ribosome-associated GTPase 1	0.0124764	2.95372	11.3041	0.00293729
1.9477	Capn5	calpain 5	0.000939505	4.56242	22.5766	0.000107009
1.94686	Rab30	RAB30, member RAS oncogene family	0.000196279	4.55849	31.2973	1.47466e-05
1.94601	Bmp7	bone morphogenetic protein 7	0.0103818	4.68392	11.9932	0.00231641
1.94351	Gemin2	gem (nuclear organelle) associated protein 2	0.0542874	2.84955	6.41583	0.0193147
1.94298	Pde4c	phosphodiesterase 4C, cAMP specific	0.0772374	1.37629	5.37529	0.0305541
1.9426	Lyrm9	LYR motif containing 9	0.00120995	4.27754	21.2951	0.000148291
1.94223	Cep44	centrosomal protein 44	0.00400258	3.28128	15.8221	0.00068122
1.94099	Pir	pirin	0.037034	1.2576	7.59811	0.0118015
1.94079	Msh5	mutS homolog 5	0.344119	1.23978	1.61321	0.217884
1.93899	Ift80	intraflagellar transport 80	0.00127647	4.60823	21.012	0.000159602
1.93844	Tmem37	transmembrane protein 37	0.0633553	3.03549	5.94117	0.0237343
1.93829	Rnh1	ribonuclease/angiogenin inhibitor 1	2.87458e-05	7.26802	44.8363	1.23496e-06
1.93759	Pgls	6-phosphogluconolactonase	0.00114935	5.14902	21.558	0.000138573
1.93745	Chrd	chordin	0.011723	2.94305	11.524	0.00272123
1.9374	Bloc1s1	biogenesis of lysosomal organelles complex-1, subunit 1	0.00233736	5.38959	18.1716	0.000344145
1.93691	Lgals7	lectin, galactose binding, soluble 7	0.0499247	5.70972	6.65955	0.0174091
1.9363	Pdia4	protein disulfide isomerase associated 4	0.000297853	7.27174	28.7905	2.51009e-05
1.93573	Slc46a1	solute carrier family 46, member 1	0.0138087	3.16383	10.9486	0.00332783
1.93285	Nudt17	nudix (nucleoside diphosphate linked moiety X)-type motif 17	0.0833045	1.43488	5.16057	0.0336986
1.93254	Sox21	SRY (sex determining region Y)-box 21	0.0397477	3.59304	7.36899	0.012956
1.93221	Mlph	melanophilin	0.0596508	1.11886	6.12714	0.0218802
1.93196	Kdelr2	KDEL (Lys-Asp-Glu-Leu) endoplasmic reticulum protein retention receptor 2	6.85385e-05	6.81821	38.3602	3.75887e-06
1.93166	Gm1527	predicted gene 1527	0.277754	-0.940499	2.08504	0.163448
1.93132	Prr5	proline rich 5 (renal)	0.020745	2.8789	9.50225	0.0056283
1.93018	Bag1	BCL2-associated athanogene 1	6.48291e-05	6.70591	38.7509	3.50259e-06
1.93017	Fam154b	NA	0.161932	0.708371	3.36652	0.0806879
1.92854	Rab11fip5	RAB11 family interacting protein 5 (class I)	0.00174636	5.89124	19.513	0.000237681
1.92827	Atp1b1	ATPase, Na+/K+ transporting, beta 1 polypeptide	0.0190946	5.26806	9.77628	0.0050834
1.92776	Neurl1a	neuralized E3 ubiquitin protein ligase 1A	0.0852221	3.22091	5.08541	0.0348844
1.92662	Pde6d	phosphodiesterase 6D, cGMP-specific, rod, delta	0.00329917	3.18115	16.65	0.000532702
1.92645	Pcyox1l	prenylcysteine oxidase 1 like	0.0999628	2.11923	4.6504	0.042746
1.92552	Sod1	superoxide dismutase 1, soluble	0.00353501	6.01634	16.3428	0.000583175
1.92528	Trmt61b	tRNA methyltransferase 61B	0.199263	0.713538	2.85762	0.105678
1.92478	Copz2	coatomer protein complex, subunit zeta 2	0.0014394	5.40078	20.4308	0.000185911
1.92477	Nans	N-acetylneuraminic acid synthase (sialic acid synthase)	0.000607644	5.13196	24.8368	6.16584e-05
1.92412	Tpcn1	two pore channel 1	2.87458e-05	5.37761	44.8441	1.23338e-06
1.92327	Camk2a	calcium/calmodulin-dependent protein kinase II alpha	0.38073	3.13864	1.40093	0.249746
1.92258	Tnfrsf25	tumor necrosis factor receptor superfamily, member 25	0.143601	1.45298	3.67638	0.0688411
1.92253	Swi5	SWI5 recombination repair homolog (yeast)	0.00406612	4.17173	15.7644	0.000693151
1.92188	Fbln2	fibulin 2	0.0303788	9.147	8.23274	0.00915876
1.92115	Cisd1	CDGSH iron sulfur domain 1	8.87862e-05	4.94102	36.5987	5.19974e-06
1.92115	Il6ra	interleukin 6 receptor, alpha	0.0168289	5.13063	10.2341	0.00429861
1.92106	Cr1l	complement component (3b/4b) receptor 1-like	0.000229752	6.10595	30.3126	1.81142e-05
1.92068	Mrpl30	mitochondrial ribosomal protein L30	0.00124575	4.67807	21.131	0.000154734
1.92052	Apba1	amyloid beta (A4) precursor protein binding, family A, member 1	0.00507368	4.54323	14.8158	0.000926292
1.92036	Myom1	myomesin 1	0.359332	6.05297	1.52319	0.23072
1.92028	Vegfc	vascular endothelial growth factor C	0.0346372	3.47116	7.81135	0.0108292
1.91845	Yae1d1	Yae1 domain containing 1	0.000433064	4.54115	26.6706	4.02462e-05
1.91827	Zfp788	zinc finger protein 788	0.231121	0.634376	2.50448	0.128413
1.91756	Mxra7	matrix-remodelling associated 7	0.00133001	4.61058	20.8149	0.000168034
1.91593	Tlr3	toll-like receptor 3	0.0843535	2.95006	5.11861	0.0343549
1.91562	Hmga2	high mobility group AT-hook 2	0.218664	0.7874	2.63374	0.119478
1.91523	Ifi30	interferon gamma inducible protein 30	0.00650869	6.12635	13.8028	0.00127463
1.91336	Osr2	odd-skipped related 2	0.0401822	3.40193	7.33526	0.0131363
1.9124	Ints10	integrator complex subunit 10	0.000509411	5.11239	25.7488	4.97618e-05
1.91129	Loxl1	lysyl oxidase-like 1	0.0280812	7.36176	8.48701	0.00829041
1.91102	Adamtsl1	ADAMTS-like 1	0.0160901	5.69441	10.4031	0.00404353
1.91052	Ankrd29	ankyrin repeat domain 29	0.0299079	3.03321	8.28348	0.00897771
1.90922	Zw10	zw10 kinetochore protein	2.72352e-05	4.47109	45.3384	1.13823e-06
1.90856	Ppapdc3	NA	0.0399821	3.01417	7.35155	0.0130489
1.90846	Abcc4	ATP-binding cassette, sub-family C (CFTR/MRP), member 4	0.00276275	5.59668	17.4283	0.00042501
1.90828	Igsf9b	immunoglobulin superfamily, member 9B	0.0425921	1.37979	7.15785	0.014132
1.90815	Wfdc17	WAP four-disulfide core domain 17	0.443878	4.57303	1.09022	0.308251
1.90771	D3Ertd751e	DNA segment, Chr 3, ERATO Doi 751, expressed	0.0405472	3.03085	7.30657	0.0132918
1.90673	Stmn1	stathmin 1	0.02094	5.10711	9.45968	0.00571863
1.90551	Fads1	fatty acid desaturase 1	0.00167411	5.8124	19.7069	0.000225546
1.90521	Lamp1	lysosomal-associated membrane protein 1	7.28069e-06	9.30714	56.6523	2.10694e-07
1.90486	Apoc1	apolipoprotein C-I	0.27677	4.17792	2.09463	0.162527
1.90304	Rbbp8	retinoblastoma binding protein 8	0.00114425	5.45996	21.5792	0.000137819
1.90286	Ociad2	OCIA domain containing 2	0.019211	4.21351	9.75426	0.00512495
1.90256	Klrg2	killer cell lectin-like receptor subfamily G, member 2	0.0191228	3.18467	9.77019	0.00509485
1.90252	Phykpl	5-phosphohydroxy-L-lysine phospholyase	0.00494373	3.42474	14.9203	0.00089679
1.9025	Slc26a9	solute carrier family 26, member 9	0.320903	1.96648	1.76602	0.198083
1.90199	Cdc25c	cell division cycle 25C	0.198756	0.538562	2.86397	0.105315
1.90153	Vamp5	vesicle-associated membrane protein 5	0.0114604	3.40416	11.615	0.00263696
1.9013	Mrps18a	mitochondrial ribosomal protein S18A	0.00281839	4.20608	17.3357	0.000436474
1.90121	Ugdh	UDP-glucose dehydrogenase	0.021605	6.31067	9.35626	0.00594479
1.90065	Cyp2d26	cytochrome P450, family 2, subfamily d, polypeptide 26	0.360769	-0.100317	1.51397	0.23209
1.89926	Lyrm2	LYR motif containing 2	0.00133689	3.64258	20.7848	0.000169362
1.89925	Ankrd6	ankyrin repeat domain 6	0.0201897	2.4353	9.59204	0.00544294
1.89883	Limk1	LIM-domain containing, protein kinase	0.000707488	4.43803	24.05	7.44545e-05
1.89881	Kantr	Kdm5c adjacent non-coding transcript	0.0935175	2.42304	4.83544	0.0391799
1.89784	Vps72	vacuolar protein sorting 72 (yeast)	0.0027294	3.79157	17.4926	0.000417252
1.89761	Kif11	kinesin family member 11	0.00476106	5.36539	15.0867	0.000851935
1.89701	Rpn2	ribophorin II	2.85636e-06	7.69329	66.1666	6.12969e-08
1.89643	Opn3	opsin 3	0.0298189	1.67274	8.2935	0.00894245
1.8964	Tnfrsf19	tumor necrosis factor receptor superfamily, member 19	0.0158647	4.78758	10.4514	0.00397381
1.89631	A930005H10Rik	RIKEN cDNA A930005H10 gene	0.136879	1.10701	3.80197	0.0646194
1.8956	Hsdl1	hydroxysteroid dehydrogenase like 1	3.3724e-05	5.28649	43.721	1.4836e-06
1.89451	Zfp712	zinc finger protein 712	0.00972337	2.59861	12.2397	0.00213075
1.89435	Ciao1	cytosolic iron-sulfur protein assembly 1	0.000696778	5.0515	24.1375	7.28964e-05
1.89289	Bbs2	Bardet-Biedl syndrome 2 (human)	0.00597649	4.18905	14.1517	0.00114058
1.89273	Scrn3	secernin 3	0.00394957	3.77834	15.8853	0.000668397
1.89255	Actr3b	ARP3 actin-related protein 3B	0.166055	0.887205	3.30237	0.0834259
1.89147	Chst12	carbohydrate sulfotransferase 12	0.00272356	4.19337	17.5032	0.000415985
1.89132	Emr1	NA	0.146406	5.69015	3.62591	0.0706267
1.89075	Man2b2	mannosidase 2, alpha B2	0.00137092	6.62875	20.6664	0.000174711
1.89074	Ttc23	tetratricopeptide repeat domain 23	0.000287209	4.24071	29.0223	2.38683e-05
1.89059	Fzd3	frizzled class receptor 3	0.00375635	5.67953	16.0898	0.000628727
1.89049	Pmm2	phosphomannomutase 2	0.00106207	4.98335	21.9433	0.000125568
1.8887	Ddb2	damage specific DNA binding protein 2	0.00383801	3.17661	16.0041	0.000645032
1.88845	Mug1	murinoglobulin 1	0.599807	0.776689	0.553961	0.464921
1.88804	Iqgap2	IQ motif containing GTPase activating protein 2	0.00795498	5.76399	13.025	0.00164043
1.88714	Cables2	CDK5 and Abl enzyme substrate 2	0.000127816	4.23009	34.1368	8.32895e-06
1.88631	Ift46	intraflagellar transport 46	0.000429614	5.21876	26.7138	3.9852e-05
1.88609	Ppp1r26	protein phosphatase 1, regulatory subunit 26	0.147461	2.32784	3.60611	0.0713414
1.88512	Fam46a	family with sequence similarity 46, member A	0.0108634	7.0187	11.8201	0.00245748
1.885	Ugp2	UDP-glucose pyrophosphorylase 2	0.000871246	7.41268	22.9996	9.62994e-05
1.88491	Pla2g12a	phospholipase A2, group XIIA	0.0124325	3.44952	11.3159	0.00292524
1.88471	Sulf1	sulfatase 1	0.00894629	6.47832	12.5559	0.00191618
1.88464	Zmym1	zinc finger, MYM domain containing 1	0.010308	3.33723	12.0232	0.00229292
1.8837	Tmem102	transmembrane protein 102	0.0406648	2.66654	7.29679	0.0133454
1.88266	Itga11	integrin alpha 11	0.142338	5.28017	3.69844	0.0680773
1.88195	Adamts6	a disintegrin-like and metallopeptidase (reprolysin type) with thrombospondin type 1 motif, 6	0.0765154	3.90029	5.40525	0.0301423
1.88148	Rnf152	ring finger protein 152	0.032727	4.27287	7.98389	0.0101074
1.88051	Cd300lg	CD300 antigen like family member G	0.0165548	3.30111	10.2969	0.00420178
1.87985	Ptrhd1	peptidyl-tRNA hydrolase domain containing 1	0.0539421	2.8414	6.43576	0.0191505
1.87964	Arl3	ADP-ribosylation factor-like 3	0.00508667	3.73874	14.8027	0.000930062
1.87893	Foxo6	forkhead box O6	0.306231	0.747945	1.87157	0.185704
1.87724	Tbc1d4	TBC1 domain family, member 4	0.0529414	5.80052	6.48715	0.018734
1.87702	Gm15987	predicted gene 15987	0.310842	0.313911	1.83718	0.189629
1.87689	Hn1	hematological and neurological expressed sequence 1	0.00039809	5.91888	27.1243	3.63119e-05
1.87662	Dtnb	dystrobrevin, beta	0.00479857	3.59115	15.0527	0.000860893
1.87628	Snx6	sorting nexin 6	0.00021951	6.94976	30.5794	1.71256e-05
1.87614	Mars	methionine-tRNA synthetase	9.43869e-05	5.7375	36.1617	5.64453e-06
1.87585	Atp10b	ATPase, class V, type 10B	0.0169598	5.03918	10.2053	0.00434371
1.87583	Ap2a2	adaptor-related protein complex 2, alpha 2 subunit	0.00037395	7.89468	27.4668	3.36216e-05
1.87518	Stxbp5l	syntaxin binding protein 5-like	0.254298	-0.956091	2.28554	0.145433
1.87481	3425401B19Rik	RIKEN cDNA 3425401B19 gene	0.557882	3.33952	0.670454	0.422055
1.87351	Qsox1	quiescin Q6 sulfhydryl oxidase 1	0.000690113	7.05279	24.191	7.19619e-05
1.87344	Hrh1	histamine receptor H1	0.0724679	2.96344	5.55623	0.0281593
1.8732	Larp6	La ribonucleoprotein domain family, member 6	0.118199	2.75164	4.19541	0.0531927
1.87313	Grn	granulin	0.00160611	6.99266	19.8847	0.000215018
1.87301	Vit	vitrin	0.316367	2.81725	1.79941	0.194058
1.87291	Pdzd4	PDZ domain containing 4	0.00679566	2.83289	13.6326	0.00134624
1.87267	Pop5	processing of precursor 5, ribonuclease P/MRP family (S. cerevisiae)	0.00521295	3.36905	14.7056	0.000958526
1.87249	Slc52a3	solute carrier protein family 52, member 3	0.27055	-0.370649	2.14777	0.157536
1.87213	Dact1	dishevelled-binding antagonist of beta-catenin 1	0.0028372	5.11067	17.2972	0.000441339
1.87134	Etv5	ets variant 5	0.0148354	3.94223	10.6965	0.0036395
1.87066	Vamp8	vesicle-associated membrane protein 8	0.32407	0.362103	1.74514	0.200651
1.86883	Harbi1	harbinger transposase derived 1	0.00968744	2.60309	12.2558	0.00211922
1.86841	1110034G24Rik	RIKEN cDNA 1110034G24 gene	0.0140144	2.78801	10.8964	0.00338993
1.8674	Nipsnap3b	nipsnap homolog 3B (C. elegans)	0.00135658	4.26164	20.7208	0.00017223
1.86639	Rbx1	ring-box 1	0.000960947	6.25415	22.4579	0.000110243
1.86524	Zfp7	zinc finger protein 7	0.0267385	2.39386	8.63909	0.00781495
1.86505	Dscam	Down syndrome cell adhesion molecule	0.362072	-1.24089	1.5067	0.233176
1.86457	Cklf	chemokine-like factor	0.0565272	2.02846	6.29533	0.0203423
1.86445	Nkain1	Na+/K+ transporting ATPase interacting 1	0.0079056	3.32784	13.0511	0.00162644
1.864	Zfp354b	zinc finger protein 354B	0.077438	1.09103	5.3688	0.0306441
1.86375	Col17a1	collagen, type XVII, alpha 1	0.0132819	8.745	11.0855	0.00317107
1.86308	Zfp579	zinc finger protein 579	0.257434	0.964339	2.25721	0.147828
1.8629	Proca1	protein interacting with cyclin A1	0.263011	-0.164305	2.20927	0.151989
1.86289	Tnfrsf10b	tumor necrosis factor receptor superfamily, member 10b	8.4908e-05	5.33357	36.8949	4.92009e-06
1.86272	Tnxb	tenascin XB	0.239662	8.70974	2.42055	0.134641
1.8622	Ndufa5	NADH dehydrogenase (ubiquinone) 1 alpha subcomplex, 5	0.00184341	4.07438	19.257	0.000254818
1.86182	Mgst2	microsomal glutathione S-transferase 2	0.422053	-1.37911	1.18881	0.287877
1.86082	Aurkb	aurora kinase B	0.0265792	2.76428	8.65878	0.00775562
1.86053	Chchd7	coiled-coil-helix-coiled-coil-helix domain containing 7	0.0285327	2.66469	8.4354	0.00845901
1.86052	Polr3h	polymerase (RNA) III (DNA directed) polypeptide H	0.00145969	3.07104	20.3738	0.000188732
1.86018	Znhit3	zinc finger, HIT type 3	0.00924774	3.11826	12.4301	0.00199855
1.85889	Adap1	ArfGAP with dual PH domains 1	0.00456303	3.56191	15.2584	0.000808241
1.85862	Rab34	RAB34, member RAS oncogene family	8.67961e-06	5.22435	55.0722	2.62512e-07
1.85724	Hmgn1	high mobility group nucleosomal binding domain 1	0.000512493	6.85071	25.7021	5.03052e-05
1.85652	Pde4dip	phosphodiesterase 4D interacting protein (myomegalin)	0.277746	7.4541	2.08584	0.163371
1.85599	Pithd1	PITH (C-terminal proteasome-interacting domain of thioredoxin-like) domain containing 1	0.00202708	4.93959	18.8143	0.000287732
1.85512	Ccdc8	coiled-coil domain containing 8	0.00196719	3.95419	18.9692	0.000275715
1.85423	Icam1	intercellular adhesion molecule 1	0.0363126	5.5471	7.65954	0.0115118
1.85362	Taf7	TATA-box binding protein associated factor 7	0.00292266	4.81419	17.1623	0.00045885
1.85296	Mthfd1l	methylenetetrahydrofolate dehydrogenase (NADP+ dependent) 1-like	0.00988264	3.75011	12.1801	0.00217407
1.85274	Smad6	SMAD family member 6	0.0642694	2.64033	5.89987	0.0241695
1.85251	1700066B19Rik	RIKEN cDNA 1700066B19 gene	0.319056	0.942886	1.78029	0.196351
1.8523	Lyrm7	LYR motif containing 7	0.0481067	2.09402	6.77506	0.0165801
1.85206	Kif20a	kinesin family member 20A	0.0133408	4.72504	11.0667	0.00319213
1.8509	Atp5c1	ATP synthase, H+ transporting, mitochondrial F1 complex, gamma polypeptide 1	0.00568796	4.33611	14.3387	0.00107519
1.85054	Ncs1	neuronal calcium sensor 1	0.0177916	4.14841	10.0238	0.00464101
1.8499	Ralgps1	Ral GEF with PH domain and SH3 binding motif 1	0.0306332	3.34833	8.20412	0.00926267
1.84988	Zfp282	zinc finger protein 282	2.12792e-05	5.17534	47.2918	8.33731e-07
1.84856	Nol3	nucleolar protein 3 (apoptosis repressor with CARD domain)	0.00133128	3.75417	20.8092	0.000168286
1.84844	Hist1h1d	histone cluster 1, H1d	0.00945633	5.43703	12.3467	0.00205533
1.84837	Hook1	hook microtubule tethering protein 1	0.0292812	4.14063	8.35324	0.00873526
1.84648	Dsn1	DSN1 homolog, MIS12 kinetochore complex component	0.0176401	2.69948	10.0609	0.00457856
1.84644	Akr1b3	aldo-keto reductase family 1, member B3 (aldose reductase)	0.000787915	6.30381	23.5044	8.50307e-05
1.84589	Cox5b	cytochrome c oxidase subunit Vb	0.10825	2.31593	4.43111	0.0474579
1.84546	2410127L17Rik	NA	0.000834646	5.22516	23.2264	9.10462e-05
1.84541	Lce1b	late cornified envelope 1B	0.312265	0.565132	1.82669	0.190847
1.84534	Cd38	CD38 antigen	0.21511	3.06372	2.66928	0.117151
1.84504	Arrdc1	arrestin domain containing 1	0.00630347	4.20413	13.9373	0.001221
1.84471	Htra4	HtrA serine peptidase 4	0.408952	-0.184309	1.25258	0.275652
1.84456	Plbd1	phospholipase B domain containing 1	0.00740984	6.37372	13.2966	0.00150102
1.84427	Mrpl55	mitochondrial ribosomal protein L55	0.00179527	3.44588	19.3779	0.00024656
1.84398	Paics	phosphoribosylaminoimidazole carboxylase, phosphoribosylaminoribosylaminoimidazole, succinocarboxamide synthetase	0.000716152	6.64264	23.9612	7.6072e-05
1.84388	Adora2b	adenosine A2b receptor	0.0183197	3.56373	9.91542	0.00482927
1.84227	2810410L24Rik	RIKEN cDNA 2810410L24 gene	0.135749	1.0706	3.8252	0.0638713
1.84224	Dkk2	dickkopf WNT signaling pathway inhibitor 2	0.0504733	4.89411	6.62959	0.0176317
1.84056	Clta	clathrin, light polypeptide (Lca)	0.000420266	6.17223	26.8319	3.87969e-05
1.84051	Apobec2	apolipoprotein B mRNA editing enzyme, catalytic polypeptide 2	0.60771	4.47618	0.533362	0.473237
1.84043	Atp5sl	ATP5S-like	0.00504734	2.80942	14.8386	0.000919749
1.84013	Med31	mediator complex subunit 31	0.016289	3.22603	10.3585	0.00410919
1.84003	Gzmf	granzyme F	0.693811	-1.05794	0.337177	0.56762
1.83962	Lhfpl2	lipoma HMGIC fusion partner-like 2	0.00350839	5.97051	16.3726	0.00057806
1.83934	Ccdc136	coiled-coil domain containing 136	0.155337	2.37516	3.47664	0.0762271
1.83931	Gtf3a	general transcription factor III A	0.000788962	3.98387	23.4938	8.52521e-05
1.8386	Pink1	PTEN induced putative kinase 1	0.00245156	6.27868	17.9611	0.000365173
1.83851	St7	suppression of tumorigenicity 7	0.0105373	4.29592	11.9361	0.00236198
1.83823	Jmjd8	jumonji domain containing 8	0.000177188	4.72791	31.9398	1.29225e-05
1.83778	Gins1	GINS complex subunit 1 (Psf1 homolog)	0.0979649	1.76437	4.70402	0.0416762
1.83708	Vim	vimentin	0.00214261	9.4349	18.5502	0.00030958
1.83658	Gfra1	glial cell line derived neurotrophic factor family receptor alpha 1	0.0308321	4.5516	8.17962	0.00935263
1.83597	Sod2	superoxide dismutase 2, mitochondrial	0.0107762	6.73065	11.849	0.00243331
1.83558	Cnpy2	canopy FGF signaling regulator 2	0.000209788	5.58556	30.8766	1.60932e-05
1.83527	Ppargc1a	peroxisome proliferative activated receptor, gamma, coactivator 1 alpha	0.283634	1.81873	2.03703	0.168157
1.83474	Dhcr24	24-dehydrocholesterol reductase	0.0313638	7.00041	8.12038	0.00957428
1.83449	C1s2	complement component 1, s subcomponent 2	0.103175	4.66462	4.5629	0.0445595
1.83443	Lysmd1	LysM, putative peptidoglycan-binding, domain containing 1	0.00571359	3.88408	14.3221	0.00108082
1.83367	Cenpo	centromere protein O	0.00339769	3.16148	16.5282	0.000552113
1.83358	Shmt2	serine hydroxymethyltransferase 2 (mitochondrial)	0.000282319	5.12708	29.1093	2.34231e-05
1.83337	Acot11	acyl-CoA thioesterase 11	0.0104459	3.93227	11.9708	0.00233421
1.83302	Masp2	mannan-binding lectin serine peptidase 2	0.0458176	1.84988	6.92934	0.0155406
1.83287	Nap1l3	nucleosome assembly protein 1-like 3	0.186069	1.27489	3.01753	0.0969613
1.83286	Apob	apolipoprotein B	0.41111	0.403959	1.24189	0.277653
1.83204	Snhg14	small nucleolar RNA host gene 14	0.233288	1.79255	2.48218	0.130034
1.83176	Hrsp12	NA	0.025195	3.07211	8.84637	0.00721489
1.8315	Tmem17	transmembrane protein 17	0.0264917	1.96354	8.66853	0.00772644
1.83081	Cpe	carboxypeptidase E	0.130684	6.6245	3.92734	0.060698
1.83027	Rab40b	Rab40B, member RAS oncogene family	0.0849439	2.14624	5.09615	0.0347121
1.82998	Rpl30	ribosomal protein L30	0.0174202	5.7904	10.1076	0.00450113
1.82984	Mrps30	mitochondrial ribosomal protein S30	0.000536989	3.99309	25.4604	5.32264e-05
1.82967	Gbp2b	guanylate binding protein 2b	0.657225	-0.634902	0.414536	0.52662
1.82956	Mettl3	methyltransferase like 3	0.00159421	3.948	19.9251	0.0002127
1.82917	9130401M01Rik	RIKEN cDNA 9130401M01 gene	0.0594559	2.70958	6.13823	0.0217749
1.8287	Enho	energy homeostasis associated	0.0620851	1.26567	6.00116	0.0231176
1.82866	Pard6b	par-6 family cell polarity regulator beta	0.0884388	2.87906	4.98434	0.0365536
1.8284	Sypl2	synaptophysin-like 2	0.564734	2.99204	0.650817	0.42883
1.828	Mrpl44	mitochondrial ribosomal protein L44	0.00623915	4.29736	13.9784	0.00120511
1.82767	0610009O20Rik	RIKEN cDNA 0610009O20 gene	0.000180699	4.56361	31.7982	1.33021e-05
1.82721	Nucb2	nucleobindin 2	0.000144817	6.17933	33.3021	9.82011e-06
1.82697	Dzip1	DAZ interacting protein 1	0.00226663	3.67996	18.3045	0.000331551
1.82674	Plce1	phospholipase C, epsilon 1	0.0364949	5.43742	7.64394	0.0115846
1.8266	Sec31b	Sec31 homolog B (S. cerevisiae)	0.202134	1.80339	2.82282	0.107695
1.82617	Zfp783	zinc finger protein 783	0.00846293	3.12054	12.7774	0.00178008
1.82489	Slc38a10	solute carrier family 38, member 10	0.000270532	7.38547	29.365	2.21662e-05
1.82458	Btbd11	BTB (POZ) domain containing 11	0.00597649	4.7486	14.151	0.00114082
1.82377	Armcx1	armadillo repeat containing, X-linked 1	0.00131121	4.80302	20.8839	0.000165028
1.82377	Bloc1s5	biogenesis of lysosomal organelles complex-1, subunit 5, muted	0.00339769	4.01728	16.5296	0.00055189
1.82282	Atxn7l2	ataxin 7-like 2	0.0686004	1.65289	5.71329	0.0262507
1.8228	Gipc1	GIPC PDZ domain containing family, member 1	0.000464183	5.93976	26.2631	4.41813e-05
1.82257	Usp24	ubiquitin specific peptidase 24	0.000311495	7.64822	28.5222	2.66146e-05
1.82255	Reep1	receptor accessory protein 1	0.0931519	3.14348	4.847	0.0389686
1.82223	Aldh18a1	aldehyde dehydrogenase 18 family, member A1	0.00550012	5.91192	14.4829	0.00102759
1.82207	Traf5	TNF receptor-associated factor 5	0.000960947	3.62505	22.4589	0.000110216
1.82192	Kcnj8	potassium inwardly-rectifying channel, subfamily J, member 8	0.0369223	3.92867	7.60822	0.0117533
1.82161	Tmem50a	transmembrane protein 50A	0.000201128	6.17482	31.1391	1.52381e-05
1.82137	Ppil3	peptidylprolyl isomerase (cyclophilin)-like 3	0.00480265	3.47742	15.0462	0.000862615
1.82103	Peli3	pellino 3	0.0470519	1.73557	6.843	0.0161131
1.82089	Aldoc	aldolase C, fructose-bisphosphate	0.0664306	1.72009	5.80724	0.0251786
1.82037	Aadacl2	arylacetamide deacetylase-like 2	0.11913	4.45195	4.17558	0.05371
1.82028	C3ar1	complement component 3a receptor 1	0.151203	4.68764	3.54266	0.0736891
1.82026	Galnt1	UDP-N-acetyl-alpha-D-galactosamine:polypeptide N-acetylgalactosaminyltransferase 1	0.00013787	7.44119	33.63	9.20208e-06
1.81961	Pigp	phosphatidylinositol glycan anchor biosynthesis, class P	0.00288837	4.38086	17.2138	0.000452077
1.81928	Sacs	sacsin	0.0334364	3.5849	7.91788	0.010377
1.81807	Cdc20	cell division cycle 20	0.0109851	4.09693	11.7735	0.00249708
1.81793	Ndufb9	NADH dehydrogenase (ubiquinone) 1 beta subcomplex, 9	0.00155087	6.03014	20.0688	0.000204679
1.81721	Rhobtb3	Rho-related BTB domain containing 3	0.00413086	5.71062	15.7013	0.00070646
1.81718	Zfp91Cntf	Zfp91-Cntf readthrough transcript (NMD candidate)	0.306231	0.43191	1.87123	0.185742
1.81661	Nyap1	neuronal tyrosine-phosphorylated phosphoinositide 3-kinase adaptor 1	0.190856	1.49426	2.95811	0.100099
1.81604	Hcfc1r1	host cell factor C1 regulator 1 (XPO1-dependent)	0.00343254	4.86116	16.4788	0.00056021
1.81546	Msh2	mutS homolog 2	0.00121251	4.75	21.2826	0.000148772
1.81543	Snx21	sorting nexin family member 21	0.00105069	4.11128	22.004	0.000123645
1.8146	Mul1	mitochondrial ubiquitin ligase activator of NFKB 1	0.000440618	4.86792	26.569	4.11905e-05
1.81416	Senp8	SUMO/sentrin specific peptidase 8	0.0221279	2.07225	9.27684	0.00612518
1.81318	Fam57a	family with sequence similarity 57, member A	0.0188419	4.67787	9.81655	0.00500836
1.81277	Vac14	Vac14 homolog (S. cerevisiae)	0.000241925	4.77725	30.0154	1.92902e-05
1.81276	Gadl1	glutamate decarboxylase-like 1	0.381998	-0.0290516	1.39426	0.25084
1.81273	Ndnl2	necdin-like 2	0.00368668	3.91649	16.1581	0.000616052
1.81234	Arf4	ADP-ribosylation factor 4	0.00070823	7.21668	24.0303	7.48104e-05
1.81226	Acd	adrenocortical dysplasia	0.0116989	2.60245	11.5334	0.00271242
1.81167	Utp23	UTP23 small subunit processome component	5.49622e-05	5.01064	40.0081	2.79949e-06
1.81129	Rab11fip4	RAB11 family interacting protein 4 (class II)	0.00907848	3.0362	12.5045	0.00194936
1.8087	Col7a1	collagen, type VII, alpha 1	0.0615569	7.84354	6.03074	0.0228202
1.8083	Ccr4	chemokine (C-C motif) receptor 4	0.224946	0.537267	2.56459	0.124162
1.80678	Metrnl	meteorin, glial cell differentiation regulator-like	0.00091601	6.29277	22.7085	0.000103535
1.80659	Phactr2	phosphatase and actin regulator 2	0.00706698	5.71773	13.4825	0.0014131
1.80657	Aasdhppt	aminoadipate-semialdehyde dehydrogenase-phosphopantetheinyl transferase	0.000901686	5.33993	22.8066	0.000101033
1.80625	Mrpl2	mitochondrial ribosomal protein L2	0.00186623	4.46606	19.1937	0.000259256
1.80625	Wdr4	WD repeat domain 4	0.0170818	3.46548	10.1775	0.00438787
1.80538	Fkbp14	FK506 binding protein 14	0.000145363	6.25062	33.2756	9.87206e-06
1.80515	Smim19	small integral membrane protein 19	0.00445823	3.15848	15.3534	0.000785124
1.80415	Micu1	mitochondrial calcium uptake 1	5.0847e-05	5.81241	40.5839	2.53047e-06
1.80405	Acsl3	acyl-CoA synthetase long-chain family member 3	0.00420529	5.39751	15.6211	0.00072379
1.80404	Cndp2	CNDP dipeptidase 2 (metallopeptidase M20 family)	0.000126897	5.85761	34.1953	8.2342e-06
1.80403	Ehbp1	EH domain binding protein 1	0.00116925	5.42268	21.4775	0.00014147
1.80399	Eif2ak3	eukaryotic translation initiation factor 2 alpha kinase 3	5.60711e-05	5.96586	39.8569	2.87524e-06
1.80398	Galnt10	UDP-N-acetyl-alpha-D-galactosamine:polypeptide N-acetylgalactosaminyltransferase 10	0.000523784	5.94108	25.5817	5.17376e-05
1.80384	Fbxo45	F-box protein 45	0.000714968	5.52471	23.9716	7.58806e-05
1.80318	Shisa5	shisa family member 5	0.00160921	6.31708	19.871	0.000215808
1.80301	Trmt10b	tRNA methyltransferase 10B	0.0595643	2.84298	6.13189	0.0218351
1.80269	Aspm	asp (abnormal spindle)-like, microcephaly associated (Drosophila)	0.00100595	5.70743	22.2174	0.000117135
1.80269	Ttc21b	tetratricopeptide repeat domain 21B	0.0150665	4.01456	10.6384	0.00371587
1.80245	Pfdn1	prefoldin 1	0.00212889	5.1417	18.5853	0.000306572
1.80209	Tnc	tenascin C	0.113432	9.49529	4.30469	0.050441
1.80187	Plekho1	pleckstrin homology domain containing, family O member 1	0.00326598	4.87551	16.6961	0.000525546
1.80169	Cyp7b1	cytochrome P450, family 7, subfamily b, polypeptide 1	0.0968773	4.1633	4.73319	0.0411069
1.80152	Sec24d	Sec24 related gene family, member D (S. cerevisiae)	0.00258032	7.12949	17.7482	0.000387899
1.80143	Lrrc39	leucine rich repeat containing 39	0.0209984	4.22764	9.45074	0.0057378
1.80126	Acot9	acyl-CoA thioesterase 9	0.00224804	5.77754	18.3373	0.000328522
1.80066	Rps6kb2	ribosomal protein S6 kinase, polypeptide 2	0.0196567	4.17301	9.67862	0.00527061
1.80058	Lce3a	late cornified envelope 3A	0.738655	-0.21925	0.248694	0.623161
1.79853	Enthd2	ENTH domain containing 2	0.000939554	3.90609	22.574	0.000107079
1.79838	Sri	sorcin	4.90105e-05	6.23341	40.8669	2.40875e-06
1.7982	Myoz3	myozenin 3	0.276621	2.75966	2.09634	0.162364
1.79756	Has1	hyaluronan synthase1	0.568146	2.3171	0.641035	0.432269
1.79745	Lrrc3	leucine rich repeat containing 3	0.0835372	1.91395	5.14969	0.0338674
1.7972	Slc39a10	solute carrier family 39 (zinc transporter), member 10	0.0118691	6.00979	11.4788	0.00276414
1.79592	Gstz1	glutathione transferase zeta 1 (maleylacetoacetate isomerase)	0.00451569	5.08213	15.3025	0.000797415
1.79585	Zdhhc1	zinc finger, DHHC domain containing 1	0.00190756	3.92279	19.1064	0.000265522
1.79559	Ralgps2	Ral GEF with PH domain and SH3 binding motif 2	0.000170471	5.83696	32.1948	1.22685e-05
1.79533	Il1f10	interleukin 1 family, member 10	0.400751	0.796459	1.29642	0.267645
1.79491	Ilf2	interleukin enhancer binding factor 2	0.00210421	5.43647	18.6411	0.000301862
1.79479	Them4	thioesterase superfamily member 4	0.0972292	1.90764	4.72378	0.0412896
1.79446	Kif15	kinesin family member 15	0.0157167	3.61031	10.4904	0.00391838
1.79441	Txndc16	thioredoxin domain containing 16	0.0386943	4.72435	7.45501	0.0125084
1.79339	Mvk	mevalonate kinase	0.00282884	4.62216	17.3166	0.00043887
1.79089	Trerf1	transcriptional regulating factor 1	0.039725	3.66757	7.37089	0.0129458
1.79081	Osgep	O-sialoglycoprotein endopeptidase	0.00202457	4.73338	18.8294	0.00028654
1.79049	Gch1	GTP cyclohydrolase 1	0.136386	3.70375	3.81165	0.0643064
1.79042	Chst14	carbohydrate (N-acetylgalactosamine 4-0) sulfotransferase 14	0.00586869	3.91463	14.2177	0.00111702
1.79022	Isca2	iron-sulfur cluster assembly 2	0.00428664	3.18296	15.5226	0.000745718
1.79009	Ephx3	epoxide hydrolase 3	0.116711	4.5702	4.22894	0.0523306
1.78868	Pla2g2d	phospholipase A2, group IID	0.119019	1.17876	4.17842	0.0536355
1.78787	Kank1	KN motif and ankyrin repeat domains 1	0.00242769	6.52943	18.0072	0.000360449
1.78771	Ppie	peptidylprolyl isomerase E (cyclophilin E)	0.000509411	3.68606	25.7431	4.98276e-05
1.78725	Haao	3-hydroxyanthranilate 3,4-dioxygenase	0.301131	1.07797	1.90742	0.181717
1.78675	Aida	axin interactor, dorsalization associated	0.00043438	6.23034	26.6508	4.04283e-05
1.78667	Kxd1	KxDL motif containing 1	8.13844e-05	4.42848	37.1746	4.67115e-06
1.78579	Tcf7l1	transcription factor 7 like 1 (T cell specific, HMG box)	0.140307	1.40988	3.73547	0.0668165
1.78564	Napb	N-ethylmaleimide sensitive fusion protein attachment protein beta	0.0366615	2.82916	7.62947	0.0116526
1.78493	Lsp1	lymphocyte specific 1	0.00456303	6.91462	15.2582	0.000808285
1.78465	Gins4	GINS complex subunit 4 (Sld5 homolog)	0.00802867	3.23235	12.9899	0.00165949
1.78451	Gpx7	glutathione peroxidase 7	0.000836133	5.11716	23.2139	9.13263e-05
1.78357	Unc93b1	unc-93 homolog B1 (C. elegans)	0.05292	5.66665	6.48855	0.0187228
1.78354	Pabpc4	poly(A) binding protein, cytoplasmic 4	0.0109886	5.50596	11.7708	0.00249941
1.78321	Vsig10l	V-set and immunoglobulin domain containing 10 like	0.178468	2.32006	3.1271	0.0914723
1.78297	9230114K14Rik	RIKEN cDNA 9230114K14 gene	0.0939642	1.70013	4.82211	0.0394252
1.78183	Zhx3	zinc fingers and homeoboxes 3	0.00517227	5.76829	14.7381	0.000948904
1.7818	Wdfy4	WD repeat and FYVE domain containing 4	0.0798293	5.52798	5.28177	0.0318812
1.78095	A830018L16Rik	RIKEN cDNA A830018L16 gene	0.57774	1.43533	0.614843	0.441694
1.78048	0610011F06Rik	RIKEN cDNA 0610011F06 gene	0.0575289	2.53263	6.24404	0.0207981
1.77993	Susd1	sushi domain containing 1	0.161582	2.63505	3.37389	0.0803801
1.7795	1700112E06Rik	RIKEN cDNA 1700112E06 gene	0.0754761	1.64252	5.44322	0.0296291
1.7794	Clu	clusterin	0.00301934	5.90699	17.0214	0.000477972
1.77934	Sez6l	seizure related 6 homolog like	0.533615	-1.00668	0.747103	0.397125
1.77931	Frk	fyn-related kinase	0.00595625	4.90756	14.1654	0.00113565
1.77869	Chsy3	chondroitin sulfate synthase 3	0.0499247	3.39384	6.66086	0.0173995
1.77854	Nos1	nitric oxide synthase 1, neuronal	0.685302	0.730221	0.354737	0.557785
1.77851	Stat5b	signal transducer and activator of transcription 5B	0.000362426	6.39048	27.6377	3.23613e-05
1.7783	Wipi1	WD repeat domain, phosphoinositide interacting 1	0.00124796	5.41358	21.1178	0.000155266
1.77827	Rarres1	retinoic acid receptor responder (tazarotene induced) 1	0.475155	1.92311	0.958654	0.338631
1.77782	Rpn1	ribophorin I	6.33921e-05	7.85681	38.9467	3.38137e-06
1.77741	Mrps33	mitochondrial ribosomal protein S33	0.00866247	4.83471	12.6913	0.00183168
1.77702	2016-03-02	membrane-associated ring finger (C3HC4) 2	0.000800932	6.1002	23.4117	8.69861e-05
1.77697	Rpusd1	RNA pseudouridylate synthase domain containing 1	0.0613789	1.75291	6.04029	0.0227251
1.77686	Agfg1	ArfGAP with FG repeats 1	5.16946e-05	6.35577	40.4578	2.58686e-06
1.77671	Clcc1	chloride channel CLIC-like 1	7.29451e-05	5.21574	37.9013	4.08649e-06
1.77671	Smim3	small integral membrane protein 3	0.179376	4.195	3.1141	0.0921045
1.7765	Tmem135	transmembrane protein 135	6.77047e-05	4.8018	38.4545	3.69518e-06
1.77635	Phtf2	putative homeodomain transcription factor 2	0.00204365	4.98632	18.777	0.000290714
1.77585	Egflam	EGF-like, fibronectin type III and laminin G domains	0.0947677	3.76316	4.79694	0.0398932
1.77566	Cep164	centrosomal protein 164	0.000178945	4.682	31.8686	1.31121e-05
1.7753	Tek	endothelial-specific receptor tyrosine kinase	0.0280112	5.57843	8.49427	0.00826701
1.77514	Mblac1	metallo-beta-lactamase domain containing 1	0.0689914	1.24887	5.69687	0.0264432
1.77452	Dcps	decapping enzyme, scavenger	0.0058909	3.84658	14.2046	0.00112165
1.77406	Csrp2	cysteine and glycine-rich protein 2	0.0994408	5.02528	4.66555	0.0424407
1.77355	Ptgfr	prostaglandin F receptor	0.0253957	5.7555	8.81821	0.00729333
1.77311	Map6	microtubule-associated protein 6	0.150787	2.12872	3.55025	0.0734036
1.77302	Angel1	angel homolog 1 (Drosophila)	0.0109517	3.06404	11.7858	0.0024865
1.77255	Bank1	B cell scaffold protein with ankyrin repeats 1	0.209242	0.652604	2.73843	0.112776
1.77245	Sh3pxd2a	SH3 and PX domains 2A	0.00259799	8.57301	17.7156	0.000391507
1.77089	Endov	endonuclease V	3.5102e-05	4.76941	43.3989	1.56526e-06
1.77061	Mrpl9	mitochondrial ribosomal protein L9	0.000638932	5.14562	24.5841	6.5483e-05
1.76957	Rpl3	ribosomal protein L3	0.00961497	4.9214	12.2832	0.00209972
1.76928	Odf2l	outer dense fiber of sperm tails 2-like	0.00672326	3.2359	13.6726	0.00132902
[truncated: 12,549 more rows]
