# Supplementary material for: Comparative transcriptomic analysis of dermal wound healing reveals de novo skeletal muscle regeneration in Acomys cahirinus
Source: PLoS One. 2019 May 29;14(5):e0216228. doi: 10.1371/journal.pone.0216228 (PMC6541261; doi:10.1371/journal.pone.0216228)
Supplement: S10 Data — Column headers as described in S5 Data. (XLSX) [file pone.0216228.s024.xlsx]

## Sheet: time_course_Mus_Aco_days0-14.tx
Days_0_to_14_FC	Gene_Symbol	Gene_Name	Adjusted_p-value	AveExpr	F	P.Value
469.105	Ankrd1	ankyrin repeat domain 1 (cardiac muscle)	0.000110724	3.12101	40.3212	2.64952e-06
433.124	Tceal7	transcription elongation factor A (SII)-like 7	1.90285e-06	1.36865	86.5576	6.52684e-09
281.767	Myh3	myosin, heavy polypeptide 3, skeletal muscle, embryonic	0.000120785	3.47659	39.5757	3.02211e-06
281.161	Gal	galanin	6.61425e-06	-0.0671555	69.0743	4.31917e-08
249.115	Lama1	laminin, alpha 1	1.87063e-07	1.12794	124.828	2.57167e-10
183.001	Panx3	pannexin 3	8.70141e-08	-0.169098	157.64	2.99059e-11
173.415	Xirp2	xin actin-binding repeat containing 2	0.0130288	7.34446	12.4789	0.00196617
149.722	Sv2b	synaptic vesicle glycoprotein 2 b	5.18571e-05	1.24184	46.7192	9.12524e-07
135.402	Myh1	myosin, heavy polypeptide 1, skeletal muscle, adult	0.00864281	5.18464	14.1989	0.00112368
105.089	Ifitm6	interferon induced transmembrane protein 6	0.00115332	0.462456	24.0645	7.41938e-05
103.41	Pvalb	parvalbumin	0.0132004	4.60395	12.4241	0.00200256
100.176	Col19a1	collagen, type XIX, alpha 1	3.17807e-05	0.57932	51.2067	4.58753e-07
96.9285	Mybph	myosin binding protein H	0.000125101	3.12942	39.2116	3.2247e-06
96.1601	Cav3	caveolin 3	8.93524e-06	2.14147	65.7529	6.449e-08
94.5587	Apobec2	apolipoprotein B mRNA editing enzyme, catalytic polypeptide 2	0.00195295	4.47618	21.1399	0.000154378
93.7624	Tnnc2	troponin C2, fast	0.0088941	4.4448	14.0728	0.0011695
86.6249	Klhl31	kelch-like 31	0.00696165	5.00642	15.1501	0.000835513
86.3024	Myom2	myomesin 2	0.00537852	5.76769	16.3033	0.000590055
86.2639	Ckm	creatine kinase, muscle	0.0424474	7.44458	8.05317	0.0098328
81.6324	Trdn	triadin	0.00937604	5.36937	13.8517	0.00125482
78.3565	Acta1	actin, alpha 1, skeletal muscle	0.0310849	8.89339	9.18574	0.00633963
77.2276	Asb5	ankyrin repeat and SOCs box-containing 5	0.000927804	2.89386	25.4176	5.37626e-05
75.3183	Il22ra2	interleukin 22 receptor, alpha 2	5.25467e-05	-1.9795	46.6015	9.29714e-07
72.9708	Myog	myogenin	0.000440486	1.01387	30.1134	1.88936e-05
72.3922	Myh8	myosin, heavy polypeptide 8, skeletal muscle, perinatal	0.0274593	0.768378	9.64352	0.00533974
69.5963	Obscn	obscurin, cytoskeletal calmodulin and titin-interacting RhoGEF	0.0105415	6.16834	13.3527	0.00147384
69.0414	Myot	myotilin	0.0140755	4.71857	12.1514	0.0021953
68.5359	Tnnt3	troponin T3, skeletal, fast	0.0185124	7.39596	11.1281	0.003124
66.3312	Klhl40	kelch-like 40	0.000318503	2.01653	32.1403	1.24053e-05
65.7423	Nctc1	non-coding transcript 1	0.000175804	0.937029	36.5282	5.26881e-06
63.8912	Trim55	tripartite motif-containing 55	0.000165991	1.13451	37.0342	4.79432e-06
63.2876	Mylk2	myosin, light polypeptide kinase 2, skeletal muscle	0.00398699	3.37348	17.6706	0.000396562
62.8531	Xirp1	xin actin-binding repeat containing 1	0.0011104	3.58735	24.2905	7.02583e-05
62.1639	Tyrp1	tyrosinase-related protein 1	0.000865087	0.625842	25.8843	4.82201e-05
61.4203	Tcap	titin-cap	0.00887924	4.91072	14.0812	0.00116636
61.3818	Nrap	nebulin-related anchoring protein	0.0135153	5.34403	12.3258	0.00206985
60.8152	Ppp1r3a	protein phosphatase 1, regulatory (inhibitor) subunit 3A	0.00693298	4.83232	15.171	0.000830166
60.1207	Ckmt2	creatine kinase, mitochondrial 2	0.0125158	3.97192	12.6327	0.00186773
59.5794	Art1	ADP-ribosyltransferase 1	0.00169622	2.09544	21.9482	0.000125412
59.0463	Cd209g	CD209g antigen	0.0161407	2.72914	11.6356	0.00261836
57.6725	Myl1	myosin, light polypeptide 1	0.0162497	6.2102	11.6099	0.00264163
56.1547	Tnni2	troponin I, skeletal, fast 2	0.00514831	6.4974	16.4917	0.000558075
54.79	Adprhl1	ADP-ribosylhydrolase like 1	0.000210027	1.37413	35.1871	6.79455e-06
54.206	Hfe2	hemochromatosis type 2 (juvenile)	0.00357744	2.87013	18.183	0.000343038
53.5217	Agbl1	ATP/GTP binding protein-like 1	0.000513053	2.22995	29.0479	2.37365e-05
53.4028	Mybpc1	myosin binding protein C, slow-type	0.0075197	6.89481	14.8123	0.000927299
52.9278	Myom3	myomesin family, member 3	1.42987e-05	3.62415	59.8097	1.37601e-07
52.714	Nos1	nitric oxide synthase 1, neuronal	0.00205718	0.730221	20.8808	0.000165163
51.0638	Smyd1	SET and MYND domain containing 1	0.00224286	3.25171	20.4587	0.000184541
50.687	Aqp4	aquaporin 4	0.00227635	1.46492	20.3807	0.000188392
50.2799	Mypn	myopalladin	0.00205718	3.04019	20.8835	0.000165046
50.0284	Smpx	small muscle protein, X-linked	0.000903967	3.17378	25.5902	5.16357e-05
49.3072	Myl4	myosin, light polypeptide 4	0.00174633	0.245661	21.7941	0.000130438
47.9852	Smtnl1	smoothelin-like 1	0.00179847	1.71762	21.6172	0.00013648
47.7904	Eef1a2	eukaryotic translation elongation factor 1 alpha 2	0.00225381	4.39259	20.4371	0.000185597
47.6759	Pdlim3	PDZ and LIM domain 3	8.28713e-05	5.22199	42.6333	1.77985e-06
46.5096	Ky	kyphoscoliosis peptidase	0.00381935	3.18694	17.8682	0.000374899
45.8897	Ryr1	ryanodine receptor 1, skeletal muscle	0.0222035	6.78017	10.4585	0.0039636
44.491	Mstn	myostatin	0.000759715	1.63521	26.6632	4.03148e-05
43.3171	Actn2	actinin alpha 2	0.00506544	5.74312	16.5641	0.000546307
42.8981	Jsrp1	junctional sarcoplasmic reticulum protein 1	0.00123363	2.76387	23.6789	8.14782e-05
42.1304	Abra	actin-binding Rho activating protein	0.000152676	2.2748	37.6151	4.30658e-06
41.7339	C1qtnf3	C1q and tumor necrosis factor related protein 3	2.29781e-05	5.70761	54.9537	2.6693e-07
41.0889	Fbp2	fructose bisphosphatase 2	0.0021027	2.07805	20.7679	0.000170118
39.3432	Nptx2	neuronal pentraxin 2	5.56984e-05	0.197997	45.8449	1.04904e-06
39.1739	Dct	dopachrome tautomerase	2.43629e-05	1.55639	54.3394	2.91159e-07
38.8903	Myo18b	myosin XVIIIb	0.00213358	4.3027	20.6929	0.000173496
38.4639	Fitm1	fat storage-inducing transmembrane protein 1	0.00153894	1.92379	22.4815	0.000109592
38.4547	Gria4	glutamate receptor, ionotropic, AMPA4 (alpha 4)	3.69407e-05	1.32615	49.6842	5.76405e-07
37.5709	Atp1b4	ATPase, (Na+)/K+ transporting, beta 4 polypeptide	0.000165059	2.06096	37.0799	4.75389e-06
36.6861	Hhatl	hedgehog acyltransferase-like	0.000818097	2.05374	26.2009	4.48188e-05
36.5078	Cacna1s	calcium channel, voltage-dependent, L type, alpha 1S subunit	0.0147058	5.10811	11.9697	0.00233506
35.9715	Myf6	myogenic factor 6	0.000257916	1.81696	33.579	9.29533e-06
35.9456	Ankrd2	ankyrin repeat domain 2 (stretch responsive muscle)	0.00161799	1.90948	22.192	0.00011789
35.3699	Myadml2	myeloid-associated differentiation marker-like 2	0.00256199	0.958796	19.8031	0.00021978
35.3254	Actc1	actin, alpha, cardiac muscle 1	0.00706326	2.63785	15.0825	0.000853049
34.5139	Myod1	myogenic differentiation 1	0.00139408	-0.0160665	23.0195	9.58261e-05
34.1126	Bex2	brain expressed X-linked 2	2.86406e-05	-0.642709	52.3481	3.87833e-07
33.8896	2310002L09Rik	RIKEN cDNA 2310002L09 gene	0.00266288	1.1285	19.6097	0.000231547
33.8413	Cacng1	calcium channel, voltage-dependent, gamma subunit 1	0.000445414	1.62847	30.0258	1.92474e-05
33.7393	Myoz1	myozenin 1	0.00636287	4.65481	15.5342	0.000743093
33.6801	Trim54	tripartite motif-containing 54	0.00451994	1.91879	17.1178	0.000464795
33.4075	Serpina3b	serine (or cysteine) peptidase inhibitor, clade A, member 3B	8.38518e-05	0.751032	42.4426	1.83818e-06
32.3975	Myoz2	myozenin 2	0.000558622	2.6234	28.4706	2.69174e-05
31.9233	Fam135b	family with sequence similarity 135, member B	3.44959e-05	-0.175258	50.2854	5.26402e-07
31.7569	3425401B19Rik	RIKEN cDNA 3425401B19 gene	0.00474532	3.33952	16.8775	0.000498409
31.4026	Serpina3m	serine (or cysteine) peptidase inhibitor, clade A, member 3M	0.000299403	2.79446	32.5568	1.14015e-05
30.7353	C7	complement component 7	0.00018913	3.14705	35.9959	5.82417e-06
30.6509	Prdm6	PR domain containing 6	3.44959e-05	-0.889226	50.3032	5.24993e-07
30.5886	C6	complement component 6	0.00998474	1.77502	13.5801	0.00136923
30.5183	Csrnp3	cysteine-serine-rich nuclear protein 3	0.00133361	-0.903456	23.2559	9.03864e-05
30.4347	Sgcg	sarcoglycan, gamma (dystrophin-associated glycoprotein)	0.000106171	3.23177	40.6627	2.49592e-06
30.0965	Trim63	tripartite motif-containing 63	0.00100361	3.06112	24.8831	6.09835e-05
29.7371	Eno3	enolase 3, beta muscle	0.00333339	6.05203	18.5452	0.000310013
29.6522	Pygm	muscle glycogen phosphorylase	0.0180515	6.47768	11.2179	0.00302714
29.5634	Arpp21	cyclic AMP-regulated phosphoprotein, 21	0.00016921	1.57012	36.8088	4.99965e-06
29.1462	Synpo2l	synaptopodin 2-like	0.000125699	2.37429	39.17	3.24876e-06
29.1284	Krt77	keratin 77	1.41918e-07	5.58748	134.497	1.30159e-10
29.0661	Scn4a	sodium channel, voltage-gated, type IV, alpha	0.0124156	3.21383	12.6613	0.00185006
29.0577	Il31ra	interleukin 31 receptor A	1.60694e-06	2.38832	88.8587	5.21061e-09
28.1932	Sohlh2	spermatogenesis and oogenesis specific basic helix-loop-helix 2	2.29781e-05	-2.0023	54.9645	2.66522e-07
27.8279	Mrap	melanocortin 2 receptor accessory protein	4.00701e-05	-0.011888	48.9235	6.4727e-07
27.8127	Rbm24	RNA binding motif protein 24	0.00122304	2.66316	23.7222	8.06226e-05
27.5202	Sypl2	synaptophysin-like 2	0.00440465	2.99204	17.2258	0.000450517
27.1487	Rspo1	R-spondin 1	1.24527e-05	0.991304	61.6734	1.07853e-07
27.0237	Peg3	paternally expressed 3	1.35286e-05	5.65889	60.4502	1.2647e-07
26.9217	Tdo2	tryptophan 2,3-dioxygenase	0.00118268	-0.609245	23.8946	7.73118e-05
26.8717	Lrrn1	leucine rich repeat protein 1, neuronal	3.98583e-05	2.47601	48.9859	6.41109e-07
26.575	Ppp1r3c	protein phosphatase 1, regulatory (inhibitor) subunit 3C	0.000134386	5.02626	38.6663	3.55641e-06
26.0873	Ppp1r27	protein phosphatase 1, regulatory subunit 27	0.00142463	1.66822	22.8801	9.91993e-05
25.9624	Camk2b	calcium/calmodulin-dependent protein kinase II, beta	1.29049e-05	3.32308	61.0397	1.17092e-07
25.581	9330159F19Rik	RIKEN cDNA 9330159F19 gene	9.02935e-06	2.89328	65.5147	6.64106e-08
25.2977	Cdh15	cadherin 15	0.000159804	0.432996	37.2804	4.58057e-06
25.2653	Car3	carbonic anhydrase 3	0.00800819	7.37276	14.5372	0.00101025
24.7027	Dhrs7c	dehydrogenase/reductase (SDR family) member 7C	0.0115492	2.37105	12.9789	0.00166553
24.6675	Actn3	actinin alpha 3	0.0466151	6.19023	7.7407	0.0111411
24.4942	Bhlhe22	basic helix-loop-helix family, member e22	5.68608e-05	0.453949	45.604	1.09047e-06
24.2708	Yipf7	Yip1 domain family, member 7	0.00028212	0.922553	32.9432	1.05495e-05
24.0895	Aldh1a7	aldehyde dehydrogenase family 1, subfamily A7	0.000248366	2.45246	33.8863	8.74861e-06
24.0333	Cldn10	claudin 10	0.000229102	1.87021	34.497	7.76376e-06
23.7132	Ldb3	LIM domain binding 3	0.00207526	5.08098	20.8283	0.000167445
22.7732	Frmd7	FERM domain containing 7	8.27379e-05	0.0992916	42.7086	1.75736e-06
22.7405	Klhl41	kelch-like 41	5.44438e-05	5.98833	46.1495	9.99093e-07
22.5769	Slc6a7	solute carrier family 6 (neurotransmitter transporter, L-proline), member 7	0.000351196	0.0826443	31.5028	1.41343e-05
22.4269	Tmem233	transmembrane protein 233	0.000447933	1.36512	29.9817	1.94285e-05
22.3117	Asb11	ankyrin repeat and SOCS box-containing 11	0.00615638	1.09197	15.6843	0.000710092
22.3073	Txlnb	taxilin beta	0.000310227	4.14124	32.3367	1.19203e-05
22.2561	Colq	collagen-like tail subunit (single strand of homotrimer) of asymmetric acetylcholinesterase	2.53816e-06	-0.284776	82.9114	9.42126e-09
22.1744	Isl1	ISL1 transcription factor, LIM/homeodomain	2.2285e-05	-0.48841	55.2562	2.55814e-07
21.7002	Srl	sarcalumenin	0.00115721	5.95585	24.0379	7.46732e-05
21.6781	Casq1	calsequestrin 1	0.00490458	2.90082	16.7134	0.00052289
21.6655	Notum	notum pectinacetylesterase homolog (Drosophila)	0.000124023	-0.88803	39.3316	3.15634e-06
21.6517	Dnajc6	DnaJ heat shock protein family (Hsp40) member C6	4.53034e-06	1.08316	73.7347	2.52239e-08
21.4051	Itgb1bp2	integrin beta 1 binding protein 2	0.000137989	3.11595	38.4187	3.71922e-06
20.845	Cidec	cell death-inducing DFFA-like effector c	0.00567592	3.17534	16.0536	0.000635556
20.7696	Pgam2	phosphoglycerate mutase 2	0.00269836	4.77899	19.5462	0.000235559
20.7573	Hrc	histidine rich calcium binding protein	0.00552019	3.52388	16.1691	0.000614053
20.7026	Egfl6	EGF-like-domain, multiple 6	0.000116413	3.31948	39.8935	2.85671e-06
20.5923	Cfd	complement factor D (adipsin)	0.0039268	5.22082	17.7313	0.000389765
20.5757	Fam180a	family with sequence similarity 180, member A	2.76999e-07	1.30434	116.607	4.76009e-10
20.4692	Kcna7	potassium voltage-gated channel, shaker-related subfamily, member 7	0.000491104	2.12434	29.3041	2.24585e-05
20.4009	Kcnq5	potassium voltage-gated channel, subfamily Q, member 5	0.000390327	2.9233	30.8974	1.60236e-05
20.2189	Tmem178	transmembrane protein 178	0.00305607	-0.908949	18.9623	0.000276239
20.1377	Gabrp	gamma-aminobutyric acid (GABA) A receptor, pi	0.00823762	0.00675597	14.4181	0.00104867
19.4632	Bche	butyrylcholinesterase	1.41918e-07	3.2164	133.793	1.36572e-10
19.2651	Rpl3l	ribosomal protein L3-like	0.00106283	1.9843	24.5577	6.58972e-05
19.2243	Coro6	coronin 6	0.00460431	1.19258	17.025	0.000477471
19.0817	Pla2g5	phospholipase A2, group V	5.90024e-05	1.7559	45.2945	1.14635e-06
19.063	Kbtbd12	kelch repeat and BTB (POZ) domain containing 12	0.00162461	1.44279	22.1721	0.000118484
18.9347	Myh13	myosin, heavy polypeptide 13, skeletal muscle	0.0317552	-1.97275	9.1142	0.00651387
18.8974	Dok7	docking protein 7	0.00114454	0.0468629	24.1311	7.30087e-05
18.8515	Alpk3	alpha-kinase 3	0.00130793	1.64422	23.3619	8.80581e-05
18.7879	Tnnt2	troponin T2, cardiac	5.64702e-06	1.16889	71.2768	3.33822e-08
18.7578	Dpep1	dipeptidase 1 (renal)	1.64487e-07	5.87777	129.927	1.78589e-10
18.5894	Chrne	cholinergic receptor, nicotinic, epsilon polypeptide	8.74116e-05	0.255242	42.0268	1.97277e-06
18.5762	2900011O08Rik	RIKEN cDNA 2900011O08 gene	0.00234305	-1.62705	20.2314	0.000196006
18.3733	Atp1a2	ATPase, Na+/K+ transporting, alpha 2 polypeptide	0.00192502	5.71502	21.2021	0.000151906
18.1188	Cox6a2	cytochrome c oxidase subunit VIa polypeptide 2	0.00548718	3.18413	16.1981	0.000608764
18.0563	Prkg2	protein kinase, cGMP-dependent, type II	0.000987933	-0.560021	25.0309	5.88855e-05
18.0374	Myom1	myomesin 1	0.000468291	6.05297	29.6197	2.09875e-05
17.9825	Kcnj11	potassium inwardly rectifying channel, subfamily J, member 11	0.00498879	0.949411	16.6312	0.00053564
17.826	Oxtr	oxytocin receptor	0.000212786	-0.537028	35.0822	6.93294e-06
17.8053	Iqsec3	IQ motif and Sec7 domain 3	0.0035795	0.0849165	18.1733	0.000343975
17.7214	Neu2	neuraminidase 2	1.1464e-05	3.6988	62.5044	9.69258e-08
17.6506	Slc8a3	solute carrier family 8 (sodium/calcium exchanger), member 3	0.000987933	1.26966	25.0179	5.90679e-05
17.6455	Vgll2	vestigial like 2 homolog (Drosophila)	0.00141445	-0.12513	22.9329	9.79068e-05
17.6322	Clec4b2	C-type lectin domain family 4, member b2	0.00375325	0.673125	17.9647	0.000364799
17.5846	Lbx1	ladybird homeobox homolog 1 (Drosophila)	0.000232445	-0.965243	34.3845	7.93554e-06
17.5428	Fsd2	fibronectin type III and SPRY domain containing 2	0.00401623	2.46745	17.6401	0.000400022
17.221	Rbfox1	RNA binding protein, fox-1 homolog (C. elegans) 1	0.000975599	2.36008	25.1191	5.76722e-05
17.1289	Gal3st1	galactose-3-O-sulfotransferase 1	2.75164e-05	0.0440343	52.9694	3.54345e-07
17.0845	Nmrk2	nicotinamide riboside kinase 2	0.000829597	2.17539	26.1348	4.55058e-05
16.9926	Synpr	synaptoporin	0.010982	0.0693156	13.1719	0.00156336
16.9651	Lmod3	leiomodin 3 (fetal)	0.00254775	2.66098	19.8328	0.000218034
16.836	Fcna	ficolin A	8.70174e-05	2.1733	42.0951	1.94994e-06
16.6626	Pcdh9	protocadherin 9	1.47053e-05	2.06576	59.4382	1.44546e-07
16.6498	Tmem52	transmembrane protein 52	0.00953527	1.18988	13.7784	0.00128465
16.6228	Slc26a7	solute carrier family 26, member 7	0.000249984	0.616361	33.8379	8.83225e-06
16.5529	Fgf12	fibroblast growth factor 12	5.25467e-05	-0.293491	46.5477	9.37687e-07
16.515	Trim72	tripartite motif-containing 72	3.15918e-05	3.45278	51.2791	4.53855e-07
16.2004	Adamts17	a disintegrin-like and metallopeptidase (reprolysin type) with thrombospondin type 1 motif, 17	1.60694e-06	4.66359	88.979	5.1503e-09
16.1097	Hspb6	heat shock protein, alpha-crystallin-related, B6	0.000763385	2.38517	26.6024	4.08769e-05
16.0655	Adh6a	alcohol dehydrogenase 6A (class V)	0.00905286	2.4925	13.9924	0.00119975
15.9858	Sectm1a	secreted and transmembrane 1A	1.19717e-06	3.93452	93.7071	3.29165e-09
15.7159	Popdc2	popeye domain containing 2	0.00019381	2.20162	35.7161	6.14148e-06
15.6892	Dusp27	dual specificity phosphatase 27 (putative)	0.0045494	2.20453	17.0862	0.000469075
15.6572	Cox7a1	cytochrome c oxidase subunit VIIa 1	0.00109615	3.06345	24.3737	6.8867e-05
15.5186	Sh3bgr	SH3-binding domain glutamic acid-rich protein	0.00160391	3.93904	22.2558	0.000116002
15.4776	Mylk4	myosin light chain kinase family, member 4	0.0385949	3.33777	8.39917	0.0085796
15.4016	6430573F11Rik	RIKEN cDNA 6430573F11 gene	0.000134386	-0.450213	38.6726	3.55238e-06
15.3679	Ano5	anoctamin 5	0.00625713	3.00718	15.6032	0.000727733
15.2878	Cap2	CAP, adenylate cyclase-associated protein, 2 (yeast)	0.00138443	3.60611	23.056	9.49621e-05
15.2173	Ampd1	adenosine monophosphate deaminase 1	0.0332262	3.69803	8.93549	0.00697276
15.2131	Capn3	calpain 3	0.000558249	3.43378	28.4904	2.68011e-05
15.2098	Frem1	Fras1 related extracellular matrix protein 1	3.32657e-07	5.11023	112.668	6.47924e-10
14.9778	Alpl	alkaline phosphatase, liver/bone/kidney	2.75164e-05	1.53568	52.8329	3.6142e-07
14.9428	Pkhd1l1	polycystic kidney and hepatic disease 1-like 1	6.36493e-05	1.89171	44.6707	1.26879e-06
14.9128	Fgf23	fibroblast growth factor 23	0.0276931	-1.36445	9.61407	0.00539851
14.8508	Des	desmin	0.000870274	7.38105	25.8263	4.88737e-05
14.8077	Acox2	acyl-Coenzyme A oxidase 2, branched chain	1.29987e-07	2.71127	138.671	9.82853e-11
14.79	Gabra4	gamma-aminobutyric acid (GABA) A receptor, subunit alpha 4	2.13803e-05	-1.20168	55.641	2.42405e-07
14.6513	D030045P18Rik	RIKEN cDNA D030045P18 gene	0.00533956	0.9168	16.3341	0.000584679
14.6504	Srpk3	serine/arginine-rich protein specific kinase 3	9.10906e-06	1.58751	65.3681	6.76229e-08
14.635	Myf5	myogenic factor 5	0.0014922	-0.82718	22.6472	0.000105135
14.632	Dynap	dynactin associated protein	0.00932778	-0.452411	13.8745	0.00124574
14.4617	Lmod2	leiomodin 2 (cardiac)	0.0101735	2.35011	13.4974	0.0014063
14.3317	Serpina3j	serine (or cysteine) peptidase inhibitor, clade A (alpha-1 antiproteinase, antitrypsin), member 3J	0.0137666	0.670958	12.2406	0.00213009
14.2189	Bst1	bone marrow stromal cell antigen 1	0.00556539	2.80263	16.134	0.000620502
13.9455	F830045P16Rik	RIKEN cDNA F830045P16 gene	0.000232445	-0.490142	34.3959	7.91793e-06
13.898	Gm13177	predicted gene 13177	0.00906528	3.37632	13.9832	0.00120326
13.8479	Sgca	sarcoglycan, alpha (dystrophin-associated glycoprotein)	0.00147336	2.59276	22.7136	0.000103403
13.8378	Gm13124	predicted gene 13124	0.00124768	3.19666	23.6234	8.259e-05
13.8337	Penk	preproenkephalin	0.00704689	1.17738	15.0937	0.000850103
13.7836	Sbk2	SH3-binding domain kinase family, member 2	0.00245182	-0.453145	20.0274	0.000206959
13.6271	Cyp2b23	cytochrome P450, family 2, subfamily b, polypeptide 23	0.00273714	-0.974641	19.4686	0.000240565
13.5076	Asb16	ankyrin repeat and SOCS box-containing 16	0.000999386	0.274008	24.9266	6.03578e-05
13.4454	Gldc	glycine decarboxylase	4.2461e-06	1.55778	74.7664	2.24739e-08
13.3787	Skint10	selection and upkeep of intraepithelial T cells 10	0.0100649	-0.647403	13.5444	0.00138507
13.2219	Ryr2	ryanodine receptor 2, cardiac	0.000123669	-0.427737	39.3817	3.12828e-06
13.1858	Ip6k3	inositol hexaphosphate kinase 3	0.00041306	1.18506	30.5101	1.73765e-05
13.0803	Cdh4	cadherin 4	0.000271416	2.62795	33.1821	1.00576e-05
13.0555	Nrip3	nuclear receptor interacting protein 3	2.87597e-05	3.42135	52.285	3.91422e-07
12.6377	Lhpp	phospholysine phosphohistidine inorganic pyrophosphate phosphatase	7.48887e-08	3.36094	169.141	1.54431e-11
12.6357	Ces4a	carboxylesterase 4A	0.000580323	4.78921	28.2519	2.82423e-05
12.5782	Sec14l5	SEC14-like lipid binding 5	0.000670027	-0.464699	27.4001	3.41277e-05
12.4365	Chrng	cholinergic receptor, nicotinic, gamma polypeptide	0.0117415	0.146052	12.9098	0.00170384
12.4252	Abhd3	abhydrolase domain containing 3	5.39675e-07	2.24119	105.261	1.18708e-09
12.4047	Hp	haptoglobin	0.00278096	5.84362	19.4003	0.000245064
12.3812	Tmem182	transmembrane protein 182	0.00238139	2.76744	20.1565	0.00019995
12.3522	Camk2a	calcium/calmodulin-dependent protein kinase II alpha	0.000423263	3.13864	30.3172	1.80966e-05
12.3064	Cpt1b	carnitine palmitoyltransferase 1b, muscle	0.000759715	4.3038	26.6651	4.0297e-05
12.2946	Ctsk	cathepsin K	7.48887e-08	8.01136	176.029	1.05937e-11
12.237	Tpm2	tropomyosin 2, beta	0.000649477	8.35104	27.5817	3.27685e-05
12.2364	Gm6307	predicted gene 6307	0.000483451	0.723005	29.4354	2.1833e-05
12.1734	Apoc1	apolipoprotein C-I	2.46714e-05	4.17792	54.1649	2.98472e-07
12.173	Zfp872	zinc finger protein 872	5.15614e-05	0.162582	46.8549	8.93145e-07
12.1377	Adcy1	adenylate cyclase 1	1.54215e-06	4.33761	89.7745	4.77021e-09
12.1047	2310015B20Rik	NA	0.000955405	0.840971	25.2675	5.56904e-05
11.9384	Cacng6	calcium channel, voltage-dependent, gamma subunit 6	0.0046637	-0.272253	16.9641	0.000485989
11.9026	Chrna1	cholinergic receptor, nicotinic, alpha polypeptide 1 (muscle)	2.75164e-05	2.35873	52.7285	3.66936e-07
11.7725	D630003M21Rik	RIKEN cDNA D630003M21 gene	9.02935e-06	2.2851	65.5256	6.63213e-08
11.7179	Ptn	pleiotrophin	8.84177e-05	5.27208	41.9299	2.00563e-06
11.6948	Nnat	neuronatin	4.95331e-05	3.02443	47.1599	8.51202e-07
11.5895	Abcb4	ATP-binding cassette, sub-family B (MDR/TAP), member 4	1.75669e-05	3.11655	57.6106	1.84799e-07
11.5682	Crhr2	corticotropin releasing hormone receptor 2	0.00263902	0.989436	19.6547	0.000228747
11.5187	Eya1	EYA transcriptional coactivator and phosphatase 1	0.000148296	1.29393	37.8591	4.1182e-06
11.5009	Lamc3	laminin gamma 3	3.23851e-06	2.78774	79.1006	1.40244e-08
11.4511	Pxmp2	peroxisomal membrane protein 2	5.70372e-05	1.17043	45.5626	1.09777e-06
11.4132	Ankrd23	ankyrin repeat domain 23	0.0111771	5.90111	13.099	0.00160111
11.2144	Fbxo40	F-box protein 40	0.00319468	2.35687	18.7413	0.0002936
11.0986	Cd209e	CD209e antigen	0.000558249	3.02471	28.4814	2.68536e-05
11.0844	Il1f10	interleukin 1 family, member 10	0.00178437	0.796459	21.6579	0.000135063
11.0131	Kazald1	Kazal-type serine peptidase inhibitor domain 1	4.06911e-06	1.39485	75.5196	2.06738e-08
10.9797	Chrnd	cholinergic receptor, nicotinic, delta polypeptide	0.0336867	1.1848	8.88672	0.00710412
10.8565	Cthrc1	collagen triple helix repeat containing 1	1.27002e-05	6.04923	61.3397	1.12615e-07
10.6446	Hhip	Hedgehog-interacting protein	6.4908e-05	1.50714	44.5091	1.3028e-06
10.5858	St8sia5	ST8 alpha-N-acetyl-neuraminide alpha-2,8-sialyltransferase 5	0.00345316	-0.426839	18.3592	0.000326515
10.5454	Rab11fip4	RAB11 family interacting protein 4 (class II)	1.87063e-07	3.0362	124.85	2.5674e-10
10.5083	Wfdc3	WAP four-disulfide core domain 3	0.000704957	0.596345	27.0619	3.68276e-05
10.4162	Tmem38a	transmembrane protein 38A	0.00086568	5.11123	25.8596	4.84967e-05
10.34	Fxyd6	FXYD domain-containing ion transport regulator 6	7.648e-07	4.32055	100.158	1.83998e-09
10.3131	Klhl30	kelch-like 30	0.000351196	1.53527	31.4987	1.41463e-05
10.2525	Tesc	tescalcin	5.59637e-05	1.28968	45.7926	1.05788e-06
10.2121	Cmya5	cardiomyopathy associated 5	0.0238319	6.99202	10.1884	0.00437058
10.0935	Zim1	zinc finger, imprinted 1	0.0022625	2.57474	20.4125	0.000186808
10.0551	Hk3	hexokinase 3	0.00701681	3.3079	15.1122	0.00084528
10.017	Scn4b	sodium channel, type IV, beta	0.00782884	3.87384	14.6365	0.000979412
9.99838	Scn8a	sodium channel, voltage-gated, type VIII, alpha	0.000938711	-0.31274	25.3577	5.45237e-05
9.98097	Il20ra	interleukin 20 receptor, alpha	8.68625e-06	2.45029	66.3815	5.97075e-08
9.88829	Asb12	ankyrin repeat and SOCS box-containing 12	0.01457	0.162582	12.0122	0.00230148
9.85059	Gm5105	predicted gene 5105	0.013048	0.209759	12.4724	0.00197047
9.84591	Plin1	perilipin 1	0.00552019	3.46379	16.1663	0.000614547
9.84411	Zcchc18	zinc finger, CCHC domain containing 18	8.902e-05	1.15924	41.8725	2.02541e-06
9.78791	Gabrq	gamma-aminobutyric acid (GABA) A receptor, subunit theta	0.00250987	-2.08338	19.9157	0.000213239
9.69629	Sln	sarcolipin	0.0456732	1.04411	7.80439	0.0108595
9.62678	Stbd1	starch binding domain 1	0.000224868	1.70731	34.6987	7.4657e-06
9.61377	Fhl1	four and a half LIM domains 1	0.000257237	8.06973	33.6262	9.20904e-06
9.59875	Rragd	Ras-related GTP binding D	0.000118737	4.34253	39.7416	2.93452e-06
9.56727	Col8a2	collagen, type VIII, alpha 2	3.40294e-05	4.16152	50.4668	5.12266e-07
9.54539	Mycn	v-myc avian myelocytomatosis viral related oncogene, neuroblastoma derived	0.00116276	0.81356	23.9995	7.53699e-05
9.5384	Gsta3	glutathione S-transferase, alpha 3	0.00238139	4.05259	20.155	0.000200031
9.52709	Tmod4	tropomodulin 4	0.00171267	3.55605	21.8907	0.000127261
9.45814	Kir3dl1	killer cell immunoglobulin-like receptor, three domains, long cytoplasmic tail, 1	0.00196012	-0.015514	21.1225	0.000155079
9.40588	Scd3	stearoyl-coenzyme A desaturase 3	0.000373418	4.47085	31.1363	1.52468e-05
9.38077	Jph1	junctophilin 1	0.000959773	3.63126	25.2281	5.62089e-05
9.31055	Lhx2	LIM homeobox protein 2	7.45849e-06	1.4593	67.9782	4.92175e-08
9.30279	Tmem116	transmembrane protein 116	7.27977e-05	0.469917	43.65	1.50119e-06
9.26735	Entpd3	ectonucleoside triphosphate diphosphohydrolase 3	0.0179161	1.06452	11.246	0.00299751
9.26474	Cyp1a1	cytochrome P450, family 1, subfamily a, polypeptide 1	0.000612595	2.13672	27.941	3.02502e-05
9.25583	Mug1	murinoglobulin 1	0.0205089	0.776689	10.7378	0.00358637
9.24253	Fam69c	family with sequence similarity 69, member C	3.42125e-06	0.76671	78.2943	1.5286e-08
9.22986	Sult5a1	sulfotransferase family 5A, member 1	0.000318503	1.44681	32.1443	1.23951e-05
9.21381	Awat1	acyl-CoA wax alcohol acyltransferase 1	0.00231491	3.44444	20.2923	0.000192856
9.20797	Hspb7	heat shock protein family, member 7 (cardiovascular)	0.000870458	3.30683	25.816	4.89903e-05
9.17761	Stk32c	serine/threonine kinase 32C	0.000776745	0.202547	26.4874	4.1966e-05
9.12699	Nrcam	neuronal cell adhesion molecule	3.08416e-05	3.37636	51.6055	4.32478e-07
9.0975	Bmp4	bone morphogenetic protein 4	3.96149e-06	2.13949	76.0013	1.96059e-08
9.09142	Fam81a	family with sequence similarity 81, member A	3.42308e-05	0.888822	50.397	5.17651e-07
9.08784	Ptprt	protein tyrosine phosphatase, receptor type, T	0.00188194	-1.0326	21.3369	0.000146695
9.08292	Lef1	lymphoid enhancer binding factor 1	0.000627486	1.94641	27.7792	3.1357e-05
9.07195	Casq2	calsequestrin 2	0.000618099	3.80627	27.8532	3.08455e-05
9.06645	Rtn2	reticulon 2 (Z-band associated protein)	0.000602242	4.23673	28.0457	2.95574e-05
9.05758	Pfkm	phosphofructokinase, muscle	0.00183641	6.56395	21.4845	0.000141216
8.99333	Phkg1	phosphorylase kinase gamma 1	0.0095989	2.50352	13.7466	0.00129779
8.96966	Cck	cholecystokinin	0.00826055	0.496787	14.4024	0.00105386
8.96074	Agt	angiotensinogen (serpin peptidase inhibitor, clade A, member 8)	5.56984e-05	3.22629	45.8589	1.04667e-06
8.9349	Scube2	signal peptide, CUB domain, EGF-like 2	2.10137e-05	3.97808	55.8501	2.35443e-07
8.92542	Ltbp2	latent transforming growth factor beta binding protein 2	0.00111554	5.07759	24.2645	7.0699e-05
8.88255	Wif1	Wnt inhibitory factor 1	5.39123e-05	2.29572	46.2585	9.81852e-07
8.8804	Acsl6	acyl-CoA synthetase long-chain family member 6	0.00249632	0.313735	19.951	0.00021123
8.8188	Mlip	muscular LMNA-interacting protein	0.00159042	1.52601	22.3126	0.000114351
8.74523	A530058N18Rik	RIKEN cDNA A530058N18 gene	0.0137043	-1.94738	12.2607	0.00211574
8.7432	Adck3	aarF domain containing kinase 3	0.000227714	5.02862	34.5596	7.66976e-06
8.74062	Slc38a3	solute carrier family 38, member 3	0.0118291	0.498466	12.8731	0.00172461
8.73688	Unc45b	unc-45 myosin chaperone B	0.000125817	4.05707	39.1351	3.26909e-06
8.72392	Asb10	ankyrin repeat and SOCS box-containing 10	0.000602242	0.599152	28.0507	2.95245e-05
8.6975	Ypel1	yippee-like 1 (Drosophila)	2.75164e-05	1.60733	53.109	3.47265e-07
8.69265	Ptgdr	prostaglandin D receptor	0.0121724	0.501085	12.7359	0.00180477
8.6546	Adig	adipogenin	0.00362996	1.60488	18.112	0.000349953
8.59205	Lrrc2	leucine rich repeat containing 2	0.000735728	2.88453	26.8443	3.86879e-05
8.57322	Adssl1	adenylosuccinate synthetase like 1	0.000235887	4.51803	34.2748	8.10721e-06
8.56707	Fabp3	fatty acid binding protein 3, muscle and heart	0.00109653	3.85591	24.3675	6.89691e-05
8.46983	Emid1	EMI domain containing 1	4.07916e-06	2.47042	75.2934	2.11974e-08
8.45762	Gm973	predicted gene 973	0.000179777	0.486281	36.3847	5.41257e-06
8.42865	A930016O22Rik	RIKEN cDNA A930016O22 gene	0.00134276	0.297668	23.224	9.10985e-05
8.41404	Aadac	arylacetamide deacetylase (esterase)	0.000124149	1.68014	39.2843	3.18309e-06
8.39397	Clic5	chloride intracellular channel 5	0.000393337	4.22841	30.8289	1.62542e-05
8.38591	Dusp13	dual specificity phosphatase 13	0.00129196	2.57662	23.4346	8.64978e-05
8.34899	Pde4dip	phosphodiesterase 4D interacting protein (myomegalin)	0.0010753	7.4541	24.4908	6.69603e-05
8.25441	Nalcn	sodium leak channel, non-selective	0.00290166	-0.151343	19.182	0.000260088
8.22321	Apba2	amyloid beta (A4) precursor protein-binding, family A, member 2	0.000213291	0.624371	35.0589	6.96406e-06
8.0881	Ces1d	carboxylesterase 1D	0.000196502	4.09373	35.6322	6.2403e-06
8.0857	Col4a3	collagen, type IV, alpha 3	0.000558249	1.81738	28.4802	2.6861e-05
8.05448	Edar	ectodysplasin-A receptor	3.18492e-05	0.143436	51.0338	4.70689e-07
8.01526	Skint6	selection and upkeep of intraepithelial T cells 6	0.0261267	-1.22777	9.83679	0.00497111
7.93373	Rab11fip4os1	RAB11 family interacting protein 4 (class II), opposite strand 1	0.00600395	0.688136	15.7961	0.000686572
7.82303	Sim1	single-minded homolog 1 (Drosophila)	0.000206696	1.59136	35.3222	6.62088e-06
7.81986	Glt8d2	glycosyltransferase 8 domain containing 2	1.87063e-07	4.63156	126.087	2.34738e-10
7.7991	Sh2d1b1	SH2 domain containing 1B1	0.00355264	1.00675	18.2155	0.000339928
7.74154	Adipoq	adiponectin, C1Q and collagen domain containing	0.0135153	3.58197	12.3271	0.00206895
7.73606	Gm5127	predicted gene 5127	0.00343238	0.875494	18.3914	0.000323592
7.71795	Hsf2bp	heat shock transcription factor 2 binding protein	0.00183641	-0.00349361	21.4835	0.000141253
7.68081	Gfra1	glial cell line derived neurotrophic factor family receptor alpha 1	3.54285e-06	4.5516	77.4159	1.68034e-08
7.6629	Tmem150c	transmembrane protein 150C	0.000235519	3.01953	34.3034	8.06217e-06
7.5964	Sptb	spectrin beta, erythrocytic	0.000673729	4.45183	27.3418	3.45775e-05
7.58345	Clcn1	chloride channel, voltage-sensitive 1	0.0187297	0.742611	11.0856	0.00317096
7.57223	Klhl38	kelch-like 38	0.000763529	1.1894	26.5848	4.1042e-05
7.53424	Tnfaip8l3	tumor necrosis factor, alpha-induced protein 8-like 3	1.75669e-05	1.54837	57.5646	1.85957e-07
7.49659	Tspan8	tetraspanin 8	2.39619e-05	3.53104	54.5323	2.83299e-07
7.49193	Ddo	D-aspartate oxidase	0.00142352	0.730336	22.8939	9.88605e-05
7.48405	Prob1	proline rich basic protein 1	4.78941e-06	2.90955	73.1333	2.69956e-08
7.47531	Slc13a5	solute carrier family 13 (sodium-dependent citrate transporter), member 5	0.0290493	-1.65645	9.43453	0.00577272
7.46923	Slc9a2	solute carrier family 9 (sodium/hydrogen exchanger), member 2	0.00903311	0.347853	14.0075	0.00119403
7.44821	Ccdc89	coiled-coil domain containing 89	0.0109026	-0.170546	13.2078	0.00154511
7.39333	Stac3	SH3 and cysteine rich domain 3	0.00790296	3.13118	14.5962	0.000991784
7.31142	Erich2	glutamate rich 2	0.0085402	0.767982	14.2458	0.00110715
7.29702	Zdbf2	zinc finger, DBF-type containing 2	0.00239788	1.57788	20.1199	0.000201911
7.22987	Wnt6	wingless-type MMTV integration site family, member 6	0.000395412	0.373744	30.7813	1.64166e-05
7.22638	Ecm2	extracellular matrix protein 2, female organ and adipocyte specific	3.32657e-07	6.3458	112.377	6.6312e-10
7.22127	BC021614	cDNA sequence BC021614	0.000338497	2.35632	31.7363	1.3472e-05
7.22078	Gm3336	predicted gene 3336	0.00186345	-0.416429	21.3957	0.000144486
7.22018	Klhl34	kelch-like 34	0.00709024	0.336807	15.0572	0.000859719
7.21801	Ccr4	chemokine (C-C motif) receptor 4	0.00308551	0.537267	18.9081	0.000280385
7.19971	Chchd10	coiled-coil-helix-coiled-coil-helix domain containing 10	0.000549619	3.35047	28.5841	2.62569e-05
7.16129	Vstm2a	V-set and transmembrane domain containing 2A	0.014283	1.98737	12.0906	0.00224105
7.13671	Alpk2	alpha-kinase 2	0.00592981	2.65879	15.8526	0.000674991
7.11981	Serpina3c	serine (or cysteine) peptidase inhibitor, clade A, member 3C	0.000227652	4.17676	34.6033	7.6051e-06
7.11084	Lmcd1	LIM and cysteine-rich domains 1	2.2285e-05	4.4255	55.2614	2.5563e-07
7.10616	Cd209b	CD209b antigen	0.000674188	0.946714	27.3194	3.47514e-05
7.08909	S100a1	S100 calcium binding protein A1	2.27869e-06	4.23628	84.154	8.30152e-09
7.00425	Ppp2r2c	protein phosphatase 2, regulatory subunit B, gamma	0.00361664	0.776784	18.1315	0.00034804
6.90974	Vnn1	vanin 1	0.000192514	3.02624	35.7743	6.07397e-06
6.89026	Cpz	carboxypeptidase Z	1.29409e-05	5.33307	60.846	1.20087e-07
6.86551	Hspb2	heat shock protein 2	0.000208848	1.80099	35.243	6.72215e-06
6.86547	Dgat2l6	diacylglycerol O-acyltransferase 2-like 6	0.0378787	1.45565	8.47344	0.00833438
6.83563	Pck1	phosphoenolpyruvate carboxykinase 1, cytosolic	0.0259829	2.98589	9.85966	0.00492939
6.80048	Ndrg2	N-myc downstream regulated gene 2	3.15918e-05	6.15065	51.2981	4.52582e-07
6.76505	Scx	scleraxis	0.00232806	0.698041	20.2663	0.000194195
6.72068	Mtfp1	mitochondrial fission process 1	1.81903e-05	1.15422	57.1676	1.96307e-07
6.69708	Pnpla5	patatin-like phospholipase domain containing 5	0.00166284	3.31117	22.0581	0.000121958
6.57973	Psg29	pregnancy-specific glycoprotein 29	0.00324158	1.62865	18.6725	0.000299247
6.51076	Shisa2	shisa family member 2	3.18492e-05	3.15194	51.0431	4.70036e-07
6.50162	Amy1	amylase 1, salivary	0.00600395	2.6152	15.7953	0.000686732
6.47209	Shisa4	shisa family member 4	0.000221133	3.04688	34.839	7.26571e-06
6.4113	Nap1l3	nucleosome assembly protein 1-like 3	0.00159304	1.27489	22.291	0.000114978
6.39733	Crlf1	cytokine receptor-like factor 1	0.0142931	0.92264	12.0815	0.00224792
6.38433	Col4a6	collagen, type IV, alpha 6	9.82098e-06	2.55558	64.6141	7.42582e-08
6.36825	Negr1	neuronal growth regulator 1	0.00151833	2.34995	22.5572	0.00010753
6.28972	Sec14l4	SEC14-like lipid binding 4	0.000926971	4.97785	25.4316	5.35869e-05
6.27389	Enpep	glutamyl aminopeptidase	5.25467e-05	3.76617	46.5382	9.39108e-07
6.26721	Cd200r2	Cd200 receptor 2	0.031703	-0.906983	9.12099	0.00649711
6.22801	Hpdl	4-hydroxyphenylpyruvate dioxygenase-like	0.00125923	0.245678	23.5773	8.35272e-05
6.22667	Cdo1	cysteine dioxygenase 1, cytosolic	3.00002e-06	4.17975	80.7743	1.17543e-08
6.18243	Vipr1	vasoactive intestinal peptide receptor 1	3.40265e-05	1.66215	50.4979	5.09883e-07
6.17819	Slc2a4	solute carrier family 2 (facilitated glucose transporter), member 4	0.00760615	3.61185	14.7629	0.000941619
6.16689	Lrrc46	leucine rich repeat containing 46	0.0135837	-1.04785	12.2972	0.00208983
6.09608	Mgl2	macrophage galactose N-acetyl-galactosamine specific lectin 2	9.98244e-06	3.44223	64.1374	7.88188e-08
6.0885	Mlf1	myeloid leukemia factor 1	0.00871568	3.95321	14.163	0.0011365
6.06835	Rbm20	RNA binding motif protein 20	0.000908941	2.0029	25.5564	5.20448e-05
6.02602	Ank1	ankyrin 1, erythroid	0.000994504	4.32886	24.9599	5.98835e-05
6.018	Rhbdl1	rhomboid, veinlet-like 1 (Drosophila)	3.08906e-05	1.76907	51.5616	4.35288e-07
6.01609	Gprin1	G protein-regulated inducer of neurite outgrowth 1	0.00116757	0.497469	23.9677	7.59518e-05
6.01439	Hspb3	heat shock protein 3	0.00744104	1.07981	14.8587	0.000914058
6.00185	Dmd	dystrophin, muscular dystrophy	4.4787e-05	6.59479	47.9856	7.48092e-07
5.92649	Myo16	myosin XVI	0.00477108	-0.192799	16.8487	0.000502605
5.91961	Hsd11b2	hydroxysteroid 11-beta dehydrogenase 2	0.0107341	1.13642	13.277	0.0015106
5.90739	Asb14	ankyrin repeat and SOCS box-containing 14	0.0127324	1.69722	12.5675	0.00190881
5.85403	Adamtsl2	ADAMTS-like 2	0.00257386	0.738977	19.7775	0.000221299
5.83608	Cxcl14	chemokine (C-X-C motif) ligand 14	0.000190282	5.44362	35.9285	5.89889e-06
5.83589	Slc1a7	solute carrier family 1 (glutamate transporter), member 7	0.00212278	-0.145807	20.7252	0.000172034
5.83555	Bves	blood vessel epicardial substance	0.00284827	2.1725	19.2669	0.000254128
5.77956	Ucp3	uncoupling protein 3 (mitochondrial, proton carrier)	0.0376543	1.62762	8.49508	0.00826439
5.77944	Cnksr2	connector enhancer of kinase suppressor of Ras 2	0.000589121	1.1811	28.1769	2.87129e-05
5.77359	Ramp1	receptor (calcitonin) activity modifying protein 1	1.33865e-06	3.88856	92.2452	3.77267e-09
5.75935	Snhg11	small nucleolar RNA host gene 11	0.00945068	3.09808	13.8206	0.00126741
5.74842	Coch	cochlin	0.000489308	3.94642	29.3512	2.22321e-05
5.73465	Hapln3	hyaluronan and proteoglycan link protein 3	0.045364	-0.526969	7.82493	0.0107704
5.72562	Aldh1a1	aldehyde dehydrogenase family 1, subfamily A1	2.58595e-05	5.43411	53.7172	3.18178e-07
5.72542	Pkia	protein kinase inhibitor, alpha	0.000618099	6.19625	27.8539	3.08408e-05
5.65711	Efhc2	EF-hand domain (C-terminal) containing 2	0.0120586	-0.238267	12.7923	0.00177132
5.6527	Lrrc25	leucine rich repeat containing 25	0.0259849	2.42202	9.85847	0.00493155
5.63239	Trpm3	transient receptor potential cation channel, subfamily M, member 3	0.000297466	1.84727	32.6069	1.12868e-05
5.63004	Aadacl3	arylacetamide deacetylase-like 3	0.0101755	3.41759	13.4952	0.00140728
5.62865	Aldh3a1	aldehyde dehydrogenase family 3, subfamily A1	0.0010753	2.92619	24.4859	6.704e-05
5.58326	Clec11a	C-type lectin domain family 11, member a	1.75445e-05	3.98846	57.6701	1.83308e-07
5.57104	Plcxd3	phosphatidylinositol-specific phospholipase C, X domain containing 3	0.0115538	0.048011	12.9762	0.00166699
5.56652	Slc22a3	solute carrier family 22 (organic cation transporter), member 3	0.0117205	1.29108	12.9183	0.0016991
5.55417	Cxcr3	chemokine (C-X-C motif) receptor 3	0.0206722	0.87227	10.7122	0.00361926
5.54061	Prkaa2	protein kinase, AMP-activated, alpha 2 catalytic subunit	0.000865087	4.54691	25.8679	4.84039e-05
5.50418	Ncam2	neural cell adhesion molecule 2	0.0275731	1.91648	9.62859	0.00536944
5.49696	1700003E16Rik	RIKEN cDNA 1700003E16 gene	0.00375939	0.382791	17.9565	0.000365655
5.44684	Adamts20	a disintegrin-like and metallopeptidase (reprolysin type) with thrombospondin type 1 motif, 20	5.60982e-05	1.91046	45.7551	1.06428e-06
5.41065	Ccdc136	coiled-coil domain containing 136	0.000305206	2.37516	32.435	1.16854e-05
5.38467	Tmem164	transmembrane protein 164	2.38315e-09	6.46909	271.199	1.63813e-13
5.37326	Zfp385b	zinc finger protein 385B	6.06332e-05	1.26857	45.0754	1.18782e-06
5.35425	Cmbl	carboxymethylenebutenolidase-like (Pseudomonas)	5.32205e-05	3.81833	46.4098	9.58467e-07
5.35246	Glb1l2	galactosidase, beta 1-like 2	0.000454712	4.48535	29.8226	2.00976e-05
5.34787	Rapsn	receptor-associated protein of the synapse	0.000174864	2.22351	36.5691	5.22862e-06
5.32957	Kbtbd13	kelch repeat and BTB (POZ) domain containing 13	0.031301	-0.172426	9.16477	0.00639016
5.31032	D7Ertd443e	DNA segment, Chr 7, ERATO Doi 443, expressed	5.16899e-05	1.92833	46.7964	9.01438e-07
5.30576	Lypd4	Ly6/Plaur domain containing 4	0.0196297	-1.53079	10.899	0.00338676
5.28278	Fam171b	family with sequence similarity 171, member B	1.09552e-05	4.56773	62.9887	9.11212e-08
5.20399	Rgs22	regulator of G-protein signalling 22	0.000641482	0.757026	27.6503	3.22705e-05
5.20004	Podn	podocan	3.77555e-05	5.44775	49.454	5.96905e-07
5.19139	Zbtb16	zinc finger and BTB domain containing 16	0.00480397	4.51957	16.8108	0.000508203
5.17992	Popdc3	popeye domain containing 3	0.000110724	2.59914	40.3068	2.65622e-06
5.13933	Rarres1	retinoic acid receptor responder (tazarotene induced) 1	0.00438697	1.92311	17.2444	0.000448105
5.13852	Eln	elastin	0.00608753	5.83168	15.7315	0.000700057
5.13444	Padi2	peptidyl arginine deiminase, type II	8.41419e-05	4.91866	42.3742	1.85959e-06
5.1258	Syt13	synaptotagmin XIII	0.000186648	0.974608	36.1132	5.69642e-06
5.12431	Cttnbp2	cortactin binding protein 2	1.29409e-05	3.90348	60.8768	1.19605e-07
5.10856	Nkd2	naked cuticle 2 homolog (Drosophila)	5.45278e-05	3.64095	46.0924	1.00825e-06
5.09723	Nt5e	5' nucleotidase, ecto	1.54215e-06	5.56542	89.8147	4.75184e-09
5.09656	Mesp2	mesoderm posterior 2	0.0402962	0.488565	8.24736	0.00910617
5.06006	Ccdc92	coiled-coil domain containing 92	0.00140431	1.89689	22.9739	9.69158e-05
5.05288	Msr1	macrophage scavenger receptor 1	0.0035793	5.94795	18.1786	0.000343464
5.04487	Sdk2	sidekick cell adhesion molecule 2	0.000185199	3.40586	36.2025	5.60129e-06
5.02403	Ppp1r36	protein phosphatase 1, regulatory subunit 36	0.0343973	-0.435648	8.80949	0.00731782
5.01122	Dner	delta/notch-like EGF repeat containing	0.0498896	-0.477136	7.51808	0.0121912
5.00482	Ache	acetylcholinesterase	0.000999386	2.15169	24.9228	6.04129e-05
5.00264	Egf	epidermal growth factor	0.00881563	2.84078	14.1138	0.00115437
4.98933	Slc6a4	solute carrier family 6 (neurotransmitter transporter, serotonin), member 4	0.000152676	2.21499	37.6009	4.31782e-06
4.97346	Echdc1	enoyl Coenzyme A hydratase domain containing 1	2.45143e-07	5.7881	118.737	4.04415e-10
4.96592	Tpd52l1	tumor protein D52-like 1	0.00178126	0.888864	21.676	0.00013444
4.95273	Edn3	endothelin 3	0.0266473	-0.525968	9.75905	0.00511588
4.94762	Slc22a4	solute carrier family 22 (organic cation transporter), member 4	0.000168538	2.62761	36.8656	4.94702e-06
4.94694	Cd207	CD207 antigen	0.0058049	3.13945	15.9499	0.000655585
4.94529	1700066B19Rik	RIKEN cDNA 1700066B19 gene	0.0198869	0.942886	10.8488	0.00344753
4.94268	Megf10	multiple EGF-like-domains 10	0.00048986	2.0547	29.3354	2.2308e-05
4.93603	Jph2	junctophilin 2	0.0080171	3.69831	14.5271	0.00101343
4.91261	Rassf6	Ras association (RalGDS/AF-6) domain family member 6	0.00334461	0.648384	18.5251	0.000311747
4.90642	Pappa2	pappalysin 2	0.00273714	2.9953	19.4674	0.000240638
4.90496	Pla2g2e	phospholipase A2, group IIE	0.00532243	-0.53929	16.3507	0.000581825
4.87644	Lox	lysyl oxidase	2.27869e-06	8.2719	84.2337	8.23481e-09
4.86789	Gjc2	gap junction protein, gamma 2	0.00814199	0.31267	14.4588	0.00103538
4.8666	Nrn1	neuritin 1	5.16899e-05	2.28973	46.7643	9.0603e-07
4.86063	Slain1	SLAIN motif family, member 1	0.00552019	0.732616	16.1676	0.000614309
4.84904	Slc52a3	solute carrier protein family 52, member 3	0.0092136	-0.370649	13.9258	0.00122548
4.84457	Slc27a6	solute carrier family 27 (fatty acid transporter), member 6	6.48862e-07	4.26124	102.384	1.51645e-09
4.83192	Tnfsf15	tumor necrosis factor (ligand) superfamily, member 15	0.00189981	0.562523	21.2732	0.000149132
4.82462	Cbs	cystathionine beta-synthase	0.00202241	2.214	20.9732	0.000161226
4.79951	Gm5538	predicted gene 5538	0.0352661	3.5021	8.7277	0.00755191
4.79024	Gpr126	NA	4.81599e-07	4.02483	107.125	1.01593e-09
4.78947	Shank2	SH3/ankyrin domain gene 2	0.00480397	0.49781	16.8086	0.000508531
4.77972	Zfp612	zinc finger protein 612	0.00180851	1.93209	21.5815	0.000137739
4.77336	Thsd7a	thrombospondin, type I, domain containing 7A	1.90285e-06	4.32693	86.5374	6.53991e-09
4.77085	Tpte	transmembrane phosphatase with tensin homology	0.0285841	-1.42262	9.50464	0.00562329
4.72946	Adam23	a disintegrin and metallopeptidase domain 23	6.14466e-05	5.10051	44.929	1.21643e-06
4.72239	Hrasls	HRAS-like suppressor	0.0288044	1.73562	9.46362	0.0057102
4.6774	Arnt2	aryl hydrocarbon receptor nuclear translocator 2	0.000271416	1.97609	33.1737	1.00746e-05
4.66798	Scin	scinderin	2.00181e-05	4.23989	56.2907	2.21479e-07
4.65865	Cyp2j13	cytochrome P450, family 2, subfamily j, polypeptide 13	0.0265007	2.08006	9.77979	0.00507682
4.6435	Ablim2	actin-binding LIM protein 2	0.0058688	1.30929	15.8992	0.000665625
4.64326	Msx2	msh homeobox 2	0.0157062	1.24009	11.7346	0.00253061
4.63578	Sec31b	Sec31 homolog B (S. cerevisiae)	0.000809765	1.80339	26.2563	4.4251e-05
4.62281	Gm266	predicted gene 266	0.0196461	2.21227	10.8929	0.00339417
4.61191	Crispld2	cysteine-rich secretory protein LCCL domain containing 2	4.65925e-05	6.70116	47.6558	7.87528e-07
4.58456	Pde6c	phosphodiesterase 6C, cGMP specific, cone, alpha prime	0.0397527	-1.21543	8.3041	0.00890527
4.5799	Ctla2b	cytotoxic T lymphocyte-associated protein 2 beta	0.00899195	4.31246	14.0234	0.00118797
4.57522	Gpnmb	glycoprotein (transmembrane) nmb	0.000131996	6.94484	38.8093	3.46593e-06
4.55728	Acsm3	acyl-CoA synthetase medium-chain family member 3	0.0120887	2.62258	12.7763	0.00178073
4.53473	Rnf112	ring finger protein 112	0.00310515	0.681291	18.8769	0.00028281
4.52635	Fgfr4	fibroblast growth factor receptor 4	0.000760368	1.93731	26.6537	4.04017e-05
4.50704	Far2	fatty acyl CoA reductase 2	0.00114736	5.56631	24.1165	7.32675e-05
4.49844	Krt15	keratin 15	0.000271265	5.56403	33.2138	9.99438e-06
4.46211	Skint7	selection and upkeep of intraepithelial T cells 7	0.000971138	2.47565	25.1484	5.7275e-05
4.45603	Fgf13	fibroblast growth factor 13	0.000100538	2.21786	41.0099	2.34967e-06
4.45584	Bcl2l14	BCL2-like 14 (apoptosis facilitator)	0.0368901	0.548042	8.57535	0.00801043
4.43511	Slc17a9	solute carrier family 17, member 9	0.000114022	1.84182	40.059	2.77451e-06
4.42555	Aff2	AF4/FMR2 family, member 2	0.00041954	2.54172	30.3904	1.78197e-05
4.41247	Olfml3	olfactomedin-like 3	0.0435953	1.71924	7.95803	0.0102121
4.4109	Fam83d	family with sequence similarity 83, member D	3.15918e-05	3.56629	51.2997	4.52473e-07
4.40789	Pcbd1	pterin 4 alpha carbinolamine dehydratase/dimerization cofactor of hepatocyte nuclear factor 1 alpha (TCF1) 1	0.00181962	1.34516	21.5401	0.00013921
4.40414	Ntf3	neurotrophin 3	0.0142013	0.255	12.1174	0.00222078
4.39917	Pcsk9	proprotein convertase subtilisin/kexin type 9	0.0172939	1.18481	11.3798	0.0028609
4.39207	Cd209c	CD209c antigen	0.0252743	2.23618	9.97159	0.00473069
4.38816	Thrsp	thyroid hormone responsive	0.0291121	2.14685	9.42232	0.0057992
4.36081	Synpo2	synaptopodin 2	0.000762172	4.86634	26.6263	4.06547e-05
4.35139	Tnk1	tyrosine kinase, non-receptor, 1	0.000144619	1.24484	38.0236	3.99621e-06
4.34151	Me3	malic enzyme 3, NADP(+)-dependent, mitochondrial	0.00450907	2.2078	17.1285	0.000463367
4.34014	Pdgfrl	platelet-derived growth factor receptor-like	5.25467e-05	5.49139	46.5529	9.36912e-07
4.33349	Creb3l3	cAMP responsive element binding protein 3-like 3	0.000119496	3.46349	39.6672	2.97343e-06
4.32272	Frzb	frizzled-related protein	0.00654732	0.111651	15.4151	0.000770485
4.31361	Nkg7	natural killer cell group 7 sequence	0.0316533	0.363862	9.12726	0.00648166
4.31299	Ddc	dopa decarboxylase	0.0297603	0.938561	9.34096	0.00597907
4.3092	Tst	thiosulfate sulfurtransferase, mitochondrial	0.000252216	1.97149	33.7731	8.94579e-06
4.30683	Bend5	BEN domain containing 5	0.00172762	2.01279	21.8458	0.000128728
4.30437	Ptger3	prostaglandin E receptor 3 (subtype EP3)	3.31292e-05	2.81654	50.7382	4.91882e-07
4.29973	Gap43	growth associated protein 43	0.00840905	1.03425	14.31	0.00108494
4.26423	Aldoa	aldolase A, fructose-bisphosphate	0.000271416	10.0057	33.1915	1.00389e-05
4.24452	Fam26e	family with sequence similarity 26, member E	6.02494e-06	3.91362	70.2331	3.76869e-08
4.23909	Hunk	hormonally upregulated Neu-associated kinase	0.000760409	2.29576	26.6478	4.04562e-05
4.23694	Tfap2b	transcription factor AP-2 beta	0.000160194	3.14214	37.2543	4.60276e-06
4.2352	Tbx1	T-box 1	0.00122067	0.522141	23.7363	8.03466e-05
4.23309	Rxrg	retinoid X receptor gamma	0.0379352	1.62049	8.46598	0.00835867
4.2059	Emilin3	elastin microfibril interfacer 3	0.00108116	0.662784	24.454	6.7554e-05
4.20495	Cybrd1	cytochrome b reductase 1	2.92763e-05	4.63531	52.0267	4.06503e-07
4.20135	Serpina3n	serine (or cysteine) peptidase inhibitor, clade A, member 3N	0.0149727	5.90484	11.9005	0.00239082
4.1966	Apob	apolipoprotein B	0.0256371	0.403959	9.91758	0.00482544
4.1965	Pm20d2	peptidase M20 domain containing 2	2.75164e-05	3.01422	53.1004	3.47697e-07
4.19585	Limch1	LIM and calponin homology domains 1	0.000125059	4.92154	39.2284	3.21502e-06
4.1936	Mmrn1	multimerin 1	3.87874e-05	3.85583	49.2202	6.18551e-07
4.17254	Foxo6	forkhead box O6	0.0109611	0.747945	13.1836	0.00155737
4.13412	Pitx2	paired-like homeodomain transcription factor 2	0.00793271	0.543672	14.5802	0.000996769
4.13323	Tspan11	tetraspanin 11	0.000118737	4.44177	39.7344	2.93822e-06
4.11751	Acot6	acyl-CoA thioesterase 6	0.000186152	1.09683	36.1513	5.6557e-06
4.11652	Zcchc12	zinc finger, CCHC domain containing 12	0.032139	1.62105	9.0618	0.00664486
4.1028	Cnksr1	connector enhancer of kinase suppressor of Ras 1	2.39619e-05	3.26605	54.5478	2.82676e-07
4.0982	Slc6a2	solute carrier family 6 (neurotransmitter transporter, noradrenalin), member 2	0.0010753	2.20516	24.4886	6.69964e-05
4.0947	Dnph1	2'-deoxynucleoside 5'-phosphate N-hydrolase 1	0.00459542	1.50306	17.0377	0.000475715
4.08662	Ube2t	ubiquitin-conjugating enzyme E2T	0.0109026	0.947464	13.206	0.001546
4.08013	Kcna2	potassium voltage-gated channel, shaker-related subfamily, member 2	0.0028148	0.727036	19.3301	0.000249788
4.07809	Pmel	premelanosome protein	0.0146136	1.71178	12.0009	0.00231037
4.07526	Ptgfr	prostaglandin F receptor	3.51783e-05	5.7555	50.1253	5.39233e-07
4.06112	Fam101a	family with sequence similarity 101, member A	0.02595	2.09435	9.86604	0.00491781
4.05911	Ccdc146	coiled-coil domain containing 146	0.019474	0.778765	10.9308	0.00334895
4.03594	Mettl21c	methyltransferase like 21C	0.0351517	2.15961	8.73871	0.00751991
4.0243	Kif21a	kinesin family member 21A	1.4727e-06	5.67964	90.8122	4.31984e-09
4.02266	Smtnl2	smoothelin-like 2	0.000979436	4.10873	25.0975	5.79663e-05
4.01862	Cacnb1	calcium channel, voltage-dependent, beta 1 subunit	0.00115224	3.83345	24.0767	7.39751e-05
4.01019	Sgol2b	shugoshin like 2b (S. pombe)	6.92119e-05	3.20883	44.0156	1.41297e-06
3.99846	Cldn23	claudin 23	0.00314157	1.77392	18.8254	0.000286851
3.98364	Marcksl1	MARCKS-like 1	0.0256562	0.762412	9.91073	0.00483761
3.97676	Macrod1	MACRO domain containing 1	0.0011104	3.87789	24.2882	7.02971e-05
3.97615	Nmb	neuromedin B	0.0083947	0.502151	14.321	0.00108119
3.96854	Pdss1	prenyl (solanesyl) diphosphate synthase, subunit 1	0.000118737	2.91992	39.737	2.93691e-06
3.96123	Paqr6	progestin and adipoQ receptor family member VI	0.0308962	1.49447	9.20898	0.00628414
3.94952	Rhbdl3	rhomboid, veinlet-like 3 (Drosophila)	7.84524e-06	2.6455	67.3866	5.28481e-08
3.94789	Aldh1l2	aldehyde dehydrogenase 1 family, member L2	0.000335874	4.35923	31.8167	1.32521e-05
3.94304	Adra1b	adrenergic receptor, alpha 1b	0.0256562	-0.511015	9.90983	0.0048392
3.94262	Qpct	glutaminyl-peptide cyclotransferase (glutaminyl cyclase)	2.88174e-07	5.44408	115.59	5.15021e-10
3.94026	Gal3st4	galactose-3-O-sulfotransferase 4	5.8759e-06	3.22967	70.7356	3.5543e-08
3.92771	Ndnf	neuron-derived neurotrophic factor	0.000467641	2.43974	29.6333	2.09262e-05
3.92489	Sms	spermine synthase	8.95298e-07	4.63619	97.1664	2.4001e-09
3.91502	Atp6v0e2	ATPase, H+ transporting, lysosomal V0 subunit E2	0.00189981	1.41592	21.2766	0.000149004
3.91379	Eme1	essential meiotic structure-specific endonuclease 1	0.00373529	1.0746	17.9937	0.000361822
3.90946	5430427M07Rik	RIKEN cDNA 5430427M07 gene	0.0422173	-0.364137	8.07435	0.00975049
3.90871	Ackr4	atypical chemokine receptor 4	0.00147335	3.76405	22.7176	0.000103301
3.89499	Flnc	filamin C, gamma	0.00100145	7.92054	24.9018	6.07145e-05
3.8684	Cidea	cell death-inducing DNA fragmentation factor, alpha subunit-like effector A	0.0199439	3.42408	10.8341	0.00346564
3.85741	Akap6	A kinase (PRKA) anchor protein 6	0.00015878	4.57642	37.3282	4.54031e-06
3.85718	Mst1	macrophage stimulating 1 (hepatocyte growth factor-like)	0.00109431	1.29541	24.3916	6.85717e-05
3.85632	Slc1a3	solute carrier family 1 (glial high affinity glutamate transporter), member 3	0.000136348	3.88906	38.5717	3.61769e-06
3.84425	Plin4	perilipin 4	0.00213879	5.71235	20.6772	0.000174214
3.8439	Elovl3	elongation of very long chain fatty acids (FEN1/Elo2, SUR4/Elo3, yeast)-like 3	0.0122737	4.69924	12.7053	0.00182318
3.84164	Gli1	GLI-Kruppel family member GLI1	0.000618011	2.3904	27.8772	3.06815e-05
3.83997	Fam154b	NA	0.01172	0.708371	12.9199	0.00169823
3.83493	Aass	aminoadipate-semialdehyde synthase	0.0113482	2.60637	13.0424	0.0016311
3.82405	Ntn1	netrin 1	0.000283193	5.45667	32.9089	1.06222e-05
3.82332	Pnldc1	poly(A)-specific ribonuclease (PARN)-like domain containing 1	0.0230544	0.357938	10.312	0.0041789
3.82226	Pdk4	pyruvate dehydrogenase kinase, isoenzyme 4	0.0422012	4.62657	8.07757	0.00973806
3.81661	Irx1	Iroquois related homeobox 1 (Drosophila)	4.65925e-05	3.2924	47.6532	7.87858e-07
3.81511	Btc	betacellulin, epidermal growth factor family member	0.00205994	4.33147	20.8691	0.000165667
3.81506	Adra2c	adrenergic receptor, alpha 2c	0.0227034	-1.1464	10.3737	0.00408663
3.80206	Slco2b1	solute carrier organic anion transporter family, member 2b1	4.46747e-05	5.65875	48.0283	7.43146e-07
3.79985	Sgpp2	sphingosine-1-phosphate phosphotase 2	0.0234148	2.78878	10.2542	0.00426726
3.77676	Zcchc5	zinc finger, CCHC domain containing 5	0.039995	2.2998	8.28161	0.00898432
3.77536	Pcolce2	procollagen C-endopeptidase enhancer 2	0.00183641	5.43751	21.4848	0.000141207
3.77204	Spock2	sparc/osteonectin, cwcv and kazal-like domains proteoglycan 2	0.00169622	2.75147	21.9468	0.000125456
3.75584	Galnt12	UDP-N-acetyl-alpha-D-galactosamine:polypeptide N-acetylgalactosaminyltransferase 12	0.000453976	1.86204	29.8703	1.98942e-05
3.75063	Pdk2	pyruvate dehydrogenase kinase, isoenzyme 2	3.87874e-05	4.13601	49.2324	6.17401e-07
3.74999	C630043F03Rik	RIKEN cDNA C630043F03 gene	0.0292183	-0.0134624	9.40709	0.0058324
3.74827	Cystm1	cysteine-rich transmembrane module containing 1	0.0117743	2.52785	12.8944	0.00171257
3.7465	Slc25a4	solute carrier family 25 (mitochondrial carrier, adenine nucleotide translocator), member 4	0.00314157	3.61766	18.8234	0.000287012
3.72966	Skint8	selection and upkeep of intraepithelial T cells 8	0.0107625	1.54953	13.2619	0.00151806
3.72349	Pth1r	parathyroid hormone 1 receptor	2.09967e-06	4.60937	85.3492	7.36069e-09
3.71554	Gpr64	NA	0.0388824	2.84623	8.37304	0.00866778
3.70798	Npl	N-acetylneuraminate pyruvate lyase	0.000338432	5.8309	31.7639	1.3396e-05
3.69796	Peg10	paternally expressed 10	0.00282162	3.58751	19.3156	0.00025078
3.69565	Adra1a	adrenergic receptor, alpha 1a	0.0207884	2.05486	10.6871	0.00365179
3.69534	AK129341	NA	0.00128667	1.56828	23.4556	8.60552e-05
3.694	H19	H19, imprinted maternally expressed transcript	0.000765768	8.26651	26.5641	4.12364e-05
3.68354	Fam46c	family with sequence similarity 46, member C	0.00698449	2.94419	15.1357	0.000839214
3.67732	Ppapdc3	NA	0.00027368	3.01417	33.1135	1.01962e-05
3.66811	Mef2c	myocyte enhancer factor 2C	4.11314e-05	7.13685	48.6776	6.72182e-07
3.66328	Ric3	RIC3 acetylcholine receptor chaperone	0.00391811	1.73648	17.7488	0.000387825
3.64659	Speg	SPEG complex locus	0.00160391	4.50579	22.2527	0.000116093
3.64089	Myoz3	myozenin 3	0.0174647	2.75966	11.3333	0.00290759
3.63899	Acvr1c	activin A receptor, type IC	0.0127488	3.10627	12.5622	0.00191215
3.63247	Tmem177	transmembrane protein 177	3.96149e-06	2.57208	76.0701	1.94583e-08
3.62753	Tgm2	transglutaminase 2, C polypeptide	0.000260111	6.97825	33.5129	9.41784e-06
3.61447	Lum	lumican	4.11314e-05	8.24236	48.6797	6.71959e-07
3.61187	Il5ra	interleukin 5 receptor, alpha	0.0411797	0.0497865	8.16595	0.00940327
3.60798	Gpd1	glycerol-3-phosphate dehydrogenase 1 (soluble)	0.0288811	5.29472	9.45373	0.00573136
3.59921	Prune2	prune homolog 2 (Drosophila)	3.97761e-05	5.95779	49.0274	6.37052e-07
3.59258	Apol7a	apolipoprotein L 7a	0.0418234	1.55863	8.10703	0.00962501
3.58531	Gmpr	guanosine monophosphate reductase	0.000318306	3.70993	32.1836	1.22964e-05
3.58051	Nup210	nucleoporin 210	0.00266288	3.74453	19.611	0.000231466
3.57827	Rai2	retinoic acid induced 2	0.00294797	1.50953	19.1157	0.000264847
3.57632	Ccdc176	NA	0.0025517	2.13288	19.8241	0.000218547
3.56552	Nes	nestin	0.000286382	4.57154	32.8273	1.07974e-05
3.53963	Hspb8	heat shock protein 8	1.27002e-05	6.37331	61.3871	1.11925e-07
3.53901	Ntn3	netrin 3	0.0027005	2.4107	19.5403	0.000235932
3.53787	Scml2	sex comb on midleg-like 2 (Drosophila)	0.000247185	2.78662	33.9549	8.63142e-06
3.50684	Acacb	acetyl-Coenzyme A carboxylase beta	0.00325725	6.27765	18.6497	0.000301141
3.49529	Greb1l	growth regulation by estrogen in breast cancer-like	1.05254e-05	3.99771	63.5029	8.53723e-08
3.49494	Acyp2	acylphosphatase 2, muscle type	0.00189299	2.66263	21.3064	0.00014786
3.48851	Neurl1a	neuralized E3 ubiquitin protein ligase 1A	0.00161541	3.22091	22.202	0.000117591
3.48509	Mill1	MHC I like leukocyte 1	0.000893196	3.31435	25.6674	5.07135e-05
3.47932	Hoxa7	homeobox A7	0.00151833	0.830573	22.5612	0.000107424
3.47601	Snord104	small nucleolar RNA, C/D box 104	0.0449015	2.59744	7.85773	0.0106297
3.4713	Cfl2	cofilin 2, muscle	6.66906e-05	5.93699	44.2818	1.35233e-06
3.47058	Ednra	endothelin receptor type A	5.44438e-05	5.10891	46.1253	1.00295e-06
3.47011	Ppargc1a	peroxisome proliferative activated receptor, gamma, coactivator 1 alpha	0.0121173	1.81873	12.7602	0.00179026
3.46919	Snhg14	small nucleolar RNA host gene 14	0.0242727	1.79255	10.1181	0.00448393
3.46205	Pappa	pregnancy-associated plasma protein A	0.00250465	4.1974	19.9292	0.000212468
3.46098	Chpf	chondroitin polymerizing factor	1.09552e-05	5.83806	62.9649	9.1398e-08
3.45937	Twist2	twist basic helix-loop-helix transcription factor 2	0.000339874	4.52077	31.7081	1.35501e-05
3.43475	Hephl1	hephaestin-like 1	0.0133815	3.85855	12.371	0.0020386
3.42927	Smad9	SMAD family member 9	0.0225944	1.71417	10.3932	0.00405801
3.41983	Dusp18	dual specificity phosphatase 18	0.000192514	2.76516	35.8024	6.04162e-06
3.41928	Mettl22	methyltransferase like 22	0.00132754	2.48238	23.2785	8.98836e-05
3.41915	Loxl4	lysyl oxidase-like 4	0.000141265	5.83885	38.2212	3.85498e-06
3.41358	Efna2	ephrin A2	0.040793	0.595748	8.20492	0.00925973
3.39782	Ppic	peptidylprolyl isomerase C	5.16899e-05	6.76269	46.7801	9.03774e-07
3.38588	Ttk	Ttk protein kinase	0.000501781	3.77888	29.1713	2.31114e-05
3.3836	Ogfod3	2-oxoglutarate and iron-dependent oxygenase domain containing 3	0.000763189	2.95675	26.6092	4.08139e-05
3.36873	Slc9a3	solute carrier family 9 (sodium/hydrogen exchanger), member 3	0.0204496	-0.00125487	10.7495	0.00357146
3.36844	Glyctk	glycerate kinase	0.000862688	1.36648	25.9171	4.78547e-05
3.36414	Shox2	short stature homeobox 2	0.000453976	2.89843	29.8501	1.99803e-05
3.35884	Ntrk3	neurotrophic tyrosine kinase, receptor, type 3	0.00484196	1.76056	16.7727	0.000513884
3.35798	Corin	corin	0.00544274	1.3504	16.2401	0.000601215
3.35214	Osr2	odd-skipped related 2	8.49461e-05	3.40193	42.2729	1.89184e-06
3.33627	P3h4	prolyl 3-hydroxylase family member 4 (non-enzymatic)	5.61205e-07	5.34182	104.433	1.27301e-09
3.3236	Prlr	prolactin receptor	2.46714e-05	4.27054	54.1947	2.97209e-07
3.32247	Cers5	ceramide synthase 5	1.29987e-07	5.68021	140.218	8.87328e-11
3.30972	Fam131a	family with sequence similarity 131, member A	5.8759e-06	2.86017	70.7425	3.55146e-08
3.30194	Rbm38	RNA binding motif protein 38	0.0135444	2.85823	12.3095	0.00208124
3.29434	Mmp23	matrix metallopeptidase 23	2.56994e-05	5.26248	53.7997	3.14442e-07
3.29319	Cfh	complement component factor h	0.00257244	7.07269	19.785	0.000220853
3.2876	Cldn3	claudin 3	0.0323403	-0.55383	9.03307	0.00671792
3.28681	Fam195a	family with sequence similarity 195, member A	0.00250127	1.81377	19.9376	0.000211992
3.28586	Myb	myeloblastosis oncogene	0.0274461	1.24803	9.64577	0.00533527
3.2848	Art3	ADP-ribosyltransferase 3	9.96186e-05	3.36989	41.1313	2.30079e-06
3.28459	Sgcd	sarcoglycan, delta (dystrophin-associated glycoprotein)	0.000350785	3.83583	31.5209	1.40816e-05
3.28082	Tfap2e	transcription factor AP-2, epsilon	0.0328531	0.451436	8.9745	0.00686961
3.25727	Flrt1	fibronectin leucine rich transmembrane protein 1	0.013052	1.40295	12.4687	0.00197288
3.25244	Dcp1b	decapping mRNA 1B	0.00793271	1.77249	14.5814	0.0009964
3.25203	Atp1b1	ATPase, Na+/K+ transporting, beta 1 polypeptide	0.000192514	5.26806	35.7796	6.06786e-06
3.252	Scn5a	sodium channel, voltage-gated, type V, alpha	0.025136	2.01896	9.99666	0.00468742
3.24642	Dgki	diacylglycerol kinase, iota	0.00687089	0.603484	15.206	0.000821314
3.24257	Arhgap44	Rho GTPase activating protein 44	0.000338432	3.37732	31.7555	1.34193e-05
3.22851	Dhcr24	24-dehydrocholesterol reductase	0.000401089	7.00041	30.6816	1.67626e-05
3.22548	Kcnn4	potassium intermediate/small conductance calcium-activated channel, subfamily N, member 4	0.0345302	2.49412	8.79777	0.00735085
3.2169	Col1a2	collagen, type I, alpha 2	0.00377148	13.9188	17.9392	0.000367441
3.21602	A530099J19Rik	RIKEN cDNA A530099J19 gene	0.0414383	0.501493	8.14099	0.00949651
3.20885	Meiob	meiosis specific with OB domains	0.0159958	-0.0181946	11.6728	0.00258496
3.1981	Slc43a1	solute carrier family 43, member 1	0.000537433	3.32418	28.7398	2.53792e-05
3.19407	Tpm1	tropomyosin 1, alpha	0.00769971	8.86494	14.7115	0.000956781
3.18868	Ccdc85a	coiled-coil domain containing 85A	0.0137023	1.93101	12.2637	0.00211355
3.16441	Reep1	receptor accessory protein 1	0.00279458	3.14348	19.3795	0.000246456
3.15236	Pdzd4	PDZ domain containing 4	2.04436e-05	2.83289	56.0923	2.27651e-07
3.15046	Ppm1j	protein phosphatase 1J	0.0167752	2.07637	11.4887	0.00275474
3.14632	Mira	mistral long non-coding RNA	0.00349448	1.70501	18.2949	0.000332441
3.14337	Tcf7	transcription factor 7, T cell specific	0.000227714	2.5105	34.5693	7.65546e-06
3.14045	Bin1	bridging integrator 1	5.39123e-05	6.23639	46.2573	9.82042e-07
3.12391	Cd244	CD244 natural killer cell receptor 2B4	0.00730177	3.44647	14.938	0.000891893
3.12036	Ptch1	patched 1	0.000137989	4.23826	38.4063	3.72763e-06
3.11477	Ccdc141	coiled-coil domain containing 141	0.000865087	3.20063	25.8701	4.83788e-05
3.10919	Cecr2	cat eye syndrome chromosome region, candidate 2	0.00121353	2.92152	23.7757	7.95784e-05
3.10779	Cisd1	CDGSH iron sulfur domain 1	3.22798e-07	4.94102	113.658	5.99089e-10
3.10273	Cdh13	cadherin 13	0.000114022	5.44007	40.0709	2.76869e-06
3.09595	Chrnb1	cholinergic receptor, nicotinic, beta polypeptide 1 (muscle)	0.000789861	2.35024	26.3866	4.29461e-05
3.09564	Smoc1	SPARC related modular calcium binding 1	0.022326	1.1739	10.4357	0.00399621
3.09119	Cubn	cubilin (intrinsic factor-cobalamin receptor)	0.00333308	2.29724	18.5508	0.000309527
3.08447	Lmod1	leiomodin 1 (smooth muscle)	0.0110413	2.53956	13.1436	0.00157787
3.0841	BC064078	cDNA sequence BC064078	0.00524377	0.93225	16.4102	0.000571668
3.0788	Hist2h3b	histone cluster 2, H3b	0.0427436	1.44862	8.02597	0.00993962
3.07268	Asrgl1	asparaginase like 1	1.16166e-05	2.98983	62.3379	9.90145e-08
3.07101	D630045J12Rik	RIKEN cDNA D630045J12 gene	0.000390327	3.79526	30.903	1.60049e-05
3.06227	Chp2	calcineurin-like EF hand protein 2	0.00353906	3.53773	18.2368	0.000337899
3.05908	Ppara	peroxisome proliferator activated receptor alpha	0.00163051	3.01862	22.154	0.000119027
3.05731	Gnai1	guanine nucleotide binding protein (G protein), alpha inhibiting 1	7.94746e-06	5.81869	67.1955	5.4083e-08
3.05341	Tmtc1	transmembrane and tetratricopeptide repeat containing 1	2.56654e-05	3.93178	53.8484	3.12261e-07
3.04662	Phyhip	phytanoyl-CoA hydroxylase interacting protein	0.000143036	3.52853	38.1251	3.92298e-06
3.04312	Kcnd3	potassium voltage-gated channel, Shal-related family, member 3	0.0401732	-0.0840517	8.26036	0.00905971
3.03289	Acox3	acyl-Coenzyme A oxidase 3, pristanoyl	1.60694e-06	5.45822	88.6794	5.30199e-09
3.03227	Aff3	AF4/FMR2 family, member 3	2.75164e-05	4.3891	53.0712	3.49168e-07
3.03188	Serpinb10	serine (or cysteine) peptidase inhibitor, clade B (ovalbumin), member 10	0.00931486	3.75986	13.8819	0.00124279
3.03139	Apcdd1	adenomatosis polyposis coli down-regulated 1	9.29729e-06	6.1268	65.1284	6.96594e-08
3.03113	Rtn4r	reticulon 4 receptor	0.0120586	1.25531	12.7937	0.00177054
3.02985	Ralgps1	Ral GEF with PH domain and SH3 binding motif 1	0.000956873	3.34833	25.2549	5.58555e-05
3.02616	Sparcl1	SPARC-like 1	2.75164e-05	7.52568	53.0404	3.50722e-07
3.02304	Paqr7	progestin and adipoQ receptor family member VII	6.405e-05	3.80225	44.6113	1.28118e-06
3.01904	Ptges3l	prostaglandin E synthase 3 (cytosolic)-like	0.00181392	2.00529	21.5661	0.000138285
3.01899	Lmo7	LIM domain only 7	1.87063e-07	5.76594	125.161	2.51002e-10
3.014	Chd5	chromodomain helicase DNA binding protein 5	0.0175732	1.75248	11.3071	0.00293426
3.01265	Zfp867	zinc finger protein 867	1.88952e-05	3.92691	56.798	2.06512e-07
3.01227	Epb4.1l4b	NA	2.43629e-05	3.53933	54.3338	2.9139e-07
3.0114	Mnd1	meiotic nuclear divisions 1	0.042879	1.42861	8.0157	0.00998029
3.01089	Ccl19	chemokine (C-C motif) ligand 19	0.0181139	1.57452	11.2041	0.0030418
3.01004	Pfn2	profilin 2	1.07399e-05	5.18762	63.2768	8.78502e-08
3.00391	Tceal1	transcription elongation factor A (SII)-like 1	0.00189299	1.48839	21.3056	0.000147889
3	Rtn1	reticulon 1	0.014283	1.27344	12.0875	0.00224338
2.99767	Mief2	mitochondrial elongation factor 2	1.55706e-05	3.94361	58.8537	1.56263e-07
2.99622	Hjurp	Holliday junction recognition protein	3.18492e-05	4.64928	51.0963	4.66334e-07
2.99531	Lgr6	leucine-rich repeat-containing G protein-coupled receptor 6	0.0293314	1.95113	9.39494	0.00585907
2.99504	Maob	monoamine oxidase B	0.00225381	2.19358	20.434	0.000185752
2.99106	Prodh	proline dehydrogenase	0.00126932	1.82952	23.5336	8.44244e-05
2.98839	Emc9	ER membrane protein complex subunit 9	0.00047928	3.28295	29.49	2.15788e-05
2.9881	Fignl1	fidgetin-like 1	0.000673729	2.6929	27.3521	3.44976e-05
2.98795	Tmod1	tropomodulin 1	0.000674188	4.64265	27.3187	3.47567e-05
2.98333	Npnt	nephronectin	0.0002052	4.12193	35.3939	6.53062e-06
2.9819	Fa2h	fatty acid 2-hydroxylase	0.0225042	5.30138	10.4073	0.00403739
2.98059	Fxyd2	FXYD domain-containing ion transport regulator 2	0.00899195	2.37116	14.0249	0.00118741
2.9687	9930012K11Rik	RIKEN cDNA 9930012K11 gene	0.00367537	2.19471	18.0566	0.000355461
2.96773	Cyp7b1	cytochrome P450, family 7, subfamily b, polypeptide 1	0.0137201	4.1633	12.2546	0.00212007
2.96051	Ldhd	lactate dehydrogenase D	0.000927804	3.02422	25.4215	5.37133e-05
2.95294	Cnn1	calponin 1	0.0117292	3.40596	12.9146	0.00170117
2.95181	Ocln	occludin	0.00201999	4.16953	20.9836	0.000160788
2.95167	Usp13	ubiquitin specific peptidase 13 (isopeptidase T-3)	0.00323955	4.9801	18.6801	0.000298614
2.94367	Aspn	asporin	0.000743913	8.15878	26.7841	3.92206e-05
2.94171	Adamts2	a disintegrin-like and metallopeptidase (reprolysin type) with thrombospondin type 1 motif, 2	0.0012659	8.3565	23.5514	8.40572e-05
2.94122	Smarcd3	SWI/SNF related, matrix associated, actin dependent regulator of chromatin, subfamily d, member 3	0.00205586	3.16035	20.8964	0.000164491
2.93102	Dapl1	death associated protein-like 1	0.00101651	3.87668	24.8056	6.21167e-05
2.92992	Ccl21c	chemokine (C-C motif) ligand 21C (leucine)	0.00346254	4.2128	18.3414	0.000328144
2.91942	Mmp3	matrix metallopeptidase 3	0.0366714	6.13383	8.59967	0.00793522
2.91804	Gprc5c	G protein-coupled receptor, family C, group 5, member C	0.00100942	4.45216	24.8445	6.15449e-05
2.91448	Dhdh	dihydrodiol dehydrogenase (dimeric)	0.00479253	2.35271	16.8256	0.000506003
2.91023	Amot	angiomotin	0.00130069	5.20338	23.3947	8.73506e-05
2.90866	Trim7	tripartite motif-containing 7	0.000453976	3.13507	29.8576	1.99482e-05
2.90828	St8sia1	ST8 alpha-N-acetyl-neuraminide alpha-2,8-sialyltransferase 1	0.0180515	2.57137	11.2175	0.0030276
2.90562	Mmp27	matrix metallopeptidase 27	0.0413571	5.14215	8.14677	0.00947483
2.90333	Pkib	protein kinase inhibitor beta, cAMP dependent, testis specific	0.000460453	4.00926	29.7492	2.04147e-05
2.89851	Nkd1	naked cuticle 1 homolog (Drosophila)	0.000865087	3.40457	25.8794	4.82752e-05
2.89578	Fahd2a	fumarylacetoacetate hydrolase domain containing 2A	3.6612e-05	3.0074	49.8016	5.66242e-07
2.89011	Eda	ectodysplasin-A	0.000126011	3.11813	39.1117	3.28281e-06
2.88999	Slc35g1	solute carrier family 35, member G1	2.92763e-05	3.31335	52.05	4.05117e-07
2.88832	Gpc3	glypican 3	0.0034145	6.20581	18.4263	0.00032045
2.87457	Fanci	Fanconi anemia, complementation group I	0.00280414	3.03283	19.3555	0.00024807
2.8744	2010107G23Rik	RIKEN cDNA 2010107G23 gene	0.0119553	1.68611	12.83	0.00174935
2.86538	Klhl33	kelch-like 33	0.0439714	1.35608	7.92965	0.0103284
2.86407	Cd163	CD163 antigen	0.0175732	6.22898	11.308	0.00293336
2.86001	Tfrc	transferrin receptor	1.61571e-05	6.54568	58.4767	1.6437e-07
2.85022	Gas6	growth arrest specific 6	0.00115332	8.16536	24.0608	7.42607e-05
2.84768	Stac	src homology three (SH3) and cysteine rich domain	0.0132128	1.68699	12.42	0.00200535
2.84666	Slc2a12	solute carrier family 2 (facilitated glucose transporter), member 12	4.25234e-06	3.22663	74.6374	2.27992e-08
2.83864	Cgn	cingulin	0.00181445	3.74897	21.5582	0.000138566
2.83853	Tdrp	testis development related protein	0.0350702	1.51365	8.74688	0.00749627
2.83844	Psd	pleckstrin and Sec7 domain containing	0.0304285	1.5469	9.26193	0.00615974
2.83814	Ccdc109b	coiled-coil domain containing 109B	0.00694777	3.73345	15.1622	0.000832414
2.83672	Phtf2	putative homeodomain transcription factor 2	1.05204e-05	4.98632	63.5764	8.45833e-08
2.83646	Actr3b	ARP3 actin-related protein 3B	0.0309167	0.887205	9.20455	0.00629469
2.82646	Fgfr2	fibroblast growth factor receptor 2	0.00016921	6.15244	36.7973	5.01038e-06
2.82574	Gchfr	GTP cyclohydrolase I feedback regulator	0.012232	1.20736	12.7184	0.00181529
2.81588	Ephb2	Eph receptor B2	0.000962515	4.00062	25.206	5.65033e-05
2.81412	Kank4	KN motif and ankyrin repeat domains 4	0.0054233	2.67863	16.2543	0.000598695
2.81369	Pnmal2	PNMA-like 2	0.0351229	0.852132	8.74185	0.00751081
2.81283	Lppr3	NA	0.00156128	2.87828	22.4035	0.000111763
2.81055	Lipk	lipase, family member K	0.0287546	4.32996	9.47846	0.00567858
2.80697	Fbxo32	F-box protein 32	0.00461792	5.90485	17.0095	0.000479631
2.79917	Kcnj12	potassium inwardly-rectifying channel, subfamily J, member 12	0.0490444	2.38039	7.57335	0.0119206
2.79087	Ankrd29	ankyrin repeat domain 29	0.0010791	3.03321	24.4665	6.73513e-05
2.78843	Necab3	N-terminal EF-hand calcium binding protein 3	0.0440547	0.83088	7.91917	0.0103717
2.78574	Ppa1	pyrophosphatase (inorganic) 1	9.66526e-05	5.95976	41.3582	2.21235e-06
2.78488	Avpr1a	arginine vasopressin receptor 1A	0.000341464	3.67274	31.677	1.3637e-05
2.78158	Ccdc80	coiled-coil domain containing 80	4.11314e-05	8.97079	48.6707	6.72895e-07
2.77827	Ndufa4l2	NADH dehydrogenase (ubiquinone) 1 alpha subcomplex, 4-like 2	0.00926189	4.46622	13.9078	0.00123254
2.77818	Myh14	myosin, heavy polypeptide 14	5.29972e-05	4.36343	46.4603	9.50803e-07
2.77806	Pstk	phosphoseryl-tRNA kinase	0.000270264	3.23751	33.2417	9.9389e-06
2.77718	Rgs18	regulator of G-protein signaling 18	0.00804276	3.71114	14.5152	0.00101723
2.77137	Napepld	N-acyl phosphatidylethanolamine phospholipase D	0.000809765	2.54907	26.2611	4.42017e-05
2.76991	Gldn	gliomedin	0.00769971	1.9165	14.7093	0.000957435
2.76884	Dyrk3	dual-specificity tyrosine-(Y)-phosphorylation regulated kinase 3	0.0320838	1.11767	9.07098	0.00662169
2.76621	Fbxo31	F-box protein 31	0.00109431	4.59186	24.3911	6.85806e-05
2.76474	Rassf9	Ras association (RalGDS/AF-6) domain family (N-terminal) member 9	8.27103e-05	3.5378	42.7298	1.75108e-06
2.76384	Irx2	Iroquois related homeobox 2 (Drosophila)	7.45743e-05	4.3353	43.4651	1.54808e-06
2.76378	Fn3k	fructosamine 3 kinase	0.0291904	0.190511	9.41056	0.00582483
2.76088	Sox6	SRY (sex determining region Y)-box 6	0.00630544	4.00156	15.5719	0.000734652
2.75251	Kcnn3	potassium intermediate/small conductance calcium-activated channel, subfamily N, member 3	0.0118525	2.07785	12.8643	0.00172964
2.75069	Ltbp1	latent transforming growth factor beta binding protein 1	0.000627883	6.87034	27.7702	3.14201e-05
2.74732	Zfp106	zinc finger protein 106	8.74116e-05	8.83226	42.0148	1.97679e-06
2.74539	Rian	RNA imprinted and accumulated in nucleus	7.75892e-05	7.28191	43.1882	1.62133e-06
2.74298	Pcolce	procollagen C-endopeptidase enhancer protein	0.000411944	6.90212	30.5308	1.73012e-05
2.74217	Gys1	glycogen synthase 1, muscle	0.000397683	5.50868	30.746	1.65382e-05
2.7414	5930430L01Rik	RIKEN cDNA 5930430L01 gene	0.00142547	3.64811	22.8698	9.94537e-05
2.73615	Abcc4	ATP-binding cassette, sub-family C (CFTR/MRP), member 4	8.74116e-05	5.59668	42.025	1.97335e-06
2.7341	Ephx2	epoxide hydrolase 2, cytoplasmic	0.00145159	3.36757	22.789	0.000101476
2.7333	Asb2	ankyrin repeat and SOCS box-containing 2	0.0408617	3.52211	8.19551	0.00929416
2.73192	Cd209d	CD209d antigen	0.0438774	4.55597	7.93967	0.0102871
2.73122	Fmo5	flavin containing monooxygenase 5	0.00151087	3.66111	22.5858	0.000106762
2.7305	1110046J04Rik	RIKEN cDNA 1110046J04 gene	0.0204814	2.62322	10.7438	0.00357876
2.7252	Ak1	adenylate kinase 1	0.00323808	6.31237	18.6844	0.000298256
2.71911	Eda2r	ectodysplasin A2 receptor	0.00145923	4.15226	22.764	0.00010211
2.71789	Lrrc39	leucine rich repeat containing 39	0.00075171	4.22764	26.7325	3.96834e-05
2.71235	Cers4	ceramide synthase 4	0.00782205	5.1624	14.641	0.000978025
2.70931	9330102E08Rik	RIKEN cDNA 9330102E08 gene	0.0142115	0.561789	12.1126	0.00222433
2.69635	Synm	synemin, intermediate filament protein	0.0241883	5.71371	10.1327	0.00446013
2.69516	Cib2	calcium and integrin binding family member 2	0.0134562	3.5134	12.3441	0.00205709
2.69486	Atrnl1	attractin like 1	1.66139e-05	7.07221	58.1703	1.71301e-07
2.69281	Ccdc14	coiled-coil domain containing 14	0.0202128	1.57771	10.7897	0.0035207
2.68733	Cd46	CD46 antigen, complement regulatory protein	0.00767675	1.56977	14.7242	0.000952998
2.68302	Sapcd2	suppressor APC domain containing 2	0.0209558	1.10594	10.6598	0.00368757
2.68258	Reln	reelin	0.0146677	4.81373	11.9811	0.00232597
2.67253	Myrip	myosin VIIA and Rab interacting protein	0.0146235	1.57868	11.9951	0.00231495
2.66887	Arrdc3	arrestin domain containing 3	0.000124023	7.13448	39.305	3.17134e-06
2.66464	Coq10a	coenzyme Q10A	0.00126932	3.66796	23.532	8.44587e-05
2.66178	Hsd17b7	hydroxysteroid (17-beta) dehydrogenase 7	0.000661684	5.35866	27.4802	3.35208e-05
2.66145	Sulf2	sulfatase 2	0.000265104	7.5353	33.348	9.73091e-06
2.66013	Hpcal1	hippocalcin-like 1	2.85673e-05	4.5171	52.4005	3.84877e-07
2.65847	Sntb1	syntrophin, basic 1	0.000149956	3.95529	37.7713	4.18492e-06
2.65768	Liph	lipase, member H	0.000362873	3.29364	31.3072	1.47165e-05
2.6576	Apoo	apolipoprotein O	0.000993552	4.36363	24.9688	5.97579e-05
2.65418	Mmp17	matrix metallopeptidase 17	0.00660566	1.93187	15.3745	0.000780075
2.64752	Clca2	chloride channel accessory 2	0.0105861	4.24124	13.3352	0.00148226
2.64692	Snta1	syntrophin, acidic 1	0.000152676	4.31933	37.5934	4.32379e-06
2.64633	Rorc	RAR-related orphan receptor gamma	0.0309254	2.49379	9.2029	0.0062986
2.64426	Kctd12	potassium channel tetramerisation domain containing 12	0.000210027	7.85571	35.1713	6.81523e-06
2.6434	Prim1	DNA primase, p49 subunit	0.00198062	3.57314	21.0724	0.00015711
2.64286	Mansc1	MANSC domain containing 1	0.00112854	3.6116	24.2119	7.16004e-05
2.64145	Pink1	PTEN induced putative kinase 1	4.70502e-05	6.27868	47.5646	7.98832e-07
2.64088	Rerg	RAS-like, estrogen-regulated, growth-inhibitor	0.0133089	2.23793	12.3944	0.00202268
2.6366	Chst3	carbohydrate (chondroitin 6/keratan) sulfotransferase 3	0.0093386	2.96562	13.8691	0.00124789
2.63627	Marveld3	MARVEL (membrane-associating) domain containing 3	0.0059931	1.27748	15.8073	0.000684255
2.63538	Tmem8b	transmembrane protein 8B	0.00286675	2.37151	19.2347	0.000256368
2.62064	Lyve1	lymphatic vessel endothelial hyaluronan receptor 1	0.00432899	4.55649	17.2999	0.000440993
2.61631	Schip1	schwannomin interacting protein 1	0.00169622	4.38232	21.9501	0.000125353
2.61358	Cercam	cerebral endothelial cell adhesion molecule	0.000192408	5.43904	35.8349	6.0045e-06
2.61132	Tnfrsf19	tumor necrosis factor receptor superfamily, member 19	8.36953e-05	4.78758	42.4892	1.82372e-06
2.60784	Bgn	biglycan	0.000115716	8.27795	39.9434	2.83165e-06
2.606	Got1	glutamic-oxaloacetic transaminase 1, soluble	2.75164e-05	5.12903	52.8799	3.58967e-07
2.60385	Angptl7	angiopoietin-like 7	0.0238584	1.61231	10.1822	0.00438039
2.60353	Enpp2	ectonucleotide pyrophosphatase/phosphodiesterase 2	0.000250856	5.83706	33.8104	8.8803e-06
2.59655	Igf2bp3	insulin-like growth factor 2 mRNA binding protein 3	0.0379352	2.91287	8.46425	0.0083643
2.59629	Cpe	carboxypeptidase E	0.0223007	6.6245	10.441	0.00398863
2.58508	1700029J07Rik	RIKEN cDNA 1700029J07 gene	0.0198005	0.551045	10.8622	0.00343119
2.58061	6430571L13Rik	RIKEN cDNA 6430571L13 gene	0.0422547	1.55738	8.07137	0.00976204
2.57379	Gale	galactose-4-epimerase, UDP	0.00100361	3.67122	24.8871	6.0926e-05
2.57245	Enpp5	ectonucleotide pyrophosphatase/phosphodiesterase 5	0.000348112	4.91605	31.5664	1.39503e-05
2.56521	9630033F20Rik	NA	0.000877558	3.3057	25.7589	4.96447e-05
2.55289	Kif18a	kinesin family member 18A	0.00619071	3.2408	15.6502	0.000717455
2.54906	Ipp	IAP promoted placental gene	0.000227918	3.4843	34.5445	7.69231e-06
2.54642	Wipf3	WAS/WASL interacting protein family, member 3	0.0196461	1.31037	10.8922	0.003395
2.54341	Nipsnap1	nipsnap homolog 1 (C. elegans)	0.000674211	2.67171	27.3041	3.48709e-05
2.5393	Dhrs7	dehydrogenase/reductase (SDR family) member 7	0.00100645	6.23256	24.8664	6.12255e-05
2.53139	Zic1	zinc finger protein of the cerebellum 1	0.000208848	3.77961	35.2347	6.73288e-06
2.52845	4930430F08Rik	RIKEN cDNA 4930430F08 gene	0.000192514	3.78779	35.8024	6.04168e-06
2.52842	Chst10	carbohydrate sulfotransferase 10	0.0163818	3.07803	11.5757	0.00267298
2.52593	Myocd	myocardin	0.0172275	1.40301	11.3951	0.00284571
2.52317	Chpt1	choline phosphotransferase 1	5.39123e-05	5.40024	46.2816	9.78242e-07
2.52038	Frem2	Fras1 related extracellular matrix protein 2	0.00343238	4.63217	18.393	0.000323442
2.51577	Icam1	intercellular adhesion molecule 1	0.00637947	5.5471	15.5218	0.000745909
2.51281	Vash2	vasohibin 2	0.032139	3.84054	9.06027	0.00664872
2.50814	Olfml1	olfactomedin-like 1	0.00265676	5.19522	19.624	0.000230649
2.50693	Ptp4a3	protein tyrosine phosphatase 4a3	0.00340589	4.53573	18.4441	0.000318863
2.4999	Cep72	centrosomal protein 72	0.0144536	2.06825	12.041	0.00227911
2.49801	Grb14	growth factor receptor bound protein 14	0.00166176	2.32122	22.0643	0.000121765
2.49779	Adhfe1	alcohol dehydrogenase, iron containing, 1	0.0189217	2.01904	11.0451	0.00321649
2.49628	Rcn1	reticulocalbin 1	3.53451e-06	7.67686	77.8454	1.60418e-08
2.49381	Fanca	Fanconi anemia, complementation group A	0.0371039	2.68295	8.5563	0.00806991
2.49346	Ablim3	actin binding LIM protein family, member 3	0.000104218	3.6585	40.7861	2.44283e-06
2.4932	Cgref1	cell growth regulator with EF hand domain 1	0.00466443	4.45868	16.9613	0.000486386
2.49318	Sparc	secreted acidic cysteine rich glycoprotein	0.0002955	11.99	32.6578	1.11716e-05
2.49016	Tarsl2	threonyl-tRNA synthetase-like 2	0.000394749	3.45896	30.7973	1.6362e-05
2.48901	Serpinh1	serine (or cysteine) peptidase inhibitor, clade H, member 1	0.000284357	9.28783	32.8763	1.06917e-05
2.47729	Pik3c2g	phosphatidylinositol 3-kinase, C2 domain containing, gamma polypeptide	0.0199439	2.62957	10.8351	0.00346436
2.47538	Kif3c	kinesin family member 3C	0.000151609	3.59734	37.6847	4.2519e-06
2.47057	Pdpn	podoplanin	0.0233862	5.99504	10.2642	0.00425189
2.46951	Zfp383	zinc finger protein 383	0.000228838	3.10936	34.5133	7.73908e-06
2.46432	Idi1	isopentenyl-diphosphate delta isomerase	0.0086981	5.81186	14.1728	0.001133
2.46133	St3gal6	ST3 beta-galactoside alpha-2,3-sialyltransferase 6	0.0075452	3.44817	14.7977	0.000931481
2.46124	Rpgrip1l	Rpgrip1-like	5.51543e-06	4.82999	71.6854	3.1846e-08
2.46104	Fzd2	frizzled class receptor 2	0.000443047	4.09698	30.0785	1.90338e-05
2.45873	Kantr	Kdm5c adjacent non-coding transcript	0.0214494	2.42304	10.5849	0.0037877
2.45848	Pgm2	phosphoglucomutase 2	0.00456267	6.61856	17.0646	0.000472011
2.45699	1810037I17Rik	RIKEN cDNA 1810037I17 gene	8.4608e-05	5.37193	42.3146	1.8785e-06
2.45641	Tril	TLR4 interactor with leucine-rich repeats	0.0016083	5.25604	22.2382	0.000116521
2.4547	Oat	ornithine aminotransferase	3.0675e-06	7.73139	79.985	1.27703e-08
2.45374	Sema3b	sema domain, immunoglobulin domain (Ig), short basic domain, secreted, (semaphorin) 3B	0.00173043	5.64973	21.8358	0.000129057
2.45353	Fahd1	fumarylacetoacetate hydrolase domain containing 1	0.000283193	3.59557	32.9059	1.06285e-05
2.45113	Ppp1r14a	protein phosphatase 1, regulatory (inhibitor) subunit 14A	0.0191099	2.27319	10.9976	0.0032708
2.45069	Galnt5	UDP-N-acetyl-alpha-D-galactosamine:polypeptide N-acetylgalactosaminyltransferase 5	0.00740679	2.14696	14.8755	0.000909302
2.44731	Cand2	cullin-associated and neddylation-dissociated 2 (putative)	0.0109734	4.14774	13.1778	0.00156032
2.44594	Foxc1	forkhead box C1	0.00317193	3.69988	18.778	0.000290637
2.4427	0610011F06Rik	RIKEN cDNA 0610011F06 gene	0.00529436	2.53263	16.3735	0.000577911
2.4414	Pcx	pyruvate carboxylase	0.00538987	5.05626	16.2934	0.000591781
2.43876	Dmxl2	Dmx-like 2	0.00455739	5.70388	17.0755	0.000470525
2.43781	Adh7	alcohol dehydrogenase 7 (class IV), mu or sigma polypeptide	0.000547513	4.48106	28.6082	2.61186e-05
2.43691	Acss3	acyl-CoA synthetase short-chain family member 3	0.0213928	3.41162	10.5952	0.00377372
2.43623	Nme6	NME/NM23 nucleoside diphosphate kinase 6	0.00471959	2.58887	16.9098	0.000493729
2.43406	Tmem47	transmembrane protein 47	0.000533276	5.35445	28.7956	2.50729e-05
2.42994	Lgals3	lectin, galactose binding, soluble 3	0.000110284	5.29182	40.3787	2.62292e-06
2.42138	Bbs5	Bardet-Biedl syndrome 5 (human)	0.016833	2.87644	11.4739	0.00276886
2.42004	Cacna2d1	calcium channel, voltage-dependent, alpha2/delta subunit 1	0.0126038	6.72901	12.6048	0.0018852
2.41854	Ldhb	lactate dehydrogenase B	0.00702622	4.68109	15.1051	0.000847126
2.415	Kdelr3	KDEL (Lys-Asp-Glu-Leu) endoplasmic reticulum protein retention receptor 3	0.000318503	5.90636	32.137	1.24135e-05
2.413	Tcea3	transcription elongation factor A (SII), 3	0.0285967	3.34304	9.50116	0.00563061
2.41122	Pde4c	phosphodiesterase 4C, cAMP specific	0.0293314	1.37629	9.3938	0.00586155
2.41052	Satb1	special AT-rich sequence binding protein 1	0.000754464	4.25133	26.7107	3.98806e-05
2.40972	Pvrl3	poliovirus receptor-related 3	0.000118998	5.44885	39.7064	2.95286e-06
2.40838	Stmn1	stathmin 1	0.00456267	5.10711	17.0653	0.000471923
2.40707	Pkmyt1	protein kinase, membrane associated tyrosine/threonine 1	0.0208239	1.91936	10.6807	0.00366007
2.40437	Dctpp1	dCTP pyrophosphatase 1	0.00391826	2.68187	17.7463	0.000388109
2.40054	Mrc1	mannose receptor, C type 1	0.00551855	9.20101	16.1748	0.000613004
2.39996	Psrc1	proline/serine-rich coiled-coil 1	0.0403737	1.54835	8.23984	0.0091332
2.39943	Fbn2	fibrillin 2	0.0452581	6.84968	7.8322	0.010739
2.39826	Mfap2	microfibrillar-associated protein 2	0.00829524	5.7693	14.3818	0.00106072
2.39506	Prkcb	protein kinase C, beta	0.00017232	5.97933	36.6721	5.12884e-06
2.39452	Dixdc1	DIX domain containing 1	0.00161324	3.94801	22.2148	0.000117212
2.39432	B3galt2	UDP-Gal:betaGlcNAc beta 1,3-galactosyltransferase, polypeptide 2	0.00529704	4.1304	16.3696	0.000578567
2.3885	Tmem176b	transmembrane protein 176B	0.0412803	4.95525	8.1555	0.0094422
2.38618	Fzd3	frizzled class receptor 3	0.000254652	5.67953	33.7145	9.04971e-06
2.38583	Abcb1b	ATP-binding cassette, sub-family B (MDR/TAP), member 1B	0.000114916	4.31283	39.9986	2.80419e-06
2.38455	Nrep	neuronal regeneration related protein	0.00318046	6.28342	18.7628	0.000291856
2.38393	Msmo1	methylsterol monoxygenase 1	0.0196973	6.81229	10.8837	0.0034052
2.38268	Lap3	leucine aminopeptidase 3	0.00041954	5.90793	30.3898	1.78221e-05
2.37803	Klf15	Kruppel-like factor 15	0.0171705	2.23597	11.4071	0.00283381
2.37763	Cd82	CD82 antigen	0.00646714	5.48836	15.4672	0.000758382
2.37507	Nudt1	nudix (nucleoside diphosphate linked moiety X)-type motif 1	0.00430154	2.62377	17.329	0.00043731
2.37446	L2hgdh	L-2-hydroxyglutarate dehydrogenase	0.000324151	3.78941	32.0248	1.27005e-05
2.36757	Ahrr	aryl-hydrocarbon receptor repressor	0.000866969	3.51205	25.848	4.86284e-05
2.36691	Kcna6	potassium voltage-gated channel, shaker-related, subfamily, member 6	0.0201644	1.27598	10.7977	0.00351077
2.3664	Snap91	synaptosomal-associated protein 91	0.00691072	1.71153	15.1834	0.000827025
2.36055	Acss2	acyl-CoA synthetase short-chain family member 2	0.0220279	5.06988	10.4881	0.00392166
2.36013	Ppap2b	NA	0.00533905	7.59971	16.3366	0.000584257
2.35804	Ugt1a7c	UDP glucuronosyltransferase 1 family, polypeptide A7C	0.0101051	4.10831	13.526	0.00139337
2.3566	Fam13a	family with sequence similarity 13, member A	0.022417	3.41774	10.4191	0.00402021
2.35632	Fam189a2	family with sequence similarity 189, member A2	0.000136453	3.18103	38.5531	3.62986e-06
2.3533	Irf4	interferon regulatory factor 4	0.0255813	3.95041	9.92693	0.00480889
2.35313	Hspa2	heat shock protein 2	0.000134386	4.71869	38.6775	3.54926e-06
2.35305	Acp6	acid phosphatase 6, lysophosphatidic	1.29049e-05	3.63323	61.0439	1.17028e-07
2.35013	Thsd1	thrombospondin, type I, domain 1	0.000256415	3.73016	33.6698	9.13e-06
2.34864	Zwint	ZW10 interactor	0.00110294	4.54782	24.3253	6.96727e-05
2.34612	Marveld1	MARVEL (membrane-associating) domain containing 1	0.00304992	5.54096	18.9723	0.000275474
2.34511	Tnfrsf26	tumor necrosis factor receptor superfamily, member 26	0.0042718	4.84109	17.3626	0.000433111
2.34385	Smoc2	SPARC related modular calcium binding 2	0.0111165	6.25807	13.1177	0.00159129
2.34352	Nexn	nexilin	0.0217338	3.73143	10.5365	0.00385399
2.34006	Id3	inhibitor of DNA binding 3	0.00403597	5.43771	17.6205	0.000402266
2.33982	Mypop	Myb-related transcription factor, partner of profilin	0.0457757	1.20158	7.79736	0.0108901
2.33936	Slc25a12	solute carrier family 25 (mitochondrial carrier, Aralar), member 12	0.000999386	5.62137	24.9155	6.05166e-05
2.33489	Cbx2	chromobox 2	0.00520079	2.59673	16.4424	0.000566267
2.33071	Exo1	exonuclease 1	0.00536253	2.38047	16.3154	0.000587932
2.32716	Paqr4	progestin and adipoQ receptor family member IV	0.00105399	3.0263	24.6113	6.50595e-05
2.3215	Zfp354b	zinc finger protein 354B	0.0154569	1.09103	11.7962	0.0024777
2.32143	Bbs9	Bardet-Biedl syndrome 9 (human)	0.000111396	3.77391	40.2398	2.68766e-06
2.32134	Stc2	stanniocalcin 2	0.00607763	2.28288	15.7389	0.000698501
2.30992	Phkb	phosphorylase kinase beta	2.75164e-05	6.12736	52.7346	3.66614e-07
2.30894	Zfp503	zinc finger protein 503	0.00160258	4.47912	22.2636	0.000115776
2.30686	Prrg3	proline rich Gla (G-carboxyglutamic acid) 3 (transmembrane)	0.00345316	3.78084	18.3581	0.000326611
2.30674	Npr2	natriuretic peptide receptor 2	0.000319599	5.2095	32.1115	1.24782e-05
2.30383	Mllt3	myeloid/lymphoid or mixed-lineage leukemia; translocated to, 3	0.00174633	4.27605	21.787	0.000130674
2.30226	Hspa12a	heat shock protein 12A	0.00945553	2.85458	13.8155	0.00126945
2.30157	Plk1	polo-like kinase 1	0.0379759	3.41973	8.45725	0.00838718
2.30068	Vwa2	von Willebrand factor A domain containing 2	0.0034145	2.8876	18.4245	0.000320608
2.29888	Tenm2	teneurin transmembrane protein 2	0.00845819	5.15446	14.2898	0.00109187
2.2969	Hecw2	HECT, C2 and WW domain containing E3 ubiquitin protein ligase 2	2.75164e-05	4.42686	52.7908	3.63634e-07
2.29446	Fbxo5	F-box protein 5	0.000485668	2.90602	29.4071	2.19666e-05
2.29334	Net1	neuroepithelial cell transforming gene 1	9.96186e-05	7.29873	41.1333	2.29997e-06
2.29243	Fem1a	feminization 1 homolog a (C. elegans)	0.000192223	6.31327	35.8516	5.98548e-06
2.29113	Gna14	guanine nucleotide binding protein, alpha 14	0.00431934	3.27547	17.3123	0.000439416
2.29026	Gbas	glioblastoma amplified sequence	0.000385973	6.26394	30.9691	1.57859e-05
2.29022	Itgb6	integrin beta 6	0.00184917	4.72086	21.4324	0.000143124
2.28606	Ksr1	kinase suppressor of ras 1	0.00205843	4.29111	20.8752	0.000165404
2.28521	Kbtbd11	kelch repeat and BTB (POZ) domain containing 11	0.010171	4.27738	13.4997	0.00140526
2.2846	1110004E09Rik	RIKEN cDNA 1110004E09 gene	0.0121531	3.14525	12.7491	0.0017969
2.28416	Ppil1	peptidylprolyl isomerase (cyclophilin)-like 1	0.00809677	3.71819	14.4869	0.00102629
2.28038	Slc39a10	solute carrier family 39 (zinc transporter), member 10	0.00135245	6.00979	23.1867	9.19418e-05
2.27838	Ror1	receptor tyrosine kinase-like orphan receptor 1	0.00155998	3.14751	22.4122	0.000111519
2.27698	Crnde	colorectal neoplasia differentially expressed (non-protein coding)	0.0338741	1.34958	8.86206	0.00717159
2.27413	AI429214	expressed sequence AI429214	0.013015	2.02141	12.4881	0.00196012
2.27339	Aco2	aconitase 2, mitochondrial	0.000124023	7.48627	39.3187	3.1636e-06
2.27309	Gpm6a	glycoprotein m6a	0.0346563	2.23679	8.78494	0.00738721
2.27088	Fxyd1	FXYD domain-containing ion transport regulator 1	0.00673944	4.18416	15.2898	0.000800506
2.27006	Dlat	dihydrolipoamide S-acetyltransferase (E2 component of pyruvate dehydrogenase complex)	2.28657e-07	5.63175	121.357	3.32068e-10
2.26668	Dlk2	delta-like 2 homolog (Drosophila)	0.0368084	0.781564	8.58515	0.00798004
2.26415	Phldb3	pleckstrin homology like domain, family B, member 3	0.000671782	3.72483	27.3824	3.42633e-05
2.2634	Zfp2	zinc finger protein 2	0.0032766	3.01312	18.6257	0.000303155
2.26146	Arhgap18	Rho GTPase activating protein 18	0.000131996	5.56841	38.8109	3.46495e-06
2.25978	Rnase4	ribonuclease, RNase A family 4	0.000158718	7.16792	37.3434	4.52764e-06
2.25771	Fads1	fatty acid desaturase 1	0.000418672	5.8124	30.4304	1.76701e-05
2.2533	Aspg	asparaginase	0.0401332	2.41555	8.26779	0.00903328
2.25309	Trpc3	transient receptor potential cation channel, subfamily C, member 3	0.044034	1.19262	7.92144	0.0103623
2.25278	Aebp1	AE binding protein 1	0.00541232	9.22433	16.2695	0.000595995
2.25217	Pcdhb8	protocadherin beta 8	0.0249075	1.0939	10.0304	0.00462992
2.2502	Smpdl3b	sphingomyelin phosphodiesterase, acid-like 3B	0.00548456	3.09343	16.2018	0.000608097
2.24897	Gemin2	gem (nuclear organelle) associated protein 2	0.0291121	2.84955	9.42318	0.00579734
2.24654	Col4a4	collagen, type IV, alpha 4	0.0208475	3.32321	10.6754	0.00366708
2.24507	Nfib	nuclear factor I/B	0.000138582	7.90951	38.3686	3.75319e-06
2.24408	Itga7	integrin alpha 7	0.00159121	5.29264	22.2993	0.000114736
2.24184	Opn3	opsin 3	0.011033	1.67274	13.1474	0.00157592
2.23939	Sdf2l1	stromal cell-derived factor 2-like 1	0.00222989	3.39044	20.4965	0.000182707
2.2331	Ano9	anoctamin 9	0.0207884	4.8649	10.6878	0.00365087
2.23108	Arvcf	armadillo repeat gene deleted in velo-cardio-facial syndrome	0.000143296	4.39375	38.0877	3.94981e-06
2.2267	Fam3c	family with sequence similarity 3, member C	7.21422e-05	5.55005	43.7246	1.48271e-06
2.22525	Jazf1	JAZF zinc finger 1	0.00113548	3.15051	24.182	7.21184e-05
2.22348	Zfp365	zinc finger protein 365	0.00467	1.95973	16.955	0.000487288
2.22255	Deptor	DEP domain containing MTOR-interacting protein	0.00207526	5.67886	20.8277	0.00016747
2.22138	Dusp28	dual specificity phosphatase 28	0.0471064	1.13561	7.70613	0.0112974
2.21945	Snrpn	small nuclear ribonucleoprotein N	0.0402478	3.0653	8.25241	0.00908812
2.219	Tlr8	toll-like receptor 8	0.0490625	4.16131	7.57174	0.0119284
2.21495	Fkbp10	FK506 binding protein 10	0.00142352	6.72764	22.89	9.89554e-05
2.21337	Twist1	twist basic helix-loop-helix transcription factor 1	0.000926497	5.35037	25.4388	5.34959e-05
2.21317	Mapk12	mitogen-activated protein kinase 12	0.0099027	3.29304	13.6103	0.00135594
2.21139	Snx7	sorting nexin 7	0.00353212	5.14841	18.249	0.000336742
2.21079	Inpp4b	inositol polyphosphate-4-phosphatase, type II	0.0010753	5.51532	24.4969	6.68633e-05
2.20997	Fam171a2	family with sequence similarity 171, member A2	0.00092214	3.9647	25.4691	5.31175e-05
2.20573	Casp12	caspase 12	0.000444412	4.43914	30.0564	1.9123e-05
2.20145	Etv5	ets variant 5	0.00460012	3.94223	17.0319	0.000476518
2.19889	Sema4g	sema domain, immunoglobulin domain (Ig), transmembrane domain (TM) and short cytoplasmic domain, (semaphorin) 4G	0.00480397	3.06577	16.8143	0.000507679
2.19736	Coq9	coenzyme Q9	0.000190476	5.53444	35.9114	5.918e-06
2.19722	Fbln1	fibulin 1	0.014283	6.32315	12.0878	0.00224315
2.19374	Mmp14	matrix metallopeptidase 14 (membrane-inserted)	0.00497625	8.75766	16.6485	0.000532926
2.1935	Qdpr	quinoid dihydropteridine reductase	0.000870458	3.66402	25.8141	4.90127e-05
2.19062	Gpr153	G protein-coupled receptor 153	0.00115998	6.22887	24.0138	7.51101e-05
2.18799	Rilpl1	Rab interacting lysosomal protein-like 1	0.000393337	3.73355	30.8365	1.62285e-05
2.1868	Hist1h1d	histone cluster 1, H1d	0.00320142	5.43703	18.731	0.000294439
2.18585	Cd109	CD109 antigen	0.000728442	7.87919	26.9054	3.81546e-05
2.18146	Lss	lanosterol synthase	0.00654732	5.12054	15.4159	0.0007703
2.18108	Pacsin3	protein kinase C and casein kinase substrate in neurons 3	0.00348859	4.82955	18.3054	0.000331465
2.18077	Col15a1	collagen, type XV, alpha 1	0.00673944	7.52977	15.29	0.000800474
2.18047	Ccl27a	chemokine (C-C motif) ligand 27A	0.0256519	3.07093	9.91426	0.00483133
2.17598	Fcrls	Fc receptor-like S, scavenger receptor	0.0253809	5.68934	9.95313	0.00476285
2.1757	Npy1r	neuropeptide Y receptor Y1	0.00465015	3.28085	16.9767	0.000484216
2.1734	Tmub1	transmembrane and ubiquitin-like domain containing 1	0.0060435	2.49893	15.7635	0.000693332
2.16819	Ppp4r4	protein phosphatase 4, regulatory subunit 4	0.0320469	1.58204	9.07535	0.00661071
2.16333	Kif15	kinesin family member 15	0.00455461	3.61031	17.0799	0.000469926
2.1608	2016-09-03	septin 3	0.032502	1.84294	9.01303	0.00676939
2.15544	Gcnt4	glucosaminyl (N-acetyl) transferase 4, core 2 (beta-1,6-N-acetylglucosaminyltransferase)	0.0041768	3.09565	17.4554	0.000421716
2.14895	Arfgap3	ADP-ribosylation factor GTPase activating protein 3	1.29409e-05	6.08158	60.9464	1.18524e-07
2.14253	Hist2h2bb	histone cluster 2, H2bb	0.0413253	3.82411	8.15017	0.00946211
2.14251	Capns2	calpain, small subunit 2	0.0142931	4.95013	12.0816	0.00224789
2.14231	Frat1	frequently rearranged in advanced T cell lymphomas	0.00193197	2.85893	21.1849	0.000152587
2.14057	Peli3	pellino 3	0.0218067	1.73557	10.5258	0.00386878
2.13668	Heph	hephaestin	0.000224868	4.70953	34.7092	7.4505e-06
2.13536	Galnt15	UDP-N-acetyl-alpha-D-galactosamine:polypeptide N-acetylgalactosaminyltransferase 15	0.0425868	4.4088	8.03894	0.00988852
2.13435	Fam134b	family with sequence similarity 134, member B	0.00100818	6.41221	24.8544	6.14001e-05
2.13383	Abca5	ATP-binding cassette, sub-family A (ABC1), member 5	0.00324685	5.67217	18.6639	0.000299956
2.13074	Ndufa5	NADH dehydrogenase (ubiquinone) 1 alpha subcomplex, 5	0.000685376	4.07438	27.2043	3.56633e-05
2.13024	L3hypdh	L-3-hydroxyproline dehydratase (trans-)	0.00387875	3.21581	17.7966	0.000382596
2.1299	Ctnna3	catenin (cadherin associated protein), alpha 3	0.0372929	1.17814	8.53682	0.00813123
2.12988	Dus4l	dihydrouridine synthase 4-like (S. cerevisiae)	0.0226154	1.82346	10.3883	0.00406512
2.1288	4930523C07Rik	RIKEN cDNA 4930523C07 gene	0.000260111	4.84419	33.5104	9.42249e-06
2.12739	Mgst3	microsomal glutathione S-transferase 3	0.000987933	4.67772	25.0233	5.89923e-05
2.12468	Klhl4	kelch-like 4	0.032139	2.88808	9.06205	0.00664422
2.12345	Sphk1	sphingosine kinase 1	0.000765768	5.059	26.5608	4.12677e-05
2.12237	Klhl2	kelch-like 2, Mayven	2.75164e-05	4.84661	52.7439	3.66117e-07
2.12095	Scrn2	secernin 2	0.0240961	2.15668	10.1452	0.00443975
2.11946	Flrt2	fibronectin leucine rich transmembrane protein 2	0.000317748	7.53727	32.201	1.2253e-05
2.11895	Mpc2	mitochondrial pyruvate carrier 2	0.000893196	6.07104	25.6683	5.07029e-05
2.1182	Plekhh2	pleckstrin homology domain containing, family H (with MyTH4 domain) member 2	0.00340873	3.70997	18.4385	0.000319363
2.11792	Fdx1	ferredoxin 1	0.000242719	3.82458	34.0982	8.39207e-06
2.11706	Iqgap2	IQ motif containing GTPase activating protein 2	0.00377148	5.76399	17.9334	0.000368044
2.11631	C1qtnf6	C1q and tumor necrosis factor related protein 6	0.0100824	6.62382	13.5345	0.00138955
2.11447	Bmp7	bone morphogenetic protein 7	0.00284827	4.68392	19.2685	0.000254021
2.10813	Hoxd8	homeobox D8	0.000137989	4.609	38.4068	3.72727e-06
2.10694	Nol3	nucleolar protein 3 (apoptosis repressor with CARD domain)	0.00048043	3.75417	29.4717	2.16636e-05
2.10677	Mfng	MFNG O-fucosylpeptide 3-beta-N-acetylglucosaminyltransferase	0.0135931	3.37248	12.2918	0.00209365
2.10469	Nusap1	nucleolar and spindle associated protein 1	0.0201644	4.35955	10.7976	0.00351089
2.1039	Isyna1	myo-inositol 1-phosphate synthase A1	0.000232445	4.20874	34.412	7.89326e-06
2.10326	Kcnj2	potassium inwardly-rectifying channel, subfamily J, member 2	0.00210576	5.19372	20.7591	0.00017051
2.09882	Bckdk	branched chain ketoacid dehydrogenase kinase	5.44438e-05	5.40386	46.1395	1.00069e-06
2.09881	Mfsd12	major facilitator superfamily domain containing 12	0.0320838	4.06433	9.06884	0.00662709
2.09758	N4bp2l1	NEDD4 binding protein 2-like 1	0.0373087	4.56098	8.53374	0.008141
2.09711	Nrg4	neuregulin 4	0.0318535	2.65544	9.09918	0.00655112
2.09596	Tcaim	T cell activation inhibitor, mitochondrial	0.00135245	2.72593	23.1868	9.19386e-05
2.09439	Atp5c1	ATP synthase, H+ transporting, mitochondrial F1 complex, gamma polypeptide 1	0.00205369	4.33611	20.9037	0.000164176
2.09197	Sox21	SRY (sex determining region Y)-box 21	0.00581792	3.59304	15.9385	0.000657828
2.09146	Amigo2	adhesion molecule with Ig like domain 2	0.0337533	2.01136	8.87797	0.00712799
2.08886	Msrb2	methionine sulfoxide reductase B2	0.0291904	2.64289	9.41146	0.00582286
2.08672	Ism1	isthmin 1, angiogenesis inhibitor	0.0029475	3.65388	19.1191	0.000264603
2.08672	Adck4	aarF domain containing kinase 4	6.14054e-05	4.44905	44.9545	1.21139e-06
2.08585	Med12l	mediator complex subunit 12-like	0.0020849	4.31674	20.8065	0.000168406
2.08517	Tmem189	transmembrane protein 189	0.000188949	5.25282	36.0127	5.80563e-06
2.08349	Car5b	carbonic anhydrase 5b, mitochondrial	0.00333339	5.74612	18.5457	0.000309966
2.08267	Fsd1l	fibronectin type III and SPRY domain containing 1-like	0.00432899	4.7758	17.3009	0.000440866
2.08192	Adamts14	a disintegrin-like and metallopeptidase (reprolysin type) with thrombospondin type 1 motif, 14	0.0454095	5.36146	7.82098	0.0107874
2.0799	Krt23	keratin 23	0.0412803	4.9374	8.15521	0.00944328
2.07954	Gpr125	NA	4.32794e-05	5.8483	48.3135	7.11011e-07
2.07746	Dgat1	diacylglycerol O-acyltransferase 1	0.00442271	5.4201	17.2069	0.000452972
2.07115	Camsap3	calmodulin regulated spectrin-associated protein family, member 3	0.0076375	4.55838	14.7461	0.000946551
2.0709	Thnsl1	threonine synthase-like 1 (bacterial)	0.0285967	2.49701	9.50065	0.00563167
2.06676	B230118H07Rik	RIKEN cDNA B230118H07 gene	0.00190054	3.67185	21.268	0.000149335
2.06633	Smad6	SMAD family member 6	0.0338059	2.64033	8.87071	0.00714785
2.066	Timp2	tissue inhibitor of metalloproteinase 2	0.00179677	8.55039	21.6245	0.000136228
2.06438	Psmb7	proteasome (prosome, macropain) subunit, beta type 7	0.00871568	3.21577	14.1634	0.00113638
2.06339	Layn	layilin	0.000537027	3.98522	28.75	2.53231e-05
2.06225	Mboat1	membrane bound O-acyltransferase domain containing 1	0.0321743	2.95739	9.05355	0.00666574
2.06202	Sbk1	SH3-binding kinase 1	0.000852757	3.66618	25.9778	4.71865e-05
2.05977	Ccng1	cyclin G1	0.00286675	7.62446	19.2393	0.000256051
2.05656	Carns1	carnosine synthase 1	0.0300769	1.79826	9.30178	0.00606789
2.05491	E2f6	E2F transcription factor 6	0.000338432	4.22847	31.7542	1.34228e-05
2.05135	Plxna3	plexin A3	0.0049461	3.76248	16.6758	0.000528677
2.05011	S1pr5	sphingosine-1-phosphate receptor 5	0.0230457	2.7058	10.3141	0.00417573
2.04963	Plod1	procollagen-lysine, 2-oxoglutarate 5-dioxygenase 1	0.000265104	6.25591	33.3738	9.68129e-06
2.04835	Scn2b	sodium channel, voltage-gated, type II, beta	0.0323662	2.86138	9.02835	0.00672998
2.04692	Ptpro	protein tyrosine phosphatase, receptor type, O	0.0392583	4.53874	8.33912	0.00878374
2.04444	Gsn	gelsolin	0.0309827	10.1294	9.19623	0.00631453
2.0443	2510002D24Rik	RIKEN cDNA 2510002D24 gene	0.00207526	3.29926	20.828	0.000167459
2.04047	Asb13	ankyrin repeat and SOCS box-containing 13	0.00700661	3.42945	15.1206	0.00084311
2.03733	Prkab2	protein kinase, AMP-activated, beta 2 non-catalytic subunit	0.00171977	5.09455	21.8709	0.000127907
2.02795	Gapdh	glyceraldehyde-3-phosphate dehydrogenase	0.00519543	10.1748	16.448	0.000565326
2.02683	Tm7sf3	transmembrane 7 superfamily member 3	0.000844993	4.92929	26.0228	4.66988e-05
2.02653	Dnajc27	DnaJ heat shock protein family (Hsp40) member C27	0.00170241	3.71017	21.9247	0.000126165
2.0249	Enpp1	ectonucleotide pyrophosphatase/phosphodiesterase 1	0.0164792	4.42486	11.5522	0.0026948
2.02455	Hexa	hexosaminidase A	0.000454407	6.42235	29.833	2.00529e-05
2.02292	Lrrc17	leucine rich repeat containing 17	0.0153512	6.79614	11.8212	0.00245652
2.02286	Slc27a1	solute carrier family 27 (fatty acid transporter), member 1	0.000577277	5.45779	28.2887	2.80147e-05
2.01994	Pik3ip1	phosphoinositide-3-kinase interacting protein 1	0.00228198	4.82606	20.3682	0.000189015
2.01917	Fhl3	four and a half LIM domains 3	0.0174228	4.30634	11.3436	0.00289714
2.01535	Aspm	asp (abnormal spindle)-like, microcephaly associated (Drosophila)	0.000453976	5.70743	29.8448	2.00027e-05
2.01376	Rassf3	Ras association (RalGDS/AF-6) domain family member 3	0.00148599	5.58995	22.6716	0.000104493
2.01179	Cenpv	centromere protein V	0.00465015	2.45354	16.9764	0.000484258
2.0092	Bid	BH3 interacting domain death agonist	0.0264074	4.06484	9.7942	0.00504986
2.00842	Zgrf1	zinc finger, GRF-type containing 1	0.0131838	3.21688	12.4306	0.00199823
2.00683	Mgll	monoglyceride lipase	0.0174228	7.05082	11.342	0.00289874
2.00589	Fst	follistatin	0.000206696	5.4827	35.3308	6.61004e-06
2.00495	Sfrp1	secreted frizzled-related protein 1	0.0206128	5.97279	10.7214	0.00360738
2.00427	C1qa	complement component 1, q subcomponent, alpha polypeptide	0.0385227	6.86392	8.40713	0.00855295
2.00414	Dsg2	desmoglein 2	0.00282334	4.56427	19.3105	0.000251127
2.00378	Serping1	serine (or cysteine) peptidase inhibitor, clade G, member 1	0.0411931	7.38964	8.16436	0.00940918
2.00103	Sepw1	selenoprotein W, muscle 1	0.00159042	5.31531	22.3156	0.000114267
2.00037	Col17a1	collagen, type XVII, alpha 1	0.00964018	8.745	13.7236	0.0013074
1.99962	Cxcl12	chemokine (C-X-C motif) ligand 12	0.0230544	6.94913	10.3109	0.00418048
1.99573	Park2	Parkinson disease (autosomal recessive, juvenile) 2, parkin	0.00307967	2.23371	18.926	0.000279008
1.99399	Top2a	topoisomerase (DNA) II alpha	0.00268614	6.95284	19.5717	0.000233939
1.99383	Clca3a2	chloride channel accessory 3A2	0.013052	7.28138	12.4687	0.00197285
1.98953	Fxr1	fragile X mental retardation gene 1, autosomal homolog	0.000246248	6.6968	33.9943	8.56485e-06
1.98723	Slc45a3	solute carrier family 45, member 3	0.027402	3.34569	9.65295	0.00532105
1.9852	Adsl	adenylosuccinate lyase	1.46374e-05	5.08028	59.5546	1.42331e-07
1.98517	Pomt1	protein-O-mannosyltransferase 1	0.000539997	3.80375	28.7005	2.55975e-05
1.98463	Ccnb1	cyclin B1	0.035867	4.69103	8.67425	0.00770937
1.98293	Pmvk	phosphomevalonate kinase	0.00407961	4.28261	17.578	0.000407176
1.98041	Hmcn1	hemicentin 1	0.0351517	8.07441	8.73806	0.0075218
1.97997	Tfap4	transcription factor AP4	0.0140094	2.02875	12.1718	0.00218018
1.97953	Bola3	bolA-like 3 (E. coli)	0.0139963	2.97599	12.1772	0.00217622
1.97949	Sdhb	succinate dehydrogenase complex, subunit B, iron sulfur (Ip)	0.0013812	6.31911	23.0771	9.44663e-05
1.97835	Mrc2	mannose receptor, C type 2	0.0117415	7.75913	12.906	0.001706
1.9761	Park7	Parkinson disease (autosomal recessive, early onset) 7	0.000491104	5.91979	29.2949	2.2503e-05
1.97431	Pank1	pantothenate kinase 1	0.0349398	5.13314	8.75959	0.00745966
1.97303	Acbd4	acyl-Coenzyme A binding domain containing 4	0.000247547	3.69096	33.9288	8.67573e-06
1.96939	Pycr1	pyrroline-5-carboxylate reductase 1	0.00414261	4.15592	17.4933	0.000417165
1.9674	Elovl6	ELOVL family member 6, elongation of long chain fatty acids (yeast)	0.0240341	6.21261	10.1549	0.0044242
1.96673	Hist1h1c	histone cluster 1, H1c	0.00344276	4.25185	18.3767	0.000324918
1.96439	Tmem204	transmembrane protein 204	0.00308551	3.94255	18.913	0.000280008
1.96317	Anxa4	annexin A4	4.65156e-05	6.71427	47.716	7.80162e-07
1.96052	Alkbh6	alkB homolog 6	0.00886136	2.30434	14.0909	0.0011628
1.95939	Vamp5	vesicle-associated membrane protein 5	0.0182543	3.40416	11.1797	0.0030679
1.95892	Gpx4	glutathione peroxidase 4	0.000815917	6.25511	26.2179	4.46432e-05
1.95744	Tspan7	tetraspanin 7	0.0174772	4.61723	11.3289	0.00291206
1.95619	Cbr4	carbonyl reductase 4	0.0038317	3.32213	17.8519	0.000376638
1.95488	Etv1	ets variant 1	0.00487234	3.41579	16.7447	0.000518113
1.9532	Uqcrfs1	ubiquinol-cytochrome c reductase, Rieske iron-sulfur polypeptide 1	0.000312831	6.29924	32.2866	1.20419e-05
1.95143	Ect2	ect2 oncogene	0.0123396	4.21959	12.6878	0.00183381
1.95133	2410127L17Rik	NA	0.000616638	5.22516	27.895	3.05606e-05
1.9491	Pdha1	pyruvate dehydrogenase E1 alpha 1	0.000182661	7.70486	36.2879	5.51198e-06
1.94749	Sec11c	SEC11 homolog C, signal peptidase complex subunit	0.00785732	4.54141	14.6231	0.000983515
1.94227	Ckb	creatine kinase, brain	0.0101345	4.93244	13.5154	0.00139813
1.94175	Sfr1	SWI5 dependent recombination repair 1	0.00556648	5.63568	16.1312	0.000621006
1.94103	Oma1	OMA1 zinc metallopeptidase	0.00514087	3.49297	16.5031	0.000556209
1.9393	Nrbp2	nuclear receptor binding protein 2	0.0006692	4.76956	27.4116	3.40396e-05
1.93639	Dgcr6	DiGeorge syndrome critical region gene 6	0.000513053	3.8574	29.0415	2.37694e-05
1.93525	Zfp367	zinc finger protein 367	0.00125923	4.71342	23.5776	8.35213e-05
1.93505	Zfp386	zinc finger protein 386 (Kruppel-like)	0.000532328	4.81474	28.8105	2.49917e-05
1.93363	Mblac2	metallo-beta-lactamase domain containing 2	0.00180481	3.4953	21.6	0.000137085
1.93314	Apc2	adenomatosis polyposis coli 2	0.0195867	2.90084	10.9075	0.00337665
1.933	Dcn	decorin	0.00700661	10.3274	15.1198	0.000843316
1.93271	Lrig1	leucine-rich repeats and immunoglobulin-like domains 1	0.00109905	6.76564	24.3491	6.9276e-05
1.93217	Tmem56	transmembrane protein 56	0.0449631	5.27148	7.85315	0.0106492
1.92985	Aamdc	adipogenesis associated Mth938 domain containing	0.0133838	3.30374	12.3682	0.00204051
1.92984	Tspan17	tetraspanin 17	0.0084062	3.88927	14.3145	0.00108342
1.92972	Pmp22	peripheral myelin protein 22	0.000390327	7.053	30.8911	1.60445e-05
1.92926	Usp28	ubiquitin specific peptidase 28	0.00131417	4.78031	23.3279	8.87978e-05
1.92732	Nme3	NME/NM23 nucleoside diphosphate kinase 3	0.0400543	3.44784	8.27551	0.00900588
1.92701	Kif11	kinesin family member 11	0.00737763	5.36539	14.8901	0.000905215
1.92652	Prkg1	protein kinase, cGMP-dependent, type I	0.00892269	4.92482	14.0593	0.00117452
1.92402	Nbl1	neuroblastoma, suppression of tumorigenicity 1	0.00474532	6.07516	16.879	0.000498185
1.92303	Chd1l	chromodomain helicase DNA binding protein 1-like	0.00334288	3.87811	18.5323	0.000311126
1.92217	Fkbp3	FK506 binding protein 3	0.000168139	5.40199	36.9292	4.88883e-06
1.92116	Cpq	carboxypeptidase Q	0.00151833	6.22772	22.5545	0.000107602
1.91991	Hoxa5	homeobox A5	0.0398631	2.53493	8.2947	0.00893823
1.91895	Ttc21b	tetratricopeptide repeat domain 21B	0.0100808	4.01456	13.5371	0.00138836
1.91522	Mpp6	membrane protein, palmitoylated 6 (MAGUK p55 subfamily member 6)	0.000570184	5.09987	28.3643	2.75529e-05
1.91508	Adamtsl1	ADAMTS-like 1	0.0200731	5.69441	10.8137	0.00349086
1.9134	Scrn3	secernin 3	0.00439068	3.77834	17.2391	0.000448786
1.91095	Ccnd1	cyclin D1	0.00314157	5.83982	18.8182	0.000287423
1.90919	Mlycd	malonyl-CoA decarboxylase	0.00585084	4.16745	15.9114	0.000663186
1.90847	Dhrs7b	dehydrogenase/reductase (SDR family) member 7B	0.00412859	4.68624	17.5083	0.000415381
1.90815	Axin2	axin 2	0.0002406	4.86097	34.1634	8.28573e-06
1.90685	Fh1	fumarate hydratase 1	0.000262177	5.83588	33.4513	9.53338e-06
1.90556	Fzd7	frizzled class receptor 7	0.00167239	5.27234	22.0245	0.000123004
1.90402	Prkcq	protein kinase C, theta	0.0402831	3.17597	8.24941	0.00909885
1.90355	Cadm1	cell adhesion molecule 1	0.00964018	4.41839	13.7249	0.00130688
1.90083	Tacc3	transforming, acidic coiled-coil containing protein 3	0.0410769	4.04773	8.17456	0.00937134
1.89903	Rcl1	RNA terminal phosphate cyclase-like 1	0.0031699	3.60302	18.783	0.000290232
1.89772	Cycs	cytochrome c, somatic	0.000193549	5.80457	35.7346	6.11992e-06
1.89542	Ndufb9	NADH dehydrogenase (ubiquinone) 1 beta subcomplex, 9	0.00153862	6.03014	22.49	0.000109358
1.89421	Aldh6a1	aldehyde dehydrogenase family 6, subfamily A1	0.00147804	5.97636	22.697	0.000103832
1.89409	Idh3a	isocitrate dehydrogenase 3 (NAD+) alpha	0.000108768	5.85246	40.5009	2.56746e-06
1.88738	Tsr2	TSR2 20S rRNA accumulation	0.0121173	4.02844	12.7594	0.00179078
1.88613	Pold2	polymerase (DNA directed), delta 2, regulatory subunit	0.0102119	3.16497	13.4811	0.00141371
1.88515	Irx3	Iroquois related homeobox 3	0.0374014	3.06493	8.5198	0.00818524
1.88132	0610009O20Rik	RIKEN cDNA 0610009O20 gene	0.00021931	4.56361	34.9036	7.17566e-06
1.87789	Igfbp3	insulin-like growth factor binding protein 3	0.0202153	7.59208	10.7883	0.00352253
1.87747	Oxnad1	oxidoreductase NAD-binding domain containing 1	0.00829524	3.23173	14.3838	0.00106003
1.87557	Fstl3	follistatin-like 3	0.0241885	3.28386	10.1311	0.0044626
1.87434	Anxa8	annexin A8	0.040793	7.68259	8.20438	0.00926171
1.87381	Atp5k	ATP synthase, H+ transporting, mitochondrial F1F0 complex, subunit E	0.000843481	4.46706	26.0359	4.65573e-05
1.87328	Ctsz	cathepsin Z	0.0196445	6.6798	10.8949	0.00339166
1.87323	2700097O09Rik	RIKEN cDNA 2700097O09 gene	0.0358996	2.18564	8.67107	0.00771885
1.87314	Pola2	polymerase (DNA directed), alpha 2	0.00872951	3.35306	14.1531	0.00114009
1.8723	Slc7a2	solute carrier family 7 (cationic amino acid transporter, y+ system), member 2	0.0249482	5.68635	10.0229	0.00464265
1.87028	Mrpl2	mitochondrial ribosomal protein L2	0.00243562	4.46606	20.0552	0.000205424
1.87014	Scrn1	secernin 1	0.00138096	3.78087	23.0819	9.4355e-05
1.8693	Gstz1	glutathione transferase zeta 1 (maleylacetoacetate isomerase)	0.00346254	5.08213	18.3422	0.000328069
1.86899	Robo1	roundabout guidance receptor 1	0.0130647	6.45535	12.4644	0.0019757
1.86829	Lrig3	leucine-rich repeats and immunoglobulin-like domains 3	0.00769971	5.87306	14.7094	0.000957417
1.86703	Trim68	tripartite motif-containing 68	0.0459345	2.95172	7.78443	0.0109468
1.86604	Edaradd	EDAR (ectodysplasin-A receptor)-associated death domain	0.0135837	4.19677	12.2961	0.0020906
1.86554	Tnfaip8	tumor necrosis factor, alpha-induced protein 8	0.000873404	5.11339	25.7898	4.92896e-05
1.86473	Cd302	CD302 antigen	0.0035795	5.62073	18.1746	0.000343853
1.86429	Tor4a	torsin family 4, member A	0.00328241	4.42176	18.6166	0.000303918
1.86327	Ndufb11	NADH dehydrogenase (ubiquinone) 1 beta subcomplex, 11	0.000552143	5.40119	28.5566	2.64154e-05
1.8628	Tgfb2	transforming growth factor, beta 2	0.00437756	4.85163	17.2541	0.000446843
1.8609	Agl	amylo-1,6-glucosidase, 4-alpha-glucanotransferase	0.0287709	7.11802	9.47415	0.00568774
1.86063	Fkbp9	FK506 binding protein 9	0.000257237	8.38342	33.6244	9.21231e-06
1.86015	Zfp9	zinc finger protein 9	0.000606696	5.56317	27.9997	2.98594e-05
1.86006	Ugp2	UDP-glucose pyrophosphorylase 2	0.00166426	7.41268	22.0473	0.000122291
1.85904	Snhg18	small nucleolar RNA host gene 18	0.0276544	3.49265	9.61877	0.00538908
1.85904	Hist1h4h	histone cluster 1, H4h	0.0247818	5.33821	10.0455	0.00460444
1.85769	Lsm6	LSM6 homolog, U6 small nuclear RNA and mRNA degradation associated	0.0354032	3.13775	8.71292	0.00759509
1.85697	Hoxd4	homeobox D4	0.0371039	2.42246	8.55597	0.00807094
1.85467	Wbp5	WW domain binding protein 5	0.00483344	6.3682	16.781	0.000512647
1.85446	Cldn1	claudin 1	0.0190712	6.59205	11.009	0.00325763
1.85435	Tmco4	transmembrane and coiled-coil domains 4	0.0126699	3.41855	12.5836	0.00189857
1.85317	Pycrl	pyrroline-5-carboxylate reductase-like	0.0233994	3.06211	10.2599	0.00425848
1.85162	Lmo4	LIM domain only 4	0.00181937	4.48388	21.5442	0.000139066
1.85017	Rps19bp1	ribosomal protein S19 binding protein 1	0.0192803	3.04561	10.9679	0.00330527
1.849	Abat	4-aminobutyrate aminotransferase	0.0280863	2.40412	9.56486	0.00549834
1.84601	Ctnnal1	catenin (cadherin associated protein), alpha-like 1	0.00884002	4.32794	14.1018	0.00115878
1.84569	Rangrf	RAN guanine nucleotide release factor	0.0353896	3.2398	8.71474	0.00758975
1.84487	Dpp7	dipeptidylpeptidase 7	0.0130275	5.87401	12.4823	0.00196391
1.84473	Twsg1	twisted gastrulation BMP signaling modulator 1	0.000235756	7.20849	34.2879	8.08647e-06
1.84449	Emilin1	elastin microfibril interfacer 1	0.00695148	6.07913	15.1586	0.000833337
1.84438	Tmtc2	transmembrane and tetratricopeptide repeat containing 2	0.00779765	3.8288	14.6563	0.000973366
1.84212	Odc1	ornithine decarboxylase, structural 1	0.0264277	6.88175	9.79114	0.00505556
1.8414	Otud1	OTU domain containing 1	0.00205369	4.10915	20.9041	0.00016416
1.84091	Gpm6b	glycoprotein m6b	0.00999144	5.9061	13.574	0.00137194
1.8409	Mtg1	mitochondrial ribosome-associated GTPase 1	0.0315663	2.95372	9.13629	0.0064595
1.83994	Vdr	vitamin D receptor	0.00749921	4.94753	14.8246	0.000923741
1.83953	Bmp2	bone morphogenetic protein 2	0.0207163	2.99665	10.7035	0.0036305
1.83885	Acat2	acetyl-Coenzyme A acetyltransferase 2	0.0373185	3.71523	8.53016	0.00815233
1.83821	D10Jhu81e	DNA segment, Chr 10, Johns Hopkins University 81 expressed	0.00229562	4.42966	20.3363	0.000190618
1.83815	Rdx	radixin	4.32846e-06	7.66145	74.3642	2.35048e-08
1.83813	Slc7a7	solute carrier family 7 (cationic amino acid transporter, y+ system), member 7	0.0380224	4.06319	8.45013	0.00841051
1.83752	Mmab	methylmalonic aciduria (cobalamin deficiency) cblB type homolog (human)	0.0227855	2.65677	10.3567	0.00411181
1.83719	Ndufs7	NADH dehydrogenase (ubiquinone) Fe-S protein 7	0.000575201	5.13466	28.3179	2.78349e-05
1.835	Bdh2	3-hydroxybutyrate dehydrogenase, type 2	0.049268	3.6121	7.55711	0.0119994
1.83394	Tead4	TEA domain family member 4	0.00472683	3.23656	16.8976	0.000495492
1.83355	Papss1	3'-phosphoadenosine 5'-phosphosulfate synthase 1	0.000400224	6.36052	30.6998	1.66989e-05
1.83195	Bloc1s5	biogenesis of lysosomal organelles complex-1, subunit 5, muted	0.00665397	4.01728	15.3442	0.000787328
1.8304	Mpc1	mitochondrial pyruvate carrier 1	0.00514831	5.55436	16.4932	0.000557831
1.8295	Spry1	sprouty homolog 1 (Drosophila)	0.00538987	4.56093	16.2906	0.000592271
1.82943	Rp9	retinitis pigmentosa 9 (human)	0.0025415	3.97931	19.851	0.000216975
1.82859	Mrpl44	mitochondrial ribosomal protein L44	0.00930429	4.29736	13.8871	0.00124074
1.82846	Ecsit	ECSIT signalling integrator	0.00271523	4.09852	19.5057	0.000238152
1.82759	Nanp	N-acetylneuraminic acid phosphatase	0.0319821	3.03923	9.08418	0.00658855
1.82702	Nupr1	nuclear protein transcription regulator 1	0.0161987	5.56587	11.6202	0.00263223
1.82658	Anln	anillin, actin binding protein	0.00954198	5.67292	13.7746	0.00128621
1.82465	Cacnb3	calcium channel, voltage-dependent, beta 3 subunit	0.0213928	4.51262	10.5945	0.00377475
1.8233	Trp53i13	transformation related protein 53 inducible protein 13	0.00718056	3.51067	15.0032	0.000874126
1.82324	Id1	inhibitor of DNA binding 1	0.00790296	4.53015	14.5988	0.000990992
1.81736	Gbe1	glucan (1,4-alpha-), branching enzyme 1	0.0107137	5.16555	13.2893	0.00150455
1.81734	Fkbp11	FK506 binding protein 11	0.0491467	3.7442	7.56542	0.011959
1.81666	Uqcrc1	ubiquinol-cytochrome c reductase core protein 1	0.000158512	7.02431	37.3635	4.51086e-06
1.81535	Osgepl1	O-sialoglycoprotein endopeptidase-like 1	0.0120508	3.07239	12.8014	0.00176603
1.81158	Klhdc1	kelch domain containing 1	0.00829524	2.85475	14.3805	0.00106114
1.81123	Tmem200b	transmembrane protein 200B	0.0410248	2.88245	8.1816	0.00934535
1.81094	Galnt2	UDP-N-acetyl-alpha-D-galactosamine:polypeptide N-acetylgalactosaminyltransferase 2	6.0978e-05	6.99576	45.0189	1.19877e-06
1.8101	Idh2	isocitrate dehydrogenase 2 (NADP+), mitochondrial	0.000690492	6.85014	27.1596	3.60244e-05
1.8097	Trim16	tripartite motif-containing 16	0.0112012	4.95867	13.0909	0.00160534
1.80804	Ppp1r12b	protein phosphatase 1, regulatory (inhibitor) subunit 12B	0.0237953	4.24074	10.1957	0.00435898
1.80762	Pdlim4	PDZ and LIM domain 4	0.048992	4.5431	7.57668	0.0119045
1.80677	Rabac1	Rab acceptor 1 (prenylated)	0.000187363	5.9439	36.0692	5.74402e-06
1.80531	Dennd2a	DENN/MADD domain containing 2A	0.00552019	4.56288	16.1655	0.000614704
1.80358	Nt5c3b	5'-nucleotidase, cytosolic IIIB	0.0102927	3.55463	13.4501	0.00142798
1.80265	Ptpn21	protein tyrosine phosphatase, non-receptor type 21	0.000763529	4.97489	26.5879	4.10125e-05
1.80188	Fermt1	fermitin family member 1	0.0120972	4.4204	12.7714	0.00178364
1.80079	Zfp39	zinc finger protein 39	0.00257386	3.57836	19.777	0.000221329
1.80067	Arl2	ADP-ribosylation factor-like 2	0.0282663	3.45324	9.5402	0.00554912
1.80031	Hes6	hairy and enhancer of split 6	0.00617235	3.62735	15.6715	0.000712843
1.79751	Mthfd2	methylenetetrahydrofolate dehydrogenase (NAD+ dependent), methenyltetrahydrofolate cyclohydrolase	0.044726	4.11693	7.87114	0.0105728
1.79466	Nek2	NIMA (never in mitosis gene a)-related expressed kinase 2	0.0102274	2.93968	13.4749	0.00141656
1.79449	Slc5a6	solute carrier family 5 (sodium-dependent vitamin transporter), member 6	0.0106619	3.14976	13.3072	0.00149581
1.79367	Atp5f1	ATP synthase, H+ transporting, mitochondrial F0 complex, subunit B1	0.0397681	3.54883	8.30156	0.00891419
1.79322	Pigp	phosphatidylinositol glycan anchor biosynthesis, class P	0.00437193	4.38086	17.2631	0.000445695
1.79309	Narf	nuclear prelamin A recognition factor	0.000486233	6.0232	29.3946	2.20255e-05
1.79169	Aldh4a1	aldehyde dehydrogenase 4 family, member A1	0.00673944	4.38104	15.2908	0.000800255
1.79089	Scn3a	sodium channel, voltage-gated, type III, alpha	0.0368891	2.71081	8.57624	0.00800767
1.79019	Xndc1	Xrcc1 N-terminal domain containing 1	0.00381911	3.13401	17.8716	0.000374547
1.78747	Agtr1a	angiotensin II receptor, type 1a	0.0188465	3.62098	11.0633	0.00319592
1.78602	Hemk1	HemK methyltransferase family member 1	0.0327597	2.64986	8.98282	0.00684782
1.78601	Ift20	intraflagellar transport 20	0.00116503	4.71114	23.9871	7.55971e-05
1.78598	Moxd1	monooxygenase, DBH-like 1	0.0361724	5.5262	8.64572	0.00779491
1.78576	Zfp7	zinc finger protein 7	0.0473916	2.39386	7.68407	0.0113984
1.78463	Mettl3	methyltransferase like 3	0.00375214	3.948	17.9698	0.000364278
1.78356	Wdr90	WD repeat domain 90	0.0168001	3.35649	11.482	0.00276114
1.78303	Pla2g12a	phospholipase A2, group XIIA	0.0303546	3.44952	9.27017	0.00614061
1.78231	Irx5	Iroquois related homeobox 5 (Drosophila)	0.0405763	3.87743	8.22405	0.00919018
1.78118	P4ha2	procollagen-proline, 2-oxoglutarate 4-dioxygenase (proline 4-hydroxylase), alpha II polypeptide	0.00360468	5.99508	18.1458	0.000346642
1.78037	Zfp712	zinc finger protein 712	0.0191083	2.59861	10.999	0.00326922
1.77997	Tbx15	T-box 15	0.0083555	5.91959	14.3473	0.00107229
1.7788	Vps72	vacuolar protein sorting 72 (yeast)	0.00981681	3.79157	13.6421	0.00134215
1.77702	Eci2	enoyl-Coenzyme A delta isomerase 2	0.000139668	6.17902	38.3116	3.79221e-06
1.77555	Stradb	STE20-related kinase adaptor beta	0.0124815	3.99558	12.6432	0.00186123
1.77468	Rgmb	repulsive guidance molecule family member B	0.00229879	4.76885	20.328	0.000191039
1.77293	Abcb8	ATP-binding cassette, sub-family B (MDR/TAP), member 8	0.000785321	4.67918	26.4267	4.25536e-05
1.77169	Ndufs2	NADH dehydrogenase (ubiquinone) Fe-S protein 2	0.000962515	6.91717	25.2018	5.65582e-05
1.77163	Spata5l1	spermatogenesis associated 5-like 1	0.0477771	2.61475	7.65623	0.0115272
1.77032	Vdac1	voltage-dependent anion channel 1	0.000467641	7.04528	29.6528	2.08395e-05
1.7692	Hist2h3c1	histone cluster 2, H3c1	0.015058	8.11804	11.8814	0.0024065
1.76749	Fancm	Fanconi anemia, complementation group M	0.0220567	4.04369	10.4822	0.00392994
1.76631	Arhgef26	Rho guanine nucleotide exchange factor (GEF) 26	0.00398366	3.64852	17.6759	0.000395956
1.76425	Ndn	necdin	0.0289451	3.79722	9.44598	0.00574803
1.76413	Tmcc2	transmembrane and coiled-coil domains 2	0.0119553	2.95985	12.8283	0.00175035
1.76341	Dab2	disabled 2, mitogen-responsive phosphoprotein	0.0162728	7.27205	11.6034	0.00264756
1.76171	Cyp51	cytochrome P450, family 51	0.027097	6.91036	9.70227	0.00522457
1.7612	Top1mt	DNA topoisomerase 1, mitochondrial	0.000596503	3.46155	28.108	2.91527e-05
1.75972	Fam114a1	family with sequence similarity 114, member A1	0.00103082	6.72551	24.7299	6.32455e-05
1.75806	Ubxn2a	UBX domain protein 2A	0.00212593	5.53555	20.7098	0.000172728
1.75749	Ndufs3	NADH dehydrogenase (ubiquinone) Fe-S protein 3	0.00184066	5.86634	21.4676	0.000141833
1.75688	Acot9	acyl-CoA thioesterase 9	0.00495897	5.77754	16.6648	0.000530393
1.75626	B4galt2	UDP-Gal:betaGlcNAc beta 1,4- galactosyltransferase, polypeptide 2	0.0137903	4.32172	12.2342	0.0021347
1.75507	4930579G24Rik	RIKEN cDNA 4930579G24 gene	0.0172939	3.30415	11.3739	0.00286678
1.75503	Rasa3	RAS p21 protein activator 3	0.00186693	6.61649	21.3816	0.000145012
1.75469	Gli2	GLI-Kruppel family member GLI2	0.0336867	3.70639	8.88818	0.00710015
1.75446	Ppm1d	protein phosphatase 1D magnesium-dependent, delta isoform	0.00785816	4.4607	14.6209	0.000984161
1.75422	Dut	deoxyuridine triphosphatase	0.0430767	3.56805	7.99911	0.0100464
1.75295	F8a	factor 8-associated gene A	0.0133243	2.9795	12.3882	0.00202687
1.75204	Plekha7	pleckstrin homology domain containing, family A member 7	0.0213928	3.32267	10.5943	0.00377496
1.75145	Pitpnc1	phosphatidylinositol transfer protein, cytoplasmic 1	0.00679927	4.74495	15.2439	0.000811819
1.7502	Rcsd1	RCSD domain containing 1	0.044726	4.65507	7.87153	0.0105711
1.74759	Tfb1m	transcription factor B1, mitochondrial	0.0237694	2.48416	10.2007	0.00435097
1.74692	Gem	GTP binding protein (gene overexpressed in skeletal muscle)	0.0466185	4.93449	7.73909	0.0111483
1.74521	Acsl3	acyl-CoA synthetase long-chain family member 3	0.00960887	5.39751	13.7405	0.00130036
1.74464	Prc1	protein regulator of cytokinesis 1	0.0232435	5.29524	10.2832	0.00422274
1.74314	Vezt	vezatin, adherens junctions transmembrane protein	0.000986021	4.733	25.0544	5.85594e-05
1.73922	Dzip1l	DAZ interacting protein 1-like	0.00973479	4.05887	13.6807	0.00132559
1.73908	Pdss2	prenyl (solanesyl) diphosphate synthase, subunit 2	0.0426951	3.18727	8.03041	0.00992209
1.73865	Ndufa9	NADH dehydrogenase (ubiquinone) 1 alpha subcomplex, 9	0.00149722	5.89004	22.6298	0.000105592
1.73659	Dnajc10	DnaJ heat shock protein family (Hsp40) member C10	0.000355668	7.41225	31.4208	1.43753e-05
1.73418	Cebpzos	CCAAT/enhancer binding protein (C/EBP), zeta, opposite strand	0.0162728	3.1717	11.6033	0.00264763
1.73231	Sqrdl	sulfide quinone reductase-like (yeast)	0.0039931	4.90761	17.6628	0.000397444
1.7313	Scai	suppressor of cancer cell invasion	0.00548456	5.39931	16.2031	0.000607862
1.7275	Hace1	HECT domain and ankyrin repeat containing, E3 ubiquitin protein ligase 1	0.00350829	5.38755	18.2782	0.000333997
1.72691	Dnaja4	DnaJ heat shock protein family (Hsp40) member A4	0.0392032	5.5474	8.34506	0.00876332
1.72612	Man2b2	mannosidase 2, alpha B2	0.00667288	6.62875	15.3318	0.000790306
1.72472	Kif20a	kinesin family member 20A	0.0444895	4.72504	7.88949	0.0104955
1.72457	Ifi27	interferon, alpha-inducible protein 27	0.00712136	5.65107	15.0393	0.00086447
1.72285	Entpd2	ectonucleoside triphosphate diphosphohydrolase 2	0.0275379	4.48334	9.63298	0.00536068
1.72276	H1f0	H1 histone family, member 0	0.000956873	6.38861	25.251	5.59075e-05
1.72255	Amacr	alpha-methylacyl-CoA racemase	0.0400566	2.71945	8.27381	0.00901192
1.72022	Parp3	poly (ADP-ribose) polymerase family, member 3	0.00189299	4.88742	21.3021	0.000148025
1.71849	Celf2	CUGBP, Elav-like family member 2	0.0221199	6.48595	10.4711	0.00394564
1.71655	Polq	polymerase (DNA directed), theta	0.0498743	2.84009	7.51953	0.012184
1.71561	Ift80	intraflagellar transport 80	0.00871568	4.60823	14.1597	0.00113769
1.71375	Mgme1	mitochondrial genome maintainance exonuclease 1	0.00891397	2.89537	14.064	0.00117276
1.71348	Pop5	processing of precursor 5, ribonuclease P/MRP family (S. cerevisiae)	0.024339	3.36905	10.1066	0.00450277
1.71188	Slc26a2	solute carrier family 26 (sulfate transporter), member 2	0.00183022	5.79404	21.5106	0.000140273
1.71108	4933421O10Rik	RIKEN cDNA 4933421O10 gene	0.0133815	2.98314	12.3707	0.00203881
1.70961	Rpa2	replication protein A2	0.0125393	4.09146	12.6257	0.00187211
1.70701	Krba1	KRAB-A domain containing 1	0.0117743	3.91779	12.8953	0.00171206
1.70699	Lman1	lectin, mannose-binding, 1	7.21422e-05	7.72759	43.7305	1.48126e-06
1.70663	Podxl2	podocalyxin-like 2	0.0316291	3.92797	9.13016	0.00647453
1.70379	Tmtc4	transmembrane and tetratricopeptide repeat containing 4	0.00340589	4.61975	18.4451	0.000318773
1.70378	Zfp354c	zinc finger protein 354C	0.00318734	5.73849	18.7523	0.000292706
1.70376	Sdc4	syndecan 4	0.0140372	6.97402	12.1634	0.00218643
1.70342	Lsr	lipolysis stimulated lipoprotein receptor	0.00885063	4.11599	14.0963	0.00116078
1.70326	Mmp2	matrix metallopeptidase 2	0.0417607	9.81259	8.11308	0.00960199
1.70191	Rdh11	retinol dehydrogenase 11	0.00974281	6.01025	13.6765	0.00132735
1.70064	Arsb	arylsulfatase B	0.0231067	5.48421	10.3005	0.00419632
1.6996	Prmt2	protein arginine N-methyltransferase 2	0.0249482	3.18004	10.0221	0.00464392
1.69892	Hcfc1r1	host cell factor C1 regulator 1 (XPO1-dependent)	0.0134568	4.86116	12.3427	0.00205811
1.69835	U2af1l4	U2 small nuclear RNA auxiliary factor 1-like 4	0.00701681	3.48644	15.1113	0.00084551
1.69776	Pabpc4	poly(A) binding protein, cytoplasmic 4	0.0281032	5.50596	9.55948	0.00550937
1.69763	Taf5	TATA-box binding protein associated factor 5	0.00612626	3.66082	15.7045	0.000705775
1.69723	Tmem60	transmembrane protein 60	0.0192796	2.98471	10.9691	0.00330382
1.697	Ptma	prothymosin alpha	0.0307404	6.80597	9.22325	0.00625035
1.69663	Ptplad1	NA	0.000539319	5.97778	28.7171	2.55053e-05
1.69646	Ndufb2	NADH dehydrogenase (ubiquinone) 1 beta subcomplex, 2	0.00575565	4.9547	15.9967	0.000646462
1.69639	Camta1	calmodulin binding transcription activator 1	0.0083947	3.95321	14.3205	0.00108136
1.69556	1190002N15Rik	RIKEN cDNA 1190002N15 gene	0.000612595	5.5101	27.9323	3.03085e-05
1.69343	Lnp	limb and neural patterns	0.000612595	5.42012	27.9309	3.03182e-05
1.69317	Golim4	golgi integral membrane protein 4	0.00169794	6.25976	21.9392	0.0001257
1.69254	Espl1	extra spindle pole bodies 1, separase	0.0264564	3.22338	9.78529	0.00506651
1.69163	Scp2	sterol carrier protein 2, liver	0.00717921	6.93584	15.0057	0.000873467
1.69094	Pdhb	pyruvate dehydrogenase (lipoamide) beta	0.00115194	5.95848	24.0822	7.38765e-05
1.6906	Cenpf	centromere protein F	0.00487185	5.76656	16.7473	0.000517726
1.69039	C1galt1	core 1 synthase, glycoprotein-N-acetylgalactosamine 3-beta-galactosyltransferase, 1	0.00190203	5.63172	21.2586	0.0001497
1.68946	Fgfrl1	fibroblast growth factor receptor-like 1	0.0320318	3.55389	9.07921	0.006601
1.68749	Ttc23	tetratricopeptide repeat domain 23	0.00253205	4.24071	19.8679	0.000215993
1.68663	Anapc13	anaphase promoting complex subunit 13	0.0191979	2.95394	10.9834	0.00328718
1.68624	Rhoj	ras homolog family member J	0.00143871	5.6605	22.8288	0.000100476
1.68501	Cox19	cytochrome c oxidase assembly protein 19	0.0109075	3.72152	13.203	0.00154751
1.68453	Ddx19b	DEAD (Asp-Glu-Ala-Asp) box polypeptide 19b	0.000685376	5.71117	27.2058	3.56506e-05
1.68333	Efs	embryonal Fyn-associated substrate	0.00304374	4.99101	18.9825	0.000274707
1.68237	Atp5a1	ATP synthase, H+ transporting, mitochondrial F1 complex, alpha subunit 1	0.000261103	8.9512	33.4816	9.47638e-06
1.68213	Sucla2	succinate-Coenzyme A ligase, ADP-forming, beta subunit	0.00200347	6.73436	21.0216	0.000159203
1.68127	Ldha	lactate dehydrogenase A	0.00324158	7.73393	18.6726	0.000299235
1.68115	Adprm	ADP-ribose/CDP-alcohol diphosphatase, manganese dependent	0.0272046	2.73425	9.68774	0.00525279
1.67752	Fam46a	family with sequence similarity 46, member A	0.0444824	7.0187	7.89134	0.0104877
1.67748	Cd99l2	CD99 antigen-like 2	0.000528435	5.574	28.8645	2.47e-05
1.67486	Shmt2	serine hydroxymethyltransferase 2 (mitochondrial)	0.00261408	5.12708	19.7047	0.000225686
1.67432	Ndufs1	NADH dehydrogenase (ubiquinone) Fe-S protein 1	0.000865087	6.89267	25.8897	4.81595e-05
1.67412	Cdc20	cell division cycle 20	0.0457689	4.09693	7.79845	0.0108854
1.67364	Stard5	StAR-related lipid transfer (START) domain containing 5	0.0111165	5.05123	13.117	0.00159167
1.67329	Tubb4b	tubulin, beta 4B class IVB	0.00707087	7.53737	15.0734	0.000855436
1.67237	Gps2	G protein pathway suppressor 2	0.00506506	4.5127	16.5665	0.000545918
1.67212	Limd1	LIM domains containing 1	1.29049e-05	6.64644	61.0643	1.16719e-07
1.6714	Ndufa10	NADH dehydrogenase (ubiquinone) 1 alpha subcomplex 10	0.000641482	6.12945	27.6494	3.2277e-05
1.67079	Gpam	glycerol-3-phosphate acyltransferase, mitochondrial	0.00774566	5.92516	14.6849	0.000964747
1.66921	Zc3h12c	zinc finger CCCH type containing 12C	0.0195377	5.12922	10.9169	0.00336538
1.66873	Ipmk	inositol polyphosphate multikinase	0.00109544	5.81375	24.381	6.87473e-05
1.66612	Plxna2	plexin A2	0.00601442	5.96612	15.7847	0.000688918
1.66511	Itga8	integrin alpha 8	0.0373087	3.75761	8.53331	0.00814236
1.66205	Asb8	ankyrin repeat and SOCS box-containing 8	0.000653346	4.85875	27.5429	3.30535e-05
1.66203	Samm50	SAMM50 sorting and assembly machinery component	0.000368938	5.53665	31.2108	1.50131e-05
1.66194	Epb4.1l5	NA	0.00497973	3.82141	16.6396	0.000534325
1.66105	Uqcrc2	ubiquinol cytochrome c reductase core protein 2	0.00254672	6.46064	19.8373	0.00021777
1.66072	Ap4s1	adaptor-related protein complex AP-4, sigma 1	0.0222596	3.69557	10.4504	0.00397515
1.66021	Apba1	amyloid beta (A4) precursor protein binding, family A, member 1	0.0269557	4.54323	9.71734	0.00519547
1.65987	Tmem135	transmembrane protein 135	0.000421388	4.8018	30.3612	1.79296e-05
1.65948	Mrps5	mitochondrial ribosomal protein S5	0.0132607	4.03969	12.4079	0.00201354
1.65874	Dkk3	dickkopf WNT signaling pathway inhibitor 3	0.0117861	6.64458	12.887	0.00171672
1.65854	Exph5	exophilin 5	0.0168221	5.85019	11.477	0.00276591
1.65799	Bcam	basal cell adhesion molecule	0.030041	5.04925	9.30685	0.00605631
1.65742	Ankrd32	NA	0.00229116	4.44166	20.3499	0.000189933
1.65722	Fkbp14	FK506 binding protein 14	0.00105628	6.25062	24.5929	6.53462e-05
1.65454	Prdm5	PR domain containing 5	0.0186989	3.35579	11.0926	0.00316318
1.65377	Isca2	iron-sulfur cluster assembly 2	0.0188801	3.18296	11.0548	0.00320551
1.65309	Atg16l2	autophagy related 16-like 2 (S. cerevisiae)	0.0371538	3.51329	8.54887	0.00809323
1.6527	1500011K16Rik	RIKEN cDNA 1500011K16 gene	0.0259208	3.38438	9.87213	0.00490679
1.6523	Vdac3	voltage-dependent anion channel 3	0.00675892	6.94091	15.2726	0.000804738
1.65162	Ppapdc1b	NA	0.0123842	4.45575	12.6714	0.00184384
1.65155	Rnf115	ring finger protein 115	0.00548456	5.87565	16.2077	0.000607038
1.65144	Mthfd1	methylenetetrahydrofolate dehydrogenase (NADP+ dependent), methenyltetrahydrofolate cyclohydrolase, formyltetrahydrofolate synthase	0.000308039	5.1368	32.3805	1.18151e-05
1.65113	Pde6d	phosphodiesterase 6D, cGMP-specific, rod, delta	0.0256261	3.18115	9.92098	0.00481942
1.65089	Atg3	autophagy related 3	0.00377148	4.69524	17.9362	0.00036776
1.65006	Xdh	xanthine dehydrogenase	0.029888	8.2724	9.32667	0.00601129
1.65003	Zfp651	zinc finger protein 651	0.00660259	5.77895	15.378	0.000779259
1.64991	Mrpl51	mitochondrial ribosomal protein L51	0.0134197	4.83631	12.3552	0.00204944
1.64791	Tuba1b	tubulin, alpha 1B	0.00729466	7.48026	14.943	0.000890522
1.64763	Drap1	Dr1 associated protein 1 (negative cofactor 2 alpha)	0.00798538	5.26373	14.5485	0.00100668
1.6471	Bcs1l	BCS1-like (yeast)	0.0415385	2.65059	8.13185	0.00953091
1.64665	Mcc	mutated in colorectal cancers	0.00454058	6.38911	17.0952	0.000467854
1.64628	Chst14	carbohydrate (N-acetylgalactosamine 4-0) sulfotransferase 14	0.0227238	3.91463	10.3698	0.00409242
1.64573	Spryd4	SPRY domain containing 4	0.0210611	3.67117	10.6447	0.00370755
1.64539	Atp5l	ATP synthase, H+ transporting, mitochondrial F0 complex, subunit G	0.0117861	6.00221	12.8872	0.00171664
1.64426	Taf7	TATA-box binding protein associated factor 7	0.0194685	4.81419	10.9347	0.00334422
1.64293	Mcu	mitochondrial calcium uniporter	0.00174856	4.84356	21.777	0.00013101
1.64244	Mrps18a	mitochondrial ribosomal protein S18A	0.0260479	4.20608	9.846	0.00495426
1.642	Lmnb2	lamin B2	0.00331422	4.49519	18.5739	0.000307547
1.64186	Kdelr2	KDEL (Lys-Asp-Glu-Leu) endoplasmic reticulum protein retention receptor 2	0.00178437	6.81821	21.655	0.000135165
1.63956	Trib2	tribbles pseudokinase 2	0.0172275	4.02499	11.3938	0.00284693
1.6394	Tmem55a	transmembrane protein 55A	0.0149414	4.58442	11.9104	0.00238275
1.63939	Mpdz	multiple PDZ domain protein	0.00639742	6.44496	15.5099	0.000748606
1.63893	Naprt	nicotinate phosphoribosyltransferase	0.00221535	4.12829	20.5245	0.000181364
1.63891	Wdr45	WD repeat domain 45	0.00675798	4.49365	15.2752	0.000804101
1.63872	Tmem246	transmembrane protein 246	0.0253279	2.87797	9.96263	0.00474627
1.63648	Dtwd1	DTW domain containing 1	0.0413571	2.89499	8.14671	0.00947507
1.6336	Sh3pxd2a	SH3 and PX domains 2A	0.0117415	8.57301	12.9057	0.00170619
1.63337	Rnf146	ring finger protein 146	0.00250127	5.50243	19.9386	0.000211936
1.63331	Cdh11	cadherin 11	0.0433906	7.76892	7.97783	0.0101318
1.63324	Glul	glutamate-ammonia ligase (glutamine synthetase)	0.0173828	7.84842	11.3563	0.00288439
1.63186	Smo	smoothened, frizzled class receptor	0.000523287	5.73339	28.9231	2.43875e-05
1.63105	Ndufb5	NADH dehydrogenase (ubiquinone) 1 beta subcomplex, 5	0.0309471	4.40669	9.20016	0.00630515
1.63047	Nudt7	nudix (nucleoside diphosphate linked moiety X)-type motif 7	0.0366511	2.5049	8.60274	0.00792578
1.63035	Ndnl2	necdin-like 2	0.0189	3.91649	11.0505	0.00321033
1.6297	Rfx5	regulatory factor X, 5 (influences HLA class II expression)	0.00150841	4.75191	22.5962	0.000106485
1.6294	C1d	C1D nuclear receptor co-repressor	0.0346157	4.73163	8.78966	0.00737381
1.62894	Zw10	zw10 kinetochore protein	0.00101149	4.47109	24.8312	6.17407e-05
1.62752	Dapk2	death-associated protein kinase 2	0.0326249	3.20845	8.99967	0.00680395
1.62672	Zak	sterile alpha motif and leucine zipper containing kinase AZK	0.0041768	7.9677	17.4551	0.000421756
1.62631	Id2	inhibitor of DNA binding 2	0.031703	5.09836	9.12047	0.00649838
1.62622	Cep85l	centrosomal protein 85-like	0.0286345	4.43896	9.49431	0.00564502
1.62576	Pdzd2	PDZ domain containing 2	0.0401332	6.5145	8.26559	0.00904108
1.62517	Zbtb10	zinc finger and BTB domain containing 10	0.0167815	4.48739	11.4864	0.00275692
1.6247	Zfp282	zinc finger protein 282	0.000419001	5.17534	30.4113	1.77416e-05
1.62136	Stim1	stromal interaction molecule 1	0.0108612	5.89713	13.2265	0.00153571
1.62095	Ctsh	cathepsin H	0.0219595	7.47678	10.4989	0.00390646
1.61975	Cdc42ep5	CDC42 effector protein (Rho GTPase binding) 5	0.026692	3.78304	9.74872	0.00513547
1.61954	Hsdl1	hydroxysteroid dehydrogenase like 1	0.000911122	5.28649	25.541	5.22323e-05
1.61886	Cox6b1	cytochrome c oxidase, subunit VIb polypeptide 1	0.0400371	4.93778	8.27738	0.00899927
1.61854	Map2k6	mitogen-activated protein kinase kinase 6	0.0359103	3.83967	8.66865	0.00772609
1.61804	Smim19	small integral membrane protein 19	0.0195381	3.15848	10.9156	0.00336692
1.61744	Meis1	Meis homeobox 1	0.00215854	4.74506	20.6327	0.000176268
1.61492	Ndufv2	NADH dehydrogenase (ubiquinone) flavoprotein 2	0.00489657	6.28918	16.7212	0.000521699
1.61464	Zfp275	zinc finger protein 275	0.00429806	5.18576	17.3342	0.000436661
1.61448	1700025G04Rik	RIKEN cDNA 1700025G04 gene	0.000445414	5.64386	30.0233	1.9258e-05
1.61377	Fkbp7	FK506 binding protein 7	0.028019	5.57063	9.57484	0.00547792
1.6131	Gsdmd	gasdermin D	0.0483831	5.0032	7.61383	0.0117266
1.61255	Pnkp	polynucleotide kinase 3'- phosphatase	0.037922	4.11437	8.46809	0.0083518
1.61232	Gpx7	glutathione peroxidase 7	0.00627662	5.11716	15.589	0.000730863
1.60968	Ypel2	yippee-like 2 (Drosophila)	0.0204496	5.04977	10.7492	0.00357179
1.60851	Mrps31	mitochondrial ribosomal protein S31	0.0458847	3.95073	7.78846	0.0109292
1.60767	Trps1	trichorhinophalangeal syndrome I (human)	0.0121964	6.63266	12.7286	0.00180917
1.60766	Intu	inturned planar cell polarity protein	0.00989552	5.02975	13.6141	0.00135427
1.60726	Nucb2	nucleobindin 2	0.00239191	6.17933	20.1323	0.000201244
1.60619	Mipep	mitochondrial intermediate peptidase	0.00238098	4.22276	20.1635	0.000199576
1.60598	Armcx4	armadillo repeat containing, X-linked 4	0.0478955	5.10569	7.64659	0.0115722
1.60492	Bbs2	Bardet-Biedl syndrome 2 (human)	0.0410769	4.18905	8.17496	0.00936987
1.60428	Slc2a8	solute carrier family 2, (facilitated glucose transporter), member 8	0.0286749	3.32311	9.48962	0.00565495
1.60427	Zfp846	zinc finger protein 846	0.00545509	3.62801	16.2304	0.000602954
1.60413	Mrps30	mitochondrial ribosomal protein S30	0.00645039	3.99309	15.4776	0.000755974
1.60409	5730409E04Rik	RIKEN cDNA 5730409E04Rik gene	0.0154372	3.8209	11.8036	0.00247142
1.60337	Emp2	epithelial membrane protein 2	0.0115995	6.62734	12.9613	0.00167518
1.60327	Fam109b	family with sequence similarity 109, member B	0.0234148	3.71172	10.252	0.00427072
1.60277	Fastk	Fas-activated serine/threonine kinase	0.000529804	5.33785	28.8458	2.48004e-05
1.60257	Ndufaf5	NADH dehydrogenase (ubiquinone) complex I, assembly factor 5	0.0375985	2.87077	8.50265	0.00824008
1.6021	Casc4	cancer susceptibility candidate 4	0.000373029	5.90331	31.1495	1.52052e-05
1.60209	Hist1h4k	histone cluster 1, H4k	0.0484848	6.58641	7.60795	0.0117546
1.60202	P3h1	prolyl 3-hydroxylase 1	0.0221191	6.15091	10.4723	0.00394397
1.60186	Ndufv1	NADH dehydrogenase (ubiquinone) flavoprotein 1	0.000673729	5.92591	27.3396	3.45941e-05
1.60127	Hes1	hairy and enhancer of split 1 (Drosophila)	0.00328957	4.41162	18.6061	0.000304808
1.60016	A830010M20Rik	RIKEN cDNA A830010M20 gene	0.0197281	4.45408	10.8748	0.00341591
1.59845	Eef2k	eukaryotic elongation factor-2 kinase	0.000865087	6.40778	25.8892	4.81657e-05
1.59656	Lyrm9	LYR motif containing 9	0.0223883	4.27754	10.4248	0.00401197
1.59585	Ppt1	palmitoyl-protein thioesterase 1	0.028757	6.58235	9.4773	0.00568104
1.59391	Hibch	3-hydroxyisobutyryl-Coenzyme A hydrolase	0.0468577	4.29199	7.72282	0.0112216
1.5938	Pde1a	phosphodiesterase 1A, calmodulin-dependent	0.0207182	2.96917	10.7016	0.00363294
1.59366	Calu	calumenin	0.00343238	9.20933	18.3901	0.000323702
1.59365	Arhgap28	Rho GTPase activating protein 28	0.0333115	4.71054	8.92622	0.00699753
1.59138	Polh	polymerase (DNA directed), eta (RAD 30 related)	0.00362996	4.47592	18.1108	0.000350071
1.58861	Rbbp4	retinoblastoma binding protein 4	0.0025265	7.0092	19.879	0.000215346
1.58767	Ndufb10	NADH dehydrogenase (ubiquinone) 1 beta subcomplex, 10	0.00382222	4.39528	17.8631	0.000375443
1.58729	Uqcrb	ubiquinol-cytochrome c reductase binding protein	0.0112885	6.44428	13.0658	0.00161862
1.58559	Tusc3	tumor suppressor candidate 3	0.0229436	5.10238	10.3295	0.00415249
1.58506	Optn	optineurin	0.0371538	5.58186	8.54912	0.00809245
1.58474	Ilf2	interleukin enhancer binding factor 2	0.0183135	5.43647	11.1658	0.00308289
1.58471	Mrpl55	mitochondrial ribosomal protein L55	0.021512	3.44588	10.5735	0.00380319
1.58433	Ttc30b	tetratricopeptide repeat domain 30B	0.00707087	4.01111	15.0697	0.000856397
1.58405	Ndufa4	NADH dehydrogenase (ubiquinone) 1 alpha subcomplex, 4	0.0121707	6.66314	12.7393	0.00180275
1.58403	Uri1	URI1, prefoldin-like chaperone	0.000988517	5.95966	25.0048	5.92512e-05
1.58345	Trp53inp1	transformation related protein 53 inducible nuclear protein 1	0.0386721	6.80648	8.39249	0.00860207
1.58212	Slc20a2	solute carrier family 20, member 2	0.00862475	5.26039	14.2079	0.00112048
1.58149	Shmt1	serine hydroxymethyltransferase 1 (soluble)	0.0131852	3.31622	12.4289	0.00199935
1.58051	Ang	angiogenin, ribonuclease, RNase A family, 5	0.0244726	3.50395	10.0859	0.00453688
1.57856	Rev3l	REV3 like, DNA directed polymerase zeta catalytic subunit	0.00446354	7.05814	17.1721	0.00045755
1.57848	Rab30	RAB30, member RAS oncogene family	0.00528835	4.55849	16.3795	0.000576891
1.5782	Ptgs1	prostaglandin-endoperoxide synthase 1	0.0478725	5.74575	7.64919	0.0115601
1.57793	Lrrc49	leucine rich repeat containing 49	0.00541183	4.30803	16.2719	0.000595569
1.57554	Gpx8	glutathione peroxidase 8 (putative)	0.0306232	5.90217	9.2385	0.00621444
1.57549	Ndufa8	NADH dehydrogenase (ubiquinone) 1 alpha subcomplex, 8	0.00764515	4.07435	14.7397	0.000948413
1.57468	Zfp637	zinc finger protein 637	0.0107385	4.25901	13.2718	0.0015132
1.5746	Btbd1	BTB (POZ) domain containing 1	0.00511359	6.52798	16.5255	0.000552555
1.57411	Galt	galactose-1-phosphate uridyl transferase	0.0123588	3.48975	12.6818	0.00183751
1.57378	Akt1s1	AKT1 substrate 1 (proline-rich)	0.0100442	4.53041	13.5539	0.00138084
1.57353	Aldh18a1	aldehyde dehydrogenase 18 family, member A1	0.0399501	5.91192	8.28837	0.00896049
1.5732	Itfg2	integrin alpha FG-GAP repeat containing 2	0.0256371	3.06862	9.91682	0.00482678
1.57286	Cpne8	copine VIII	0.0164678	5.75021	11.5579	0.00268954
1.57281	Cyc1	cytochrome c-1	0.00410605	5.59105	17.5434	0.000411226
1.57189	Mpi	mannose phosphate isomerase	0.0295338	4.45937	9.36932	0.00591568
1.57141	Ankrd10	ankyrin repeat domain 10	0.00511625	5.34766	16.5216	0.000553193
1.57069	Zfp119b	zinc finger protein 119b	0.0479996	3.45613	7.63701	0.0116172
1.56987	Ucp2	uncoupling protein 2 (mitochondrial, proton carrier)	0.00871568	7.00043	14.1611	0.00113719
1.56945	Prkdc	protein kinase, DNA activated, catalytic polypeptide	0.00105628	6.1398	24.5958	6.52999e-05
1.56936	Msh2	mutS homolog 2	0.0135238	4.75	12.3186	0.00207486
1.56932	Hadhb	hydroxyacyl-Coenzyme A dehydrogenase/3-ketoacyl-Coenzyme A thiolase/enoyl-Coenzyme A hydratase (trifunctional protein), beta subunit	0.00308551	7.18887	18.9117	0.00028011
1.56585	Iffo1	intermediate filament family orphan 1	0.0215353	3.67571	10.5683	0.00381028
1.56523	Lpin1	lipin 1	0.0473612	5.57366	7.68637	0.0113878
1.56344	Lztfl1	leucine zipper transcription factor-like 1	0.0070656	5.2317	15.0777	0.000854302
1.56305	Diap3	NA	0.0414619	3.95118	8.13879	0.00950476
1.56285	Suox	sulfite oxidase	0.0238708	3.27478	10.1798	0.00438429
1.56281	Atp5b	ATP synthase, H+ transporting mitochondrial F1 complex, beta subunit	0.000318503	9.21265	32.1638	1.23459e-05
1.56265	Yipf2	Yip1 domain family, member 2	0.00223195	4.87038	20.489	0.000183071
1.56197	Nelfcd	negative elongation factor complex member C/D, Th1l	0.0166538	4.3471	11.5145	0.00273022
1.56125	Osgep	O-sialoglycoprotein endopeptidase	0.0186989	4.73338	11.0935	0.00316222
1.55983	Pbxip1	pre B cell leukemia transcription factor interacting protein 1	0.0161987	6.59401	11.6207	0.00263177
1.55914	Qsox1	quiescin Q6 sulfhydryl oxidase 1	0.0141831	7.05279	12.1237	0.00221598
1.55735	Il11ra1	interleukin 11 receptor, alpha chain 1	0.0116689	5.90963	12.9392	0.0016874
1.55704	Slc25a15	solute carrier family 25 (mitochondrial carrier ornithine transporter), member 15	0.0335548	3.43093	8.90463	0.00705556
1.55575	Zcchc14	zinc finger, CCHC domain containing 14	0.0244306	6.61008	10.0936	0.00452406
1.55406	Ptpla	NA	0.0262648	3.69895	9.81688	0.00500775
1.55084	Rftn2	raftlin family member 2	0.0454095	4.75846	7.82161	0.0107847
1.55024	Abcg2	ATP-binding cassette, sub-family G (WHITE), member 2	0.0380924	5.55311	8.44351	0.00843225
1.54994	Rpap3	RNA polymerase II associated protein 3	0.011689	4.10707	12.9293	0.00169293
1.54909	Cox7a2	cytochrome c oxidase subunit VIIa 2	0.0439943	5.94326	7.92644	0.0103416
1.54857	Ift46	intraflagellar transport 46	0.0116689	5.21876	12.9374	0.00168841
1.54777	Spg21	spastic paraplegia 21 homolog (human)	0.000903967	6.08624	25.5908	5.16282e-05
1.54773	Tmem132a	transmembrane protein 132A	0.0102777	5.09974	13.4571	0.00142478
1.54714	Mrps22	mitochondrial ribosomal protein S22	0.0373229	3.98102	8.52747	0.00816086
1.54674	Sgk3	serum/glucocorticoid regulated kinase 3	0.0336272	5.75857	8.89474	0.00708233
1.54594	Gpn3	GPN-loop GTPase 3	0.0189742	3.86703	11.0292	0.00323454
1.54514	Traf5	TNF receptor-associated factor 5	0.0160687	3.62505	11.6559	0.00260006
1.54503	Ppa2	pyrophosphatase (inorganic) 2	0.00805295	4.83059	14.5077	0.00101963
1.54483	Qtrtd1	queuine tRNA-ribosyltransferase domain containing 1	0.0342961	3.60405	8.81799	0.00729394
1.54471	Agfg2	ArfGAP with FG repeats 2	0.026324	3.6674	9.80861	0.00502305
1.54086	Ggcx	gamma-glutamyl carboxylase	0.0083555	5.72781	14.3491	0.00107168
1.54018	Atp5o	ATP synthase, H+ transporting, mitochondrial F1 complex, O subunit	0.00760615	5.87498	14.764	0.000941289
1.53928	Ptpn13	protein tyrosine phosphatase, non-receptor type 13	0.00848442	7.11633	14.275	0.001097
1.53742	Lpar1	lysophosphatidic acid receptor 1	0.0183052	6.12578	11.1706	0.00307777
1.53713	Ssx2ip	synovial sarcoma, X breakpoint 2 interacting protein	0.0131045	4.64177	12.454	0.00198261
1.53671	Hdgf	hepatoma-derived growth factor	0.000644496	6.80133	27.6223	3.24729e-05
1.5359	Cdc34	cell division cycle 34	0.00575409	5.02298	15.9996	0.000645892
1.53569	Ptpn4	protein tyrosine phosphatase, non-receptor type 4	0.0226356	4.81243	10.3848	0.0040703
1.5354	3830406C13Rik	RIKEN cDNA 3830406C13 gene	0.00837189	4.52478	14.3342	0.0010767
1.53418	Sec24d	Sec24 related gene family, member D (S. cerevisiae)	0.029348	7.12949	9.38978	0.00587041
1.5338	Mvk	mevalonate kinase	0.0329071	4.62216	8.96933	0.00688317
1.53243	Lsm11	U7 snRNP-specific Sm-like protein LSM11	0.0366223	4.1497	8.60723	0.007912
1.53005	Eif4a2	eukaryotic translation initiation factor 4A2	0.0057622	7.67042	15.9906	0.000647643
1.52951	Tnip2	TNFAIP3 interacting protein 2	0.00945553	4.19762	13.8155	0.00126946
1.52925	Sfxn2	sideroflexin 2	0.0215949	3.83882	10.5584	0.00382379
1.52909	Rcn3	reticulocalbin 3, EF-hand calcium binding domain	0.00804376	7.05527	14.5131	0.00101791
1.52736	Msh3	mutS homolog 3	0.00565664	4.48583	16.0712	0.00063223
1.52593	Pot1a	protection of telomeres 1A	0.00800943	4.37023	14.5337	0.00101136
1.52572	Dap	death-associated protein	0.0447487	5.92792	7.86842	0.0105843
1.52483	Klhl7	kelch-like 7	0.000988804	5.78776	24.9987	5.93364e-05
1.52463	Nudt2	nudix (nucleoside diphosphate linked moiety X)-type motif 2	0.0423476	3.53404	8.06283	0.00979515
1.52414	Irf2bp1	interferon regulatory factor 2 binding protein 1	0.0174228	4.08616	11.3414	0.00289941
1.52376	Cdkn1b	cyclin-dependent kinase inhibitor 1B	0.0139693	5.65939	12.1842	0.00217106
1.52357	Fgfr3	fibroblast growth factor receptor 3	0.046269	4.9365	7.76333	0.0110401
1.52312	Gphn	gephyrin	0.00165533	5.23344	22.0833	0.00012118
1.52298	Csrnp2	cysteine-serine-rich nuclear protein 2	0.0323212	3.94039	9.03548	0.00671174
1.52295	Ccdc8	coiled-coil domain containing 8	0.0318994	3.95419	9.09275	0.00656714
1.52146	Uqcc1	ubiquinol-cytochrome c reductase complex assembly factor 1	0.0321668	4.27662	9.05503	0.00666198
1.52126	Hexdc	hexosaminidase (glycosyl hydrolase family 20, catalytic domain) containing	0.0121044	3.43925	12.7668	0.00178638
1.52074	Rhobtb3	Rho-related BTB domain containing 3	0.0478902	5.71062	7.64757	0.0115677
1.52022	Rab34	RAB34, member RAS oncogene family	0.000903967	5.22435	25.6001	5.15161e-05
1.5196	Ppie	peptidylprolyl isomerase E (cyclophilin E)	0.0125649	3.68606	12.6168	0.00187765
1.5194	Ino80b	INO80 complex subunit B	0.0223994	3.30614	10.4224	0.00401551
1.51892	Kptn	kaptin	0.0477045	3.26456	7.66212	0.0114998
1.51871	Ech1	enoyl coenzyme A hydratase 1, peroxisomal	0.00497973	5.81879	16.6416	0.000534009
1.51826	Nol7	nucleolar protein 7	0.0282417	4.56558	9.54348	0.00554234
1.51757	Nedd4l	neural precursor cell expressed, developmentally down-regulated gene 4-like	0.027247	4.82275	9.6797	0.00526848
1.51535	Apex1	apurinic/apyrimidinic endonuclease 1	0.0282343	5.01642	9.54511	0.00553896
1.51511	Cox4i1	cytochrome c oxidase subunit IV isoform 1	0.0127954	6.64924	12.5461	0.00192244
1.51437	Zfp692	zinc finger protein 692	0.0259208	3.64756	9.87108	0.00490871
1.51358	Lias	lipoic acid synthetase	0.0287906	4.26491	9.46675	0.0057035
1.5135	Zfp260	zinc finger protein 260	0.00206216	5.96088	20.8617	0.000165988
1.51332	Ccp110	centriolar coiled coil protein 110	0.0266848	4.18621	9.75041	0.00513225
1.51284	H2afv	H2A histone family, member V	0.035904	4.56366	8.66993	0.00772228
1.51212	Pik3r1	phosphatidylinositol 3-kinase, regulatory subunit, polypeptide 1 (p85 alpha)	0.0138117	7.72118	12.2283	0.00213897
1.51155	Atp5h	ATP synthase, H+ transporting, mitochondrial F0 complex, subunit D	0.0271054	5.92205	9.69951	0.00522993
1.51067	Rpn1	ribophorin I	0.00232806	7.85681	20.2648	0.000194271
1.50942	Slc25a16	solute carrier family 25 (mitochondrial carrier, Graves disease autoantigen), member 16	0.00878925	4.49432	14.1249	0.00115031
1.5092	Akr1b3	aldo-keto reductase family 1, member B3 (aldose reductase)	0.0218694	6.30381	10.5146	0.00388442
1.50752	Ccdc43	coiled-coil domain containing 43	0.0215949	4.42603	10.5586	0.00382351
1.50731	Mrpl18	mitochondrial ribosomal protein L18	0.0131708	5.6046	12.4349	0.00199536
1.50721	Ilkap	integrin-linked kinase-associated serine/threonine phosphatase 2C	0.0109803	4.67412	13.1738	0.00156236
1.50585	P4ha1	procollagen-proline, 2-oxoglutarate 4-dioxygenase (proline 4-hydroxylase), alpha 1 polypeptide	0.00919746	7.17129	13.9329	0.0012227
1.50396	Impdh2	inosine 5'-phosphate dehydrogenase 2	0.00138443	6.34548	23.0558	9.49675e-05
1.50374	Ginm1	glycoprotein integral membrane 1	0.00617764	5.86597	15.6611	0.000715087
1.5008	Ddx19a	DEAD (Asp-Glu-Ala-Asp) box polypeptide 19a	0.00734508	5.02295	14.9134	0.000898697
1.49871	Opa3	optic atrophy 3	0.020832	3.90728	10.6786	0.00366293
1.49732	Dcaf4	DDB1 and CUL4 associated factor 4	0.00532243	4.23801	16.3492	0.000582072
1.49699	Clpb	ClpB caseinolytic peptidase B	0.00353212	4.70662	18.2489	0.000336751
1.49676	Ifngr1	interferon gamma receptor 1	0.0119553	6.91598	12.8282	0.0017504
1.49624	Gpn1	GPN-loop GTPase 1	0.0294737	4.33359	9.37666	0.00589939
1.49623	Jrk	jerky	0.0190651	3.83898	11.0111	0.00325527
1.4953	Aspscr1	alveolar soft part sarcoma chromosome region, candidate 1 (human)	0.0142336	4.81079	12.1055	0.00222974
1.49516	Insig2	insulin induced gene 2	0.0419486	5.616	8.09496	0.00967114
1.49508	Timm50	translocase of inner mitochondrial membrane 50	0.0416206	3.67548	8.12459	0.00955831
1.49455	Spr	sepiapterin reductase	0.0439574	4.13078	7.93203	0.0103186
1.49275	Mid1ip1	Mid1 interacting protein 1 (gastrulation specific G12-like (zebrafish))	0.0140056	5.77824	12.1739	0.00217863
1.49209	Tcf19	transcription factor 19	0.0476895	3.83734	7.66501	0.0114864
1.49117	Ubac1	ubiquitin associated domain containing 1	0.0103979	5.03288	13.4056	0.00144875
1.49114	Ndufs4	NADH dehydrogenase (ubiquinone) Fe-S protein 4	0.0213196	5.87074	10.6095	0.00375452
1.49053	Grpel2	GrpE-like 2, mitochondrial	0.00376374	5.55039	17.9499	0.000366336
1.48999	Slc25a20	solute carrier family 25 (mitochondrial carnitine/acylcarnitine translocase), member 20	0.0459413	5.27991	7.78335	0.0109516
1.48893	Nfs1	nitrogen fixation gene 1 (S. cerevisiae)	0.00659035	5.06627	15.3888	0.000776694
1.48892	Nans	N-acetylneuraminic acid synthase (sialic acid synthase)	0.0348928	5.13196	8.76393	0.00744722
1.48887	Dock9	dedicator of cytokinesis 9	0.0362761	7.20121	8.63668	0.00782226
1.4865	Med28	mediator complex subunit 28	0.0279813	4.89897	9.57963	0.00546817
1.48403	Supt7l	suppressor of Ty 7-like	0.0320838	3.70577	9.07013	0.00662382
1.48393	Pex6	peroxisomal biogenesis factor 6	0.0330163	4.63755	8.9555	0.00691963
1.4838	Pdhx	pyruvate dehydrogenase complex, component X	0.0154372	4.0955	11.8012	0.00247348
1.48369	Eif2b5	eukaryotic translation initiation factor 2B, subunit 5 epsilon	0.00814199	5.71903	14.4601	0.00103495
1.48309	Sec61g	SEC61, gamma subunit	0.0358351	5.75991	8.67738	0.00770007
1.48295	Sun2	Sad1 and UNC84 domain containing 2	0.00989552	6.3466	13.6148	0.00135399
1.482	Ola1	Obg-like ATPase 1	0.00631852	5.34484	15.5631	0.00073661
1.48143	Uqcc2	ubiquinol-cytochrome c reductase complex assembly factor 2	0.0346416	4.69366	8.78689	0.00738169
1.48137	Nrde2	nrde-2 necessary for RNA interference, domain containing	0.0281218	4.07226	9.55677	0.00551495
1.48051	Acsf3	acyl-CoA synthetase family member 3	0.0236268	3.2451	10.2204	0.00431999
1.4805	Ssr1	signal sequence receptor, alpha	0.000769768	8.13104	26.5324	4.15361e-05
1.47861	Ndufa12	NADH dehydrogenase (ubiquinone) 1 alpha subcomplex, 12	0.0430669	5.5583	8.00183	0.0100355
1.47858	Hexb	hexosaminidase B	0.00540455	6.67748	16.2785	0.000594397
1.47856	Immp1l	IMP1 inner mitochondrial membrane peptidase-like (S. cerevisiae)	0.0272459	3.95426	9.68077	0.00526639
1.47846	Mrpl42	mitochondrial ribosomal protein L42	0.0430993	4.73657	7.99697	0.0100549
1.47556	Slc25a10	solute carrier family 25 (mitochondrial carrier, dicarboxylate transporter), member 10	0.0126103	4.90296	12.6019	0.00188703
1.47545	Sdhc	succinate dehydrogenase complex, subunit C, integral membrane protein	0.00514831	5.854	16.4958	0.000557404
1.47358	Calcrl	calcitonin receptor-like	0.0377924	6.21989	8.48087	0.00831029
1.47334	Armcx1	armadillo repeat containing, X-linked 1	0.0337583	4.80302	8.87523	0.00713546
1.4731	Chchd3	coiled-coil-helix-coiled-coil-helix domain containing 3	0.00343238	5.96441	18.4017	0.00032266
1.4716	BC005624	cDNA sequence BC005624	0.0227034	4.55668	10.3734	0.00408717
1.47127	Dnajb11	DnaJ heat shock protein family (Hsp40) member B11	0.0327	6.23043	8.99105	0.00682636
1.46985	Mul1	mitochondrial ubiquitin ligase activator of NFKB 1	0.0190876	4.86792	11.0052	0.00326208
1.46977	Pank3	pantothenate kinase 3	0.0410769	7.35827	8.17748	0.00936057
1.46928	H2afx	H2A histone family, member X	0.0425651	5.89473	8.04175	0.00987747
1.46902	Tfeb	transcription factor EB	0.0415074	3.37455	8.1345	0.00952091
1.46838	Slc25a11	solute carrier family 25 (mitochondrial carrier oxoglutarate carrier), member 11	0.0110092	6.34351	13.1584	0.00157026
1.46784	Larp1b	La ribonucleoprotein domain family, member 1B	0.0319163	4.09205	9.09048	0.00657281
1.46648	Cope	coatomer protein complex, subunit epsilon	0.0374014	6.35993	8.51965	0.00818573
1.46598	Atp9a	ATPase, class II, type 9A	0.0278838	6.21775	9.59089	0.00544528
1.4653	Fastkd2	FAST kinase domains 2	0.0318338	4.07779	9.10433	0.00653831
1.46487	Dap3	death associated protein 3	0.0182069	5.52752	11.1883	0.00305868
1.46476	Bzw2	basic leucine zipper and W2 domains 2	0.0435335	6.00114	7.96515	0.0101832
1.4643	Uqcr11	ubiquinol-cytochrome c reductase, complex III subunit XI	0.018966	6.11523	11.0316	0.00323183
1.46306	Gpd2	glycerol phosphate dehydrogenase 2, mitochondrial	0.0376315	5.32176	8.49745	0.00825678
1.46159	Prdx3	peroxiredoxin 3	0.0170587	5.45471	11.4292	0.0028122
1.45942	Oxct1	3-oxoacid CoA transferase 1	0.00153862	7.64771	22.4914	0.000109322
1.45817	Dnajb4	DnaJ heat shock protein family (Hsp40) member B4	0.0113103	5.37892	13.057	0.00162331
1.4574	Jmjd8	jumonji domain containing 8	0.0135837	4.72791	12.2985	0.00208893
1.45716	Hmgb1	high mobility group box 1	0.00456267	7.68348	17.0678	0.000471582
1.45702	Hus1	HUS1 checkpoint clamp component	0.0316626	3.7101	9.12561	0.00648573
1.45702	Ankrd50	ankyrin repeat domain 50	0.0402962	5.55495	8.24703	0.00910737
1.45647	Rpn2	ribophorin II	0.00139408	7.69329	23.0211	9.57881e-05
1.45627	Mxd4	Max dimerization protein 4	0.000999386	6.0415	24.9152	6.0521e-05
1.45601	Yeats4	YEATS domain containing 4	0.0352972	4.57969	8.72235	0.0075675
1.45578	Alas1	aminolevulinic acid synthase 1	0.0130275	6.07658	12.4811	0.00196469
1.45576	Mrfap1	Morf4 family associated protein 1	0.00720396	7.06568	14.9908	0.000877469
1.45533	Cox7c	cytochrome c oxidase subunit VIIc	0.0302013	5.84582	9.28902	0.00609713
1.45518	Cstf2	cleavage stimulation factor, 3' pre-RNA subunit 2	0.0477294	5.06194	7.66012	0.0115091
1.45291	Cox5a	cytochrome c oxidase subunit Va	0.0117415	5.58302	12.9065	0.00170573
1.45254	Cep68	centrosomal protein 68	0.00939522	5.38935	13.8438	0.00125804
1.45181	Capn1	calpain 1	0.00687566	6.52908	15.2018	0.000822357
1.45135	Dnase1l1	deoxyribonuclease 1-like 1	0.0364006	4.99484	8.627	0.00785161
1.4513	Ncoa1	nuclear receptor coactivator 1	0.0322923	6.34251	9.03957	0.00670129
1.45076	Ttc33	tetratricopeptide repeat domain 33	0.0301234	5.04158	9.29677	0.00607935
1.44976	Rad23a	RAD23 homolog A, nucleotide excision repair protein	0.0340471	5.12983	8.84378	0.00722208
1.4494	Mrpl23	mitochondrial ribosomal protein L23	0.0277864	4.73191	9.60218	0.00542244
1.44936	Aasdhppt	aminoadipate-semialdehyde dehydrogenase-phosphopantetheinyl transferase	0.0336867	5.33993	8.88726	0.00710265
1.44814	Mcm6	minichromosome maintenance complex component 6	0.0257044	5.74328	9.90324	0.00485095
1.44765	Vezf1	vascular endothelial zinc finger 1	0.0187639	5.80786	11.0781	0.00317933
1.44756	Mrps36	mitochondrial ribosomal protein S36	0.0247145	4.15477	10.0549	0.00458853
1.4464	Tmem70	transmembrane protein 70	0.0339436	4.4888	8.85588	0.00718862
1.44445	Peo1	progressive external ophthalmoplegia 1 (human)	0.0477045	3.43666	7.6622	0.0114994
1.44426	Atp6ap2	ATPase, H+ transporting, lysosomal accessory protein 2	0.0412051	7.02039	8.16134	0.00942041
1.44418	Kif20b	kinesin family member 20B	0.0472262	4.40939	7.696	0.0113436
1.44334	Fam53a	family with sequence similarity 53, member A	0.0412051	4.23615	8.16218	0.00941728
1.44284	Taz	tafazzin	0.00810967	5.02847	14.4801	0.00102848
1.44195	Cyld	cylindromatosis (turban tumor syndrome)	0.0238319	6.07188	10.189	0.00436953
1.44162	Stk11ip	serine/threonine kinase 11 interacting protein	0.0341846	4.62989	8.82899	0.00726318
1.44058	Htatsf1	HIV TAT specific factor 1	0.00929783	5.18076	13.8931	0.00123834
1.44048	Hn1	hematological and neurological expressed sequence 1	0.0326623	5.91888	8.9958	0.006814
1.43855	Ndufs8	NADH dehydrogenase (ubiquinone) Fe-S protein 8	0.0134135	5.40535	12.3589	0.00204688
1.43843	Idh3g	isocitrate dehydrogenase 3 (NAD+), gamma	0.00675551	5.83447	15.2792	0.000803105
1.4375	Zfp629	zinc finger protein 629	0.028772	4.49574	9.47312	0.00568993
1.43675	Tsen34	tRNA splicing endonuclease subunit 34	0.0346704	5.48112	8.78305	0.0073926
1.43674	Micu2	mitochondrial calcium uptake 2	0.00269442	6.17697	19.5545	0.00023503
1.43318	Mcm3	minichromosome maintenance complex component 3	0.044034	4.60946	7.92245	0.0103581
1.43184	Fam210b	family with sequence similarity 210, member B	0.0154922	4.21275	11.7883	0.00248442
1.43048	Eif1ax	eukaryotic translation initiation factor 1A, X-linked	0.0377833	5.94823	8.48299	0.0083034
1.42995	Gusb	glucuronidase, beta	0.0377833	6.06825	8.48229	0.00830569
1.42929	Sh3d19	SH3 domain protein D19	0.0274839	6.93961	9.64016	0.0053464
1.42817	Lrpprc	leucine-rich PPR-motif containing	0.00184671	6.56017	21.448	0.000142553
1.42624	Atm	ataxia telangiectasia mutated	0.00346254	6.79998	18.3406	0.000328213
1.42616	Lonp2	lon peptidase 2, peroxisomal	0.0155385	5.57898	11.7758	0.00249505
1.42593	Tmpo	thymopoietin	0.0115376	7.01604	12.9833	0.00166308
1.42574	Mcm7	minichromosome maintenance complex component 7	0.0109229	5.25208	13.1972	0.00155044
1.42549	Asf1a	anti-silencing function 1A histone chaperone	0.0108068	4.67442	13.2463	0.00152579
1.42513	Trip10	thyroid hormone receptor interactor 10	0.0486019	5.03305	7.5992	0.0117963
1.42457	Lysmd3	LysM, putative peptidoglycan-binding, domain containing 3	0.0347935	5.36253	8.773	0.00742124
1.42416	Mdh1	malate dehydrogenase 1, NAD (soluble)	0.0323212	6.3143	9.03549	0.00671171
1.42183	Pkm	pyruvate kinase, muscle	0.0439943	8.97751	7.92627	0.0103423
1.41955	Rbl2	retinoblastoma-like 2	0.017372	6.00907	11.3593	0.00288139
1.4191	Thoc3	THO complex 3	0.0142116	4.83479	12.1113	0.00222532
1.41782	Naa10	N(alpha)-acetyltransferase 10, NatA catalytic subunit	0.0462315	4.25516	7.76625	0.0110272
1.41756	Dld	dihydrolipoamide dehydrogenase	0.0191083	6.30374	10.9991	0.00326911
1.41675	Uhrf2	ubiquitin-like, containing PHD and RING finger domains 2	0.0286837	6.18948	9.48786	0.00565866
1.41643	Bag1	BCL2-associated athanogene 1	0.0199439	6.70591	10.8356	0.00346381
1.41626	Slc38a10	solute carrier family 38, member 10	0.0262648	7.38547	9.81667	0.00500815
1.41521	Slc44a2	solute carrier family 44, member 2	0.00634021	6.66884	15.5481	0.000739986
1.41473	Vkorc1	vitamin K epoxide reductase complex, subunit 1	0.0392032	4.77058	8.34532	0.00876242
1.41324	Mrpl9	mitochondrial ribosomal protein L9	0.0335908	5.14562	8.90098	0.00706543
1.41277	Klhdc2	kelch domain containing 2	0.00972583	5.72766	13.6914	0.00132103
1.4123	Galnt10	UDP-N-acetyl-alpha-D-galactosamine:polypeptide N-acetylgalactosaminyltransferase 10	0.0338741	5.94108	8.86233	0.00717084
1.41217	Pdcl	phosducin-like	0.029888	5.34348	9.32739	0.00600967
1.41156	Wash	NA	0.0306232	5.39045	9.23786	0.00621594
1.4107	Mphosph9	M-phase phosphoprotein 9	0.0333319	3.99546	8.92376	0.0070041
1.40802	Urod	uroporphyrinogen decarboxylase	0.0286029	4.61497	9.4982	0.00563683
1.40792	Otud6b	OTU domain containing 6B	0.0189411	5.06704	11.0365	0.0032262
1.40792	Vps13a	vacuolar protein sorting 13A (yeast)	0.00307967	7.05102	18.9276	0.000278889
1.40764	Mapkapk3	mitogen-activated protein kinase-activated protein kinase 3	0.0304506	5.44636	9.2591	0.00616631
1.40679	Abtb2	ankyrin repeat and BTB (POZ) domain containing 2	0.0388824	5.19655	8.37232	0.00867023
1.40678	Polr2m	polymerase (RNA) II (DNA directed) polypeptide M	0.00175989	6.78244	21.7338	0.000132463
1.40641	Ubr1	ubiquitin protein ligase E3 component n-recognin 1	0.0089659	6.77601	14.0408	0.00118144
1.40637	Ttl	tubulin tyrosine ligase	0.0309167	5.06905	9.20543	0.00629258
1.40612	Ppp1cc	protein phosphatase 1, catalytic subunit, gamma isoform	0.000992673	7.42046	24.9774	5.96368e-05
1.40557	Atg12	autophagy related 12	0.00636728	5.35927	15.53	0.000744045
1.40473	Commd1	COMM domain containing 1	0.0488647	4.77085	7.58379	0.0118702
1.4046	Coq2	coenzyme Q2 4-hydroxybenzoate polyprenyltransferase	0.0272775	4.60035	9.66904	0.00528937
1.40396	Zfp799	zinc finger protein 799	0.0192597	5.07645	10.9732	0.00329908
1.40378	Got2	glutamatic-oxaloacetic transaminase 2, mitochondrial	0.0110092	6.06724	13.1586	0.00157017
1.40281	Prmt7	protein arginine N-methyltransferase 7	0.024328	4.33625	10.1103	0.0044967
1.40221	Snrpb	small nuclear ribonucleoprotein B	0.0327	6.12274	8.9917	0.00682467
1.40151	Egln2	egl-9 family hypoxia-inducible factor 2	0.0134197	5.53092	12.3538	0.00205043
1.40126	Eif2b1	eukaryotic translation initiation factor 2B, subunit 1 (alpha)	0.0435953	4.8143	7.95791	0.0102126
1.40088	Cdc23	CDC23 cell division cycle 23	0.0135238	5.61401	12.3189	0.00207461
1.39926	Oxsr1	oxidative-stress responsive 1	0.00161028	6.15548	22.2258	0.000116886
1.39926	Wrn	Werner syndrome homolog (human)	0.0465006	5.3299	7.74895	0.0111041
1.39902	Maged1	melanoma antigen, family D, 1	0.030041	7.99247	9.30586	0.00605858
1.39766	Ppid	peptidylprolyl isomerase D (cyclophilin D)	0.0298993	4.91592	9.32476	0.00601562
1.39752	Asnsd1	asparagine synthetase domain containing 1	0.0190627	5.82027	11.0137	0.00325224
1.39731	Usp47	ubiquitin specific peptidase 47	0.00105395	7.48774	24.6161	6.49843e-05
1.39536	Sirt1	sirtuin 1	0.00955438	5.30424	13.7678	0.00128902
1.39323	Rpa1	replication protein A1	0.0163818	5.64112	11.5755	0.00267324
1.3931	Emc6	ER membrane protein complex subunit 6	0.0479433	4.96566	7.64201	0.0115937
1.39279	Ralgps2	Ral GEF with PH domain and SH3 binding motif 2	0.0196445	5.83696	10.8947	0.00339201
1.39142	Hsf2	heat shock factor 2	0.0407092	4.75428	8.21267	0.00923148
1.39016	Paip2b	poly(A) binding protein interacting protein 2B	0.00798484	5.06095	14.5521	0.00100556
1.39009	Btbd2	BTB (POZ) domain containing 2	0.0355778	4.81847	8.69769	0.00763988
1.39004	Mknk2	MAP kinase-interacting serine/threonine kinase 2	0.0202771	6.80302	10.7763	0.00353749
1.38997	Map1lc3b	microtubule-associated protein 1 light chain 3 beta	0.00744385	6.82878	14.854	0.000915387
1.38976	Hdgfrp3	hepatoma-derived growth factor, related protein 3	0.0498017	5.42485	7.52381	0.0121629
1.38934	Pmpcb	peptidase (mitochondrial processing) beta	0.0227894	5.59562	10.3544	0.00411518
1.38884	Cnpy2	canopy FGF signaling regulator 2	0.0325931	5.58556	9.0038	0.00679325
1.38666	Elp3	elongator acetyltransferase complex subunit 3	0.0243495	5.84485	10.1038	0.00450736
1.3864	Pgpep1	pyroglutamyl-peptidase I	0.0322755	4.41572	9.04217	0.00669468
1.38585	Gnptg	N-acetylglucosamine-1-phosphotransferase, gamma subunit	0.014801	4.09984	11.9432	0.00235627
1.38575	Idh3b	isocitrate dehydrogenase 3 (NAD+) beta	0.0469215	6.17999	7.71731	0.0112466
1.38514	Xylt2	xylosyltransferase II	0.0379352	5.19531	8.46399	0.00836513
1.38505	Rhot2	ras homolog family member T2	0.0322407	4.26704	9.04726	0.00668171
1.38478	Fuca1	fucosidase, alpha-L- 1, tissue	0.0101704	5.77512	13.5014	0.00140447
1.38193	Abcb7	ATP-binding cassette, sub-family B (MDR/TAP), member 7	0.0268275	5.68859	9.7331	0.00516524
1.38184	Fam60a	family with sequence similarity 60, member A	0.0499919	4.55437	7.51236	0.0122196
1.37973	Babam1	BRISC and BRCA1 A complex member 1	0.0276105	4.88966	9.624	0.00537862
1.37906	Slc30a5	solute carrier family 30 (zinc transporter), member 5	0.00261597	6.10211	19.699	0.000226029
1.37769	Abhd16a	abhydrolase domain containing 16A	0.0272325	5.19412	9.68305	0.00526194
1.37756	Papss2	3'-phosphoadenosine 5'-phosphosulfate synthase 2	0.0165757	5.24763	11.5317	0.002714
1.37601	Cbfb	core binding factor beta	0.0175732	6.94894	11.3061	0.0029353
1.37261	Gucd1	guanylyl cyclase domain containing 1	0.0195377	5.54545	10.9168	0.00336552
1.37243	Ykt6	YKT6 v-SNARE homolog (S. cerevisiae)	0.0465194	7.01725	7.74714	0.0111123
1.37145	Adk	adenosine kinase	0.0341325	5.67939	8.83457	0.00724764
1.37137	Bckdha	branched chain ketoacid dehydrogenase E1, alpha polypeptide	0.025136	5.52951	9.99511	0.00469008
1.36935	Ecd	ecdysoneless homolog (Drosophila)	0.0274148	5.3449	9.64979	0.00532731
1.36834	Spns1	spinster homolog 1	0.035818	4.33225	8.67944	0.00769393
1.36817	Kdm1b	lysine (K)-specific demethylase 1B	0.0242402	5.44674	10.1232	0.00447547
1.36701	Ivns1abp	influenza virus NS1A binding protein	0.0471582	7.5093	7.70128	0.0113195
1.36598	Srsf1	serine/arginine-rich splicing factor 1	0.0190651	7.43915	11.0114	0.00325493
1.36589	Tmx1	thioredoxin-related transmembrane protein 1	0.0330247	6.30832	8.95397	0.00692366
1.36491	Tecpr2	tectonin beta-propeller repeat containing 2	0.0218256	5.08852	10.5217	0.00387456
1.36489	Ube2e3	ubiquitin-conjugating enzyme E2E 3	0.0379759	4.94049	8.45763	0.00838591
1.36302	Gprasp1	G protein-coupled receptor associated sorting protein 1	0.0337533	5.90382	8.87695	0.00713078
1.36255	Rufy1	RUN and FYVE domain containing 1	0.00675892	5.49077	15.2709	0.000805142
1.36228	Mum1	melanoma associated antigen (mutated) 1	0.0199379	4.73449	10.8405	0.00345774
1.36203	Colec12	collectin sub-family member 12	0.042879	7.89169	8.01543	0.00998135
1.36195	Prkar2a	protein kinase, cAMP dependent regulatory, type II alpha	0.0159601	6.91722	11.6805	0.0025781
1.36153	Maz	MYC-associated zinc finger protein (purine-binding transcription factor)	0.0373185	5.294	8.53074	0.00815049
1.36145	Dmap1	DNA methyltransferase 1-associated protein 1	0.0314889	4.0537	9.14454	0.00643934
1.36124	Tcf12	transcription factor 12	0.0327039	7.05512	8.98988	0.00682941
1.35962	Usp53	ubiquitin specific peptidase 53	0.0425651	5.18978	8.04171	0.00987763
1.35923	Znrf2	zinc and ring finger 2	0.0145587	5.63175	12.0158	0.00229869
1.35809	Ube2b	ubiquitin-conjugating enzyme E2B	0.00753707	6.27198	14.803	0.000929959
1.35573	Rnf138	ring finger protein 138	0.0388212	4.34572	8.37891	0.00864787
1.35558	Athl1	ATH1, acid trehalase-like 1 (yeast)	0.0342674	5.56631	8.82102	0.00728547
1.35499	Aplp2	amyloid beta (A4) precursor-like protein 2	0.0230457	8.11996	10.3145	0.00417508
1.35352	Atr	ataxia telangiectasia and Rad3 related	0.0259986	5.71223	9.85442	0.0049389
1.35198	Cd151	CD151 antigen	0.0330453	6.48055	8.95149	0.00693024
1.35189	Oxr1	oxidation resistance 1	0.0298026	6.45876	9.3361	0.00599001
1.3511	Tmem183a	transmembrane protein 183A	0.00227259	5.53188	20.39	0.000187924
1.35089	Smc5	structural maintenance of chromosomes 5	0.0389681	6.73423	8.36434	0.00869738
1.34997	Clcc1	chloride channel CLIC-like 1	0.0246676	5.21574	10.0611	0.00457812
1.34925	Tmbim1	transmembrane BAX inhibitor motif containing 1	0.0135931	6.31752	12.2914	0.0020939
1.34655	Smad1	SMAD family member 1	0.0239777	5.65916	10.1654	0.00440722
1.34589	Lrp6	low density lipoprotein receptor-related protein 6	0.0380026	7.798	8.45305	0.00840091
1.34586	Ubqln4	ubiquilin 4	0.0287726	5.1725	9.47214	0.00569203
1.34302	Stau2	staufen (RNA binding protein) homolog 2 (Drosophila)	0.0348757	4.62301	8.76603	0.00744118
1.343	Nenf	neuron derived neurotrophic factor	0.0302265	5.05257	9.2859	0.0061043
1.3428	Galnt1	UDP-N-acetyl-alpha-D-galactosamine:polypeptide N-acetylgalactosaminyltransferase 1	0.0407939	7.44119	8.20208	0.00927013
1.34261	Styx	serine/threonine/tyrosine interaction protein	0.0281032	5.32066	9.55974	0.00550884
1.34174	Zfp512	zinc finger protein 512	0.0272497	4.47599	9.67848	0.00527086
1.34065	Hadha	hydroxyacyl-Coenzyme A dehydrogenase/3-ketoacyl-Coenzyme A thiolase/enoyl-Coenzyme A hydratase (trifunctional protein), alpha subunit	0.0102777	7.78134	13.4567	0.00142495
1.33983	Kxd1	KxDL motif containing 1	0.0300044	4.42848	9.31272	0.00604296
1.33803	Dync2h1	dynein cytoplasmic 2 heavy chain 1	0.04698	5.69685	7.7135	0.0112638
1.33686	Ctbp2	C-terminal binding protein 2	0.0387305	5.54167	8.38626	0.00862304
1.33654	Ankrd40	ankyrin repeat domain 40	0.0222782	6.03822	10.4459	0.00398159
1.33537	Isoc1	isochorismatase domain containing 1	0.024339	5.59672	10.106	0.00450376
1.3329	Nek7	NIMA (never in mitosis gene a)-related expressed kinase 7	0.0155408	6.84936	11.7739	0.00249668
1.33264	Zfp644	zinc finger protein 644	0.0120911	6.31178	12.7743	0.00178192
1.33104	Sdha	succinate dehydrogenase complex, subunit A, flavoprotein (Fp)	0.0293314	7.17797	9.39221	0.00586507
1.3298	Tdg	thymine DNA glycosylase	0.0223883	5.78155	10.4248	0.00401196
1.32931	Tbc1d9b	TBC1 domain family, member 9B	0.0172939	6.8329	11.3742	0.00286643
1.32733	Hsp90ab1	heat shock protein 90 alpha (cytosolic), class B member 1	0.0160175	9.83429	11.6676	0.00258958
1.32537	Entpd5	ectonucleoside triphosphate diphosphohydrolase 5	0.028019	5.63712	9.57224	0.00548324
1.32416	Dis3l	DIS3 like exosome 3'-5' exoribonuclease	0.0381178	4.87006	8.44052	0.00844209
1.32276	Csde1	cold shock domain containing E1, RNA binding	0.0313414	9.03672	9.16048	0.00640055
1.32122	Psip1	PC4 and SFRS1 interacting protein 1	0.0269119	5.80291	9.72366	0.00518334
1.32106	Mtmr14	myotubularin related protein 14	0.0471582	4.4318	7.70218	0.0113153
1.31719	Tcf3	transcription factor 3	0.0392114	5.72411	8.34374	0.00876785
1.31529	Dcaf8	DDB1 and CUL4 associated factor 8	0.0175887	6.73725	11.3024	0.00293911
1.31425	Mfn1	mitofusin 1	0.0120699	6.00062	12.7839	0.0017763
1.31403	Micu1	mitochondrial calcium uptake 1	0.0342458	5.81241	8.8235	0.00727852
1.30938	Pfkfb2	6-phosphofructo-2-kinase/fructose-2,6-biphosphatase 2	0.0407939	6.11344	8.20335	0.00926548
1.30783	Anapc5	anaphase-promoting complex subunit 5	0.0184037	7.38659	11.1483	0.00310186
1.30686	Sgms1	sphingomyelin synthase 1	0.0337533	6.13986	8.87931	0.00712432
1.30392	Phf14	PHD finger protein 14	0.0401736	5.66959	8.25923	0.00906375
1.30139	Mcfd2	multiple coagulation factor deficiency 2	0.0444895	5.87588	7.88968	0.0104946
1.29998	Mydgf	myeloid derived growth factor	0.0310878	5.21604	9.18461	0.00634235
1.2997	Mbnl2	muscleblind-like 2	0.0220567	8.31341	10.4824	0.00392968
1.29482	Ndrg3	N-myc downstream regulated gene 3	0.0106514	5.3016	13.3118	0.0014936
1.28836	Reep5	receptor accessory protein 5	0.0338129	7.05996	8.86932	0.00715165
1.28832	Fkbp4	FK506 binding protein 4	0.0377833	6.08697	8.48345	0.00830193
1.28765	Rmnd5a	required for meiotic nuclear division 5 homolog A	0.0120699	7.86118	12.7824	0.00177713
1.2826	Nucks1	nuclear casein kinase and cyclin-dependent kinase substrate 1	0.024498	7.85434	10.082	0.00454328
1.2734	Mkrn2	makorin, ring finger protein, 2	0.0444824	5.17041	7.89197	0.010485
1.27324	Nutf2	nuclear transport factor 2	0.044034	5.76644	7.92108	0.0103638
1.27219	Zmynd11	zinc finger, MYND domain containing 11	0.0272502	6.49078	9.67596	0.0052758
1.26866	Spred1	sprouty protein with EVH-1 domain 1, related sequence	0.0350702	7.34242	8.74658	0.00749714
1.26702	Med22	mediator complex subunit 22	0.048501	5.66485	7.60572	0.0117652
1.26185	Stt3b	STT3, subunit of the oligosaccharyltransferase complex, homolog B (S. cerevisiae)	0.0142064	7.74009	12.115	0.00222255
1.25862	Man1a2	mannosidase, alpha, class 1A, member 2	0.025136	6.38008	9.99503	0.00469022
1.2574	Immt	inner membrane protein, mitochondrial	0.0412051	6.65185	8.16188	0.0094184
1.25588	Ctdsp1	CTD (carboxy-terminal domain, RNA polymerase II, polypeptide A) small phosphatase 1	0.0302668	6.21053	9.28146	0.00611453
1.25485	Atp5g3	ATP synthase, H+ transporting, mitochondrial F0 complex, subunit C3 (subunit 9)	0.0322755	5.80333	9.04181	0.00669559
1.25387	Faf1	Fas-associated factor 1	0.0380213	6.47849	8.451	0.00840765
1.25249	Zdhhc3	zinc finger, DHHC domain containing 3	0.0479996	6.2414	7.63708	0.0116168
1.25034	2900097C17Rik	RIKEN cDNA 2900097C17 gene	0.0193811	8.74229	10.9497	0.00332655
1.24943	Ncaph2	non-SMC condensin II complex, subunit H2	0.00896581	5.88154	14.0424	0.00118081
1.24938	Dcun1d1	DCN1, defective in cullin neddylation 1, domain containing 1 (S. cerevisiae)	0.0465194	6.07028	7.74652	0.011115
1.24771	Ibtk	inhibitor of Bruton agammaglobulinemia tyrosine kinase	0.0373531	6.39291	8.52458	0.00817003
1.24539	Maf1	MAF1 homolog, negative regulator of RNA polymerase III	0.0352661	5.71835	8.7263	0.00755599
1.24271	Riok3	RIO kinase 3	0.0336235	7.13953	8.89759	0.00707461
1.23977	Scarb2	scavenger receptor class B, member 2	0.0471582	7.04703	7.70127	0.0113195
1.23877	Akap8	A kinase (PRKA) anchor protein 8	0.0418269	5.99741	8.10606	0.00962869
1.21096	Chtop	chromatin target of PRMT1	0.0434172	6.09565	7.97339	0.0101498
1.20806	Kdm6a	lysine (K)-specific demethylase 6A	0.0305139	6.03482	9.2518	0.00618333
1.20529	Ccny	cyclin Y	0.0285967	6.95264	9.50092	0.00563111
-1.1873	Mtpn	myotrophin	0.0439714	7.7972	7.92938	0.0103295
-1.20627	Srp72	signal recognition particle 72	0.0362752	6.88188	8.63756	0.00781957
-1.21394	Ncstn	nicastrin	0.0290601	6.48787	9.4317	0.00577886
-1.22306	Pcyt1a	phosphate cytidylyltransferase 1, choline, alpha isoform	0.0378787	6.42526	8.47262	0.00833705
-1.22708	Lman2	lectin, mannose-binding 2	0.0322481	7.31478	9.04578	0.00668546
-1.23029	Becn1	beclin 1, autophagy related	0.0471689	6.11312	7.7	0.0113253
-1.23152	Ddb1	damage specific DNA binding protein 1	0.0234155	8.7824	10.2493	0.00427492
-1.23258	Sptan1	spectrin alpha, non-erythrocytic 1	0.0264328	9.39468	9.78965	0.00505835
-1.23505	Amfr	autocrine motility factor receptor	0.0361488	7.32968	8.64823	0.00778735
-1.24346	Strn4	striatin, calmodulin binding protein 4	0.0380026	5.93443	8.45342	0.00839971
-1.24431	Eif3a	eukaryotic translation initiation factor 3, subunit A	0.0479507	7.91402	7.64093	0.0115988
-1.24507	Ccser2	coiled-coil serine rich 2	0.0190876	6.93434	11.0043	0.00326306
-1.24663	Kdm1a	lysine (K)-specific demethylase 1A	0.0484963	6.45508	7.60666	0.0117607
-1.25331	Gtf3c4	general transcription factor IIIC, polypeptide 4	0.0493199	5.75269	7.55328	0.0120181
-1.25609	Traf7	TNF receptor-associated factor 7	0.0128471	6.05079	12.5324	0.00193131
-1.25722	Fam21	family with sequence similarity 21	0.0468577	6.73196	7.72321	0.0112198
-1.258	Anapc2	anaphase promoting complex subunit 2	0.0397681	5.24071	8.30189	0.00891301
-1.25948	Vps26b	vacuolar protein sorting 26 homolog B (yeast)	0.0371039	6.4293	8.55559	0.00807216
-1.25969	Map2k1	mitogen-activated protein kinase kinase 1	0.0188319	6.44997	11.0667	0.00319215
-1.26059	Crk	v-crk avian sarcoma virus CT10 oncogene homolog	0.0304892	7.61004	9.25484	0.00617622
-1.26144	Wac	WW domain containing adaptor with coiled-coil	0.0201005	6.83658	10.8087	0.00349701
-1.2638	Man1b1	mannosidase, alpha, class 1B, member 1	0.0338741	6.75758	8.86349	0.00716766
-1.26434	Itch	itchy, E3 ubiquitin protein ligase	0.0251741	7.10791	9.98845	0.00470154
-1.26651	Inpp5f	inositol polyphosphate-5-phosphatase F	0.0251419	5.84985	9.99295	0.00469379
-1.26748	Ptpra	protein tyrosine phosphatase, receptor type, A	0.0163664	6.71341	11.5843	0.00266511
-1.26773	Strip1	striatin interacting protein 1	0.0206042	5.7329	10.7237	0.00360445
-1.27037	Zfp655	zinc finger protein 655	0.0431642	6.30942	7.99245	0.010073
-1.27398	Ppp1r15b	protein phosphatase 1, regulatory (inhibitor) subunit 15b	0.0409605	6.74794	8.18786	0.00932226
-1.27424	Acap2	ArfGAP with coiled-coil, ankyrin repeat and PH domains 2	0.0299424	7.65548	9.32002	0.00602635
-1.27508	Ahctf1	AT hook containing transcription factor 1	0.0197174	7.17616	10.8793	0.0034105
-1.27606	2310035C23Rik	RIKEN cDNA 2310035C23 gene	0.0371538	6.38213	8.54939	0.0080916
-1.27772	Cpsf3l	cleavage and polyadenylation specific factor 3-like	0.0360328	5.29737	8.65902	0.00775493
-1.27858	Dctn2	dynactin 2	0.0141307	6.7606	12.136	0.00220682
-1.28029	Fbxw11	F-box and WD-40 domain protein 11	0.0037896	6.55447	17.9107	0.000370416
-1.28096	Kdm2a	lysine (K)-specific demethylase 2A	0.0287787	7.22911	9.47064	0.00569522
-1.28391	Mprip	myosin phosphatase Rho interacting protein	0.0186967	8.35041	11.0952	0.00316024
-1.28411	Slc25a51	solute carrier family 25, member 51	0.0378787	6.63304	8.47301	0.00833578
-1.28568	Ap3d1	adaptor-related protein complex 3, delta 1 subunit	0.0419683	6.792	8.09303	0.00967856
-1.28753	Pdcd6ip	programmed cell death 6 interacting protein	0.0172939	7.57655	11.3752	0.00286549
-1.28779	Kif3b	kinesin family member 3B	0.0491326	5.46319	7.56683	0.0119522
-1.28911	Rhot1	ras homolog family member T1	0.0279148	5.93863	9.58697	0.00545324
-1.28946	Tgfbrap1	transforming growth factor, beta receptor associated protein 1	0.0400371	5.68754	8.27814	0.00899659
-1.29119	Ccdc127	coiled-coil domain containing 127	0.0435953	5.59834	7.96006	0.0102039
[truncated: 1,557 more rows]
