# Supplementary material for: Comparative transcriptomic analysis of dermal wound healing reveals de novo skeletal muscle regeneration in Acomys cahirinus
Source: PLoS One. 2019 May 29;14(5):e0216228. doi: 10.1371/journal.pone.0216228 (PMC6541261; doi:10.1371/journal.pone.0216228)
Supplement: S11 Data — Results from IPA core analyses. Each sheet represents the contrasts for S1–S4 Data. (XLSX) [file pone.0216228.s025.xlsx]

## Sheet: Regulator_effects_7-0
© 2000-2017 QIAGEN. All rights reserved.
ID	Consistency Score	Node Total	Regulator Total	Regulators	Target Total	Target Molecules in Dataset	Disease & Function Total	Diseases & Functions	Known Regulator-Disease/Function Relationship
1	11.667	28	19	Akt,ATF2,C5,CASP1,CD3,EGF,FGF3,IFNG,IGF1,IL1,IL2,IL3,INS,MYD88,PDGF BB,Pkc(s),TGM2,TNF,Vegf	9	AGT,HGF,JUN,LTB,MET,Mt1,Mt2,NOS2,RARA	1	Development of hepatocellular carcinoma	5% (1/19)
2	9.347	18	3	DGAT2,LOC102724428/SIK1,NPPC	11	ACACA,CDH2,FASN,GPAM,GUCY1A3,HAPLN1,NOS2,NOS3,SREBF1,STAR,UCP2	4	Failure of heart,Fatty acid metabolism,Organismal death,Synthesis of lipid	25% (3/12)
3	8.983	73	9	ATP7B,IRS1,LMNB1,MBTPS1,MEDAG,PARP2,SCAP,SELENOS,SREBF2	59	AACS,ABCA1,ACAA2,ACACA,ACLY,ACSL1,ACSL4,ACSS2,ACTN4,ADIPOQ,AEBP1,CAV1,CD36,CEBPB,COL4A1,CXCL12,CYP4F2,CYP51A1,DBNL,EGR1,EHHADH,ELOVL6,FABP5,FASN,FDFT1,FDPS,G6PD,GPAM,HMGCR,IGF1,INSIG1,LDLR,LEP,LIPA,LIPE,LPIN1,LPL,MMP14,MVK,PAPPA,PCYT1A,PDPK1,PPARG,PTCH1,SC5D,SIGLEC1,SP1,SPARCL1,SPP1,SQLE,SREBF1,STAR,STARD4,THBS2,TNF,TNNT2,TRIB3,UCP2,WNT5A	5	Cell-cell contact,Failure of heart,Fatty acid metabolism,Metabolism of membrane lipid derivative,Recruitment of leukocytes	11% (5/45)
4	8.132	15	1	JINK1/2	8	CDH2,FOXO1,MMP2,PLG,RHOB,SREBF1,TNF,TNFRSF1A	6	Cell movement of leukocytes,Cellular homeostasis,Expression of RNA,Lymphopoiesis,Synthesis of reactive oxygen species,Transcription	33% (2/6)
5	7.559	14	1	miR-182-5p (and other miRNAs w/seed UUGGCAA)	7	CARD11,COL11A2,FOXO1,IGF1R,RAC1,RPS6KB1,SOS1	6	Cell movement of lymphatic system cells,Cell movement of mononuclear leukocytes,Cell transformation,Growth Failure,Proliferation of blood cells,Proliferation of lymphatic system cells	33% (2/6)
6	7.155	55	7	ACACB,ATP7B,IRS1,MBTPS1,MEDAG,PARP2,SREBF2	45	AACS,ABCA1,ACAA2,ACACA,ACLY,ACSL1,ACSS2,ADIPOQ,CD36,CEBPB,COL4A1,CYP4F2,CYP51A1,DBNL,EGR1,ELOVL6,FABP5,FASN,FDFT1,FDPS,G6PD,HMGCR,IGF1,INSIG1,LDLR,LEP,LIPA,LIPE,LPIN1,LPL,MMP14,MVK,PCYT1A,PPARG,PTCH1,SC5D,SIGLEC1,SPARCL1,SQLE,SREBF1,STAR,STARD4,TRIB3,UCP2,WNT5A	3	Cell-cell contact,Fatty acid metabolism,Metabolism of membrane lipid derivative	19% (4/21)
7	7.036	30	7	ACACB,CCDC3,CCR1,IRS1,MEDAG,PARP2,UCP1	22	ACACA,ACLY,ADIPOQ,CD36,CEBPB,EGR1,FASN,GPX4,IGF1,ITGAV,ITGB3,LDLR,LEP,LIPE,LPL,PPARG,SREBF1,TGFB1,TNF,TRIB3,VIM,WNT5A	1	Fatty acid metabolism	29% (2/7)
8	6.94	11	1	SELENOS	6	ADIPOQ,CAV1,CEBPB,FASN,PPARG,TNF	4	Fatty acid metabolism,Recruitment of leukocytes,Recruitment of myeloid cells,Size of body	0% (0/4)
9	6.825	37	5	INSIG1,INSIG2,N-cor,SCAP,SREBF1	31	ABCA1,ABCG1,ACLY,ADIPOQ,APOE,BCL2,CYP51A1,DHCR24,FABP5,FADS1,FASN,FDFT1,FDPS,G6PD,GPAM,HMGCR,IGF1,LDLR,LEP,LIPA,LPIN1,LPL,MVK,PCYT1A,PLA2G7,PLTP,SCARB1,SQLE,SREBF2,STAR,TNF	1	Metabolism of membrane lipid derivative	80% (4/5)
10	6.4	33	7	CCDC3,CCR1,GFI1,GPAT3,IDH1,TREM1,UCP1	25	ACACA,ACSL3,CASP1,CEBPB,CSF1,DGAT1,EGR1,FASN,FN1,IL1A,LEP,LPL,MAPK10,NFKBIA,PPARG,RELA,S1PR3,SIGIRR,SMAD3,SREBF1,TGFB1,TNF,TNFRSF1A,TRIB3,VIM	1	Synthesis of fatty acid	14% (1/7)
11	5.814	11	1	DDB2	5	CFLAR,EIF2AK2,MMP9,NFKBIA,SOD2	5	Expression of RNA,Non-Hodgkin disease,Proliferation of lymphatic system cells,Proliferation of mononuclear leukocytes,Transcription	60% (3/5)
12	5.547	19	1	PGF	13	BCL2,BIRC5,CASP1,CXCR4,DCN,EGR1,ETS2,HIF1A,JAK2,KIT,MMP9,NRP2,TNF	5	Adhesion of blood cells,Binding of DNA,Binding of leukocytes,Cellular homeostasis,Glioma	60% (3/5)
13	4.536	11	1	CDH11	7	CD9,IGF1,NOS2,PRKCD,PTK2B,RAC1,TJP1	3	Cell-cell contact,Lymphopoiesis,T cell homeostasis	33% (1/3)
14	4.366	22	2	IDH1,miR-30c-5p (and other miRNAs w/seed GUAAACA)	17	ATP2A2,DDIT3,EGR1,FASN,FN1,JUN,LEP,LPL,MAPK10,MET,PPARG,PPP3CA,RETN,TGFB2,TNF,VIM,WNT5A	3	Activation of cells,Proliferation of hepatocytes,Synthesis of fatty acid	0% (0/6)
15	4.359	24	3	INSIG2,NPC1L1,SREBF2	19	ABCA1,ACLY,CYP51A1,FABP5,FASN,FDFT1,FDPS,G6PD,GPAM,HMGCR,INSIG1,LDLR,LIPA,MVK,PCYT1A,SC5D,SQLE,SREBF1,STAR	2	Amyloidosis,Metabolism of membrane lipid derivative	67% (4/6)
16	4.041	8	4	CEBPA,IGF1,PPARG,SP3	3	BCL2,CD2AP,HGF	1	Survival of podocytes	25% (1/4)
17	3.922	40	13	Creb,CREM,DKK1,GCG,Growth hormone,MAP3K14,MEF2C,NFkB (complex),PLG,PRKCD,RORA,SPI1,TET2	26	ACE,ADIPOQ,ADRA2A,ADRA2C,ADRB2,ADRB3,ATP2A2,CAV1,EPHA3,EPOR,HMGCR,HPGD,NOS2,NOS3,PDE3B,Pln,PPARG,SCN5A,SLC6A4,SOX9,STAB2,THRB,TNF,TNNT2,XDH,XIAP	1	Congestive heart failure	8% (1/13)
18	3.883	18	1	MAP3K14	13	CD44,CFLAR,EGFR,ICAM1,IKBKB,IL15,IL1A,NFKBIA,NFKBIE,NOS2,TNF,TRAF3,VCAM1	4	Failure of heart,Phosphorylation of protein,Recruitment of leukocytes,Transport of molecule	25% (1/4)
19	3.801	24	3	CD40LG,EGR2,NFYA	20	BCL2,CASP1,CCR5,DLG3,EGR1,EIF2AK2,HIF1A,HMGCR,HOMER1,IGF1,JUN,JUNB,MME,NOS2,NOTCH1,REL,RELA,SOD2,TGFBR2,TNF	1	Cognition	0% (0/3)
20	3.536	12	3	mir-182,miR-182-5p (and other miRNAs w/seed UUGGCAA),SMURF2	8	FOXO1,IGF1R,JUN,RAC1,RPS6KB1,SKIL,SMAD7,SOS1	1	Cell transformation	0% (0/3)
21	3.413	37	3	NFYA,SRF,TLR7/8	31	AVPR1A,BCL2,CAT,CDC25B,CFLAR,COL1A2,CTNNB1,CXCR4,EGR1,ETS1,IGF1,JUN,JUNB,LDLR,LEPR,MAP3K14,MAPK10,MMP9,MYB,MYL2,NFKBIA,NOTCH1,NPM1,PAFAH1B1,RHOB,SCAP,SHH,SLC6A4,TGFBR2,TNF,VDR	3	Cell transformation,Cognition,Proliferation of hepatocytes	11% (1/9)
22	3	8	1	NPC1L1	4	ABCA1,FOXO1,HMGCR,SREBF2	3	Amyloidosis,Cellular homeostasis,Metabolism of membrane lipid derivative	33% (1/3)
23	2.774	17	2	mir-223,TBX5	13	ANKRD1,CARD11,CYB5A,EGR2,EGR3,FGF10,IGF1,IL1A,LEF1,MYL2,NFATC2,S100A4,SGPL1	2	Differentiation of muscle,Transactivation	50% (2/4)
24	2.582	20	3	miR-124-3p (and other miRNAs w/seed AAGGCAC),SP1,TAF4	15	AGTR1,AHR,BCL6,BMP4,CAV1,DCN,EGFR,MMP2,Mt1,NOS3,RELA,TGFB1,THBS2,TNF,VDR	2	Atrophy of kidney,Inflammation of heart	0% (0/6)
25	2.236	8	1	NEDD4	5	FN1,LATS1,MCL1,MMP9,SNCA	2	Morbidity or mortality,Non-Hodgkin disease	0% (0/2)
26	2.183	21	3	48s,ABCA1,TCF3	17	ANXA1,BCL2,COL1A1,FOXO1,IFNAR1,IL7R,JUN,KCNN4,LDLR,LEP,NFIL3,NOS2,NOTCH1,RIPOR2,RORC,SOCS3,TNF	1	Cell movement of lymphocytes	0% (0/3)
27	2.121	11	1	CASP1	8	FASN,IL18,IL1A,KDR,NOS2,PPARG,SREBF1,TNF	2	Cell-cell contact,Hepatocellular carcinoma	50% (1/2)
28	2.121	10	1	MAP2K4	8	BCL2,CD44,EGFR,JUN,PPARG,ROCK1,TGFB1,TNF	1	Homing of cells	0% (0/1)
29	1.976	36	3	Creb,DKK1,PLG	31	ADIPOQ,AKT1,ATP2A2,BCL2,BECN1,BIRC5,CAV1,CD44,COMT,CRK,CSF1R,EGR1,EPHA3,FGF2,GABBR1,HPGD,IGF1,MCL1,MMP2,MMP9,NDN,NOS3,PDE3B,PPARG,PRKCA,RAC1,SOD1,SOX9,STAB2,TF,TNF	2	Congestive heart failure,Plasma cell dyscrasia	17% (1/6)
30	1.976	37	3	ITGB1,PGF,PLG	31	ADIPOQ,BCL2,BECN1,BIRC5,CAV1,COL1A1,COL1A2,CRK,CSF1,CXCR4,EGR1,ELMO1,HIF1A,ITGAV,ITGB3,KIT,LAMB1,MERTK,MMP2,MMP9,NOS2,NRP2,PIK3CB,RAC1,SHH,STAB2,TIMP2,TNF,TNFAIP3,VIM,WNT5A	3	Congestive heart failure,Glioma,Plasma cell dyscrasia	22% (2/9)
31	1.89	10	1	TERC	7	CLU,EGR1,H1F0,HMGCR,TERT,TGFB1,TUBB2A	2	Binding of DNA,Cancer of cells	0% (0/2)
32	1.789	8	1	48s	5	BCL2,IGF1R,MYCN,PPP1R15A,SREBF1	2	Cell movement of leukocytes,Cell-cell contact	0% (0/2)
33	1.789	7	1	CEBPD	5	CEBPB,CXCR4,HGF,IGF1,TNF	1	Perinatal death	100% (1/1)
34	1.633	8	1	Gsk3	6	BCL2,CFLAR,ESR1,HIF1A,IGF1R,PPARG	1	Growth Failure	0% (0/1)
35	1.143	55	5	ERG,IL10RA,ITGB1,PGF,Pka	49	ABAT,ALDH2,AXIN2,BCL2,BIRC5,CAV1,CD44,CLIP1,COL14A1,COL1A1,COL1A2,CSF3R,CTNNB1,CXCR4,EFEMP1,ELMO1,FAM174B,FLNC,FN1,GSTM5,HDAC6,HGF,HIF1A,HLA-A,HMCN1,IGF1,IGF1R,ITGAV,ITGB3,KIT,LAMB1,LDLR,MECOM,MET,MMP9,MYCN,NLRC5,NOS2,NRP2,RAC1,SLC1A2,SLCO2B1,SNCA,SOX9,SPARC,SPP1,TGFBR2,TNF,WNT5A	1	Glioma	20% (1/5)
36	1.134	10	2	48s,ZNF217	7	ANK3,IGF1R,MYCBP2,MYCN,PAK3,PKP2,PPP1R15A	1	Cell-cell contact	0% (0/2)
37	1.046	83	7	A2M,ERG,NPC1L1,POR,SFRP1,SPP1,XBP1	74	ABCA1,ABCG2,ACLY,ADIPOQ,ADRB2,AKT1,ARG1,BCL2,BCL2L11,BECN1,CA2,CASP3,CAT,CD163,CD36,CD44,CDC20,CRK,CXCL12,CXCR4,DDIT3,DHCR24,EGFR,EIF2AK3,ESR1,ETS2,FASN,FDFT1,FDPS,FN1,GAP43,GSK3B,HDAC3,HDAC6,HIF1A,HLA-A,HMGCR,HSP90B1,ICAM1,IGF1,IL1A,ITGAV,ITGB3,KDR,KRT20,LDLR,LPL,MMP2,MMP9,MVK,NOS2,NOS3,NOTCH1,PDIA6,PLAT,PPARG,RB1,RELA,ROCK2,SC5D,SERPINA1,SERPINA3,SNCA,SOD1,SPARC,SREBF1,SREBF2,TGFB1,TGFBR2,TIMP1…	2	Amyloidosis,Plasma cell dyscrasia	36% (5/14)
38	0.707	35	2	BDNF,MTOR	32	Ank2,ATG7,ATP2A2,AVIL,BCL2,BNIP3,CAV2,CAV3,CTCF,ERCC1,FN1,HSP90AB1,LAMB2,LIMK1,MAN2A1,MAPT,MYO5A,P4HA1,PAFAH1B1,PPIB,RGS4,SERPINH1,SFRP2,SHH,SMPD1,SNCG,SOD1,SOD2,TMED2,TPP1,TSC2,VIM	1	Organization of organelle	50% (1/2)
39	0.688	80	2	FGF21,SP3	76	ABCD2,ADD3,ADIPOQ,AEBP1,AFAP1L1,APBA1,ASNS,ATF3,BIRC5,CD2AP,CDH2,CEACAM1,CHI3L1,CNPY2,COL1A1,COL1A2,CYP51A1,DGAT2,EGFR,EGR1,EIF2AK2,ESR1,F10,F3,FASN,FGF10,GABRA4,GHR,HAS2,HGF,HMGCL,HMGCS2,HPSE,HSD11B2,IGF1,IGF1R,IGFBP3,IL1A,JUN,KDR,KLB,KRT16,LAMA1,LDLR,LEP,LPL,ME1,MET,MMP2,MYCN,MYH11,MYLK,NOS3,PADI1,PCK1,PCYT1A,PRKCD,PRLR,PTGS1,PTPN1,RASGRP2,RECK,RELA,SCARB1,SOD2,SP1,SPARC,TERT,TGFB1,TGFBR2,TIMP1…	2	Melanoma,Plasma cell dyscrasia	50% (2/4)
40	0.518	107	13	A2M,CDKN1A,CDKN2A,CREB1,EIF2AK2,FGF21,Insulin,NEUROG1,PML,PRL,SMARCB1,TWIST1,VEGFA	93	ACE,ADIPOQ,ADRB3,AKT1,ANXA4,ATP1B1,BCL2,BCL2L11,BIRC5,CASP3,CAT,CAV1,CAVIN2,CBX2,CCL24,Ccl8,Ccl9,CCNB1,CCND2,CD44,CDC20,COL6A1,CTSK,CXCL12,CXCR4,DCK,DIABLO,EGFR,EGR1,EIF2AK3,EPSTI1,F10,FASN,FGF2,FN1,GABBR1,GHR,HLA-A,HSP90B1,HTR2A,IGF1,IGFBP3,IL15,ITGAV,ITGB3,KDR,KIF11,KIF2C,KIT,KRAS,LAMP1,LCP1,MAGED1,MCL1,MME,MMP2,MMP9,NFATC1,NOS2,NPAT,NPM1,POLE4,PRIM1,PRKCA,PTGS1,PTK2B,PTPRZ1,RAC1,RB1,RBL2,RRM1,…	1	Plasma cell dyscrasia	23% (3/13)
41	0	62	4	A2M,ERG,miR-196a-5p (and other miRNAs w/seed AGGUAGU),XBP1	55	ACLY,ADRB2,ANXA1,ARHGAP17,BCL2,BECN1,CAT,COL1A1,CRK,CTNNB1,CXCR4,DDIT3,EIF2AK3,ESR1,ETS1,FASN,FN1,FOXO1,FYN,GADD45B,GAP43,GSK3B,HDAC3,HDAC6,HOXA7,HSP90B1,ICAM1,IKBKB,IRF4,KRT5,LEF1,MET,MMP9,NOS2,NOS3,PDIA6,PECAM1,PLAT,RELA,ROCK2,SERPINA1,SNCA,SOD1,SPARC,SPP1,SREBF1,SREBF2,STARD5,TGFBR2,TNF,TNFRSF10A,TXN,VCAM1,WIPF1,XIAP	3	Amyloidosis,Non-Hodgkin disease,Plasma cell dyscrasia	25% (3/12)
42	0	31	1	ERG	27	ADRB2,ARHGAP17,AXIN2,CLIP1,CTNNB1,CXCR4,ELMO1,ETS1,FAM174B,FLNC,FYN,HDAC6,ICAM1,LEF1,MET,MMP9,MYCN,NOS3,PECAM1,PLAT,ROCK2,SNCA,SPARC,SPP1,SREBF2,TGFBR2,WIPF1	3	Amyloidosis,Glioma,Non-Hodgkin disease	0% (0/3)
43	-1.677	45	1	HIF1A	43	AKT1,BCL2,BIRC5,CAV1,CD274,CD44,CXCL12,CXCR4,EGFR,EPAS1,ETS1,FN1,FYN,GADD45B,GHR,HDAC2,HDAC3,HIST1H1C,IGF1,IGFBP3,IL15,ITGB3,ITPR1,JUN,LIFR,MCL1,MET,MMP2,MMP9,MST1R,NBN,NOS2,NOTCH1,PDGFB,PRKCA,RELA,RORC,SHH,TERT,TGFB1,TNF,VCAM1,VEGFC	1	Non-Hodgkin disease	0% (0/1)
44	-7	6	1	HNRNPAB	4	HBB,S100A4,SPP1,TWIST1	1	Hepatocellular carcinoma	100% (1/1)
45	-7.506	5	1	FTH1	3	Abcb1b,ABCB4,CD86	1	Cell movement of leukocytes	0% (0/1)
46	-7.751	16	1	RICTOR	14	ATP6V1B2,BCL2L11,CD69,CFLAR,EGR1,MCL1,PRKCA,PRKCB,RORC,RPS15,RPS2,RPSA,UQCRC1,VCAM1	1	Non-Hodgkin disease	100% (1/1)
47	-8.083	5	1	HOXC8	3	FZD2,PLAGL1,SPP1	1	Transactivation	0% (0/1)
48	-8.66	29	1	NUPR1	27	ATF3,BTG1,CD63,CD68,CEBPB,COL1A2,CXCR4,DNMT3B,DUSP5,ETS1,ETV6,GADD45A,GPSM2,HIST1H3B,IL6R,ING2,KIF11,RANBP6,SHROOM3,STK38,TFAP2A,TNIP1,TOB1,TP53BP1,TRAFD1,TRERF1,ZMYM3	1	Non-Hodgkin disease	0% (0/1)
49	-14	7	1	HNRNPAB	4	HBB,SPP1,TWIST1,VIM	2	Expression of RNA,Transcription	100% (2/2)
50	-16.743	5	1	PLA2R1	3	ALDH2,SOD2,UQCRFS1	1	Synthesis of reactive oxygen species	0% (0/1)
51	-16.743	5	1	RAB1B	3	COPG1,CYTH1,JUN	1	Cell transformation	0% (0/1)

## Sheet: Regulator_effects_14-0
© 2000-2017 QIAGEN. All rights reserved.
ID	Consistency Score	Node Total	Regulator Total	Regulators	Target Total	Target Molecules in Dataset	Disease & Function Total	Diseases & Functions	Known Regulator-Disease/Function Relationship
1	4.536	14	6	EP300,MED1,MYOD1,NR4A3,PPARGC1A,RB1	7	CKM,CKMT2,MYH1,PDK2,RYR1,SLC2A4,TRIM72	1	Contractility of skeletal muscle	0% (0/6)
2	4.427	16	3	COL6A1,MAP4K4,SURF1	10	AK1,ALDOA,CKM,MPI,NDUFS1,NDUFS4,PPARGC1A,PVALB,SLC2A4,VDAC1	3	Concentration of ATP,Contractility of muscle,Metabolism of nucleotide	22% (2/9)
3	3.773	57	22	ARRB1,EGR1,ERG,F2,FOXA1,GLI2,IL3,INS,MESP2,mir-365,MYF6,MYZAP,NFKBIA,PI3K (family),PPIF,SMAD5,SMTNL1,STAT5B,STAU1,TGFB2,Tnf (family),WNT4	34	ACTC1,ANKRD1,BMP2,BMP4,CASP8,CAV1,CFLAR,CXCL12,DAAM1,FLNB,FOXC1,GJA1,HGF,ISL1,LEF1,LY6E,MEF2C,MEOX1,MET,MSTN,MYF5,MYH9,MYOD1,MYOG,PDGFB,PITX2,PPARGC1A,RB1,TCAP,TERT,TNNT2,Tpm1,TWIST1,VEGFA	1	Development of striated muscle	5% (1/22)
4	3.13	8	1	NR4A3	5	CAV3,HIF1A,MEF2C,MYH1,PPARGC1A	2	Contractility of muscle,Necrosis of muscle	50% (1/2)
5	2.496	17	3	DMD,INSR,PPARGC1A	13	ADIPOQ,CAV3,CFL2,DES,FHL1,HADHA,IGF1,LDB3,MYOZ1,PFKM,PPARA,SERPINE1,SGCG	1	Damage of muscle	67% (2/3)
6	2.268	11	1	SMAD5	7	BMP2,COCH,ID3,PDGFB,RUNX2,SERPINE1,VEGFA	3	Cell movement of fibroblast cell lines,Development of striated muscle,Neuroepithelial tumor	33% (1/3)
7	2.214	14	3	mir-1,NOS2,PDX1	10	CD44,FH,GAP43,GNG12,HIF1A,IGF1,LPAR1,MET,RELA,VEGFA	1	Cell movement of fibroblast cell lines	0% (0/3)
8	1.591	39	6	BMP4,DMD,FOXO1,MALAT1,miR-1-3p (and other miRNAs w/seed GGAAUGU),mir-223	32	ABCG2,ACHE,ACTA2,ADAR,ADIPOQ,AQP4,ATM,BTG2,CA2,CA3,CACNA2D1,CASP8,CHRNE,DNAJB1,GABRP,GJA1,HTR2B,IGF1,KDR,KLF4,LPL,MMP3,NOS1,NOS3,NOTCH3,PIK3IP1,SERPINE1,SNTA1,SOAT1,THBS1,VCAM1,VEGFA	1	Peripheral vascular disease	17% (1/6)
9	1.4	30	4	APC,KDM5A,Pkc(s),RABL6	25	APLN,ATP1B1,ATP5A1,Atp5k,ATXN1,CCNB1,CXCL12,CYP1A1,CYP2A6 (includes others),DUT,HIF1A,HMOX1,IDH3B,IDH3G,IGF1,MLYCD,MYH8,NOS1,PGD,PRKCB,PTGS1,RGS2,RYR1,VDAC1,VEGFA	1	Metabolism of nucleic acid component or derivative	25% (1/4)
10	0.73	36	5	MITF,MXI1,Notch,SMAD5,XDH	30	BIRC5,CAPN3,CD44,CDKN2B,CENPF,COCH,ECT2,EME1,GLI1,GPNMB,HIF1A,ID2,ID3,IMPDH2,ITPKB,JAG1,LYST,MET,MMP14,MYCN,NOTCH3,ODC1,PDGFB,RUNX2,RUNX3,SERPINE1,TAGLN,TDG,TERT,VEGFA	1	Glioma	60% (3/5)
11	0.583	57	9	APC,FOXA1,IGF1R,Insulin,MYOD1,MYOG,RICTOR,STAT5B,TNFSF12	47	ACTA1,ACTA2,ACTC1,ANKRD1,ATP7A,BIN1,CAV3,COL4A1,COL4A2,CYCS,DES,DMD,FLNC,GYS1,HIF1A,HK1,HSPB8,IGF1,ITGA7,JAG1,LDB3,LPL,MYL1,MYL4,NCF1,NDUFA10,NDUFA9,NDUFS1,NDUFS3,NDUFS4,NDUFS7,NDUFS8,NDUFV1,PDK4,PLCB1,RORC,RYR1,SCN4A,SDHA,SGCA,TCAP,TIMP3,TNNT2,TNNT3,TRIM63,UCP3,VEGFA	1	Hereditary myopathy	11% (1/9)
12	0.557	36	6	DUSP1,EGF,LEP,let-7a-5p (and other miRNAs w/seed GAGGUAG),PTCH1,XDH	29	ABCG2,ACTA2,CAV1,CIDEC,COL1A2,COL4A1,FGF23,FGFR2,GAS1,GJA1,KRAS,MMP2,MYCN,NPR2,PIK3R1,PLIN1,PRDM1,PRIM1,PTGS1,RRM1,RUNX2,SPARC,TAGLN,TGFB2,TNNI2,TNNT3,TWIST1,VCL,VDR	1	Hereditary connective tissue disorder	33% (2/6)
13	0.397	63	3	Insulin,miR-124-3p (and other miRNAs w/seed AAGGCAC),MYCN	57	ACTA1,ACTC1,AGT,AGTR1,ALDOA,ANXA8/ANXA8L1,ATL3,ATP7A,CAV1,CCND1,CDKN1B,CHP1,CHST14,COL18A1,COL4A1,EPAS1,FA2H,GAPDH,GSN,HES1,HIF1A,HMOX1,HSP90AB1,IGF1,JAG1,LPIN1,LPL,MAN2A1,MET,MMP2,MSRB3,MYH9,NCF1,NOS3,P3H1,PAPSS2,PCK1,PCSK9,PDK4,PGM1,PIK3R1,PLCB1,PPARGC1A,PRKCD,PRKN,RBBP4,RBP4,SIRT1,SLC2A1,SLC30A7,SPARC,TERT,TJP2,TRIM63,TWIST2,UQCRC2,VEGFA	3	Autosomal recessive disease,Hereditary myopathy,Organization of organelle	0% (0/9)
14	0.175	137	4	EGF,EP300,ESR1,IFNG	131	AASS,ABLIM1,ACE,ACTA1,ACTA2,ACTC1,ADA,ADAM17,ADCY1,ADCY5,AGT,AGTR1,AHI1,ALPL,AMPD1,ANO10,ARG1,ARNT2,ASNS,ASPM,ATM,ATP6V1A,BIN1,BLNK,C1QA,CA12,CA2,CACNA1D,CAPN3,CASQ2,CAV1,CAV2,CAV3,CCNB1,CCND1,CD1D,CD55,CENPF,CHRND,CHRNE,CHRNG,CLIC5,COL1A2,CXCL14,CYB561,CYP7B1,DAB2,DPP4,DSG2,EDARADD,ERCC1,FCGR1A,FHL1,FHL2,GBA2,GJA1,GJA5,GJB2,GNB4,HGF,HIF1A,HMOX1,HPS1,IDH3B,IFNGR1,IGF1,IL17RC,IL18,JAG1,KRAS,KRT14,…	2	Autosomal recessive disease,Hereditary myopathy	38% (3/8)
15	0	13	1	APC	10	CXCL12,HIF1A,IDH3G,IGF1,JAG1,LPL,PDK4,PRKCB,PTGS1,VEGFA	2	Hereditary myopathy,Metabolism of nucleotide	0% (0/2)
16	0	19	2	FOXA1,STAT5B	15	ACTA2,ACTC1,ANKRD1,BMP2,CASP8,CFLAR,FOXC1,HK1,IGF1,ISL1,JAG1,MYL1,MYL4,RORC,TCAP	2	Development of striated muscle,Hereditary myopathy	0% (0/4)
17	0	126	12	INS,INSR,Insulin,KDM5A,KLF11,MAP4K4,MED13,NR4A3,PPARA,RABL6,SCAP,TNF	113	AASS,ABAT,ACE,ACO2,ADAM17,AGT,AGTR1,ALDH6A1,ALG9,AMPD3,ARG1,ASNS,ATP5A1,ATP6V0A2,ATXN1,C1QA,CA12,CA2,CASP14,CAV1,CAV3,CBS/CBSL,CCNB1,CCND1,CD47,CD55,CENPF,CFD,CHRNA1,CHRND,CHRNE,CHRNG,CIB2,CIDEC,COL1A2,COL27A1,COL4A3,CYC1,CYP51A1,CYP7B1,DCHS1,DES,DPP4,EDAR,EMP2,ENTPD1,ERCC1,GBA2,GJA1,GPD1,GPX4,HADHA,HEXA,HGF,HMGCL,HMOX1,IDH3B,IFNGR1,IGF1,IL18,IL21R,ITGB6,LAMA3,LPIN1,LSS,LTBP2,MEOX1,MET,MFSD2A,MGL…	1	Autosomal recessive disease	33% (4/12)
18	0	9	1	XDH	6	ACTA2,HIF1A,ID3,MMP14,MMP2,SERPINE1	2	Glioma,Hereditary connective tissue disorder	50% (1/2)
19	-4.523	13	1	GLI1	11	ABCG2,ASPM,CAV1,GLI2,MMP2,MYCN,PAPSS2,PLOD1,PTCH1,PTH1R,RUNX2	1	Hereditary connective tissue disorder	0% (0/1)
20	-4.536	9	1	KLF5	7	BIRC5,CCND1,CDKN1B,GPSM1,HIF1A,PDGFB,TAGLN	1	Glioma	0% (0/1)
21	-4.667	11	1	SHH	9	BMP2,BMP4,CAV1,DAAM1,MEF2C,MYF5,MYOD1,NR2F2,PITX2	1	Development of striated muscle	0% (0/1)
22	-4.899	8	1	Akt	6	ADIPOQ,CAV3,IGF1,PPARGC1A,RB1,SERPINE1	1	Damage of muscle	0% (0/1)
23	-4.95	10	1	CDKN2A	8	AK1,CASP3,CCNB1,KRAS,PML,PTK2B,RRM1,VEGFA	1	Metabolism of nucleotide	0% (0/1)
24	-7.5	6	1	RB1CC1	4	CCND1,CDKN2B,RB1,SERPINE1	1	Glioma	100% (1/1)
25	-7.506	5	1	PLIN5	3	HMOX1,PPARGC1A,UCP3	1	Metabolism of nucleotide	0% (0/1)
26	-8.083	5	1	EGLN3	3	HIF1A,LDHA,NOS3	1	Concentration of ATP	0% (0/1)
27	-8.083	5	1	HIF3A	3	APLN,HIF1A,VEGFA	1	Metabolism of nucleotide	0% (0/1)
28	-8.083	5	1	KLF15	3	PPARGC1A,SLC2A4,TRIM63	1	Contractility of muscle	0% (0/1)
29	-8.66	5	1	ELAVL1	3	MYOD1,MYOG,VEGFA	1	Development of striated muscle	0% (0/1)
30	-8.66	5	1	PLG	3	ADIPOQ,CAV1,SERPINE1	1	Damage of muscle	0% (0/1)
31	-14.849	10	1	IL10RA	8	BMP4,CBS/CBSL,EGF,ENTPD5,HGF,PDE2A,PPARGC1A,SPARC	1	Metabolism of nucleotide	0% (0/1)
32	-15	6	1	SULF2	4	ADAMTS5,AXIN2,CCND1,GLI1	1	Glioma	0% (0/1)

## Sheet: Regeneration_7-0
© 2000-2017 QIAGEN. All rights reserved. , DataSet: time_course_Mus_Aco_days0-7 - 2017-11-03 03:58 PM
Symbol	Molecule Type	ID	Expr Fold Change	Expr False Discovery Rate (q-value)	Expr Other	Expr p-value	Molecule Activity	Effect on Disease or Function	Disease or Function	Mutation evidence	Biomarker Application Evidence	Species Evidence	Drug target evidence	Expression evidence	Causal or Correlated	Findings
ABCA1	transporter	Abca1	1.482	0.0254	9.655	0.00729	increased activity	increases	Cardioprotection	wild type	not applicable	Uncategorized	not applicable	not applicable	causal	1
ACE	peptidase	Ace	-5.685	6.36e-05	6.079	3.42e-06	increased activity	affects	Regeneration of organ	wild type	not applicable	Rat	not applicable	not applicable	causal	1
ADAM17	peptidase	Adam17	-1.426	0.0079	6.806	0.00162	increased activity	affects	Regeneration of axons	wild type	not applicable	Mouse	not applicable	not applicable	causal	1
ADAMTS12	peptidase	Adamts12	-1.501	0.0357	6.537	0.0113	decreased activity	affects	Vascularization of tumor	homozygous,knockout	not applicable	Mouse	not applicable	not applicable	causal	1
ADORA2B	G-protein coupled receptor	Adora2b	1.844	0.0183	3.564	0.00483	decreased activity	decreases	Cardioprotection,Cardioprotection of heart	homozygous,knockout,wild type	not applicable	Mouse	not applicable	not applicable	causal	5
							decreased activity	decreases	Cardioprotection	[homozygous, knockout]	not applicable	Mouse	not applicable	not applicable	causal	2
							decreased activity	decreases	Cardioprotection	wild type	not applicable	Mouse	not applicable	not applicable	causal	1
							decreased activity	decreases	Cardioprotection of heart	[homozygous, knockout]	not applicable	Mouse	not applicable	not applicable	causal	2
ADRB2	G-protein coupled receptor	Adrb2	-2.468	0.000755	3.37	8.09e-05	increased activity	affects	Healing of wound	wild type	not applicable	Rat	not applicable	not applicable	causal	1
AEBP1	peptidase	Aebp1	2.984	0.000253	9.224	2.03e-05	decreased activity	decreases	Healing of wound	homozygous,knockout	not applicable	Mouse	not applicable	not applicable	causal	1
AGT	growth factor	Agt	4.829	0.000786	3.226	8.46e-05	increased activity	increases	Regeneration of axons	wild type	not applicable	Uncategorized	not applicable	not applicable	causal	2
AHR	ligand-dependent nuclear receptor	Ahr	-1.859	0.00104	6.643	0.000122	increased activity	decreases	Regeneration of liver	wild type	not applicable	Uncategorized	not applicable	not applicable	causal	1
AKT1	kinase	Akt1	1.321	0.0163	7	0.00412	increased activity	increases	Closure of wound	wild type	not applicable	Uncategorized	not applicable	not applicable	causal	1
ANGPT1	growth factor	Angpt1	-2.662	0.00618	4.296	0.00119	increased activity	increases	Closure of wound,Healing of wound	wild type	not applicable	Mouse	not applicable	not applicable	causal	2
ANKRD1	transcription regulator	Ankrd1	56.065	0.000223	3.121	1.75e-05	decreased activity	affects,decreases	Healing of wound	heterozygous,homozygous,knockout	not applicable	Mouse	not applicable	not applicable	causal	4
							decreased activity	decreases	Healing of wound	[heterozygous, knockout]	not applicable	Mouse	not applicable	not applicable	causal	1
							decreased activity	decreases	Healing of wound	[homozygous, knockout]	not applicable	Mouse	not applicable	not applicable	causal	1
							decreased activity	affects	Healing of wound	[homozygous, knockout]	not applicable	Mouse	not applicable	not applicable	causal	2
ANPEP	peptidase	Anpep	-2.076	0.00181	6.982	0.000249	increased activity	increases	Vascularization of tumor	wild type	not applicable	Mouse	not applicable	not applicable	causal	2
APOE	transporter	Apoe	-2.351	0.0261	10.391	0.00757	increased activity	affects	Regeneration of neurites	wild type	not applicable	Rat	not applicable	not applicable	causal	1
ARG1	enzyme	Arg1	-147.53	4.67e-06	5.906	1.17e-07	increased activity	increases	Regeneration of neurons	wild type	not applicable	Uncategorized	not applicable	not applicable	causal	1
ARHGEF19	other	Arhgef19	1.767	0.0445	3.964	0.015	increased activity	affects	Healing of wound	wild type	not applicable	Mouse	not applicable	not applicable	causal	1
ARHGEF4	other	Arhgef4	-1.504	0.025	3.591	0.00714	decreased activity	affects	Vascularization of tumor	homozygous,knockout	not applicable	Mouse	not applicable	not applicable	causal	1
ATP2B1	transporter	Atp2b1	-1.584	0.00119	7.702	0.000145	decreased activity	decreases	Repair of gastric epithelium	heterozygous,knockout	not applicable	Mouse	not applicable	not applicable	causal	1
AVPR1A	G-protein coupled receptor	Avpr1a	2.39	0.000252	3.673	2.02e-05	increased activity	increases	Regeneration of anterior tibial muscle	wild type	not applicable	Mouse	not applicable	not applicable	causal	1
B4GALT1	enzyme	B4galt1	1.742	0.00493	7.653	0.000892	decreased activity,increased activity	affects,decreases	Healing of wound	homozygous,knockout,wild type	not applicable	Mouse	not applicable	not applicable	causal	3
							decreased activity	decreases	Healing of wound	[homozygous, knockout]	not applicable	Mouse	not applicable	not applicable	causal	1
							decreased activity	affects	Healing of wound	[homozygous, knockout]	not applicable	Mouse	not applicable	not applicable	causal	1
							increased activity	affects	Healing of wound	wild type	not applicable	Mouse	not applicable	not applicable	causal	1
BCL2	transporter	Bcl2	-1.917	0.0132	4.408	0.00315	increased activity	affects,increases	Regeneration of axons,Regeneration of motor neurons	wild type	not applicable	Uncategorized,Mouse	not applicable	not applicable	causal	3
							increased activity	affects	Regeneration of axons	wild type	not applicable	Mouse	not applicable	not applicable	causal	1
							increased activity	increases	Regeneration of motor neurons	wild type	not applicable	Uncategorized	not applicable	not applicable	causal	2
BIN3	other	Bin3	-1.734	0.00729	3.985	0.00147	increased activity	affects	Regeneration of skeletal muscle	wild type	not applicable	Mouse	not applicable	not applicable	causal	1
BIRC5	other	Birc5	-3.594	7.69e-05	4.412	4.34e-06	increased activity	affects	Regeneration of liver	wild type	not applicable	Uncategorized	not applicable	not applicable	causal	1
BNC1	transcription regulator	Bnc1	2.258	0.00429	3.73	0.000746	decreased activity,increased activity	affects	Healing of wound	homozygous,knockout,wild type	not applicable	Mouse	not applicable	not applicable	causal	2
							decreased activity	affects	Healing of wound	[homozygous, knockout]	not applicable	Mouse	not applicable	not applicable	causal	1
							increased activity	affects	Healing of wound	wild type	not applicable	Mouse	not applicable	not applicable	causal	1
BRAF	kinase	Braf	-1.44	0.00508	6.641	0.000929	increased activity	affects,increases	Regeneration of axons	wild type	not applicable	Mouse	not applicable	not applicable	causal	2
							increased activity	increases	Regeneration of axons	wild type	not applicable	Mouse	not applicable	not applicable	causal	1
							increased activity	affects	Regeneration of axons	wild type	not applicable	Mouse	not applicable	not applicable	causal	1
BTC	growth factor	Btc	2.651	0.0225	4.331	0.00626	decreased activity	decreases	Regeneration of neuroblasts	loss of function,null mutation	not applicable	Mouse	not applicable	not applicable	causal	1
C1QA	peptidase	C1qa	6.855	3.51e-06	6.864	7.95e-08	decreased activity	increases	Regeneration of gastrocnemius	knockout	not applicable	Mouse	not applicable	not applicable	causal	1
C1S	peptidase	C1s1	1.761	0.0378	7.586	0.0121	decreased activity	increases	Regeneration of gastrocnemius	wild type	not applicable	Mouse	not applicable	not applicable	causal	1
C3	peptidase	C3	3.894	0.0419	8.028	0.0138	decreased activity,increased activity	affects,decreases,increases	Abnormal regeneration by peripheral nervous system,Healing of wound,Regeneration of liver	homozygous,knockout,wild type	not applicable	Mouse	not applicable	not applicable	causal	9
							decreased activity	affects	Abnormal regeneration by peripheral nervous system	[homozygous, knockout]	not applicable	Mouse	not applicable	not applicable	causal	1
							increased activity	increases	Regeneration of liver	wild type	not applicable	Mouse	not applicable	not applicable	causal	1
							[decreased activity, increased activity]	[decreases, increases]	Healing of wound	[homozygous, knockout, wild type]	not applicable	Mouse	not applicable	not applicable	causal	1
							decreased activity	increases	Healing of wound	[homozygous, knockout]	not applicable	Mouse	not applicable	not applicable	causal	1
							decreased activity	decreases	Regeneration of liver	[homozygous, knockout]	not applicable	Mouse	not applicable	not applicable	causal	5
CASP1	peptidase	Casp1	3.234	0.00059	5.067	5.96e-05	decreased activity	decreases,increases	Healing of lesion,Repair of intestinal mucosa	homozygous,knockout	not applicable	Mouse	not applicable	not applicable	causal	5
							decreased activity	decreases	Repair of intestinal mucosa	[homozygous, knockout]	not applicable	Mouse	not applicable	not applicable	causal	4
							decreased activity	increases	Healing of lesion	[homozygous, knockout]	not applicable	Mouse	not applicable	not applicable	causal	1
Casp12	peptidase	Casp12	2.602	3.18e-05	4.439	1.39e-06	decreased activity	increases	Repair of intestinal mucosa	homozygous,knockout	not applicable	Mouse	not applicable	not applicable	causal	2
CAV1	transmembrane receptor	Cav1	-1.73	0.00875	7.151	0.00186	decreased activity,increased activity	affects,decreases,increases	Closure of wound,Healing of tissue,Healing of wound,Regeneration of liver	homozygous,knockout,wild type	not applicable	Rat,Uncategorized,Mouse	not applicable	not applicable,upregulation	causal	5
							increased activity	affects	Closure of wound	wild type	not applicable	Uncategorized	not applicable	upregulation	causal	1
							increased activity	affects	Healing of wound	wild type	not applicable	Rat	not applicable	not applicable	causal	1
							decreased activity	decreases	Healing of wound	[homozygous, knockout]	not applicable	Mouse	not applicable	not applicable	causal	1
							decreased activity	increases	Healing of tissue	wild type	not applicable	Uncategorized	not applicable	not applicable	causal	1
							decreased activity	decreases	Regeneration of liver	[homozygous, knockout]	not applicable	Mouse	not applicable	not applicable	causal	1
CD36	transmembrane receptor	Cd36	-2.969	0.000608	7.995	6.17e-05	decreased activity	affects	Abnormal regeneration by peripheral nervous system	homozygous,knockout	not applicable	Mouse	not applicable	not applicable	causal	1
CD44	other	Cd44	-2.877	0.000171	8.447	1.23e-05	decreased activity	affects	Healing of wound	homozygous,knockout	not applicable	Mouse	not applicable	not applicable	causal	1
CDH2	other	Cdh2	-2.163	0.0234	3.379	0.00656	increased activity	decreases	Closure of wound	wild type	not applicable	Uncategorized	not applicable	not applicable	causal	1
CDK5	kinase	Cdk5	1.697	0.00273	4.33	0.000417	decreased activity	increases	Delay in healing of lesion	homozygous,knockout	not applicable	Mouse	not applicable	not applicable	causal	1
CEBPB	transcription regulator	Cebpb	-2.714	0.000147	6.699	1e-05	decreased activity	decreases	Regeneration of liver	homozygous,knockout	not applicable	Mouse	not applicable	not applicable	causal	1
CERS2	transcription regulator	Cers2	-1.314	0.0495	5.941	0.0172	increased activity	decreases	Regeneration of axons	wild type	not applicable	Rat	not applicable	not applicable	causal	1
CFLAR	other	Cflar	-1.776	5.23e-05	7.349	2.62e-06	increased activity	affects	Regeneration of skeletal muscle	wild type	not applicable	Mouse	not applicable	not applicable	causal	1
Cmah	enzyme	Cmah	-2.418	0.00467	4.88	0.000832	decreased activity	decreases	Healing of wound	homozygous,knockout	not applicable	Mouse	not applicable	not applicable	causal	1
CNR2	G-protein coupled receptor	Cnr2	-2.415	0.0093	1.862	0.00201	increased activity	increases	Regeneration of liver	wild type	not applicable	Uncategorized	not applicable	not applicable	causal	1
COL1A1	other	Col1a1	2.464	0.0361	13.376	0.0114	increased activity	affects	Healing of wound	wild type	not applicable	Rat	not applicable	not applicable	causal	1
CSF1	cytokine	Csf1	-2.513	0.000137	5.944	9.05e-06	increased activity,unknown change in activity	decreases,increases	Neovascularization of wound,Vascularization of infarct	homozygous,wild type	not applicable	Mouse	not applicable	not applicable	causal	2
							increased activity	increases	Vascularization of infarct	wild type	not applicable	Mouse	not applicable	not applicable	causal	1
							unknown change in activity	decreases	Neovascularization of wound	homozygous	not applicable	Mouse	not applicable	not applicable	causal	1
CSF3R	transmembrane receptor	Csf3r	-8.562	0.00089	4.268	9.93e-05	decreased activity	decreases	Regeneration of muscle rectus femoris	homozygous,knockout	not applicable	Mouse	not applicable	not applicable	causal	1
CTCF	transcription regulator	Ctcf	-1.278	0.0399	6.132	0.013	increased activity	increases	Healing of corneal epithelial tissue	wild type	not applicable	Mouse	not applicable	not applicable	causal	1
CTNNB1	transcription regulator	Ctnnb1	1.27	0.00988	9.601	0.00218	decreased activity,increased activity,unknown change in activity	affects,decreases,increases	Closure of wound,Regeneration of axons,Regeneration of liver	knockout,unclassified mutation,wild type	not applicable	Rat,Uncategorized,Mouse,Human	not applicable	not applicable	causal	7
							unknown change in activity	increases	Closure of wound	unclassified mutation	not applicable	Uncategorized	not applicable	not applicable	causal	1
							decreased activity	decreases	Regeneration of liver	knockout	not applicable	Mouse	not applicable	not applicable	causal	1
							increased activity	increases	Regeneration of liver	wild type	not applicable	Uncategorized	not applicable	not applicable	causal	1
							increased activity	affects	Regeneration of liver	wild type	not applicable	Mouse	not applicable	not applicable	causal	1
							increased activity	affects	Regeneration of liver	wild type	not applicable	Rat	not applicable	not applicable	causal	1
							decreased activity	increases	Regeneration of axons	knockout	not applicable	Mouse	not applicable	not applicable	causal	1
							increased activity	affects	Regeneration of liver	wild type	not applicable	Human	not applicable	not applicable	causal	1
CX3CL1	cytokine	Cx3cl1	-2.499	0.0292	2.468	0.00871	increased activity	affects	Healing of wound	wild type	not applicable	Mouse	not applicable	not applicable	causal	1
CX3CR1	G-protein coupled receptor	Cx3cr1	-7.536	2.23e-06	2.992	4.37e-08	decreased activity	increases	Delay in initiation of repair of skeletal muscle	homozygous,knockout	not applicable	Mouse	not applicable	not applicable	causal	1
CXCL12	cytokine	Cxcl12	-4.048	3.67e-05	6.949	1.66e-06	increased activity,unknown change in activity	affects,increases	Healing of bone,Healing of muscle,Healing of tissue,Regeneration of gastrocnemius,Regeneration of organ	unclassified mutation,wild type	not applicable	Rat,Uncategorized,Mouse	not applicable	not applicable,upregulation	causal	6
							increased activity	affects	Regeneration of organ	wild type	not applicable	Rat	not applicable	not applicable	causal	1
							increased activity	increases	Healing of bone	wild type	not applicable	Uncategorized	not applicable	not applicable	causal	1
							unknown change in activity	increases	Regeneration of gastrocnemius	unclassified mutation	not applicable	Mouse	not applicable	not applicable	causal	2
							increased activity	increases	Healing of tissue	wild type	not applicable	Uncategorized	not applicable	upregulation	causal	1
							increased activity	affects	Healing of muscle	wild type	not applicable	Uncategorized	not applicable	not applicable	causal	1
CXCR2	G-protein coupled receptor	Cxcr2	3.319	0.039	3.454	0.0127	decreased activity	affects	Healing of wound	heterozygous,homozygous,knockout	not applicable	Mouse	not applicable	not applicable	causal	2
							decreased activity	affects	Healing of wound	[homozygous, knockout]	not applicable	Mouse	not applicable	not applicable	causal	1
							decreased activity	affects	Healing of wound	[heterozygous, knockout]	not applicable	Mouse	not applicable	not applicable	causal	1
CXCR3	G-protein coupled receptor	Cxcr3	11.78	0.000543	0.872	5.4e-05	decreased activity	increases	Vascularization of malignant tumor	homozygous,knockout,wild type	not applicable	Mouse	not applicable	not applicable	causal	2
							decreased activity	increases	Vascularization of malignant tumor	[homozygous, knockout]	not applicable	Mouse	not applicable	not applicable	causal	1
							decreased activity	increases	Vascularization of malignant tumor	wild type	not applicable	Mouse	not applicable	not applicable	causal	1
DAB2IP	other	Dab2ip	-1.408	0.038	6.262	0.0122	decreased activity	increases	Neovascularization of tumor	homozygous,knockout	not applicable	Mouse	not applicable	not applicable	causal	1
DCN	other	Dcn	2.383	0.00044	10.327	4.11e-05	increased activity	increases	Healing of tissue	wild type	not applicable	Uncategorized	not applicable	not applicable	causal	1
DDIT3	transcription regulator	Ddit3	-3.353	0.000106	3.486	6.59e-06	decreased activity	decreases	Regeneration of epithelial cells	homozygous,knockout	not applicable	Mouse	not applicable	not applicable	causal	1
DLL4	other	Dll4	-2.944	0.00549	3.127	0.00103	decreased activity	affects	Closure of wound	wild type	not applicable	Mouse	not applicable	not applicable	causal	1
DUSP1	phosphatase	Dusp1	-2.62	0.0458	6.061	0.0156	decreased activity	decreases	Healing of tissue,Regeneration of anterior tibial muscle,Regeneration of skeletal muscle	homozygous,knockout,wild type	not applicable	Uncategorized,Mouse	not applicable	not applicable	causal	5
							decreased activity	decreases	Regeneration of skeletal muscle	wild type	not applicable	Uncategorized	not applicable	not applicable	causal	1
							decreased activity	decreases	Healing of tissue	[homozygous, knockout]	not applicable	Mouse	not applicable	not applicable	causal	3
							decreased activity	decreases	Regeneration of anterior tibial muscle	[homozygous, knockout]	not applicable	Mouse	not applicable	not applicable	causal	1
EGFR	kinase	Egfr	-1.822	0.00266	7.428	0.000403	decreased activity,increased activity	affects,increases	Closure of wound,Delay in regeneration of liver,Healing of wound	homozygous,knockout,wild type	not applicable	Rat,Uncategorized,Mouse	not applicable	not applicable	causal	6
							increased activity	affects	Healing of wound	wild type	not applicable	Rat	not applicable	not applicable	causal	1
							decreased activity	increases	Delay in regeneration of liver	[homozygous, knockout]	not applicable	Mouse	not applicable	not applicable	causal	4
							increased activity	increases	Closure of wound	wild type	not applicable	Uncategorized	not applicable	not applicable	causal	1
EGLN2	enzyme	Egln2	1.573	0.000924	5.531	0.000105	decreased activity	increases	Regeneration of liver	wild type	not applicable	Uncategorized	not applicable	not applicable	causal	1
EGR1	transcription regulator	Egr1	-6.324	0.0238	5.064	0.00668	decreased activity	affects,decreases	Healing of wound,Regeneration of liver	homozygous,knockout	not applicable	Mouse	not applicable	not applicable	causal	3
							decreased activity	affects	Healing of wound	[homozygous, knockout]	not applicable	Mouse	not applicable	not applicable	causal	1
							decreased activity	decreases	Regeneration of liver	[homozygous, knockout]	not applicable	Mouse	not applicable	not applicable	causal	2
ELP3	enzyme	Elp3	1.361	0.024	5.845	0.00676	decreased activity	decreases	Regeneration of intestine	knockout	not applicable	Mouse	not applicable	not applicable	causal	1
EMILIN1	other	Emilin1	2.742	4.55e-05	6.079	2.19e-06	decreased activity	increases	Closure of wound	homozygous,knockout,wild type	not applicable	Uncategorized,Mouse	not applicable	not applicable	causal	2
							decreased activity	increases	Closure of wound	wild type	not applicable	Uncategorized	not applicable	not applicable	causal	1
							decreased activity	increases	Closure of wound	[homozygous, knockout]	not applicable	Mouse	not applicable	not applicable	causal	1
EPHA4	kinase	Epha4	-1.998	0.00348	5.728	0.000573	increased activity	decreases	Regeneration of axons	wild type	not applicable	Rat,Mouse	not applicable	not applicable	causal	2
							increased activity	decreases	Regeneration of axons	wild type	not applicable	Rat	not applicable	not applicable	causal	1
							increased activity	decreases	Regeneration of axons	wild type	not applicable	Mouse	not applicable	not applicable	causal	1
ESR1	ligand-dependent nuclear receptor	Esr1	2.022	0.0316	4.552	0.00967	decreased activity	affects	Regeneration of endothelial tissue	homozygous,knockout	not applicable	Mouse	not applicable	not applicable	causal	1
ETS1	transcription regulator	Ets1	-1.945	0.000377	6.418	3.39e-05	decreased activity	decreases	Closure of wound	homozygous,knockout	not applicable	Mouse	not applicable	not applicable	causal	1
FGF10	growth factor	Fgf10	-2.52	0.0116	2.808	0.00268	increased activity	affects	Healing of wound	wild type	not applicable	Human	not applicable	not applicable	causal	2
FGF2	growth factor	Fgf2	6.109	0.00183	1.121	0.000252	decreased activity,increased activity	affects,increases	Closure of wound,Healing of tissue,Healing of ulcer,Healing of wound,Neovascularization of tumor,Regeneration of axons,Regeneration of bone,Regeneration of nervous tissue,Regeneration of neural stem cells,Regeneration of periodontal ligament,Regeneration of pyramidal neurons,Regeneration of skeletal muscle,Regeneration of spinal cord,Regeneration of tissue	homozygous,knockout,wild type	not applicable	Rat,Uncategorized,Mouse,Human	not applicable	not applicable	causal	25
							increased activity	increases	Regeneration of nervous tissue	wild type	not applicable	Uncategorized	not applicable	not applicable	causal	1
							increased activity	increases	Regeneration of spinal cord	wild type	not applicable	Uncategorized	not applicable	not applicable	causal	1
							increased activity	increases	Regeneration of tissue	wild type	not applicable	Uncategorized	not applicable	not applicable	causal	1
							increased activity	affects	Healing of wound	wild type	not applicable	Human	not applicable	not applicable	causal	2
							increased activity	affects	Healing of tissue	wild type	not applicable	Uncategorized	not applicable	not applicable	causal	1
							increased activity	increases	Healing of ulcer	wild type	not applicable	Uncategorized	not applicable	not applicable	causal	1
							increased activity	increases	Closure of wound	wild type	not applicable	Uncategorized	not applicable	not applicable	causal	2
							increased activity	increases	Healing of wound	wild type	not applicable	Uncategorized	not applicable	not applicable	causal	2
							increased activity	increases	Neovascularization of tumor	wild type	not applicable	Uncategorized	not applicable	not applicable	causal	1
							increased activity	increases	Closure of wound	wild type	not applicable	Rat	not applicable	not applicable	causal	1
							increased activity	affects	Healing of wound	wild type	not applicable	Uncategorized	not applicable	not applicable	causal	2
							increased activity	increases	Regeneration of pyramidal neurons	wild type	not applicable	Uncategorized	not applicable	not applicable	causal	1
							increased activity	increases	Regeneration of neural stem cells,Regeneration of pyramidal neurons	wild type	not applicable	Uncategorized	not applicable	not applicable	causal	1
							increased activity	increases	Regeneration of axons	wild type	not applicable	Uncategorized	not applicable	not applicable	causal	1
							increased activity	increases	Regeneration of skeletal muscle	wild type	not applicable	Uncategorized	not applicable	not applicable	causal	1
							increased activity	increases	Regeneration of periodontal ligament	wild type	not applicable	Uncategorized	not applicable	not applicable	causal	2
							decreased activity	affects	Healing of wound	[homozygous, knockout]	not applicable	Mouse	not applicable	not applicable	causal	2
							increased activity	increases	Healing of wound	wild type	not applicable	Mouse	not applicable	not applicable	causal	1
							increased activity	increases	Regeneration of bone	wild type	not applicable	Uncategorized	not applicable	not applicable	causal	1
FN1	enzyme	Fn1	4.303	0.000268	11.204	2.19e-05	decreased activity,increased activity	affects,increases	Healing of cornea,Healing of wound	wild type	not applicable	Uncategorized,Mouse	not applicable	not applicable	causal	2
							increased activity	affects	Healing of wound	wild type	not applicable	Mouse	not applicable	not applicable	causal	1
							decreased activity	increases	Healing of cornea	wild type	not applicable	Uncategorized	not applicable	not applicable	causal	1
GADD45A	other	Gadd45a	-8.61	1.51e-06	3.66	2.57e-08	decreased activity	increases	Closure of wound	homozygous,knockout	not applicable	Mouse	not applicable	not applicable	causal	1
GAS6	growth factor	Gas6	2.78	0.000884	8.165	9.84e-05	increased activity	affects	Regeneration of tissue	wild type	not applicable	Rat	not applicable	not applicable	causal	1
GPC3	other	Gpc3	2.599	0.00585	6.206	0.00111	increased activity	decreases	Regeneration of liver	wild type	not applicable	Uncategorized	not applicable	upregulation	causal	2
GPX1	enzyme	Gpx1	-1.515	0.00958	6.774	0.00209	increased activity	affects	Regeneration of skeletal muscle	wild type	not applicable	Mouse	not applicable	not applicable	causal	1
GRN	growth factor	Grn	1.873	0.00161	6.993	0.000215	decreased activity,increased activity	affects,decreases,increases	Closure of wound,Healing of bone,Healing of epithelial tissue,Healing of wound,Regeneration of bone,Regeneration of tissue	wild type	not applicable	Uncategorized,Mouse	not applicable	not applicable	causal	6
							increased activity	affects	Regeneration of tissue	wild type	not applicable	Uncategorized	not applicable	not applicable	causal	1
							decreased activity	decreases	Healing of bone	wild type	not applicable	Uncategorized	not applicable	not applicable	causal	1
							increased activity	increases	Closure of wound	wild type	not applicable	Uncategorized	not applicable	not applicable	causal	1
							increased activity	increases	Healing of wound	wild type	not applicable	Mouse	not applicable	not applicable	causal	1
							increased activity	increases	Healing of epithelial tissue	wild type	not applicable	Uncategorized	not applicable	not applicable	causal	1
							increased activity	increases	Regeneration of bone	wild type	not applicable	Uncategorized	not applicable	not applicable	causal	1
GSK3B	kinase	Gsk3b	-1.511	0.00666	7.129	0.00131	decreased activity	affects	Healing of bone	heterozygous,knockout	not applicable	Mouse	not applicable	not applicable	causal	1
H60b/H60c	other	H60c	-44.993	3.84e-05	3.505	1.75e-06	decreased activity	increases	Delay in initiation of repair of wound	wild type	not applicable	Mouse	not applicable	not applicable	causal	1
HDAC6	transcription regulator	Hdac6	-1.377	0.0261	4.593	0.00758	decreased activity	increases	Regeneration of neurons	wild type	not applicable	Uncategorized	not applicable	not applicable	causal	1
HEXIM1	transcription regulator	Hexim1	-2.734	0.000478	5.266	4.6e-05	unknown change in activity	increases	Vascularization of mammary tumor	homozygous	not applicable	Mouse	not applicable	not applicable	causal	1
HGF	growth factor	Hgf	-4.451	0.00117	3.622	0.000142	increased activity	affects,increases	Healing of corneal epithelial tissue,Healing of mucosa,Healing of tissue,Healing of wound,Regeneration of beta islet cells,Regeneration of kidney,Regeneration of liver,Regeneration of lung,Regeneration of tissue	wild type	not applicable	Uncategorized,Mouse,Human	not applicable	not applicable,upregulation	causal	15
							increased activity	increases	Healing of tissue	wild type	not applicable	Uncategorized	not applicable	upregulation	causal	1
							increased activity	increases	Regeneration of tissue	wild type	not applicable	Uncategorized	not applicable	not applicable	causal	3
							increased activity	affects	Healing of tissue	wild type	not applicable	Uncategorized	not applicable	not applicable	causal	1
							increased activity	affects	Healing of mucosa	wild type	not applicable	Uncategorized	not applicable	not applicable	causal	1
							increased activity	increases	Regeneration of beta islet cells	wild type	not applicable	Mouse	not applicable	not applicable	causal	1
							increased activity	affects	Regeneration of liver	wild type	not applicable	Uncategorized	not applicable	not applicable	causal	1
							increased activity	affects	Regeneration of lung	wild type	not applicable	Uncategorized	not applicable	not applicable	causal	1
							increased activity	affects	Healing of wound	wild type	not applicable	Uncategorized	not applicable	not applicable	causal	1
							increased activity	increases	Regeneration of kidney	wild type	not applicable	Mouse	not applicable	not applicable	causal	1
							increased activity	increases	Regeneration of liver	wild type	not applicable	Mouse	not applicable	not applicable	causal	1
							increased activity	increases	Healing of tissue	wild type	not applicable	Uncategorized	not applicable	not applicable	causal	1
							increased activity	affects	Healing of corneal epithelial tissue	wild type	not applicable	Human	not applicable	not applicable	causal	1
							increased activity	affects	Healing of corneal epithelial tissue	wild type	not applicable	Uncategorized	not applicable	not applicable	causal	1
HIF1A	transcription regulator	Hif1a	-1.628	0.00113	8.452	0.000136	decreased activity,increased activity	decreases,increases	Cardioprotection of heart,Regeneration of endothelial cells	homozygous,knockout,wild type	not applicable	Mouse	not applicable	not applicable	causal	5
							decreased activity	decreases	Regeneration of endothelial cells	[homozygous, knockout]	not applicable	Mouse	not applicable	not applicable	causal	1
							decreased activity	decreases	Cardioprotection of heart	wild type	not applicable	Mouse	not applicable	not applicable	causal	2
							increased activity	increases	Cardioprotection of heart	wild type	not applicable	Mouse	not applicable	not applicable	causal	2
HPSE	enzyme	Hpse	-2.069	0.0044	6.052	0.000769	increased activity	affects,increases	Healing of wound,Regeneration of liver	wild type	not applicable	Uncategorized,Mouse	not applicable	not applicable	causal	2
							increased activity	increases	Regeneration of liver	wild type	not applicable	Uncategorized	not applicable	not applicable	causal	1
							increased activity	affects	Healing of wound	wild type	not applicable	Mouse	not applicable	not applicable	causal	1
HTATIP2	transcription regulator	Htatip2	-3.105	5.17e-05	4.187	2.58e-06	decreased activity	increases	Vascularization of tumor	wild type	not applicable	Mouse	not applicable	not applicable	causal	1
ICAM1	transmembrane receptor	Icam1	1.854	0.0363	5.547	0.0115	decreased activity	affects,decreases	Healing of wound,Regeneration of myofiber	homozygous,knockout	not applicable	Mouse	not applicable	not applicable	causal	3
							decreased activity	affects	Healing of wound	[homozygous, knockout]	not applicable	Mouse	not applicable	not applicable	causal	1
							decreased activity	decreases	Healing of wound	[homozygous, knockout]	not applicable	Mouse	not applicable	not applicable	causal	1
							decreased activity	decreases	Regeneration of myofiber	[homozygous, knockout]	not applicable	Mouse	not applicable	not applicable	causal	1
ID3	transcription regulator	Id3	2.315	0.0033	5.438	0.000533	decreased activity	affects	Vascularization of tumor	homozygous,knockout	not applicable	Mouse	not applicable	not applicable	causal	1
IDH2	enzyme	Idh2	1.605	0.00284	6.85	0.000441	decreased activity	affects	Vascularization of tumor	homozygous,knockout	not applicable	Mouse	not applicable	not applicable	causal	1
IFNGR1	transmembrane receptor	Ifngr1	1.765	0.000512	6.916	5.02e-05	decreased activity	affects	Vascularization of tumor	homozygous,knockout	not applicable	Mouse	not applicable	not applicable	causal	1
IFRD1	other	Ifrd1	-3.983	1.27e-06	6.226	2.05e-08	increased activity	affects	Regeneration of skeletal muscle	wild type	not applicable	Mouse	not applicable	not applicable	causal	1
IGF1	growth factor	Igf1	-2.006	0.0127	7.774	0.00299	increased activity	affects,increases	Healing of tendon,Healing of wound,Regeneration of beta islet cells,Regeneration of motor neurons,Regeneration of skeletal muscle,Repair of cartilage tissue	wild type	not applicable	Uncategorized,Mouse	not applicable	not applicable	causal	11
							increased activity	increases	Regeneration of skeletal muscle	wild type	not applicable	Mouse	not applicable	not applicable	causal	3
							increased activity	affects	Repair of cartilage tissue	wild type	not applicable	Uncategorized	not applicable	not applicable	causal	1
							increased activity	increases	Regeneration of beta islet cells	wild type	not applicable	Mouse	not applicable	not applicable	causal	1
							increased activity	increases	Healing of tendon	wild type	not applicable	Uncategorized	not applicable	not applicable	causal	1
							increased activity	affects	Regeneration of skeletal muscle	wild type	not applicable	Uncategorized	not applicable	not applicable	causal	1
							increased activity	increases	Repair of cartilage tissue	wild type	not applicable	Uncategorized	not applicable	not applicable	causal	1
							increased activity	increases	Healing of wound	wild type	not applicable	Uncategorized	not applicable	not applicable	causal	1
							increased activity	increases	Regeneration of motor neurons	wild type	not applicable	Uncategorized	not applicable	not applicable	causal	1
							increased activity	affects	Healing of wound	wild type	not applicable	Uncategorized	not applicable	not applicable	causal	1
IGF1R	transmembrane receptor	Igf1r	-2.477	0.000574	6.685	5.77e-05	decreased activity,increased activity	decreases,increases	Regeneration of axons,Regeneration of endothelial tissue	wild type	not applicable	Rat,Uncategorized	not applicable	not applicable	causal	4
							increased activity	decreases	Regeneration of axons	wild type	not applicable	Rat	not applicable	not applicable	causal	1
							increased activity	increases	Regeneration of axons	wild type	not applicable	Rat	not applicable	not applicable	causal	1
							increased activity	increases	Regeneration of endothelial tissue	wild type	not applicable	Uncategorized	not applicable	not applicable	causal	1
							decreased activity	decreases	Regeneration of axons	wild type	not applicable	Rat	not applicable	not applicable	causal	1
IGFBP5	other	Igfbp5	10.94	3.23e-07	9.233	2.74e-09	increased activity	increases	Closure of wound	wild type	not applicable	Uncategorized	not applicable	not applicable	causal	1
IKBKB	kinase	Ikbkb	1.348	0.00455	5.49	0.000806	decreased activity,increased activity	decreases,increases	Regeneration of hepatocytes,Regeneration of skeletal muscle,Repair of cartilage tissue	homozygous,knockout,wild type	not applicable	Uncategorized,Mouse	not applicable	not applicable	causal	4
							decreased activity	increases	Regeneration of skeletal muscle	[homozygous, knockout]	not applicable	Mouse	not applicable	not applicable	causal	2
							decreased activity	decreases	Regeneration of hepatocytes	[homozygous, knockout]	not applicable	Mouse	not applicable	not applicable	causal	1
							increased activity	decreases	Repair of cartilage tissue	wild type	not applicable	Uncategorized	not applicable	not applicable	causal	1
IL18	cytokine	Il18	-8.461	1.54e-07	5.389	8.8e-10	increased activity	affects,decreases,increases	Healing of wound,Hypovascularization of malignant tumor,Regeneration of epithelial cells,Repair of intestinal mucosa,Vascularization of tumor	wild type	not applicable	Uncategorized,Mouse	not applicable	not applicable	causal	5
							increased activity	increases	Hypovascularization of malignant tumor	wild type	not applicable	Uncategorized	not applicable	not applicable	causal	1
							increased activity	increases	Repair of intestinal mucosa	wild type	not applicable	Mouse	not applicable	not applicable	causal	1
							increased activity	increases	Regeneration of epithelial cells	wild type	not applicable	Uncategorized	not applicable	not applicable	causal	1
							increased activity	decreases	Vascularization of tumor	wild type	not applicable	Mouse	not applicable	not applicable	causal	1
							increased activity	affects	Healing of wound	wild type	not applicable	Uncategorized	not applicable	not applicable	causal	1
IL1R1	transmembrane receptor	Il1r1	-1.451	0.0406	6.317	0.0133	decreased activity	affects	Healing of wound	homozygous,knockout	not applicable	Mouse	not applicable	not applicable	causal	1
IL1RL2	transmembrane receptor	Il1rl2	-1.771	0.00429	5.17	0.000746	decreased activity	decreases	Closure of wound,Healing of colonic mucosa	homozygous,knockout	not applicable	Mouse	not applicable	not applicable	causal	1
IL33	cytokine	Il33	-5.331	5.13e-05	7.007	2.55e-06	increased activity	increases	Healing of tissue	wild type	not applicable	Uncategorized	not applicable	not applicable	causal	1
IL4R	transmembrane receptor	Il4ra	-1.626	0.0248	6.533	0.00706	decreased activity	decreases	Regeneration of liver	homozygous,knockout	not applicable	Mouse	not applicable	not applicable	causal	1
IL6R	transmembrane receptor	Il6ra	1.921	0.0168	5.131	0.0043	decreased activity,increased activity	affects,increases	Healing of wound,Regeneration of liver cells,Wound closure of skin	homozygous,knockout,wild type	not applicable	Mouse,Human	not applicable	not applicable	causal	4
							increased activity	increases	Regeneration of liver cells	wild type	not applicable	Human	not applicable	not applicable	causal	1
							decreased activity	increases	Wound closure of skin	[homozygous, knockout]	not applicable	Mouse	not applicable	not applicable	causal	1
							decreased activity	affects	Healing of wound	[homozygous, knockout]	not applicable	Mouse	not applicable	not applicable	causal	2
INPP5F	phosphatase	Inpp5f	-1.403	0.00143	5.85	0.000184	decreased activity,increased activity	decreases,increases	Regeneration of axons	homozygous,knockout,wild type	not applicable	Mouse	not applicable	not applicable	causal	4
							decreased activity	increases	Regeneration of axons	[homozygous, knockout]	not applicable	Mouse	not applicable	not applicable	causal	2
							increased activity	decreases	Regeneration of axons	wild type	not applicable	Mouse	not applicable	not applicable	causal	1
							decreased activity	increases	Regeneration of axons	wild type	not applicable	Mouse	not applicable	not applicable	causal	1
ITGB3	transmembrane receptor	Itgb3	1.631	0.0391	5.428	0.0127	decreased activity	affects,increases	Healing of wound,Vascularization of tumor	homozygous,knockout	not applicable	Mouse	not applicable	not applicable	causal	4
							decreased activity	affects	Healing of wound	[homozygous, knockout]	not applicable	Mouse	not applicable	not applicable	causal	1
							decreased activity	increases	Healing of wound	[homozygous, knockout]	not applicable	Mouse	not applicable	not applicable	causal	1
							decreased activity	affects	Vascularization of tumor	[homozygous, knockout]	not applicable	Mouse	not applicable	not applicable	causal	2
JAK2	kinase	Jak2	1.76	0.00152	7.546	0.000198	increased activity	affects	Regeneration of axons	wild type	not applicable	Rat	not applicable	not applicable	causal	1
JDP2	transcription regulator	Jdp2	-2.433	0.000176	4.715	1.28e-05	decreased activity	affects	Healing of wound	homozygous,knockout	not applicable	Mouse	not applicable	not applicable	causal	1
JUN	transcription regulator	Jun	-2.679	0.000836	6.556	9.13e-05	decreased activity,increased activity	affects,decreases	Regeneration of axons	knockout,wild type	not applicable	Mouse	not applicable	not applicable	causal	2
							increased activity	affects	Regeneration of axons	wild type	not applicable	Mouse	not applicable	not applicable	causal	1
							decreased activity	decreases	Regeneration of axons	knockout	not applicable	Mouse	not applicable	not applicable	causal	1
JUNB	transcription regulator	Junb	-2.955	0.00482	7.024	0.000867	decreased activity	decreases	Closure of wound	homozygous,knockout	not applicable	Mouse	not applicable	not applicable	causal	1
KCNMA1	ion channel	Kcnma1	-4.185	0.00198	4.285	0.000279	decreased activity	decreases	Cardioprotection	homozygous,knockout	not applicable	Mouse	not applicable	not applicable	causal	1
KDR	kinase	Kdr	-3.033	8.54e-05	6.155	4.96e-06	increased activity,unknown change in activity	decreases	Vascularization of tumor	unclassified mutation,wild type	not applicable	Mouse,Human	not applicable	not applicable	causal	2
							unknown change in activity	decreases	Vascularization of tumor	unclassified mutation	not applicable	Mouse	not applicable	not applicable	causal	1
							increased activity	decreases	Vascularization of tumor	wild type	not applicable	Human	not applicable	not applicable	causal	1
KIF3C	other	Kif3c	3.448	2.01e-06	3.597	3.81e-08	decreased activity	decreases	Regeneration of axons	homozygous,knockout	not applicable	Mouse	not applicable	not applicable	causal	3
KIT	transmembrane receptor	Kit	-4.319	7.61e-06	4.581	2.22e-07	decreased activity	decreases	Repair of myocardium	loss of function,null mutation	not applicable	Mouse	not applicable	not applicable	causal	2
KLK8	peptidase	Klk8	-3.944	0.0124	5.078	0.00292	increased activity	decreases	Regeneration of axons	wild type	not applicable	Mouse	not applicable	not applicable	causal	1
KRAS	enzyme	Kras	-1.308	0.0357	5.813	0.0113	unknown change in activity	increases	Vascularization of tumor	unclassified mutation	not applicable	Mouse	not applicable	not applicable	causal	1
LEP	growth factor	Lep	-19.143	0.00508	2.517	0.000929	increased activity	increases	Cardioprotection,Healing of wound,Regeneration of liver	wild type	not applicable	Uncategorized,Mouse	not applicable	not applicable	causal	6
							increased activity	increases	Regeneration of liver	wild type	not applicable	Uncategorized	not applicable	not applicable	causal	1
							increased activity	increases	Healing of wound	wild type	not applicable	Mouse	not applicable	not applicable	causal	3
							increased activity	increases	Cardioprotection	wild type	not applicable	Mouse	not applicable	not applicable	causal	2
LGALS3	other	Lgals3	2.531	2.86e-05	5.292	1.21e-06	decreased activity	increases	Healing of liver	homozygous,knockout	not applicable	Mouse	not applicable	not applicable	causal	1
LIFR	transmembrane receptor	Lifr	-1.494	0.0172	7.355	0.00443	increased activity	affects	Regeneration of organ	wild type	not applicable	Rat	not applicable	not applicable	causal	1
LOX	enzyme	Lox	5.432	3.47e-07	8.272	3.29e-09	increased activity	affects	Healing of wound	wild type	not applicable	Rat	not applicable	not applicable	causal	1
LRAT	enzyme	Lrat	3.168	0.0208	2.708	0.00567	decreased activity	increases	Delay in regeneration of liver	homozygous,knockout	not applicable	Mouse	not applicable	not applicable	causal	1
LTB	cytokine	Ltb	-4.143	0.0256	2.006	0.00737	decreased activity	affects	Regeneration of Peyer's patches	homozygous,knockout	not applicable	Mouse	not applicable	not applicable	causal	1
MAP2K7	kinase	Map2k7	-1.275	0.0445	5.113	0.015	decreased activity	decreases	Regeneration of hepatocytes	wild type	not applicable	Mouse	not applicable	not applicable	causal	1
MED1	transcription regulator	Med1	-1.307	0.032	6.429	0.00982	decreased activity,increased activity	affects,decreases	Regeneration of liver,Regeneration of organ	homozygous,knockout,wild type	not applicable	Mouse	not applicable	not applicable	causal	2
							increased activity	affects	Regeneration of organ	wild type	not applicable	Mouse	not applicable	not applicable	causal	1
							decreased activity	decreases	Regeneration of liver	[homozygous, knockout]	not applicable	Mouse	not applicable	not applicable	causal	1
MET	kinase	Met	-2.325	7.21e-05	5.38	4.02e-06	decreased activity,increased activity,unknown change in activity	affects,decreases,increases	Delay in healing of liver,Healing of liver,Healing of wound,Recovery of liver,Regeneration of anterior tibial muscle,Regeneration of liver,Regeneration of tissue	homozygous,knockout,unclassified mutation,wild type	not applicable	Uncategorized,Mouse	not applicable	not applicable,upregulation	causal	7
							decreased activity	decreases	Recovery of liver	wild type	not applicable	Uncategorized	not applicable	not applicable	causal	1
							unknown change in activity	decreases	Regeneration of liver	unclassified mutation	not applicable	Mouse	not applicable	not applicable	causal	1
							decreased activity	increases	Delay in healing of liver	[homozygous, knockout]	not applicable	Mouse	not applicable	not applicable	causal	1
							increased activity	increases	Regeneration of anterior tibial muscle	wild type	not applicable	Mouse	not applicable	not applicable	causal	1
							increased activity	affects	Regeneration of tissue	wild type	not applicable	Uncategorized	not applicable	not applicable	causal	1
							unknown change in activity	increases	Healing of liver	unclassified mutation	not applicable	Mouse	not applicable	not applicable	causal	1
							increased activity	increases	Healing of wound	wild type	not applicable	Uncategorized	not applicable	upregulation	causal	1
MFAP2	other	Mfap2	3.844	0.00017	5.769	1.22e-05	decreased activity	increases	Delay in initiation of healing of skin	homozygous,knockout	not applicable	Mouse	not applicable	not applicable	causal	1
MIA3	transporter	Mia3	1.274	0.0106	7.699	0.00238	increased activity	affects	Healing of wound	wild type	not applicable	Human	not applicable	not applicable	causal	1
MIF	cytokine	Mif	1.691	0.00496	5.665	0.0009	increased activity	increases	Regeneration of axons	wild type	not applicable	Rat	not applicable	not applicable	causal	1
MMP10	peptidase	Mmp10	-44.437	0.0159	1.377	0.00399	decreased activity,increased activity	decreases,increases	Delay in initiation of regeneration of myotube	homozygous,knockout,wild type	not applicable	Mouse	not applicable	not applicable	causal	2
							decreased activity	increases	Delay in initiation of regeneration of myotube	[homozygous, knockout]	not applicable	Mouse	not applicable	not applicable	causal	1
							increased activity	decreases	Delay in initiation of regeneration of myotube	wild type	not applicable	Mouse	not applicable	not applicable	causal	1
MMP14	peptidase	Mmp14	2.649	0.000506	8.758	4.92e-05	decreased activity	increases	Regeneration of sensory axons	wild type	not applicable	Rat	not applicable	not applicable	causal	1
MMP2	peptidase	Mmp2	3.231	6.16e-05	9.813	3.25e-06	increased activity	increases	Neovascularization of tumor	wild type	not applicable	Uncategorized	not applicable	not applicable	causal	1
MMP3	peptidase	Mmp3	32.63	2.13e-07	6.134	1.39e-09	decreased activity,increased activity	affects,increases	Healing of wound	homozygous,knockout,wild type	not applicable	Uncategorized,Mouse	not applicable	not applicable	causal	2
							decreased activity	affects	Healing of wound	[homozygous, knockout]	not applicable	Mouse	not applicable	not applicable	causal	1
							increased activity	increases	Healing of wound	wild type	not applicable	Uncategorized	not applicable	not applicable	causal	1
MMP9	peptidase	Mmp9	8.562	0.013	4.991	0.00309	decreased activity,increased activity	affects,decreases,increases	Closure of wound,Healing of wound,Regeneration of hepatocytes,Regeneration of myofiber	homozygous,knockout,wild type	not applicable	Uncategorized,Mouse	not applicable	not applicable	causal	5
							decreased activity	affects	Healing of wound	[homozygous, knockout]	not applicable	Mouse	not applicable	not applicable	causal	1
							decreased activity	decreases	Healing of wound	[homozygous, knockout]	not applicable	Mouse	not applicable	not applicable	causal	1
							decreased activity	increases	Regeneration of myofiber	wild type	not applicable	Uncategorized	not applicable	not applicable	causal	1
							increased activity	affects	Regeneration of hepatocytes	wild type	not applicable	Uncategorized	not applicable	not applicable	causal	1
							increased activity	decreases	Closure of wound	wild type	not applicable	Mouse	not applicable	not applicable	causal	1
MST1R	kinase	Mst1r	1.579	0.0474	4.058	0.0163	decreased activity	decreases	Vascularization of tumor	homozygous,knockout	not applicable	Mouse	not applicable	not applicable	causal	1
Mt1	other	Mt1	4.022	0.00015	5.025	1.03e-05	decreased activity	decreases	Healing of wound,Regeneration of axons,Regeneration of liver	homozygous,knockout	not applicable	Mouse	not applicable	not applicable	causal	3
							decreased activity	decreases	Healing of wound	[homozygous, knockout]	not applicable	Mouse	not applicable	not applicable	causal	1
							decreased activity	decreases	Regeneration of liver	[homozygous, knockout]	not applicable	Mouse	not applicable	not applicable	causal	1
							decreased activity	decreases	Regeneration of axons	knockout	not applicable	Mouse	not applicable	not applicable	causal	1
Mt2	other	Mt2	7.493	0.0253	2.286	0.00725	decreased activity,increased activity	decreases,increases	Healing of wound,Regeneration of axons,Regeneration of liver	homozygous,knockout,wild type	not applicable	Rat,Mouse	not applicable	not applicable	causal	4
							decreased activity	decreases	Healing of wound	[homozygous, knockout]	not applicable	Mouse	not applicable	not applicable	causal	1
							increased activity	increases	Regeneration of axons	wild type	not applicable	Rat	not applicable	not applicable	causal	1
							decreased activity	decreases	Regeneration of liver	[homozygous, knockout]	not applicable	Mouse	not applicable	not applicable	causal	1
							decreased activity	decreases	Regeneration of axons	knockout	not applicable	Mouse	not applicable	not applicable	causal	1
MTPN	transcription regulator	Mtpn	-1.291	0.0027	7.797	0.000411	increased activity	increases	Regeneration of cardiomyocytes	wild type	not applicable	Mouse	not applicable	not applicable	causal	1
MTR	enzyme	Mtr	-1.88	0.00292	4.611	0.000458	increased activity	affects	Regeneration of axons	wild type	not applicable	Rat	not applicable	not applicable	causal	1
MYB	transcription regulator	Myb	3.089	0.0259	1.248	0.00751	decreased activity	decreases	Healing of wound	heterozygous,knockout	not applicable	Mouse	not applicable	not applicable	causal	1
MYF6	transcription regulator	Myf6	6.475	0.0365	1.817	0.0116	increased activity	affects	Regeneration of skeletal muscle	wild type	not applicable	Rat	not applicable	not applicable	causal	1
NACA	transcription regulator	Naca	-1.852	0.0442	4.312	0.0148	increased activity	affects	Regeneration of skeletal muscle	wild type	not applicable	Uncategorized,Mouse	not applicable	not applicable	causal	2
							increased activity	affects	Regeneration of skeletal muscle	wild type	not applicable	Mouse	not applicable	not applicable	causal	1
							increased activity	affects	Regeneration of skeletal muscle	wild type	not applicable	Uncategorized	not applicable	not applicable	causal	1
NBEAL2	other	Nbeal2	-2.869	0.000102	5.554	6.23e-06	decreased activity,increased activity	affects,decreases	Healing of wound	homozygous,knockout,wild type	not applicable	Mouse	not applicable	not applicable	causal	2
							decreased activity	decreases	Healing of wound	[homozygous, knockout]	not applicable	Mouse	not applicable	not applicable	causal	1
							increased activity	affects	Healing of wound	wild type	not applicable	Mouse	not applicable	not applicable	causal	1
NDN	transcription regulator	Ndn	2.089	0.00466	3.797	0.000829	decreased activity,increased activity	decreases,increases	Healing of muscle,Regeneration of myofiber	homozygous,knockout,wild type	not applicable	Mouse	not applicable	not applicable	causal	2
							decreased activity	decreases	Healing of muscle	[homozygous, knockout]	not applicable	Mouse	not applicable	not applicable	causal	1
							increased activity	increases	Regeneration of myofiber	wild type	not applicable	Mouse	not applicable	not applicable	causal	1
NEO1	transcription regulator	Neo1	-1.361	0.0454	7.244	0.0154	increased activity	affects,decreases	Regeneration of axons	wild type	not applicable	Mouse	not applicable	not applicable	causal	2
							increased activity	affects	Regeneration of axons	wild type	not applicable	Mouse	not applicable	not applicable	causal	1
							increased activity	decreases	Regeneration of axons	wild type	not applicable	Mouse	not applicable	not applicable	causal	1
NEU3	enzyme	Neu3	-2.196	6.7e-05	4.372	3.65e-06	decreased activity	decreases	Regeneration of axons	wild type	not applicable	Rat	not applicable	not applicable	causal	1
NFATC3	transcription regulator	Nfatc3	-1.448	0.00343	6.66	0.000559	decreased activity	decreases	Regeneration of liver	homozygous,knockout	not applicable	Mouse	not applicable	not applicable	causal	3
NFE2L2	transcription regulator	Nfe2l2	-2.712	1.87e-08	6.454	4.14e-11	decreased activity	decreases,increases	Delay in healing of liver,Regeneration of liver	homozygous,knockout	not applicable	Mouse	not applicable	not applicable	causal	4
							decreased activity	increases	Delay in healing of liver	[homozygous, knockout]	not applicable	Mouse	not applicable	not applicable	causal	3
							decreased activity	decreases	Regeneration of liver	[homozygous, knockout]	not applicable	Mouse	not applicable	not applicable	causal	1
NLRP6	G-protein coupled receptor	Nlrp6	-21.126	1.3e-05	0.702	4.28e-07	decreased activity,increased activity	affects,decreases	Healing of wound,Regeneration of colonic mucosa	homozygous,knockout,wild type	not applicable	Mouse	not applicable	not applicable	causal	3
							decreased activity	decreases	Healing of wound	[homozygous, knockout]	not applicable	Mouse	not applicable	not applicable	causal	1
							decreased activity	decreases	Regeneration of colonic mucosa	[homozygous, knockout]	not applicable	Mouse	not applicable	not applicable	causal	1
							increased activity	affects	Healing of wound	wild type	not applicable	Mouse	not applicable	not applicable	causal	1
NOS2	enzyme	Nos2	-15.465	0.00206	1.866	0.000293	decreased activity	affects	Abnormal regeneration by peripheral nervous system,Healing of bone,Healing of wound	homozygous,knockout	not applicable	Mouse	not applicable	not applicable	causal	4
							decreased activity	affects	Abnormal regeneration by peripheral nervous system	[homozygous, knockout]	not applicable	Mouse	not applicable	not applicable	causal	1
							decreased activity	affects	Healing of wound	[homozygous, knockout]	not applicable	Mouse	not applicable	not applicable	causal	2
							decreased activity	affects	Healing of bone	[homozygous, knockout]	not applicable	Mouse	not applicable	not applicable	causal	1
NOTCH1	transcription regulator	Notch1	-1.654	0.014	7.253	0.00338	decreased activity,increased activity	increases	Healing of femur,Regeneration of neuroblasts,Vascularization of wound	heterozygous,knockout,wild type	not applicable	Mouse	not applicable	not applicable	causal	3
							increased activity	increases	Regeneration of neuroblasts	wild type	not applicable	Mouse	not applicable	not applicable	causal	1
							increased activity	increases	Healing of femur	wild type	not applicable	Mouse	not applicable	not applicable	causal	1
							decreased activity	increases	Vascularization of wound	[heterozygous, knockout]	not applicable	Mouse	not applicable	not applicable	causal	1
NOTCH2	transcription regulator	Notch2	-1.808	0.0047	8.519	0.000838	increased activity	affects	Healing of wound	wild type	not applicable	Mouse	not applicable	not applicable	causal	1
NR3C2	ligand-dependent nuclear receptor	Nr3c2	-1.906	0.0461	2.885	0.0157	decreased activity	increases	Healing of infarct	wild type	not applicable	Uncategorized	not applicable	not applicable	causal	1
NTF3	growth factor	Ntf3	7.212	0.00347	0.255	0.00057	increased activity	increases	Regeneration of sensory axons	wild type	not applicable	Rat	not applicable	not applicable	causal	1
ODC1	enzyme	Odc1	1.983	0.00929	6.882	0.00201	decreased activity	decreases	Regeneration of liver	wild type	not applicable	Uncategorized	not applicable	not applicable	causal	1
P2RX5	ion channel	P2rx5	-7.825	2.61e-05	1.798	1.08e-06	increased activity	affects	Regeneration of skeletal muscle	wild type	not applicable	Rat	not applicable	not applicable	causal	1
PECAM1	other	Pecam1	-2.229	9.64e-06	7.421	2.97e-07	increased activity	affects	Healing of wound	wild type	not applicable	Mouse	not applicable	not applicable	causal	1
PENK	other	Penk	923.135	1.69e-07	1.177	1.05e-09	decreased activity	affects	Healing of wound	homozygous,knockout	not applicable	Mouse	not applicable	not applicable	causal	1
PER1	other	Per1	-3.73	0.0101	5.025	0.00224	decreased activity	decreases	Healing of wound	homozygous,knockout	not applicable	Mouse	not applicable	not applicable	causal	1
PLAT	peptidase	Plat	3.093	8.38e-06	7.266	2.5e-07	decreased activity,increased activity	decreases	Healing of liver,Healing of wound	homozygous,knockout,wild type	not applicable	Mouse	not applicable	not applicable	causal	3
							increased activity	decreases	Healing of liver	wild type	not applicable	Mouse	not applicable	not applicable	causal	1
							decreased activity	decreases	Healing of liver	[homozygous, knockout]	not applicable	Mouse	not applicable	not applicable	causal	1
							decreased activity	decreases	Healing of wound	[homozygous, knockout]	not applicable	Mouse	not applicable	not applicable	causal	1
PLG	peptidase	Plg	-23.236	0.000512	-2.073	5.03e-05	decreased activity,increased activity	affects,decreases,increases	Healing of infarct,Healing of liver,Healing of tissue,Healing of wound,Regeneration of skeletal muscle,Regeneration of tissue,Vascularization of tumor	homozygous,knockout,loss of function,null mutation,wild type	not applicable	Uncategorized,Mouse	not applicable	not applicable	causal	14
							decreased activity	decreases	Healing of infarct	[homozygous, knockout]	not applicable	Mouse	not applicable	not applicable	causal	1
							decreased activity	decreases	Healing of liver	[homozygous, knockout]	not applicable	Mouse	not applicable	not applicable	causal	1
							decreased activity	decreases	Healing of wound	[homozygous, knockout]	not applicable	Mouse	not applicable	not applicable	causal	2
							decreased activity	affects	Healing of wound	[homozygous, knockout]	not applicable	Mouse	not applicable	not applicable	causal	1
							increased activity	affects	Healing of tissue	wild type	not applicable	Uncategorized	not applicable	not applicable	causal	1
							increased activity	increases	Healing of tissue	wild type	not applicable	Uncategorized	not applicable	not applicable	causal	1
							increased activity	affects	Regeneration of tissue	wild type	not applicable	Mouse	not applicable	not applicable	causal	1
							decreased activity	decreases	Regeneration of skeletal muscle	[homozygous, knockout]	not applicable	Mouse	not applicable	not applicable	causal	1
							decreased activity	decreases	Regeneration of skeletal muscle	[homozygous, loss of function, null mutation]	not applicable	Mouse	not applicable	not applicable	causal	2
							increased activity	decreases	Vascularization of tumor	wild type	not applicable	Mouse	not applicable	not applicable	causal	1
							increased activity	increases	Healing of wound	wild type	not applicable	Uncategorized	not applicable	not applicable	causal	2
POU2F3	transcription regulator	Pou2f3	2.468	0.00801	3.56	0.00165	increased activity	affects	Healing of wound	wild type	not applicable	Mouse	not applicable	not applicable	causal	1
PPP3R1	phosphatase	Ppp3r1	-1.55	0.00238	6.796	0.000352	decreased activity	increases	Healing of wound	heterozygous,knockout	not applicable	Mouse	not applicable	not applicable	causal	1
PRCP	peptidase	Prcp	-4.405	1.54e-06	6.035	2.64e-08	decreased activity	increases	Delay in closure of wound	homozygous,knockout	not applicable	Mouse	not applicable	not applicable	causal	1
PRKCB	kinase	Prkcb	2.511	4.78e-05	5.979	2.33e-06	decreased activity	decreases	Closure of wound	wild type	not applicable	Human	not applicable	not applicable	causal	1
PRKD2	kinase	Prkd2	-2.575	6.57e-05	4.076	3.56e-06	decreased activity	increases	Regeneration of tissue	wild type	not applicable	Human	not applicable	not applicable	causal	1
PRKG2	kinase	Prkg2	182.872	5.96e-07	-0.56	7.02e-09	decreased activity	decreases	Healing of bone	homozygous,loss of function,null mutation,recessive	not applicable	Rat	not applicable	not applicable	causal	1
PTGS1	enzyme	Ptgs1	3.29	1.41e-05	5.746	4.79e-07	decreased activity	affects,decreases	Delay in regeneration of liver,Healing of gastric ulcer,Healing of wound	homozygous,knockout,wild type	not applicable	Mouse	not applicable	not applicable	causal	4
							decreased activity	decreases	Delay in regeneration of liver	wild type	not applicable	Mouse	not applicable	not applicable	causal	1
							decreased activity	affects	Healing of wound	[homozygous, knockout]	not applicable	Mouse	not applicable	not applicable	causal	1
							decreased activity	decreases	Healing of gastric ulcer	wild type	not applicable	Mouse	not applicable	not applicable	causal	2
PTN	growth factor	Ptn	16.826	1.04e-05	5.272	3.26e-07	increased activity	increases	Regeneration of axons	wild type	not applicable	Rat	not applicable	not applicable	causal	1
PTPRS	phosphatase	Ptprs	-1.961	0.0103	7.296	0.00228	increased activity	decreases	Regeneration of axons	wild type	not applicable	Mouse	not applicable	not applicable	causal	2
RAC1	enzyme	Rac1	-1.486	0.0275	6.826	0.00807	decreased activity	decreases	Closure of wound,Healing of wound	homozygous,knockout,wild type	not applicable	Uncategorized,Mouse	not applicable	not applicable	causal	2
							decreased activity	decreases	Closure of wound	[homozygous, knockout]	not applicable	Mouse	not applicable	not applicable	causal	1
							decreased activity	decreases	Healing of wound	wild type	not applicable	Uncategorized	not applicable	not applicable	causal	1
RAC2	enzyme	Rac2	-2.368	0.0376	4.434	0.0121	decreased activity	affects	Healing of wound	homozygous,knockout	not applicable	Mouse	not applicable	not applicable	causal	2
RAMP1	transporter	Ramp1	10.366	6.42e-08	3.889	2.38e-10	decreased activity	decreases,increases	Delay in initiation of repair of wound,Healing of wound	homozygous,knockout	not applicable	Mouse	not applicable	not applicable	causal	2
							decreased activity	decreases	Healing of wound	[homozygous, knockout]	not applicable	Mouse	not applicable	not applicable	causal	1
							decreased activity	increases	Delay in initiation of repair of wound	[homozygous, knockout]	not applicable	Mouse	not applicable	not applicable	causal	1
RASSF5	other	Rassf5	-3.116	2.5e-06	5.346	5.2e-08	unknown change in activity	decreases	Healing of wound	unclassified mutation	not applicable	Human	not applicable	not applicable	causal	1
RB1	transcription regulator	Rb1	-2.6	6.21e-07	6.045	7.59e-09	decreased activity	increases	Delay in initiation of regeneration of myofiber	homozygous,knockout	not applicable	Mouse	not applicable	not applicable	causal	1
RELA	transcription regulator	Rela	-1.533	0.00997	5.149	0.0022	decreased activity	decreases	Regeneration of myofiber	wild type	not applicable	Uncategorized	not applicable	not applicable	causal	1
RGMB	other	Rgmb	1.455	0.0412	4.769	0.0136	decreased activity	decreases	Regeneration of axons	homozygous,knockout	not applicable	Mouse	not applicable	not applicable	causal	1
ROCK2	kinase	Rock2	-1.36	0.0328	7.591	0.0101	decreased activity	increases	Regeneration of sensory axons	homozygous,knockout	not applicable	Mouse	not applicable	not applicable	causal	1
RTN4	other	Rtn4	-1.293	0.0499	7.792	0.0174	decreased activity,increased activity	decreases,increases	Regeneration of axons,Regeneration of nervous tissue	wild type	not applicable	Uncategorized,Mouse	not applicable	not applicable	causal	3
							decreased activity	increases	Regeneration of nervous tissue	wild type	not applicable	Uncategorized	not applicable	not applicable	causal	1
							increased activity	decreases	Regeneration of axons	wild type	not applicable	Mouse	not applicable	not applicable	causal	1
							increased activity	decreases	Regeneration of axons	wild type	not applicable	Uncategorized	not applicable	not applicable	causal	1
RTN4RL1	other	Rtn4rl1	-1.766	0.0164	2.897	0.00414	increased activity	affects,decreases	Regeneration of axons	wild type	not applicable	Mouse,Human	not applicable	not applicable	causal	2
							increased activity	decreases	Regeneration of axons	wild type	not applicable	Mouse	not applicable	not applicable	causal	1
							increased activity	affects	Regeneration of axons	wild type	not applicable	Human	not applicable	not applicable	causal	1
S100B	other	S100b	-5.201	0.00122	3.17	0.00015	decreased activity	decreases	Vascularization of tumor	wild type	not applicable	Mouse	not applicable	not applicable	causal	1
SCARB1	transporter	Scarb1	-7.164	3.45e-07	5.818	3.2e-09	increased activity	affects	Healing of wound	wild type	not applicable	Human	not applicable	not applicable	causal	1
SCARF1	transmembrane receptor	Scarf1	-2.518	0.00139	3.42	0.000178	increased activity	increases	Regeneration of axons	wild type	not applicable	Mouse	not applicable	not applicable	causal	1
SCNN1G	ion channel	Scnn1g	-4.787	0.00101	2.263	0.000117	increased activity	affects	Healing of wound	wild type	not applicable	Rat	not applicable	not applicable	causal	1
SDC4	other	Sdc4	1.593	0.0209	6.974	0.00569	decreased activity,increased activity	affects,decreases	Healing of wound	heterozygous,homozygous,knockout,wild type	not applicable	Mouse	not applicable	not applicable	causal	5
							decreased activity	decreases	Healing of wound	[heterozygous, knockout]	not applicable	Mouse	not applicable	not applicable	causal	1
							decreased activity	affects	Healing of wound	[homozygous, knockout]	not applicable	Mouse	not applicable	not applicable	causal	1
							decreased activity	decreases	Healing of wound	[homozygous, knockout]	not applicable	Mouse	not applicable	not applicable	causal	1
							increased activity	affects	Healing of wound	wild type	not applicable	Mouse	not applicable	not applicable	causal	1
							decreased activity	affects	Healing of wound	[heterozygous, knockout]	not applicable	Mouse	not applicable	not applicable	causal	1
SEMA3A	other	Sema3a	-3.062	0.00201	4.893	0.000285	increased activity	affects,increases	Regeneration of axons,Regeneration of cortical bone	wild type	not applicable	Rat,Mouse	not applicable	not applicable	causal	3
							increased activity	affects	Regeneration of axons	wild type	not applicable	Rat	not applicable	not applicable	causal	2
							increased activity	increases	Regeneration of cortical bone	wild type	not applicable	Mouse	not applicable	not applicable	causal	1
SEMA4D	transmembrane receptor	Sema4d	-10.001	6.21e-07	4.889	7.63e-09	decreased activity	increases	Delay in closure of wound	homozygous,knockout	not applicable	Mouse	not applicable	not applicable	causal	1
SERPINB2	other	Serpinb2	-2.197	0.0487	6.258	0.0169	increased activity	affects	Healing of wound	wild type	not applicable	Rat	not applicable	not applicable	causal	1
SERPINE2	other	Serpine2	-2.614	2.05e-05	5.966	7.86e-07	decreased activity	affects,decreases	Abnormal regeneration by peripheral nervous system,Regeneration of axons	homozygous,knockout	not applicable	Mouse	not applicable	not applicable	causal	3
							decreased activity	affects	Abnormal regeneration by peripheral nervous system	[homozygous, knockout]	not applicable	Mouse	not applicable	not applicable	causal	1
							decreased activity	decreases	Regeneration of axons	[homozygous, knockout]	not applicable	Mouse	not applicable	not applicable	causal	2
SFRP2	transmembrane receptor	Sfrp2	-2.851	0.0466	6.006	0.0159	increased activity	increases	Regeneration of axons	wild type	not applicable	Rat	not applicable	not applicable	causal	1
SHH	peptidase	Shh	-7.167	0.0378	-0.933	0.0122	increased activity	affects	Healing of gastric mucosa	wild type	not applicable	Uncategorized	not applicable	not applicable	causal	1
SLC11A1	transporter	Slc11a1	-2.386	0.0339	4.555	0.0105	increased activity	affects	Healing of wound	wild type	not applicable	Mouse	not applicable	not applicable	causal	1
SLC12A2	transporter	Slc12a2	-1.594	0.0178	6.949	0.00466	decreased activity	decreases	Regeneration of axons	wild type	not applicable	Rat	not applicable	not applicable	causal	1
SMAD3	transcription regulator	Smad3	-1.515	0.0396	5.717	0.0129	decreased activity,increased activity	affects,decreases,increases	Healing of ulcer,Healing of wound	homozygous,knockout,wild type	not applicable	Mouse,Human	not applicable	not applicable	causal	5
							decreased activity	affects	Healing of wound	[homozygous, knockout]	not applicable	Mouse	not applicable	not applicable	causal	1
							increased activity	affects	Healing of wound	wild type	not applicable	Human	not applicable	not applicable	causal	1
							decreased activity	increases	Healing of wound	knockout	not applicable	Mouse	not applicable	not applicable	causal	1
							decreased activity	decreases	Healing of ulcer	[homozygous, knockout]	not applicable	Mouse	not applicable	not applicable	causal	2
SOCS3	phosphatase	Socs3	2.253	0.036	5.572	0.0114	increased activity	decreases	Regeneration of liver	wild type	not applicable	Uncategorized	not applicable	not applicable	causal	1
SOD2	enzyme	Sod2	1.836	0.0108	6.731	0.00243	decreased activity	decreases,increases	Cardioprotection of heart cells,Wound closure of skin	knockout,wild type	not applicable	Rat,Mouse	not applicable	not applicable	causal	3
							decreased activity	decreases	Wound closure of skin	knockout	not applicable	Mouse	not applicable	not applicable	causal	1
							decreased activity	decreases	Cardioprotection of heart cells	wild type	not applicable	Rat	not applicable	not applicable	causal	1
							decreased activity	increases	Wound closure of skin	knockout	not applicable	Mouse	not applicable	not applicable	causal	1
SPARC	other	Sparc	3.097	1.46e-05	11.99	5.07e-07	decreased activity	affects	Healing of wound	homozygous,knockout	not applicable	Mouse	not applicable	not applicable	causal	2
SPARCL1	other	Sparcl1	-1.951	0.00161	7.526	0.000215	increased activity	affects	Healing of tissue	wild type	not applicable	Uncategorized	not applicable	not applicable	causal	1
SPP1	cytokine	Spp1	-12.615	0.0441	6.048	0.0148	decreased activity,increased activity	affects,decreases	Closure of wound,Healing of endothelial tissue,Healing of wound	homozygous,knockout,wild type	not applicable	Uncategorized,Mouse	not applicable	not applicable	causal	4
							increased activity	decreases	Healing of endothelial tissue	wild type	not applicable	Mouse	not applicable	not applicable	causal	1
							decreased activity	affects	Healing of wound	[homozygous, knockout]	not applicable	Mouse	not applicable	not applicable	causal	2
							decreased activity	decreases	Closure of wound	wild type	not applicable	Uncategorized	not applicable	not applicable	causal	1
SPRR3	other	Sprr3	9.205	0.0262	-1.44	0.00762	increased activity	affects	Healing of wound	wild type	not applicable	Human	not applicable	not applicable	causal	1
SSPN	other	Sspn	-2.175	0.0256	3.912	0.00738	decreased activity	decreases	Repair of quadriceps muscle	homozygous,knockout	not applicable	Mouse	not applicable	not applicable	causal	1
STAT5A	transcription regulator	Stat5a	3.519	1.53e-05	3.787	5.4e-07	increased activity	increases	Vascularization of lesion	wild type	not applicable	Uncategorized	not applicable	not applicable	causal	1
SULF2	enzyme	Sulf2	3.028	3.7e-05	7.535	1.67e-06	decreased activity	increases	Delay in regeneration of liver	knockout	not applicable	Mouse	not applicable	not applicable	causal	1
TGFA	growth factor	Tgfa	-2.175	0.0309	4.45	0.00939	increased activity	affects	Healing of wound	wild type	not applicable	Uncategorized	not applicable	not applicable	causal	1
TGFB1	growth factor	Tgfb1	-2.412	0.00774	4.436	0.00158	increased activity	affects,increases	Closure of wound,Healing of tissue,Healing of wound,Regeneration of organ	wild type	not applicable	Rat,Uncategorized,Mouse	not applicable	not applicable	causal	6
							increased activity	affects	Regeneration of organ	wild type	not applicable	Rat	not applicable	not applicable	causal	1
							increased activity	affects	Healing of wound	wild type	not applicable	Rat	not applicable	not applicable	causal	1
							increased activity	increases	Closure of wound	wild type	not applicable	Mouse	not applicable	not applicable	causal	1
							increased activity	increases	Healing of tissue	wild type	not applicable	Uncategorized	not applicable	not applicable	causal	1
							increased activity	increases	Closure of wound	wild type	not applicable	Rat	not applicable	not applicable	causal	1
							increased activity	affects	Healing of wound	wild type	not applicable	Uncategorized	not applicable	not applicable	causal	1
TGFB2	growth factor	Tgfb2	2.257	0.000312	4.852	2.67e-05	increased activity	affects	Healing of wound	wild type	not applicable	Rat	not applicable	not applicable	causal	1
TGFBR1	kinase	Tgfbr1	1.323	0.0151	6.468	0.00372	increased activity,unknown change in activity	affects,increases	Healing of wound	unclassified mutation,wild type	not applicable	Mouse,Human	not applicable	not applicable	causal	2
							increased activity	affects	Healing of wound	wild type	not applicable	Human	not applicable	not applicable	causal	1
							unknown change in activity	increases	Healing of wound	unclassified mutation	not applicable	Mouse	not applicable	not applicable	causal	1
TGFBR2	kinase	Tgfbr2	1.696	0.00467	8.776	0.000832	decreased activity	decreases,increases	Delay in initiation of regeneration of goblet cells,Neovascularization of tumor,Regeneration of intestinal mucosa,Vascularization of malignant tumor,Vascularization of papilloma	dominant,homozygous,knockout,loss of function,nonsense	not applicable	Mouse	not applicable	not applicable	causal	5
							decreased activity	increases	Delay in initiation of regeneration of goblet cells	[dominant, loss of function, nonsense]	not applicable	Mouse	not applicable	not applicable	causal	1
							decreased activity	increases	Neovascularization of tumor,Vascularization of malignant tumor	[dominant, loss of function]	not applicable	Mouse	not applicable	not applicable	causal	1
							decreased activity	increases	Neovascularization of tumor,Vascularization of papilloma	[dominant, loss of function]	not applicable	Mouse	not applicable	not applicable	causal	1
							decreased activity	decreases	Regeneration of intestinal mucosa	[homozygous, knockout]	not applicable	Mouse	not applicable	not applicable	causal	2
THBS1	other	Thbs1	-5.186	0.000263	8.687	2.14e-05	decreased activity	affects	Healing of wound	homozygous,knockout	not applicable	Mouse	not applicable	not applicable	causal	1
THBS2	other	Thbs2	-2.113	0.00601	10.072	0.00115	decreased activity,increased activity	affects,increases	Healing of wound,Neovascularization of wound	homozygous,knockout,wild type	not applicable	Uncategorized,Mouse	not applicable	not applicable	causal	4
							decreased activity	affects	Healing of wound	[homozygous, knockout]	not applicable	Mouse	not applicable	not applicable	causal	2
							decreased activity	increases	Neovascularization of wound	[homozygous, knockout]	not applicable	Mouse	not applicable	not applicable	causal	1
							increased activity	affects	Healing of wound	wild type	not applicable	Uncategorized	not applicable	not applicable	causal	1
TIAM1	other	Tiam1	1.678	0.0102	7.199	0.00226	decreased activity	decreases	Closure of wound	wild type	not applicable	Uncategorized	not applicable	not applicable	causal	1
TIMP1	cytokine	Timp1	-3.127	0.00214	5.794	0.000308	increased activity	decreases	Vascularization of infarct	wild type	not applicable	Mouse	not applicable	not applicable	causal	1
TIMP3	other	Timp3	-1.797	0.00767	7.45	0.00157	decreased activity	decreases	Regeneration of liver	homozygous,knockout	not applicable	Mouse	not applicable	not applicable	causal	1
TMEM8C	other	Tmem8c	-5.78	0.0218	-0.436	0.006	increased activity	affects	Regeneration of skeletal muscle	wild type	not applicable	Mouse	not applicable	not applicable	causal	1
TNF	cytokine	Tnf	-18.866	4.3e-05	2.545	2.04e-06	decreased activity,increased activity	affects,decreases,increases	Initiation of regeneration of liver,Regeneration of bone,Regeneration of liver,Repair of lung tissue	wild type	not applicable	Uncategorized,Mouse	not applicable	not applicable	causal	7
							increased activity	increases	Repair of lung tissue	wild type	not applicable	Mouse	not applicable	not applicable	causal	1
							increased activity	affects	Regeneration of liver	wild type	not applicable	Uncategorized	not applicable	not applicable	causal	2
							increased activity	decreases	Regeneration of bone	wild type	not applicable	Mouse	not applicable	not applicable	causal	1
							increased activity	increases	Initiation of regeneration of liver	wild type	not applicable	Uncategorized	not applicable	not applicable	causal	1
							increased activity	increases	Regeneration of bone	wild type	not applicable	Uncategorized	not applicable	not applicable	causal	1
							decreased activity	increases	Regeneration of bone	wild type	not applicable	Mouse	not applicable	not applicable	causal	1
TNFRSF1A	transmembrane receptor	Tnfrsf1a	-1.367	0.00989	6.701	0.00218	decreased activity	affects,decreases,increases	Healing of bone,Healing of wound,Regeneration of liver	homozygous,knockout	not applicable	Mouse	not applicable	not applicable	causal	5
							decreased activity	affects	Regeneration of liver	[homozygous, knockout]	not applicable	Mouse	not applicable	not applicable	causal	1
							decreased activity	affects	Healing of bone	[homozygous, knockout]	not applicable	Mouse	not applicable	not applicable	causal	1
							decreased activity	increases	Healing of wound	[homozygous, knockout]	not applicable	Mouse	not applicable	not applicable	causal	1
							decreased activity	decreases	Regeneration of liver	[homozygous, knockout]	not applicable	Mouse	not applicable	not applicable	causal	2
TNFRSF1B	transmembrane receptor	Tnfrsf1b	-2.532	0.00137	6.109	0.000174	decreased activity,increased activity	affects	Healing of bone,Regeneration of tissue	homozygous,knockout,wild type	not applicable	Uncategorized,Mouse	not applicable	not applicable	causal	2
							increased activity	affects	Regeneration of tissue	wild type	not applicable	Uncategorized	not applicable	not applicable	causal	1
							decreased activity	affects	Healing of bone	[homozygous, knockout]	not applicable	Mouse	not applicable	not applicable	causal	1
TOB1	transcription regulator	Tob1	-1.813	0.00683	5.181	0.00135	decreased activity	increases	Regeneration of liver	homozygous,knockout	not applicable	Mouse	not applicable	not applicable	causal	1
TOP1MT	enzyme	Top1mt	1.966	5.42e-05	3.462	2.75e-06	decreased activity	decreases	Regeneration of liver	homozygous,knockout	not applicable	Mouse	not applicable	not applicable	causal	1
TRAF6	enzyme	Traf6	-1.462	0.0154	5.794	0.00383	decreased activity	increases	Regeneration of myofiber	wild type	not applicable	Uncategorized	not applicable	not applicable	causal	2
VANGL2	other	Vangl2	-2.537	0.00282	3.099	0.000437	increased activity	affects	Healing of wound	wild type	not applicable	Mouse	not applicable	not applicable	causal	2
VEGFC	growth factor	Vegfc	1.92	0.0346	3.471	0.0108	increased activity	increases	Regeneration of lymph vessel	wild type	not applicable	Mouse	not applicable	not applicable	causal	1
VIM	other	Vim	1.837	0.00214	9.435	0.00031	decreased activity,increased activity	decreases,increases	Closure of wound,Healing of cornea,Healing of wound,Regeneration of neurons	homozygous,knockout,wild type	not applicable	Uncategorized,Mouse	not applicable	not applicable	causal	5
							decreased activity	increases	Healing of cornea	[homozygous, knockout]	not applicable	Mouse	not applicable	not applicable	causal	1
							decreased activity	increases	Regeneration of neurons	[homozygous, knockout]	not applicable	Mouse	not applicable	not applicable	causal	2
							increased activity	decreases	Closure of wound	wild type	not applicable	Uncategorized	not applicable	not applicable	causal	1
							increased activity	increases	Healing of wound	wild type	not applicable	Uncategorized	not applicable	not applicable	causal	1
WLS	other	Wls	-1.62	0.00386	7.426	0.000651	decreased activity	increases	Healing of wound	homozygous,knockout	not applicable	Mouse	not applicable	not applicable	causal	1
WNT10B	other	Wnt10b	4.246	0.00958	2.17	0.00209	increased activity	affects	Regeneration of skeletal muscle	wild type	not applicable	Mouse	not applicable	not applicable	causal	1
WNT5A	cytokine	Wnt5a	-2.104	0.0089	5.332	0.0019	increased activity	affects,increases	Closure of wound,Healing of wound	wild type	not applicable	Uncategorized,Human	not applicable	not applicable	causal	2
							increased activity	affects	Healing of wound	wild type	not applicable	Human	not applicable	not applicable	causal	1
							increased activity	increases	Closure of wound	wild type	not applicable	Uncategorized	not applicable	not applicable	causal	1
XYLT1	enzyme	Xylt1	-2.297	0.00224	4.247	0.000327	increased activity	decreases	Regeneration of axons	wild type	not applicable	Rat	not applicable	not applicable	causal	1

## Sheet: Regeneration_14-0
© 2000-2017 QIAGEN. All rights reserved. , DataSet: time_course_Mus_Aco_days0-14
Symbol	Molecule Type	ID	Expr Fold Change	Expr False Discovery Rate (q-value)	Expr Other	Expr p-value	Molecule Activity	Effect on Disease or Function	Disease or Function	Mutation evidence	Biomarker Application Evidence	Species Evidence	Drug target evidence	Expression evidence	Causal or Correlated	Findings
ANPEP	peptidase	Anpep	-1.879	0.00813	6.982	0.00103	increased activity	increases	Vascularization of tumor	wild type	not applicable	Mouse	not applicable	not applicable	causal	2
KDR	kinase	Kdr	-2.13	0.00498	6.155	0.000534	increased activity,unknown change in activity	decreases	Vascularization of tumor	unclassified mutation,wild type	not applicable	Mouse,Human	not applicable	not applicable	causal	2
							unknown change in activity	decreases	Vascularization of tumor	unclassified mutation	not applicable	Mouse	not applicable	not applicable	causal	1
							increased activity	decreases	Vascularization of tumor	wild type	not applicable	Human	not applicable	not applicable	causal	1
IDH2	enzyme	Idh2	1.81	0.00069	6.85	3.6e-05	decreased activity	affects	Vascularization of tumor	homozygous,knockout	not applicable	Mouse	not applicable	not applicable	causal	1
HTATIP2	transcription regulator	Htatip2	-2.804	0.000286	4.187	1.08e-05	decreased activity	increases	Vascularization of tumor	wild type	not applicable	Mouse	not applicable	not applicable	causal	1
CD82	other	Cd82	2.378	0.00647	5.488	0.000758	decreased activity	affects	Vascularization of tumor	homozygous,knockout	not applicable	Mouse	not applicable	not applicable	causal	1
ID1	transcription regulator	Id1	1.823	0.0079	4.53	0.000991	decreased activity	affects	Vascularization of tumor	heterozygous,knockout	not applicable	Mouse	not applicable	not applicable	causal	1
ADAMTS12	peptidase	Adamts12	-2.158	0.000665	6.537	3.37e-05	decreased activity	affects	Vascularization of tumor	homozygous,knockout	not applicable	Mouse	not applicable	not applicable	causal	1
IFNGR1	transmembrane receptor	Ifngr1	1.497	0.012	6.916	0.00175	decreased activity	affects	Vascularization of tumor	homozygous,knockout	not applicable	Mouse	not applicable	not applicable	causal	1
PLA2G4A	enzyme	Pla2g4a	-1.645	0.0436	5.154	0.0102	decreased activity	decreases	Vascularization of tumor	homozygous,knockout	not applicable	Mouse	not applicable	not applicable	causal	1
H2AFX	transcription regulator	H2afx	1.469	0.0426	5.895	0.00988	decreased activity	affects	Vascularization of tumor	homozygous,knockout	not applicable	Mouse	not applicable	not applicable	causal	1
ITGA1	other	Itga1	-1.591	0.0387	5.773	0.00862	decreased activity	decreases	Vascularization of tumor	homozygous,knockout	not applicable	Mouse	not applicable	not applicable	causal	1
KRAS	enzyme	Kras	-1.398	0.0156	5.813	0.00252	unknown change in activity	increases	Vascularization of tumor	unclassified mutation	not applicable	Mouse	not applicable	not applicable	causal	1
ID3	transcription regulator	Id3	2.34	0.00404	5.438	0.000402	decreased activity	affects	Vascularization of tumor	homozygous,knockout	not applicable	Mouse	not applicable	not applicable	causal	1
CXCR3	G-protein coupled receptor	Cxcr3	5.554	0.0207	0.872	0.00362	decreased activity	increases	Vascularization of malignant tumor	homozygous,knockout,wild type	not applicable	Mouse	not applicable	not applicable	causal	2
							decreased activity	increases	Vascularization of malignant tumor	[homozygous, knockout]	not applicable	Mouse	not applicable	not applicable	causal	1
							decreased activity	increases	Vascularization of malignant tumor	wild type	not applicable	Mouse	not applicable	not applicable	causal	1
TIMP1	cytokine	Timp1	-4.764	0.000258	5.794	9.26e-06	increased activity	decreases	Vascularization of infarct	wild type	not applicable	Mouse	not applicable	not applicable	causal	1
Casp12	peptidase	Casp12	2.206	0.000444	4.439	1.91e-05	decreased activity	increases	Repair of intestinal mucosa	homozygous,knockout	not applicable	Mouse	not applicable	not applicable	causal	2
ATP2B1	transporter	Atp2b1	-1.334	0.0381	7.702	0.00843	decreased activity	decreases	Repair of gastric epithelium	heterozygous,knockout	not applicable	Mouse	not applicable	not applicable	causal	1
GAS6	growth factor	Gas6	2.85	0.00115	8.165	7.43e-05	increased activity	affects	Regeneration of tissue	wild type	not applicable	Rat	not applicable	not applicable	causal	1
UCN2	other	Ucn2	-5.724	0.0272	-0.319	0.00526	increased activity	affects	Regeneration of tissue	wild type	not applicable	Rat	not applicable	not applicable	causal	1
LGR6	G-protein coupled receptor	Lgr6	2.995	0.0293	1.951	0.00586	increased activity	affects	Regeneration of tissue	wild type	not applicable	Mouse	not applicable	not applicable	causal	1
AXL	kinase	Axl	-2.565	0.000228	7.824	7.63e-06	increased activity	affects	Regeneration of tissue	wild type	not applicable	Rat	not applicable	not applicable	causal	1
MYOD1	transcription regulator	Myod1	34.514	0.00139	-0.016	9.58e-05	increased activity	affects,increases	Regeneration of skeletal muscle,Regeneration of skeletal muscle tissue	wild type	not applicable	Rat,Mouse	not applicable	not applicable	causal	3
							increased activity	increases	Regeneration of skeletal muscle tissue	wild type	not applicable	Mouse	not applicable	not applicable	causal	1
							increased activity	affects	Regeneration of skeletal muscle	wild type	not applicable	Rat	not applicable	not applicable	causal	1
							increased activity	increases	Regeneration of skeletal muscle tissue	wild type	not applicable	Rat	not applicable	not applicable	causal	1
BVES	other	Bves	5.836	0.00285	2.172	0.000254	decreased activity	decreases	Regeneration of skeletal muscle satellite cells	homozygous,knockout	not applicable	Mouse	not applicable	not applicable	causal	1
BIN3	other	Bin3	-1.573	0.0374	3.985	0.00819	increased activity	affects	Regeneration of skeletal muscle	wild type	not applicable	Mouse	not applicable	not applicable	causal	1
CFLAR	other	Cflar	-1.519	0.00185	7.349	0.000143	increased activity	affects	Regeneration of skeletal muscle	wild type	not applicable	Mouse	not applicable	not applicable	causal	1
SGCD	other	Sgcd	3.285	0.000351	3.836	1.41e-05	decreased activity	increases	Regeneration of skeletal muscle	homozygous,knockout	not applicable	Mouse	not applicable	not applicable	causal	2
GPX1	enzyme	Gpx1	-1.453	0.026	6.774	0.00492	increased activity	affects	Regeneration of skeletal muscle	wild type	not applicable	Mouse	not applicable	not applicable	causal	1
MSTN	growth factor	Mstn	44.491	0.00076	1.635	4.03e-05	decreased activity	increases	Regeneration of skeletal muscle	homozygous,knockout	not applicable	Mouse	not applicable	not applicable	causal	2
MYF6	transcription regulator	Myf6	35.971	0.000258	1.817	9.3e-06	increased activity	affects	Regeneration of skeletal muscle	wild type	not applicable	Rat	not applicable	not applicable	causal	1
NTF3	growth factor	Ntf3	4.404	0.0142	0.255	0.00222	increased activity	increases	Regeneration of sensory axons	wild type	not applicable	Rat	not applicable	not applicable	causal	1
MMP14	peptidase	Mmp14	2.194	0.00498	8.758	0.000533	decreased activity	increases	Regeneration of sensory axons	wild type	not applicable	Rat	not applicable	not applicable	causal	1
PKM	kinase	Pkm	1.422	0.044	8.978	0.0103	increased activity	affects	Regeneration of organ,Regeneration of skeletal muscle	wild type	not applicable	Rat	not applicable	not applicable	causal	2
							increased activity	affects	Regeneration of organ	wild type	not applicable	Rat	not applicable	not applicable	causal	1
							increased activity	affects	Regeneration of skeletal muscle	wild type	not applicable	Rat	not applicable	not applicable	causal	1
ACE	peptidase	Ace	-2.278	0.00825	6.079	0.00105	increased activity	affects	Regeneration of organ	wild type	not applicable	Rat	not applicable	not applicable	causal	1
ARG1	enzyme	Arg1	-7.718	0.0164	5.906	0.00268	increased activity	increases	Regeneration of neurons	wild type	not applicable	Uncategorized	not applicable	not applicable	causal	1
BTC	growth factor	Btc	3.815	0.00206	4.331	0.000166	decreased activity	decreases	Regeneration of neuroblasts	loss of function,null mutation	not applicable	Mouse	not applicable	not applicable	causal	1
ULK1	kinase	Ulk1	-1.615	0.00795	5.908	0.001	increased activity	affects	Regeneration of neurites	wild type	not applicable	Rat	not applicable	not applicable	causal	1
TRAF6	enzyme	Traf6	-1.62	0.00474	5.794	0.000497	decreased activity	increases	Regeneration of myofiber	wild type	not applicable	Uncategorized	not applicable	not applicable	causal	2
RELA	transcription regulator	Rela	-1.421	0.0429	5.149	0.00999	decreased activity	decreases	Regeneration of myofiber	wild type	not applicable	Uncategorized	not applicable	not applicable	causal	1
PRKAA2	kinase	Prkaa2	5.541	0.000865	4.547	4.84e-05	decreased activity	increases	Regeneration of myofiber	knockout	not applicable	Mouse	not applicable	not applicable	causal	2
CCNG1	other	Ccng1	2.06	0.00287	7.624	0.000256	decreased activity	affects	Regeneration of liver	homozygous,knockout	not applicable	Mouse	not applicable	not applicable	causal	1
TOP1MT	enzyme	Top1mt	1.761	0.000597	3.462	2.92e-05	decreased activity	decreases	Regeneration of liver	homozygous,knockout	not applicable	Mouse	not applicable	not applicable	causal	1
BIRC5	other	Birc5	-2.394	0.00712	4.412	0.000864	increased activity	affects	Regeneration of liver	wild type	not applicable	Uncategorized	not applicable	not applicable	causal	1
PCSK9	peptidase	Pcsk9	4.399	0.0173	1.185	0.00286	decreased activity	affects,decreases	Regeneration of liver	homozygous,knockout	not applicable	Mouse	not applicable	not applicable	causal	2
							decreased activity	affects	Regeneration of liver	[homozygous, knockout]	not applicable	Mouse	not applicable	not applicable	causal	1
							decreased activity	decreases	Regeneration of liver	[homozygous, knockout]	not applicable	Mouse	not applicable	not applicable	causal	1
IL4R	transmembrane receptor	Il4ra	-2.518	0.000423	6.533	1.81e-05	decreased activity	decreases	Regeneration of liver	homozygous,knockout	not applicable	Mouse	not applicable	not applicable	causal	1
GPC3	other	Gpc3	2.888	0.00341	6.206	0.00032	increased activity	decreases	Regeneration of liver	wild type	not applicable	Uncategorized	not applicable	upregulation	causal	2
ODC1	enzyme	Odc1	1.842	0.0264	6.882	0.00506	decreased activity	decreases	Regeneration of liver	wild type	not applicable	Uncategorized	not applicable	not applicable	causal	1
EGLN2	enzyme	Egln2	1.402	0.0134	5.531	0.00205	decreased activity	increases	Regeneration of liver	wild type	not applicable	Uncategorized	not applicable	not applicable	causal	1
TIMP3	other	Timp3	-1.907	0.00507	7.45	0.000548	decreased activity	decreases	Regeneration of liver	homozygous,knockout	not applicable	Mouse	not applicable	not applicable	causal	1
CASP8	peptidase	Casp8	-1.521	0.0353	5.192	0.00756	decreased activity	increases	Regeneration of liver	wild type	not applicable	Uncategorized	not applicable	not applicable	causal	1
ELP3	enzyme	Elp3	1.387	0.0243	5.845	0.00451	decreased activity	decreases	Regeneration of intestine	knockout	not applicable	Mouse	not applicable	not applicable	causal	1
PITX2	transcription regulator	Pitx2	4.134	0.00793	0.544	0.000997	decreased activity,increased activity	decreases,increases	Regeneration of heart	homozygous,knockout,wild type	not applicable	Mouse	not applicable	not applicable	causal	3
							decreased activity	decreases	Regeneration of heart	[homozygous, knockout]	not applicable	Mouse	not applicable	not applicable	causal	2
							increased activity	increases	Regeneration of heart	wild type	not applicable	Mouse	not applicable	not applicable	causal	1
C1QA	peptidase	C1qa	2.004	0.0385	6.864	0.00855	decreased activity	increases	Regeneration of gastrocnemius	knockout	not applicable	Mouse	not applicable	not applicable	causal	1
MTPN	transcription regulator	Mtpn	-1.187	0.044	7.797	0.0103	increased activity	increases	Regeneration of cardiomyocytes	wild type	not applicable	Mouse	not applicable	not applicable	causal	1
PRDM1	transcription regulator	Prdm1	-1.862	0.00476	5.702	0.000501	increased activity	decreases	Regeneration of bipolar cells	wild type	not applicable	Mouse	not applicable	not applicable	causal	1
RTN4R	transmembrane receptor	Rtn4r	3.031	0.0121	1.255	0.00177	decreased activity,increased activity	decreases,increases	Regeneration of axons,Regeneration of sensory axons	homozygous,knockout,wild type	not applicable	Rat,Mouse	not applicable	not applicable	causal	4
							decreased activity	decreases	Regeneration of axons	[homozygous, knockout]	not applicable	Mouse	not applicable	not applicable	causal	1
							increased activity	increases	Regeneration of sensory axons	wild type	not applicable	Rat	not applicable	not applicable	causal	2
							increased activity	decreases	Regeneration of axons	wild type	not applicable	Mouse	not applicable	not applicable	causal	1
KCNJ2	ion channel	Kcnj2	2.103	0.00211	5.194	0.000171	increased activity	decreases	Regeneration of axons	wild type	not applicable	Mouse	not applicable	not applicable	causal	1
WIF1	other	Wif1	8.883	5.39e-05	2.296	9.82e-07	increased activity	increases	Regeneration of axons	wild type	not applicable	Rat	not applicable	not applicable	causal	1
KLK8	peptidase	Klk8	-5.025	0.00731	5.078	0.000893	increased activity	decreases	Regeneration of axons	wild type	not applicable	Mouse	not applicable	not applicable	causal	1
SCARF1	transmembrane receptor	Scarf1	-2.398	0.00409	3.42	0.000409	increased activity	increases	Regeneration of axons	wild type	not applicable	Mouse	not applicable	not applicable	causal	1
KIF3C	other	Kif3c	2.475	0.000152	3.597	4.25e-06	decreased activity	decreases	Regeneration of axons	homozygous,knockout	not applicable	Mouse	not applicable	not applicable	causal	3
KLF4	transcription regulator	Klf4	-1.943	0.0124	6.673	0.00184	increased activity	affects	Regeneration of axons	wild type	not applicable	Mouse	not applicable	not applicable	causal	1
ADAM17	peptidase	Adam17	-1.51	0.00412	6.806	0.000415	increased activity	affects	Regeneration of axons	wild type	not applicable	Mouse	not applicable	not applicable	causal	1
INPP5F	phosphatase	Inpp5f	-1.267	0.0251	5.85	0.00469	decreased activity,increased activity	decreases,increases	Regeneration of axons	homozygous,knockout,wild type	not applicable	Mouse	not applicable	not applicable	causal	4
							decreased activity	increases	Regeneration of axons	[homozygous, knockout]	not applicable	Mouse	not applicable	not applicable	causal	2
							increased activity	decreases	Regeneration of axons	wild type	not applicable	Mouse	not applicable	not applicable	causal	1
							decreased activity	increases	Regeneration of axons	wild type	not applicable	Mouse	not applicable	not applicable	causal	1
NEU3	enzyme	Neu3	-2.11	0.000228	4.372	7.59e-06	decreased activity	decreases	Regeneration of axons	wild type	not applicable	Rat	not applicable	not applicable	causal	1
MAP2K1	kinase	Map2k1	-1.26	0.0188	6.45	0.00319	increased activity	affects	Regeneration of axons	wild type	not applicable	Mouse	not applicable	not applicable	causal	1
PTN	growth factor	Ptn	11.718	8.84e-05	5.272	2.01e-06	increased activity	increases	Regeneration of axons	wild type	not applicable	Rat	not applicable	not applicable	causal	1
RGMB	other	Rgmb	1.775	0.0023	4.769	0.000191	decreased activity	decreases	Regeneration of axons	homozygous,knockout	not applicable	Mouse	not applicable	not applicable	causal	1
SFRP2	transmembrane receptor	Sfrp2	-4.855	0.00621	6.006	0.000721	increased activity	increases	Regeneration of axons	wild type	not applicable	Rat	not applicable	not applicable	causal	1
CERS2	transcription regulator	Cers2	-1.353	0.0439	5.941	0.0103	increased activity	decreases	Regeneration of axons	wild type	not applicable	Rat	not applicable	not applicable	causal	1
AGT	growth factor	Agt	8.961	5.57e-05	3.226	1.05e-06	increased activity	increases	Regeneration of axons	wild type	not applicable	Uncategorized	not applicable	not applicable	causal	2
RTN4RL1	other	Rtn4rl1	-2.09	0.00386	2.897	0.00038	increased activity	affects,decreases	Regeneration of axons	wild type	not applicable	Mouse,Human	not applicable	not applicable	causal	2
							increased activity	decreases	Regeneration of axons	wild type	not applicable	Mouse	not applicable	not applicable	causal	1
							increased activity	affects	Regeneration of axons	wild type	not applicable	Human	not applicable	not applicable	causal	1
AVPR1A	G-protein coupled receptor	Avpr1a	2.785	0.000341	3.673	1.36e-05	increased activity	increases	Regeneration of anterior tibial muscle	wild type	not applicable	Mouse	not applicable	not applicable	causal	1
SLC40A1	transporter	Slc40a1	-3.528	0.00181	6.304	0.000137	decreased activity	decreases	Regeneration of anterior tibial muscle	wild type	not applicable	Mouse	not applicable	not applicable	causal	1
PRNP	other	Prnp	-1.414	0.0059	8.475	0.000671	decreased activity,increased activity	decreases,increases	Regeneration of anterior tibial muscle	knockout,wild type	not applicable	Mouse	not applicable	not applicable	causal	2
							[decreased activity, increased activity]	[decreases, increases]	Regeneration of anterior tibial muscle	[knockout, wild type]	not applicable	Mouse	not applicable	not applicable	causal	1
							decreased activity	decreases	Regeneration of anterior tibial muscle	knockout	not applicable	Mouse	not applicable	not applicable	causal	1
MMP2	peptidase	Mmp2	1.703	0.0418	9.813	0.0096	increased activity	increases	Neovascularization of tumor	wild type	not applicable	Uncategorized	not applicable	not applicable	causal	1
ICAM1	transmembrane receptor	Icam1	2.516	0.00638	5.547	0.000746	decreased activity	affects,decreases	Healing of wound,Regeneration of myofiber	homozygous,knockout	not applicable	Mouse	not applicable	not applicable	causal	3
							decreased activity	affects	Healing of wound	[homozygous, knockout]	not applicable	Mouse	not applicable	not applicable	causal	1
							decreased activity	decreases	Healing of wound	[homozygous, knockout]	not applicable	Mouse	not applicable	not applicable	causal	1
							decreased activity	decreases	Regeneration of myofiber	[homozygous, knockout]	not applicable	Mouse	not applicable	not applicable	causal	1
HPSE	enzyme	Hpse	-3.792	3.14e-05	6.052	4.45e-07	increased activity	affects,increases	Healing of wound,Regeneration of liver	wild type	not applicable	Uncategorized,Mouse	not applicable	not applicable	causal	2
							increased activity	increases	Regeneration of liver	wild type	not applicable	Uncategorized	not applicable	not applicable	causal	1
							increased activity	affects	Healing of wound	wild type	not applicable	Mouse	not applicable	not applicable	causal	1
THBS2	other	Thbs2	-2.272	0.00585	10.072	0.000663	decreased activity,increased activity	affects,increases	Healing of wound,Neovascularization of wound	homozygous,knockout,wild type	not applicable	Uncategorized,Mouse	not applicable	not applicable	causal	4
							decreased activity	affects	Healing of wound	[homozygous, knockout]	not applicable	Mouse	not applicable	not applicable	causal	2
							decreased activity	increases	Neovascularization of wound	[homozygous, knockout]	not applicable	Mouse	not applicable	not applicable	causal	1
							increased activity	affects	Healing of wound	wild type	not applicable	Uncategorized	not applicable	not applicable	causal	1
IL18	cytokine	Il18	-3.144	0.000187	5.389	5.74e-06	increased activity	affects,decreases,increases	Healing of wound,Hypovascularization of malignant tumor,Regeneration of epithelial cells,Repair of intestinal mucosa,Vascularization of tumor	wild type	not applicable	Uncategorized,Mouse	not applicable	not applicable	causal	5
							increased activity	increases	Hypovascularization of malignant tumor	wild type	not applicable	Uncategorized	not applicable	not applicable	causal	1
							increased activity	increases	Repair of intestinal mucosa	wild type	not applicable	Mouse	not applicable	not applicable	causal	1
							increased activity	increases	Regeneration of epithelial cells	wild type	not applicable	Uncategorized	not applicable	not applicable	causal	1
							increased activity	decreases	Vascularization of tumor	wild type	not applicable	Mouse	not applicable	not applicable	causal	1
							increased activity	affects	Healing of wound	wild type	not applicable	Uncategorized	not applicable	not applicable	causal	1
LOX	enzyme	Lox	4.876	2.28e-06	8.272	8.23e-09	increased activity	affects	Healing of wound	wild type	not applicable	Rat	not applicable	not applicable	causal	1
PPARA	ligand-dependent nuclear receptor	Ppara	3.059	0.00163	3.019	0.000119	decreased activity,increased activity	affects	Healing of wound	homozygous,knockout,wild type	not applicable	Mouse	not applicable	not applicable	causal	2
							decreased activity	affects	Healing of wound	[homozygous, knockout]	not applicable	Mouse	not applicable	not applicable	causal	1
							increased activity	affects	Healing of wound	wild type	not applicable	Mouse	not applicable	not applicable	causal	1
HBEGF	growth factor	Hbegf	-3.866	0.0319	3.953	0.00656	increased activity	affects	Healing of wound	wild type	not applicable	Mouse	not applicable	not applicable	causal	1
DCBLD2	other	Dcbld2	-2.362	0.00261	5.807	0.000226	increased activity	affects	Healing of wound	wild type	not applicable	Human	not applicable	not applicable	causal	1
GSN	other	Gsn	2.044	0.031	10.129	0.00631	decreased activity	affects	Healing of wound	homozygous,knockout	not applicable	Mouse	not applicable	not applicable	causal	1
SPRR3	other	Sprr3	-12.411	0.0434	-1.44	0.0101	increased activity	affects	Healing of wound	wild type	not applicable	Human	not applicable	not applicable	causal	1
PECAM1	other	Pecam1	-2.145	3.74e-05	7.421	5.89e-07	increased activity	affects	Healing of wound	wild type	not applicable	Mouse	not applicable	not applicable	causal	1
PENK	other	Penk	13.834	0.00705	1.177	0.00085	decreased activity	affects	Healing of wound	homozygous,knockout	not applicable	Mouse	not applicable	not applicable	causal	1
NBEAL2	other	Nbeal2	-2.356	0.00154	5.554	0.000109	decreased activity,increased activity	affects,decreases	Healing of wound	homozygous,knockout,wild type	not applicable	Mouse	not applicable	not applicable	causal	2
							decreased activity	decreases	Healing of wound	[homozygous, knockout]	not applicable	Mouse	not applicable	not applicable	causal	1
							increased activity	affects	Healing of wound	wild type	not applicable	Mouse	not applicable	not applicable	causal	1
CNN2	other	Cnn2	-1.737	0.000503	7.008	2.32e-05	decreased activity,increased activity	affects,increases	Healing of wound	homozygous,knockout,wild type	not applicable	Mouse,Human	not applicable	not applicable	causal	4
							decreased activity	affects	Healing of wound	[homozygous, knockout]	not applicable	Mouse	not applicable	not applicable	causal	1
							increased activity	increases	Healing of wound	wild type	not applicable	Human	not applicable	not applicable	causal	2
							increased activity	affects	Healing of wound	wild type	not applicable	Mouse	not applicable	not applicable	causal	1
ANKRD1	transcription regulator	Ankrd1	469.105	0.000111	3.121	2.65e-06	decreased activity	affects,decreases	Healing of wound	heterozygous,homozygous,knockout	not applicable	Mouse	not applicable	not applicable	causal	4
							decreased activity	decreases	Healing of wound	[heterozygous, knockout]	not applicable	Mouse	not applicable	not applicable	causal	1
							decreased activity	decreases	Healing of wound	[homozygous, knockout]	not applicable	Mouse	not applicable	not applicable	causal	1
							decreased activity	affects	Healing of wound	[homozygous, knockout]	not applicable	Mouse	not applicable	not applicable	causal	2
DACT2	other	Dact2	-10.581	0.00185	2.621	0.000143	decreased activity	affects	Healing of wound	homozygous,knockout	not applicable	Mouse	not applicable	not applicable	causal	1
PER1	other	Per1	-3.073	0.0459	5.025	0.0109	decreased activity	decreases	Healing of wound	homozygous,knockout	not applicable	Mouse	not applicable	not applicable	causal	1
LIMA1	other	Lima1	-2.226	1.05e-05	7.274	8.46e-08	unknown change in activity	decreases	Healing of wound	unclassified mutation	not applicable	Mouse	not applicable	not applicable	causal	1
WLS	other	Wls	-1.789	0.00136	7.426	9.26e-05	decreased activity	increases	Healing of wound	homozygous,knockout	not applicable	Mouse	not applicable	not applicable	causal	1
KLF6	transcription regulator	Klf6	-1.485	0.0337	7.996	0.0071	increased activity	affects	Healing of wound	wild type	not applicable	Uncategorized	not applicable	not applicable	causal	1
RASSF5	other	Rassf5	-2.849	1.83e-05	5.346	1.99e-07	unknown change in activity	decreases	Healing of wound	unclassified mutation	not applicable	Human	not applicable	not applicable	causal	1
KRT6B	other	Krt6b	-98.354	1.42e-07	8.386	1.21e-10	decreased activity,increased activity	affects	Healing of wound	homozygous,knockout,wild type	not applicable	Mouse	not applicable	not applicable	causal	2
							decreased activity	affects	Healing of wound	[homozygous, knockout]	not applicable	Mouse	not applicable	not applicable	causal	1
							increased activity	affects	Healing of wound	wild type	not applicable	Mouse	not applicable	not applicable	causal	1
SDC4	other	Sdc4	1.704	0.014	6.974	0.00219	decreased activity,increased activity	affects,decreases	Healing of wound	heterozygous,homozygous,knockout,wild type	not applicable	Mouse	not applicable	not applicable	causal	5
							decreased activity	decreases	Healing of wound	[heterozygous, knockout]	not applicable	Mouse	not applicable	not applicable	causal	1
							decreased activity	affects	Healing of wound	[homozygous, knockout]	not applicable	Mouse	not applicable	not applicable	causal	1
							decreased activity	decreases	Healing of wound	[homozygous, knockout]	not applicable	Mouse	not applicable	not applicable	causal	1
							increased activity	affects	Healing of wound	wild type	not applicable	Mouse	not applicable	not applicable	causal	1
							decreased activity	affects	Healing of wound	[heterozygous, knockout]	not applicable	Mouse	not applicable	not applicable	causal	1
SCARB1	transporter	Scarb1	-1.972	0.0141	5.818	0.0022	increased activity	affects	Healing of wound	wild type	not applicable	Human	not applicable	not applicable	causal	1
THBS1	other	Thbs1	-3.401	0.00354	8.687	0.000338	decreased activity	affects	Healing of wound	homozygous,knockout	not applicable	Mouse	not applicable	not applicable	causal	1
GRHL3	transcription regulator	Grhl3	-2.361	0.0223	4.962	0.004	increased activity	affects	Healing of wound	wild type	not applicable	Mouse	not applicable	not applicable	causal	2
ADAM9	peptidase	Adam9	-1.376	0.0145	6.915	0.00229	decreased activity	affects	Healing of wound	homozygous,knockout	not applicable	Mouse	not applicable	not applicable	causal	1
AEBP1	peptidase	Aebp1	2.253	0.00541	9.224	0.000596	decreased activity	decreases	Healing of wound	homozygous,knockout	not applicable	Mouse	not applicable	not applicable	causal	1
TGFB2	growth factor	Tgfb2	1.863	0.00438	4.852	0.000447	increased activity	affects	Healing of wound	wild type	not applicable	Rat	not applicable	not applicable	causal	1
MYB	transcription regulator	Myb	3.286	0.0274	1.248	0.00534	decreased activity	decreases	Healing of wound	heterozygous,knockout	not applicable	Mouse	not applicable	not applicable	causal	1
EREG	growth factor	Ereg	-5.634	0.000534	5.158	2.52e-05	increased activity	affects	Healing of wound	wild type	not applicable	Human	not applicable	not applicable	causal	1
MMP3	peptidase	Mmp3	2.919	0.0367	6.134	0.00794	decreased activity,increased activity	affects,increases	Healing of wound	homozygous,knockout,wild type	not applicable	Uncategorized,Mouse	not applicable	not applicable	causal	2
							decreased activity	affects	Healing of wound	[homozygous, knockout]	not applicable	Mouse	not applicable	not applicable	causal	1
							increased activity	increases	Healing of wound	wild type	not applicable	Uncategorized	not applicable	not applicable	causal	1
MSX2	transcription regulator	Msx2	4.643	0.0157	1.24	0.00253	increased activity	affects	Healing of wound	wild type	not applicable	Mouse	not applicable	not applicable	causal	1
Tpm1	other	Tpm1	3.194	0.0077	8.865	0.000957	increased activity	affects	Healing of wound	wild type	not applicable	Rat	not applicable	not applicable	causal	1
Cmah	enzyme	Cmah	-2.977	0.00069	4.88	3.6e-05	decreased activity	decreases	Healing of wound	homozygous,knockout	not applicable	Mouse	not applicable	not applicable	causal	1
CD44	other	Cd44	-2.62	0.00065	8.447	3.28e-05	decreased activity	affects	Healing of wound	homozygous,knockout	not applicable	Mouse	not applicable	not applicable	causal	1
SPARC	other	Sparc	2.493	0.000295	11.99	1.12e-05	decreased activity	affects	Healing of wound	homozygous,knockout	not applicable	Mouse	not applicable	not applicable	causal	2
ELK3	transcription regulator	Elk3	-1.676	0.00517	5.141	0.000561	increased activity	affects	Healing of wound	wild type	not applicable	Mouse	not applicable	not applicable	causal	1
LUM	other	Lum	3.614	4.11e-05	8.242	6.72e-07	decreased activity	affects,decreases	Healing of wound	homozygous,knockout	not applicable	Mouse	not applicable	not applicable	causal	2
							decreased activity	affects	Healing of wound	[homozygous, knockout]	not applicable	Mouse	not applicable	not applicable	causal	1
							decreased activity	decreases	Healing of wound	[homozygous, knockout]	not applicable	Mouse	not applicable	not applicable	causal	1
DCN	other	Dcn	1.933	0.00701	10.327	0.000843	increased activity	increases	Healing of tissue	wild type	not applicable	Uncategorized	not applicable	not applicable	causal	1
SPARCL1	other	Sparcl1	3.026	2.75e-05	7.526	3.51e-07	increased activity	affects	Healing of tissue	wild type	not applicable	Uncategorized	not applicable	not applicable	causal	1
IL33	cytokine	Il33	-5.942	5.62e-05	7.007	1.07e-06	increased activity	increases	Healing of tissue	wild type	not applicable	Uncategorized	not applicable	not applicable	causal	1
IGF1	growth factor	Igf1	-2.244	0.00727	7.774	0.000887	increased activity	affects,increases	Healing of tendon,Healing of wound,Regeneration of beta islet cells,Regeneration of motor neurons,Regeneration of skeletal muscle,Repair of cartilage tissue	wild type	not applicable	Uncategorized,Mouse	not applicable	not applicable	causal	11
							increased activity	increases	Regeneration of skeletal muscle	wild type	not applicable	Mouse	not applicable	not applicable	causal	3
							increased activity	affects	Repair of cartilage tissue	wild type	not applicable	Uncategorized	not applicable	not applicable	causal	1
							increased activity	increases	Regeneration of beta islet cells	wild type	not applicable	Mouse	not applicable	not applicable	causal	1
							increased activity	increases	Healing of tendon	wild type	not applicable	Uncategorized	not applicable	not applicable	causal	1
							increased activity	affects	Regeneration of skeletal muscle	wild type	not applicable	Uncategorized	not applicable	not applicable	causal	1
							increased activity	increases	Repair of cartilage tissue	wild type	not applicable	Uncategorized	not applicable	not applicable	causal	1
							increased activity	increases	Healing of wound	wild type	not applicable	Uncategorized	not applicable	not applicable	causal	1
							increased activity	increases	Regeneration of motor neurons	wild type	not applicable	Uncategorized	not applicable	not applicable	causal	1
							increased activity	affects	Healing of wound	wild type	not applicable	Uncategorized	not applicable	not applicable	causal	1
FST	other	Fst	2.006	0.000207	5.483	6.61e-06	decreased activity,increased activity	increases	Healing of skeletal muscle,Healing of wound	wild type	not applicable	Uncategorized,Mouse	not applicable	not applicable,upregulation	causal	2
							decreased activity	increases	Healing of wound	wild type	not applicable	Mouse	not applicable	not applicable	causal	1
							increased activity	increases	Healing of skeletal muscle	wild type	not applicable	Uncategorized	not applicable	upregulation	causal	1
NDN	transcription regulator	Ndn	1.764	0.0289	3.797	0.00575	decreased activity,increased activity	decreases,increases	Healing of muscle,Regeneration of myofiber	homozygous,knockout,wild type	not applicable	Mouse	not applicable	not applicable	causal	2
							decreased activity	decreases	Healing of muscle	[homozygous, knockout]	not applicable	Mouse	not applicable	not applicable	causal	1
							increased activity	increases	Regeneration of myofiber	wild type	not applicable	Mouse	not applicable	not applicable	causal	1
CAPN3	peptidase	Capn3	15.213	0.000558	3.434	2.68e-05	increased activity	affects	Healing of muscle	wild type	not applicable	Uncategorized	not applicable	not applicable	causal	1
LGALS3	other	Lgals3	2.43	0.00011	5.292	2.62e-06	decreased activity	increases	Healing of liver	homozygous,knockout	not applicable	Mouse	not applicable	not applicable	causal	1
LAMC2	other	Lamc2	-3.015	0.0193	6.747	0.00332	decreased activity	decreases	Healing of lesion	wild type	not applicable	Uncategorized	not applicable	not applicable	causal	1
HMOX1	enzyme	Hmox1	-3.931	0.00224	6.247	0.000184	decreased activity	decreases	Healing of gastric mucosa	wild type	not applicable	Rat	not applicable	not applicable	causal	1
HGF	growth factor	Hgf	-2.624	0.0367	3.622	0.00793	increased activity	affects,increases	Healing of corneal epithelial tissue,Healing of mucosa,Healing of tissue,Healing of wound,Regeneration of beta islet cells,Regeneration of kidney,Regeneration of liver,Regeneration of lung,Regeneration of tissue	wild type	not applicable	Uncategorized,Mouse,Human	not applicable	not applicable,upregulation	causal	15
							increased activity	increases	Healing of tissue	wild type	not applicable	Uncategorized	not applicable	upregulation	causal	1
							increased activity	increases	Regeneration of tissue	wild type	not applicable	Uncategorized	not applicable	not applicable	causal	3
							increased activity	affects	Healing of tissue	wild type	not applicable	Uncategorized	not applicable	not applicable	causal	1
							increased activity	affects	Healing of mucosa	wild type	not applicable	Uncategorized	not applicable	not applicable	causal	1
							increased activity	increases	Regeneration of beta islet cells	wild type	not applicable	Mouse	not applicable	not applicable	causal	1
							increased activity	affects	Regeneration of liver	wild type	not applicable	Uncategorized	not applicable	not applicable	causal	1
							increased activity	affects	Regeneration of lung	wild type	not applicable	Uncategorized	not applicable	not applicable	causal	1
							increased activity	affects	Healing of wound	wild type	not applicable	Uncategorized	not applicable	not applicable	causal	1
							increased activity	increases	Regeneration of kidney	wild type	not applicable	Mouse	not applicable	not applicable	causal	1
							increased activity	increases	Regeneration of liver	wild type	not applicable	Mouse	not applicable	not applicable	causal	1
							increased activity	increases	Healing of tissue	wild type	not applicable	Uncategorized	not applicable	not applicable	causal	1
							increased activity	affects	Healing of corneal epithelial tissue	wild type	not applicable	Human	not applicable	not applicable	causal	1
							increased activity	affects	Healing of corneal epithelial tissue	wild type	not applicable	Uncategorized	not applicable	not applicable	causal	1
TNFRSF1B	transmembrane receptor	Tnfrsf1b	-2.494	0.00284	6.109	0.000253	decreased activity,increased activity	affects	Healing of bone,Regeneration of tissue	homozygous,knockout,wild type	not applicable	Uncategorized,Mouse	not applicable	not applicable	causal	2
							increased activity	affects	Regeneration of tissue	wild type	not applicable	Uncategorized	not applicable	not applicable	causal	1
							decreased activity	affects	Healing of bone	[homozygous, knockout]	not applicable	Mouse	not applicable	not applicable	causal	1
BMP2	growth factor	Bmp2	1.84	0.0207	2.997	0.00363	increased activity	affects,increases	Healing of bone,Regeneration of bone,Regeneration of cartilage tissue,Regeneration of cranium	wild type	not applicable	Uncategorized,Mouse	not applicable	not applicable	causal	17
							increased activity	increases	Healing of bone	wild type	not applicable	Uncategorized	not applicable	not applicable	causal	7
							increased activity	increases	Regeneration of cranium	wild type	not applicable	Uncategorized	not applicable	not applicable	causal	1
							increased activity	increases	Regeneration of bone	wild type	not applicable	Mouse	not applicable	not applicable	causal	1
							increased activity	affects	Regeneration of bone	wild type	not applicable	Uncategorized	not applicable	not applicable	causal	1
							increased activity	affects	Regeneration of cartilage tissue	wild type	not applicable	Uncategorized	not applicable	not applicable	causal	1
							increased activity	increases	Regeneration of bone	wild type	not applicable	Uncategorized	not applicable	not applicable	causal	6
CXCL12	cytokine	Cxcl12	2	0.0231	6.949	0.00418	increased activity,unknown change in activity	affects,increases	Healing of bone,Healing of muscle,Healing of tissue,Regeneration of gastrocnemius,Regeneration of organ	unclassified mutation,wild type	not applicable	Rat,Uncategorized,Mouse	not applicable	not applicable,upregulation	causal	6
							increased activity	affects	Regeneration of organ	wild type	not applicable	Rat	not applicable	not applicable	causal	1
							increased activity	increases	Healing of bone	wild type	not applicable	Uncategorized	not applicable	not applicable	causal	1
							unknown change in activity	increases	Regeneration of gastrocnemius	unclassified mutation	not applicable	Mouse	not applicable	not applicable	causal	2
							increased activity	increases	Healing of tissue	wild type	not applicable	Uncategorized	not applicable	upregulation	causal	1
							increased activity	affects	Healing of muscle	wild type	not applicable	Uncategorized	not applicable	not applicable	causal	1
PRKG2	kinase	Prkg2	18.056	0.000988	-0.56	5.89e-05	decreased activity	decreases	Healing of bone	homozygous,loss of function,null mutation,recessive	not applicable	Rat	not applicable	not applicable	causal	1
PTGS1	enzyme	Ptgs1	1.578	0.0479	5.746	0.0116	decreased activity	affects,decreases	Delay in regeneration of liver,Healing of gastric ulcer,Healing of wound	homozygous,knockout,wild type	not applicable	Mouse	not applicable	not applicable	causal	4
							decreased activity	decreases	Delay in regeneration of liver	wild type	not applicable	Mouse	not applicable	not applicable	causal	1
							decreased activity	affects	Healing of wound	[homozygous, knockout]	not applicable	Mouse	not applicable	not applicable	causal	1
							decreased activity	decreases	Healing of gastric ulcer	wild type	not applicable	Mouse	not applicable	not applicable	causal	2
SULF2	enzyme	Sulf2	2.661	0.000265	7.535	9.73e-06	decreased activity	increases	Delay in regeneration of liver	knockout	not applicable	Mouse	not applicable	not applicable	causal	1
RAMP1	transporter	Ramp1	5.774	1.34e-06	3.889	3.77e-09	decreased activity	decreases,increases	Delay in initiation of repair of wound,Healing of wound	homozygous,knockout	not applicable	Mouse	not applicable	not applicable	causal	2
							decreased activity	decreases	Healing of wound	[homozygous, knockout]	not applicable	Mouse	not applicable	not applicable	causal	1
							decreased activity	increases	Delay in initiation of repair of wound	[homozygous, knockout]	not applicable	Mouse	not applicable	not applicable	causal	1
FGFR2	kinase	Fgfr2	2.826	0.000169	6.152	5.01e-06	decreased activity	increases	Delay in initiation of repair of wound	knockout	not applicable	Mouse	not applicable	not applicable	causal	1
H60b/H60c	other	H60c	-4.175	0.0119	3.505	0.00174	decreased activity	increases	Delay in initiation of repair of wound	wild type	not applicable	Mouse	not applicable	not applicable	causal	1
CX3CR1	G-protein coupled receptor	Cx3cr1	-7.199	6.53e-06	2.992	4.18e-08	decreased activity	increases	Delay in initiation of repair of skeletal muscle	homozygous,knockout	not applicable	Mouse	not applicable	not applicable	causal	1
MMP10	peptidase	Mmp10	-148.27	0.00626	1.377	0.000729	decreased activity,increased activity	decreases,increases	Delay in initiation of regeneration of myotube	homozygous,knockout,wild type	not applicable	Mouse	not applicable	not applicable	causal	2
							decreased activity	increases	Delay in initiation of regeneration of myotube	[homozygous, knockout]	not applicable	Mouse	not applicable	not applicable	causal	1
							increased activity	decreases	Delay in initiation of regeneration of myotube	wild type	not applicable	Mouse	not applicable	not applicable	causal	1
RB1	transcription regulator	Rb1	-1.329	0.0472	6.045	0.0113	decreased activity	increases	Delay in initiation of regeneration of myofiber	homozygous,knockout	not applicable	Mouse	not applicable	not applicable	causal	1
PIK3R1	kinase	Pik3r1	1.512	0.0138	7.721	0.00214	decreased activity	increases	Delay in initiation of healing of ulcer	homozygous,knockout	not applicable	Mouse	not applicable	not applicable	causal	1
MFAP2	other	Mfap2	2.398	0.0083	5.769	0.00106	decreased activity	increases	Delay in initiation of healing of skin	homozygous,knockout	not applicable	Mouse	not applicable	not applicable	causal	1
TRIM72	enzyme	Trim72	16.515	3.16e-05	3.453	4.54e-07	decreased activity	increases	Delay in initiation of healing of skin	homozygous,knockout	not applicable	Mouse	not applicable	not applicable	causal	1
VEGFA	growth factor	Vegfa	-1.776	0.0228	6.038	0.00411	decreased activity,increased activity	affects,increases	Delay in healing,Healing of ulcer,Healing of wound,Neovascularization of wound,Regeneration of glomerular capillary,Vascularization of mammary tumor,Vascularization of melanoma,Vascularization of tumor	unclassified mutation,wild type	not applicable	Rat,Mouse	not applicable	not applicable	causal	9
							increased activity	increases	Healing of ulcer	wild type	not applicable	Rat	not applicable	not applicable	causal	1
							decreased activity	increases	Delay in healing	unclassified mutation	not applicable	Mouse	not applicable	not applicable	causal	1
							increased activity	increases	Vascularization of mammary tumor	wild type	not applicable	Mouse	not applicable	not applicable	causal	1
							increased activity	increases	Vascularization of melanoma	wild type	not applicable	Mouse	not applicable	not applicable	causal	1
							increased activity	affects	Neovascularization of wound	wild type	not applicable	Mouse	not applicable	not applicable	causal	1
							increased activity	increases	Vascularization of tumor	wild type	not applicable	Mouse	not applicable	not applicable	causal	1
							increased activity	increases	Regeneration of glomerular capillary	wild type	not applicable	Rat	not applicable	not applicable	causal	1
							increased activity	increases	Healing of wound	wild type	not applicable	Mouse	not applicable	not applicable	causal	2
NFE2L2	transcription regulator	Nfe2l2	-2.052	3.54e-06	6.454	1.68e-08	decreased activity	decreases,increases	Delay in healing of liver,Regeneration of liver	homozygous,knockout	not applicable	Mouse	not applicable	not applicable	causal	4
							decreased activity	increases	Delay in healing of liver	[homozygous, knockout]	not applicable	Mouse	not applicable	not applicable	causal	3
							decreased activity	decreases	Regeneration of liver	[homozygous, knockout]	not applicable	Mouse	not applicable	not applicable	causal	1
MET	kinase	Met	-1.702	0.00676	5.38	0.000803	decreased activity,increased activity,unknown change in activity	affects,decreases,increases	Delay in healing of liver,Healing of liver,Healing of wound,Recovery of liver,Regeneration of anterior tibial muscle,Regeneration of liver,Regeneration of tissue	homozygous,knockout,unclassified mutation,wild type	not applicable	Uncategorized,Mouse	not applicable	not applicable,upregulation	causal	7
							decreased activity	decreases	Recovery of liver	wild type	not applicable	Uncategorized	not applicable	not applicable	causal	1
							unknown change in activity	decreases	Regeneration of liver	unclassified mutation	not applicable	Mouse	not applicable	not applicable	causal	1
							decreased activity	increases	Delay in healing of liver	[homozygous, knockout]	not applicable	Mouse	not applicable	not applicable	causal	1
							increased activity	increases	Regeneration of anterior tibial muscle	wild type	not applicable	Mouse	not applicable	not applicable	causal	1
							increased activity	affects	Regeneration of tissue	wild type	not applicable	Uncategorized	not applicable	not applicable	causal	1
							unknown change in activity	increases	Healing of liver	unclassified mutation	not applicable	Mouse	not applicable	not applicable	causal	1
							increased activity	increases	Healing of wound	wild type	not applicable	Uncategorized	not applicable	upregulation	causal	1
PRCP	peptidase	Prcp	-2.878	0.000153	6.035	4.34e-06	decreased activity	increases	Delay in closure of wound	homozygous,knockout	not applicable	Mouse	not applicable	not applicable	causal	1
SEMA4D	transmembrane receptor	Sema4d	-3.108	0.00247	4.889	0.000208	decreased activity	increases	Delay in closure of wound	homozygous,knockout	not applicable	Mouse	not applicable	not applicable	causal	1
WNT5A	cytokine	Wnt5a	-1.954	0.0242	5.332	0.00446	increased activity	affects,increases	Closure of wound,Healing of wound	wild type	not applicable	Uncategorized,Human	not applicable	not applicable	causal	2
							increased activity	affects	Healing of wound	wild type	not applicable	Human	not applicable	not applicable	causal	1
							increased activity	increases	Closure of wound	wild type	not applicable	Uncategorized	not applicable	not applicable	causal	1
SLPI	other	Slpi	-16.13	0.0431	4.91	0.01	decreased activity,increased activity	affects,decreases,increases	Closure of wound,Healing of wound	homozygous,knockout,wild type	not applicable	Uncategorized,Mouse	not applicable	not applicable	causal	5
							decreased activity	decreases	Healing of wound	[homozygous, knockout]	not applicable	Mouse	not applicable	not applicable	causal	2
							decreased activity	affects	Healing of wound	[homozygous, knockout]	not applicable	Mouse	not applicable	not applicable	causal	2
							increased activity	increases	Closure of wound	wild type	not applicable	Uncategorized	not applicable	not applicable	causal	1
CAV1	transmembrane receptor	Cav1	-1.829	0.00671	7.151	0.000796	decreased activity,increased activity	affects,decreases,increases	Closure of wound,Healing of tissue,Healing of wound,Regeneration of liver	homozygous,knockout,wild type	not applicable	Rat,Uncategorized,Mouse	not applicable	not applicable,upregulation	causal	5
							increased activity	affects	Closure of wound	wild type	not applicable	Uncategorized	not applicable	upregulation	causal	1
							increased activity	affects	Healing of wound	wild type	not applicable	Rat	not applicable	not applicable	causal	1
							decreased activity	decreases	Healing of wound	[homozygous, knockout]	not applicable	Mouse	not applicable	not applicable	causal	1
							decreased activity	increases	Healing of tissue	wild type	not applicable	Uncategorized	not applicable	not applicable	causal	1
							decreased activity	decreases	Regeneration of liver	[homozygous, knockout]	not applicable	Mouse	not applicable	not applicable	causal	1
SERPINE1	other	Serpine1	-9.648	0.00309	5.656	0.000281	decreased activity,increased activity	affects,decreases,increases	Closure of wound,Healing of tissue,Healing of wound,Regeneration of endothelial tissue,Vascularization of tumor	homozygous,knockout,wild type	not applicable	Rat,Uncategorized,Mouse	not applicable	not applicable	causal	7
							increased activity	increases	Regeneration of endothelial tissue	wild type	not applicable	Rat	not applicable	not applicable	causal	1
							increased activity	affects	Healing of wound	wild type	not applicable	Rat	not applicable	not applicable	causal	1
							decreased activity	affects	Healing of wound	[homozygous, knockout]	not applicable	Mouse	not applicable	not applicable	causal	1
							increased activity	affects	Healing of tissue	wild type	not applicable	Uncategorized	not applicable	not applicable	causal	1
							decreased activity	decreases	Vascularization of tumor	[homozygous, knockout]	not applicable	Mouse	not applicable	not applicable	causal	1
							decreased activity	increases	Closure of wound	[homozygous, knockout]	not applicable	Mouse	not applicable	not applicable	causal	1
							decreased activity	decreases	Closure of wound	wild type	not applicable	Uncategorized	not applicable	not applicable	causal	1
EGF	growth factor	Egf	5.003	0.00882	2.841	0.00115	increased activity	affects,increases	Closure of wound,Healing of corneal epithelial tissue,Healing of wound,Regeneration of nervous tissue,Regeneration of neural stem cells,Regeneration of pyramidal neurons,Regeneration of tubular cells	wild type	not applicable	Rat,Uncategorized,Human	not applicable	not applicable	causal	10
							increased activity	increases	Regeneration of nervous tissue	wild type	not applicable	Uncategorized	not applicable	not applicable	causal	1
							increased activity	increases	Regeneration of pyramidal neurons	wild type	not applicable	Uncategorized	not applicable	not applicable	causal	1
							increased activity	increases	Regeneration of neural stem cells,Regeneration of pyramidal neurons	wild type	not applicable	Uncategorized	not applicable	not applicable	causal	1
							increased activity	increases	Regeneration of tubular cells	wild type	not applicable	Rat	not applicable	not applicable	causal	3
							increased activity	increases	Closure of wound	wild type	not applicable	Uncategorized	not applicable	not applicable	causal	1
							increased activity	affects	Healing of corneal epithelial tissue	wild type	not applicable	Human	not applicable	not applicable	causal	1
							increased activity	increases	Healing of wound	wild type	not applicable	Uncategorized	not applicable	not applicable	causal	1
							increased activity	affects	Healing of corneal epithelial tissue	wild type	not applicable	Uncategorized	not applicable	not applicable	causal	1
IL1RL2	transmembrane receptor	Il1rl2	-2.512	8.51e-05	5.17	1.9e-06	decreased activity	decreases	Closure of wound,Healing of colonic mucosa	homozygous,knockout	not applicable	Mouse	not applicable	not applicable	causal	1
GJA1	transporter	Gja1	-1.993	0.00187	8.654	0.000146	decreased activity,increased activity	affects,decreases,increases	Closure of wound,Healing of bone,Healing of wound,Regeneration of skeletal muscle	wild type	not applicable	Uncategorized,Mouse	not applicable	not applicable	causal	5
							increased activity	affects	Regeneration of skeletal muscle	wild type	not applicable	Mouse	not applicable	not applicable	causal	1
							decreased activity	decreases	Healing of bone	wild type	not applicable	Uncategorized	not applicable	not applicable	causal	1
							decreased activity	increases	Healing of wound	wild type	not applicable	Mouse	not applicable	not applicable	causal	1
							decreased activity	decreases	Closure of wound	wild type	not applicable	Mouse	not applicable	not applicable	causal	1
							increased activity	affects	Healing of wound	wild type	not applicable	Uncategorized	not applicable	not applicable	causal	1
CDH2	other	Cdh2	-3.031	0.00383	3.379	0.000377	increased activity	decreases	Closure of wound	wild type	not applicable	Uncategorized	not applicable	not applicable	causal	1
PRKCB	kinase	Prkcb	2.395	0.000172	5.979	5.13e-06	decreased activity	decreases	Closure of wound	wild type	not applicable	Human	not applicable	not applicable	causal	1
ETS1	transcription regulator	Ets1	-1.5	0.0254	6.418	0.00477	decreased activity	decreases	Closure of wound	homozygous,knockout	not applicable	Mouse	not applicable	not applicable	causal	1
DLL4	other	Dll4	-2.792	0.0121	3.127	0.00177	decreased activity	affects	Closure of wound	wild type	not applicable	Mouse	not applicable	not applicable	causal	1
EMILIN1	other	Emilin1	1.844	0.00695	6.079	0.000833	decreased activity	increases	Closure of wound	homozygous,knockout,wild type	not applicable	Uncategorized,Mouse	not applicable	not applicable	causal	2
							decreased activity	increases	Closure of wound	wild type	not applicable	Uncategorized	not applicable	not applicable	causal	1
							decreased activity	increases	Closure of wound	[homozygous, knockout]	not applicable	Mouse	not applicable	not applicable	causal	1
HIF1A	transcription regulator	Hif1a	-2.453	3.68e-06	8.452	1.77e-08	decreased activity,increased activity	decreases,increases	Cardioprotection of heart,Regeneration of endothelial cells	homozygous,knockout,wild type	not applicable	Mouse	not applicable	not applicable	causal	5
							decreased activity	decreases	Regeneration of endothelial cells	[homozygous, knockout]	not applicable	Mouse	not applicable	not applicable	causal	1
							decreased activity	decreases	Cardioprotection of heart	wild type	not applicable	Mouse	not applicable	not applicable	causal	2
							increased activity	increases	Cardioprotection of heart	wild type	not applicable	Mouse	not applicable	not applicable	causal	2
NTN1	other	Ntn1	3.824	0.000283	5.457	1.06e-05	increased activity	decreases,increases	Cardioprotection of heart,Regeneration of axons	wild type	not applicable	Rat,Mouse	not applicable	not applicable	causal	3
							increased activity	decreases	Regeneration of axons	wild type	not applicable	Rat	not applicable	not applicable	causal	2
							increased activity	increases	Cardioprotection of heart	wild type	not applicable	Mouse	not applicable	not applicable	causal	1
SLC25A4	transporter	Slc25a4	3.747	0.00314	3.618	0.000287	decreased activity	decreases	Cardioprotection of heart cell lines,Cardioprotection of muscle cell lines	wild type	not applicable	Rat	not applicable	not applicable	causal	1
SERPINE2	other	Serpine2	-1.757	0.00599	5.966	0.000683	decreased activity	affects,decreases	Abnormal regeneration by peripheral nervous system,Regeneration of axons	homozygous,knockout	not applicable	Mouse	not applicable	not applicable	causal	3
							decreased activity	affects	Abnormal regeneration by peripheral nervous system	[homozygous, knockout]	not applicable	Mouse	not applicable	not applicable	causal	1
							decreased activity	decreases	Regeneration of axons	[homozygous, knockout]	not applicable	Mouse	not applicable	not applicable	causal	2
NOS1	enzyme	Nos1	52.714	0.00206	0.73	0.000165	decreased activity	affects	Abnormal regeneration by peripheral nervous system	homozygous,knockout	not applicable	Mouse	not applicable	not applicable	causal	1
